# Supplementary material for: IsomiR expression profiles in human lymphoblastoid cell lines exhibit population and gender dependencies
Source: Oncotarget. 2014 Aug 27;5(18):8790–802. doi: 10.18632/oncotarget.2405 (PMC4226722; doi:10.18632/oncotarget.2405)
Supplement: Supplementary file 2 [file oncotarget-05-8790-s002.xlsx]

## Sheet: mapping stats
Supp. File 1. Sample mapping statistics.
Sample Name	Raw starting reads	Percent mapped uniquely
Nrm_LCL_CEU_NA06986.2.MI	9470441	51.9256
Nrm_LCL_CEU_NA06986.4.MI	3420024	55.3332
Nrm_LCL_CEU_NA06986.6.MI	9404417	47.0164
Nrm_LCL_CEU_NA06994.2.MI	13040711	63.3844
Nrm_LCL_CEU_NA07000.1.MI	3930014	48.771
Nrm_LCL_CEU_NA07048.6.MI	11508047	38.8884
Nrm_LCL_CEU_NA07346.2.MI	8989990	43.0876
Nrm_LCL_CEU_NA10851.4.MI	12166192	52.1536
Nrm_LCL_CEU_NA11830.3.MI	12682658	59.2561
Nrm_LCL_CEU_NA11831.7.MI	22429333	56.471
Nrm_LCL_CEU_NA11840.6.MI	7174885	42.7397
Nrm_LCL_CEU_NA11881.1.MI	8342574	58.4055
Nrm_LCL_CEU_NA11892.1.MI	26018170	60.0101
Nrm_LCL_CEU_NA11893.7.MI	32687812	57.1481
Nrm_LCL_CEU_NA11931.1.MI	18004286	77.0412
Nrm_LCL_CEU_NA11992.6.MI	6755575	48.8499
Nrm_LCL_CEU_NA11993.2.MI	9879281	61.7803
Nrm_LCL_CEU_NA11994.2.MI	13342916	61.1331
Nrm_LCL_CEU_NA12006.5.MI	12023873	57.6156
Nrm_LCL_CEU_NA12044.4.MI	3580602	49.4837
Nrm_LCL_CEU_NA12045.3.MI	7056058	38.1266
Nrm_LCL_CEU_NA12058.5.MI	48186148	33.2276
Nrm_LCL_CEU_NA12154.5.MI	16761247	61.7041
Nrm_LCL_CEU_NA12155.4.MI	19947729	56.2054
Nrm_LCL_CEU_NA12156.4.MI	3949310	49.5779
Nrm_LCL_CEU_NA12272.3.MI	16454415	49.8138
Nrm_LCL_CEU_NA12273.1.MI	6785426	50.6791
Nrm_LCL_CEU_NA12283.2.MI	6891483	52.7959
Nrm_LCL_CEU_NA12287.3.MI	12050438	58.116
Nrm_LCL_CEU_NA12342.1.MI	8824175	54.1465
Nrm_LCL_CEU_NA12347.1.MI	7875408	44.1533
Nrm_LCL_CEU_NA12348.3.MI	10726444	61.7748
Nrm_LCL_CEU_NA12399.7.MI	6401131	61.2585
Nrm_LCL_CEU_NA12413.2.MI	6888002	43.581
Nrm_LCL_CEU_NA12489.1.MI	9968209	60.5159
Nrm_LCL_CEU_NA12546.3.MI	12289959	73.1861
Nrm_LCL_CEU_NA12718.1.MI	6576776	50.7208
Nrm_LCL_CEU_NA12749.1.MI	14754560	43.6262
Nrm_LCL_CEU_NA12762.4.MI	6935402	41.3624
Nrm_LCL_CEU_NA12776.6.MI	10222515	42.2181
Nrm_LCL_CEU_NA12778.1.MI	18296835	63.1824
Nrm_LCL_CEU_NA12812.1.MI	6318871	42.6328
Nrm_LCL_CEU_NA12815.1.MI	5194313	46.0787
Nrm_LCL_CEU_NA12827.3.MI	11840751	55.5789
Nrm_LCL_CEU_NA12829.7.MI	9813908	66.6315
Nrm_LCL_CEU_NA12842.6.MI	7719436	42.0713
Nrm_LCL_CEU_NA12890.1.MI	5894632	51.7483
Nrm_LCL_FIN_HG00171.3.MI	17696199	51.4487
Nrm_LCL_FIN_HG00173.3.MI	7314599	52.9698
Nrm_LCL_FIN_HG00178.4.MI	2848934	45.087
Nrm_LCL_FIN_HG00179.1.MI	12861754	65.9455
Nrm_LCL_FIN_HG00180.1.MI	11094227	49.9696
Nrm_LCL_FIN_HG00183.5.MI	12317407	36.385
Nrm_LCL_FIN_HG00185.1.MI	2602690	37.5806
Nrm_LCL_FIN_HG00188.1.MI	5782920	53.5716
Nrm_LCL_FIN_HG00189.1.MI	8354928	52.8453
Nrm_LCL_FIN_HG00266.6.MI	5499010	62.8802
Nrm_LCL_FIN_HG00267.4.MI	4927785	37.809
Nrm_LCL_FIN_HG00273.3.MI	11901071	54.5674
Nrm_LCL_FIN_HG00274.6.MI	7937203	53.6847
Nrm_LCL_FIN_HG00276.2.MI	10851815	48.3696
Nrm_LCL_FIN_HG00281.1.MI	5509675	51.5357
Nrm_LCL_FIN_HG00285.3.MI	11802968	41.2133
Nrm_LCL_FIN_HG00308.3.MI	6555222	58.1545
Nrm_LCL_FIN_HG00320.1.MI	4925830	51.3778
Nrm_LCL_FIN_HG00324.1.MI	8878914	44.6277
Nrm_LCL_FIN_HG00329.5.MI	2873330	50.8504
Nrm_LCL_FIN_HG00334.2.MI	15959761	63.2599
Nrm_LCL_FIN_HG00335.2.MI	13685367	50.9048
Nrm_LCL_FIN_HG00337.5.MI	34565584	37.8104
Nrm_LCL_FIN_HG00338.2.MI	13171186	64.16
Nrm_LCL_FIN_HG00342.1.MI	8354456	49.8806
Nrm_LCL_FIN_HG00346.2.MI	6048124	48.9491
Nrm_LCL_FIN_HG00349.4.MI	5136355	35.3306
Nrm_LCL_FIN_HG00351.6.MI	5935216	47.5962
Nrm_LCL_FIN_HG00353.1.MI	8886835	52.9443
Nrm_LCL_FIN_HG00355.1.MI	5752886	46.4096
Nrm_LCL_FIN_HG00355.3.MI	12947138	51.3146
Nrm_LCL_FIN_HG00355.4.MI	6726800	39.9121
Nrm_LCL_FIN_HG00355.6.MI	8564120	47.075
Nrm_LCL_FIN_HG00355.7.MI	6979506	53.6687
Nrm_LCL_FIN_HG00358.5.MI	20922193	33.987
Nrm_LCL_FIN_HG00362.3.MI	7279630	52.0547
Nrm_LCL_FIN_HG00364.2.MI	13677789	45.9745
Nrm_LCL_FIN_HG00367.2.MI	10680276	50.4896
Nrm_LCL_FIN_HG00369.5.MI	7005301	56.249
Nrm_LCL_FIN_HG00371.1.MI	5274462	46.3849
Nrm_LCL_FIN_HG00375.4.MI	5780067	38.898
Nrm_LCL_FIN_HG00377.2.MI	9355639	66.0145
Nrm_LCL_FIN_HG00379.5.MI	14024685	51.1853
Nrm_LCL_FIN_HG00382.4.MI	5363857	30.682
Nrm_LCL_FIN_HG00383.1.MI	6108617	47.9772
Nrm_LCL_FIN_HG00384.2.MI	11805881	42.0839
Nrm_LCL_GBR_HG00096.1.MI	8837933	44.4601
Nrm_LCL_GBR_HG00100.2.MI	9722937	50.3406
Nrm_LCL_GBR_HG00102.3.MI	4335043	60.3751
Nrm_LCL_GBR_HG00105.3.MI	14503463	79.771
Nrm_LCL_GBR_HG00108.7.MI	5826719	60.6774
Nrm_LCL_GBR_HG00110.2.MI	10863278	54.6157
Nrm_LCL_GBR_HG00112.6.MI	18373302	52.4831
Nrm_LCL_GBR_HG00114.6.MI	5426262	54.6196
Nrm_LCL_GBR_HG00115.6.MI	20392903	53.6898
Nrm_LCL_GBR_HG00117.1.MI	7951042	48.8705
Nrm_LCL_GBR_HG00117.2.MI	9126176	54.8873
Nrm_LCL_GBR_HG00117.4.MI	2063977	29.1569
Nrm_LCL_GBR_HG00117.5.MI	18593623	54.6693
Nrm_LCL_GBR_HG00120.3.MI	10247227	56.5299
Nrm_LCL_GBR_HG00121.1.MI	15450849	58.0222
Nrm_LCL_GBR_HG00122.6.MI	15647874	52.9912
Nrm_LCL_GBR_HG00123.4.MI	18434634	69.6563
Nrm_LCL_GBR_HG00126.1.MI	4636336	54.0694
Nrm_LCL_GBR_HG00129.4.MI	3259052	43.3818
Nrm_LCL_GBR_HG00131.2.MI	10381881	49.8673
Nrm_LCL_GBR_HG00132.2.MI	9503705	50.9076
Nrm_LCL_GBR_HG00133.2.MI	8608685	42.1278
Nrm_LCL_GBR_HG00134.6.MI	4529600	35.1952
Nrm_LCL_GBR_HG00136.4.MI	5112689	47.9662
Nrm_LCL_GBR_HG00137.6.MI	7976429	55.9943
Nrm_LCL_GBR_HG00141.5.MI	14534472	46.4989
Nrm_LCL_GBR_HG00142.4.MI	6140994	38.7216
Nrm_LCL_GBR_HG00143.7.MI	4544034	75.2875
Nrm_LCL_GBR_HG00145.6.MI	10633426	58.2721
Nrm_LCL_GBR_HG00148.3.MI	12567527	54.2309
Nrm_LCL_GBR_HG00150.4.MI	5319512	61.1311
Nrm_LCL_GBR_HG00151.3.MI	5178053	60.0934
Nrm_LCL_GBR_HG00155.1.MI	6217386	45.8474
Nrm_LCL_GBR_HG00157.5.MI	2283316	59.9306
Nrm_LCL_GBR_HG00158.1.MI	6929821	55.633
Nrm_LCL_GBR_HG00232.7.MI	19804398	66.3503
Nrm_LCL_GBR_HG00233.2.MI	16107370	52.307
Nrm_LCL_GBR_HG00234.7.MI	8763864	51.0183
Nrm_LCL_GBR_HG00235.1.MI	17346393	50.2145
Nrm_LCL_GBR_HG00236.5.MI	32080330	32.4682
Nrm_LCL_GBR_HG00238.5.MI	33242621	33.3912
Nrm_LCL_GBR_HG00239.7.MI	7811291	63.0006
Nrm_LCL_GBR_HG00240.2.MI	13775760	56.3207
Nrm_LCL_GBR_HG00246.7.MI	9801652	72.1654
Nrm_LCL_GBR_HG00247.3.MI	5490026	49.8817
Nrm_LCL_GBR_HG00250.1.MI	6872458	46.1415
Nrm_LCL_GBR_HG00252.1.MI	3667190	49.3197
Nrm_LCL_GBR_HG00253.5.MI	19823174	40.2578
Nrm_LCL_GBR_HG00257.4.MI	5263228	32.6313
Nrm_LCL_GBR_HG00260.5.MI	17938196	42.0322
Nrm_LCL_GBR_HG00262.2.MI	8917798	48.0257
Nrm_LCL_GBR_HG00264.6.MI	8789316	43.6129
Nrm_LCL_GBR_HG00265.2.MI	12260573	54.5993
Nrm_LCL_GBR_HG01789.6.MI	17937339	43.6442
Nrm_LCL_GBR_HG01791.2.MI	12507472	43.1559
Nrm_LCL_TSI_NA20504.1.MI	14047381	62.7493
Nrm_LCL_TSI_NA20506.1.MI	15703099	44.6873
Nrm_LCL_TSI_NA20507.1.MI	8614710	53.2015
Nrm_LCL_TSI_NA20509.7.MI	14495078	61.3198
Nrm_LCL_TSI_NA20510.3.MI	11628519	59.3233
Nrm_LCL_TSI_NA20512.6.MI	14279561	49.1611
Nrm_LCL_TSI_NA20516.5.MI	19310045	63.5953
Nrm_LCL_TSI_NA20518.4.MI	9873584	45.121
Nrm_LCL_TSI_NA20519.1.MI	10545955	53.6447
Nrm_LCL_TSI_NA20527.2.MI	15196307	52.4041
Nrm_LCL_TSI_NA20527.7.MI	12639764	53.8102
Nrm_LCL_TSI_NA20532.3.MI	10057099	45.7386
Nrm_LCL_TSI_NA20534.2.MI	16444659	50.4455
Nrm_LCL_TSI_NA20536.1.MI	5868311	55.0299
Nrm_LCL_TSI_NA20537.3.MI	11516005	54.8872
Nrm_LCL_TSI_NA20539.4.MI	17042547	56.8365
Nrm_LCL_TSI_NA20540.1.MI	8264886	52.0354
Nrm_LCL_TSI_NA20541.1.MI	3354888	46.9133
Nrm_LCL_TSI_NA20542.7.MI	6081892	68.5461
Nrm_LCL_TSI_NA20543.2.MI	12550086	72.8385
Nrm_LCL_TSI_NA20585.3.MI	16878747	51.3911
Nrm_LCL_TSI_NA20586.2.MI	10288031	55.4131
Nrm_LCL_TSI_NA20588.5.MI	42036898	39.5637
Nrm_LCL_TSI_NA20752.5.MI	24213514	34.9864
Nrm_LCL_TSI_NA20756.2.MI	5854861	54.0655
Nrm_LCL_TSI_NA20757.1.MI	7781805	50.7125
Nrm_LCL_TSI_NA20760.3.MI	13421287	52.964
Nrm_LCL_TSI_NA20772.3.MI	11208788	77.18
Nrm_LCL_TSI_NA20774.7.MI	4231902	59.4214
Nrm_LCL_TSI_NA20785.4.MI	22706875	69.7229
Nrm_LCL_TSI_NA20787.6.MI	6013883	52.9808
Nrm_LCL_TSI_NA20795.5.MI	4779914	52.2415
Nrm_LCL_TSI_NA20796.1.MI	3588907	41.1809
Nrm_LCL_TSI_NA20798.6.MI	4283964	39.2869
Nrm_LCL_TSI_NA20800.1.MI	4854771	49.0587
Nrm_LCL_TSI_NA20803.7.MI	5381459	64.4886
Nrm_LCL_TSI_NA20804.4.MI	4624190	59.5145
Nrm_LCL_TSI_NA20805.4.MI	3787791	46.6699
Nrm_LCL_TSI_NA20807.5.MI	5462025	55.9145
Nrm_LCL_TSI_NA20809.6.MI	8841566	60.8604
Nrm_LCL_TSI_NA20811.1.MI	5359254	55.6543
Nrm_LCL_TSI_NA20812.2.MI	8861007	50.5454
Nrm_LCL_TSI_NA20815.5.MI	30291747	33.8784
Nrm_LCL_TSI_NA20826.1.MI	7082025	65.7485
Nrm_LCL_YRI_NA18486.7.MI	6893744	53.9196
Nrm_LCL_YRI_NA18488.4.MI	4392498	47.2716
Nrm_LCL_YRI_NA18510.3.MI	10142149	44.1926
Nrm_LCL_YRI_NA18517.3.MI	7894481	53.0008
Nrm_LCL_YRI_NA18519.1.MI	5131650	55.2276
Nrm_LCL_YRI_NA18520.1.MI	3417499	41.5694
Nrm_LCL_YRI_NA18861.4.MI	3927498	33.5103
Nrm_LCL_YRI_NA18868.5.MI	2339537	48.8976
Nrm_LCL_YRI_NA18870.6.MI	6517786	38.3736
Nrm_LCL_YRI_NA18873.4.MI	4953961	41.0817
Nrm_LCL_YRI_NA18908.7.MI	4662488	51.9306
Nrm_LCL_YRI_NA18912.7.MI	10372661	62.9793
Nrm_LCL_YRI_NA18916.2.MI	11041286	57.5343
Nrm_LCL_YRI_NA18923.2.MI	11144075	51.8881
Nrm_LCL_YRI_NA18933.1.MI	3821530	31.5219
Nrm_LCL_YRI_NA19093.7.MI	7355744	52.74
Nrm_LCL_YRI_NA19095.1.MI	5956569	52.7345
Nrm_LCL_YRI_NA19095.3.MI	10719775	33.5599
Nrm_LCL_YRI_NA19095.7.MI	5392224	53.0938
Nrm_LCL_YRI_NA19099.2.MI	10632082	43.2533
Nrm_LCL_YRI_NA19102.1.MI	5748994	39.5322
Nrm_LCL_YRI_NA19108.5.MI	17310686	40.2271
Nrm_LCL_YRI_NA19116.2.MI	9130921	60.2856
Nrm_LCL_YRI_NA19118.7.MI	6570087	54.9686
Nrm_LCL_YRI_NA19121.3.MI	12972693	52.9834
Nrm_LCL_YRI_NA19130.5.MI	17669090	35.4927
Nrm_LCL_YRI_NA19131.2.MI	6788413	41.534
Nrm_LCL_YRI_NA19141.6.MI	5440079	45.2223
Nrm_LCL_YRI_NA19143.2.MI	9625536	49.8991
Nrm_LCL_YRI_NA19146.5.MI	31184541	35.1488
Nrm_LCL_YRI_NA19149.1.MI	8231234	53.2892
Nrm_LCL_YRI_NA19150.5.MI	40613886	40.2918
Nrm_LCL_YRI_NA19152.4.MI	9830284	36.6666
Nrm_LCL_YRI_NA19153.1.MI	4109236	33.0593
Nrm_LCL_YRI_NA19159.3.MI	9863983	47.875
Nrm_LCL_YRI_NA19172.6.MI	5058705	49.1057
Nrm_LCL_YRI_NA19184.1.MI	3335052	39.2803
Nrm_LCL_YRI_NA19236.4.MI	4766635	46.7454
Nrm_LCL_YRI_NA19189.5.MI	10497252	42.497
Nrm_LCL_YRI_NA19225.6.MI	4415557	40.5145
Nrm_LCL_YRI_NA19197.3.MI	9727700	46.3577
Nrm_LCL_YRI_NA19223.7.MI	6954329	60.3032
Nrm_LCL_YRI_NA19200.2.MI	9447252	50.2061
Nrm_LCL_YRI_NA19201.1.MI	3367535	42.3038
Nrm_LCL_YRI_NA19204.1.MI	5687275	40.9061
Nrm_LCL_YRI_NA19222.2.MI	5321070	57.3579
Nrm_LCL_YRI_NA19207.4.MI	6718734	29.3915
Nrm_LCL_CEU_NA06984.1.MI	20537648	67.522
Nrm_LCL_CEU_NA06985.1.MI	15390327	47.9217
Nrm_LCL_CEU_NA06986.1.MI	8952792	66.7488
Nrm_LCL_CEU_NA06986.3.MI	18802185	67.3324
Nrm_LCL_CEU_NA06986.5.MI	49958547	37.8542
Nrm_LCL_CEU_NA06986.7.MI	9216713	69.5306
Nrm_LCL_CEU_NA07037.6.MI	18176912	41.9165
Nrm_LCL_CEU_NA07051.5.MI	14821443	60.1244
Nrm_LCL_CEU_NA07056.1.MI	13830965	64.7995
Nrm_LCL_CEU_NA07347.7.MI	7869103	66.4279
Nrm_LCL_CEU_NA07357.2.MI	14237378	45.7952
Nrm_LCL_CEU_NA11829.6.MI	4657623	61.4364
Nrm_LCL_CEU_NA11832.2.MI	4666998	51.5886
Nrm_LCL_CEU_NA11843.4.MI	11340956	54.3627
Nrm_LCL_CEU_NA11894.2.MI	19541831	58.4505
Nrm_LCL_CEU_NA11918.1.MI	2937364	44.5813
Nrm_LCL_CEU_NA11920.2.MI	7641145	50.918
Nrm_LCL_CEU_NA11930.3.MI	15072886	36.9667
Nrm_LCL_CEU_NA12004.4.MI	7573219	36.5101
Nrm_LCL_CEU_NA12005.4.MI	20673604	55.6213
Nrm_LCL_CEU_NA12043.2.MI	12518471	69.6866
Nrm_LCL_CEU_NA12234.7.MI	9711873	67.5357
Nrm_LCL_CEU_NA12249.1.MI	5525030	44.1269
Nrm_LCL_CEU_NA12275.7.MI	10975591	61.0788
Nrm_LCL_CEU_NA12282.3.MI	9352377	50.5201
Nrm_LCL_CEU_NA12286.2.MI	14292845	62.0129
Nrm_LCL_CEU_NA12340.5.MI	15246442	37.8729
Nrm_LCL_CEU_NA12341.1.MI	10282089	58.0499
Nrm_LCL_CEU_NA12383.1.MI	21293150	39.7644
Nrm_LCL_CEU_NA12400.2.MI	10401295	45.4664
Nrm_LCL_CEU_NA12716.7.MI	10611967	66.9395
Nrm_LCL_CEU_NA12717.1.MI	8472538	53.0145
Nrm_LCL_CEU_NA12750.2.MI	7573014	47.4748
Nrm_LCL_CEU_NA12751.2.MI	7636644	50.5445
Nrm_LCL_CEU_NA12760.3.MI	9697283	53.1324
Nrm_LCL_CEU_NA12761.6.MI	9577025	45.3526
Nrm_LCL_CEU_NA12763.2.MI	11354029	49.5926
Nrm_LCL_CEU_NA12775.7.MI	19606629	69.954
Nrm_LCL_CEU_NA12813.2.MI	11592461	50.6695
Nrm_LCL_CEU_NA12814.7.MI	5493919	56.1668
Nrm_LCL_CEU_NA12830.1.MI	8199764	63.9855
Nrm_LCL_CEU_NA12843.6.MI	15474669	43.8702
Nrm_LCL_CEU_NA12872.2.MI	8759431	49.5732
Nrm_LCL_CEU_NA12873.7.MI	5397410	68.1507
Nrm_LCL_CEU_NA12874.3.MI	11725963	66.0768
Nrm_LCL_CEU_NA12889.3.MI	6669852	48.7544
Nrm_LCL_FIN_HG00176.4.MI	8380299	32.5224
Nrm_LCL_FIN_HG00177.4.MI	4738406	57.4077
Nrm_LCL_FIN_HG00181.4.MI	4307279	25.1239
Nrm_LCL_FIN_HG00182.1.MI	8375936	45.0232
Nrm_LCL_FIN_HG00186.3.MI	12749217	48.6982
Nrm_LCL_FIN_HG00187.1.MI	11985212	45.3537
Nrm_LCL_FIN_HG00268.5.MI	5905742	57.9195
Nrm_LCL_FIN_HG00269.2.MI	7519392	64.8136
Nrm_LCL_FIN_HG00271.2.MI	10249357	45.9871
Nrm_LCL_FIN_HG00272.7.MI	21538869	60.0535
Nrm_LCL_FIN_HG00275.4.MI	6692044	46.1354
Nrm_LCL_FIN_HG00277.3.MI	13648024	53.6533
Nrm_LCL_FIN_HG00278.1.MI	5037010	60.0004
Nrm_LCL_FIN_HG00280.1.MI	8292902	52.294
Nrm_LCL_FIN_HG00282.2.MI	16338504	60.3694
Nrm_LCL_FIN_HG00284.1.MI	8004814	41.1865
Nrm_LCL_FIN_HG00306.1.MI	3637596	50.2429
Nrm_LCL_FIN_HG00309.7.MI	6072084	60.7661
Nrm_LCL_FIN_HG00310.4.MI	7555013	40.111
Nrm_LCL_FIN_HG00311.4.MI	17806405	48.5135
Nrm_LCL_FIN_HG00312.7.MI	7164446	65.2887
Nrm_LCL_FIN_HG00313.2.MI	7490877	51.2303
Nrm_LCL_FIN_HG00315.2.MI	11719184	55.3315
Nrm_LCL_FIN_HG00319.4.MI	10917364	57.9787
Nrm_LCL_FIN_HG00321.2.MI	15028100	52.1502
Nrm_LCL_FIN_HG00323.1.MI	7046948	44.2095
Nrm_LCL_FIN_HG00325.5.MI	13749776	55.7951
Nrm_LCL_FIN_HG00326.1.MI	8890678	41.7613
Nrm_LCL_FIN_HG00327.3.MI	12781372	47.7822
Nrm_LCL_FIN_HG00328.2.MI	14749871	55.9566
Nrm_LCL_FIN_HG00330.1.MI	8068403	50.8439
Nrm_LCL_FIN_HG00331.7.MI	10577232	66.5887
Nrm_LCL_FIN_HG00332.6.MI	7087213	51.3743
Nrm_LCL_FIN_HG00336.1.MI	3110590	46.3901
Nrm_LCL_FIN_HG00341.2.MI	10726665	74.772
Nrm_LCL_FIN_HG00343.1.MI	5053081	46.0438
Nrm_LCL_FIN_HG00344.4.MI	8681143	45.7078
Nrm_LCL_FIN_HG00345.1.MI	7009949	47.1857
Nrm_LCL_FIN_HG00350.3.MI	8181818	43.6577
Nrm_LCL_FIN_HG00355.2.MI	7762915	50.6363
Nrm_LCL_FIN_HG00355.5.MI	20009269	49.7739
Nrm_LCL_FIN_HG00356.2.MI	10278613	39.2461
Nrm_LCL_FIN_HG00359.1.MI	6326253	47.9935
Nrm_LCL_FIN_HG00360.3.MI	4431279	59.6193
Nrm_LCL_FIN_HG00361.7.MI	14572982	60.6493
Nrm_LCL_FIN_HG00365.7.MI	5437170	68.8644
Nrm_LCL_FIN_HG00366.4.MI	5111688	48.5579
Nrm_LCL_FIN_HG00372.4.MI	24029232	45.5484
Nrm_LCL_FIN_HG00373.2.MI	10832600	39.7933
Nrm_LCL_FIN_HG00376.2.MI	12042624	51.9231
Nrm_LCL_FIN_HG00378.5.MI	38825922	38.723
Nrm_LCL_FIN_HG00380.3.MI	5874041	59.2832
Nrm_LCL_FIN_HG00381.3.MI	6552330	62.2376
Nrm_LCL_GBR_HG00097.7.MI	6016464	58.5418
Nrm_LCL_GBR_HG00099.5.MI	23018255	48.0134
Nrm_LCL_GBR_HG00101.1.MI	8854082	42.2952
Nrm_LCL_GBR_HG00104.1.MI	5748114	49.6767
Nrm_LCL_GBR_HG00106.4.MI	6317951	39.5471
Nrm_LCL_GBR_HG00107.1.MI	7225992	53.7647
Nrm_LCL_GBR_HG00109.3.MI	6918391	53.7364
Nrm_LCL_GBR_HG00111.2.MI	11954361	73.2604
Nrm_LCL_GBR_HG00116.2.MI	6916289	46.9347
Nrm_LCL_GBR_HG00117.3.MI	11243531	54.485
Nrm_LCL_GBR_HG00117.6.MI	20157959	35.4801
Nrm_LCL_GBR_HG00117.7.MI	10449796	57.7904
Nrm_LCL_GBR_HG00118.4.MI	10868865	44.6233
Nrm_LCL_GBR_HG00119.2.MI	9636797	52.2462
Nrm_LCL_GBR_HG00124.3.MI	9142054	51.6515
Nrm_LCL_GBR_HG00125.1.MI	4166759	44.7347
Nrm_LCL_GBR_HG00127.1.MI	6251519	47.1769
Nrm_LCL_GBR_HG00128.1.MI	8192694	68.5038
Nrm_LCL_GBR_HG00130.5.MI	38911752	37.0483
Nrm_LCL_GBR_HG00135.3.MI	14911698	32.5822
Nrm_LCL_GBR_HG00138.5.MI	31095345	37.8118
Nrm_LCL_GBR_HG00139.7.MI	15288353	48.3391
Nrm_LCL_GBR_HG00146.2.MI	14609566	57.9004
Nrm_LCL_GBR_HG00149.1.MI	4353578	39.2804
Nrm_LCL_GBR_HG00152.7.MI	4532091	55.2654
Nrm_LCL_GBR_HG00154.5.MI	24054738	36.0898
Nrm_LCL_GBR_HG00156.4.MI	3478797	48.672
Nrm_LCL_GBR_HG00159.7.MI	12409370	63.1191
Nrm_LCL_GBR_HG00160.3.MI	13007350	55.753
Nrm_LCL_GBR_HG00231.2.MI	8153590	52.9748
Nrm_LCL_GBR_HG00237.4.MI	12282184	40.4133
Nrm_LCL_GBR_HG00242.3.MI	9113473	50.3057
Nrm_LCL_GBR_HG00244.5.MI	18304369	27.0489
Nrm_LCL_GBR_HG00245.4.MI	7130323	35.5977
Nrm_LCL_GBR_HG00249.3.MI	16377805	56.2517
Nrm_LCL_GBR_HG00251.2.MI	8594767	61.2843
Nrm_LCL_GBR_HG00255.2.MI	8163231	51.9057
Nrm_LCL_GBR_HG00256.2.MI	12112329	70.7785
Nrm_LCL_GBR_HG00258.1.MI	6398982	51.148
Nrm_LCL_GBR_HG00259.5.MI	11782677	53.2556
Nrm_LCL_GBR_HG00261.6.MI	5918077	46.5894
Nrm_LCL_GBR_HG00263.6.MI	4006338	49.2815
Nrm_LCL_GBR_HG01334.7.MI	10205735	52.6182
Nrm_LCL_GBR_HG01790.3.MI	8978217	51.5838
Nrm_LCL_GBR_HG02215.1.MI	5344882	53.4346
Nrm_LCL_TSI_NA20502.3.MI	8664867	49.4293
Nrm_LCL_TSI_NA20505.1.MI	3245059	58.1978
Nrm_LCL_TSI_NA20508.1.MI	2965299	43.0138
Nrm_LCL_TSI_NA20513.4.MI	9556728	44.532
Nrm_LCL_TSI_NA20514.1.MI	9983620	43.6532
Nrm_LCL_TSI_NA20515.5.MI	6222078	65.5668
Nrm_LCL_TSI_NA20517.3.MI	8697741	42.8152
Nrm_LCL_TSI_NA20520.3.MI	5859470	41.7954
Nrm_LCL_TSI_NA20521.7.MI	5956342	63.6775
Nrm_LCL_TSI_NA20525.1.MI	14055398	62.5804
Nrm_LCL_TSI_NA20527.1.MI	4786675	50.3743
Nrm_LCL_TSI_NA20527.3.MI	8800859	59.3008
Nrm_LCL_TSI_NA20527.4.MI	10436046	29.2735
Nrm_LCL_TSI_NA20527.5.MI	28679602	53.4615
Nrm_LCL_TSI_NA20527.6.MI	7265368	36.5734
Nrm_LCL_TSI_NA20528.2.MI	10543295	53.9186
Nrm_LCL_TSI_NA20529.2.MI	5110905	51.4465
Nrm_LCL_TSI_NA20530.2.MI	7578552	47.1787
Nrm_LCL_TSI_NA20531.4.MI	18115623	38.8812
Nrm_LCL_TSI_NA20535.3.MI	4479626	49.4752
Nrm_LCL_TSI_NA20538.3.MI	5503848	58.9274
Nrm_LCL_TSI_NA20581.1.MI	5539686	43.4363
Nrm_LCL_TSI_NA20582.4.MI	10855685	49.0894
Nrm_LCL_TSI_NA20589.1.MI	5756027	46.4423
Nrm_LCL_TSI_NA20754.4.MI	7936219	30.9668
Nrm_LCL_TSI_NA20758.2.MI	12855803	56.3798
Nrm_LCL_TSI_NA20759.4.MI	14139240	45.3943
Nrm_LCL_TSI_NA20761.1.MI	10014340	40.4429
Nrm_LCL_TSI_NA20765.2.MI	10283462	51.2187
Nrm_LCL_TSI_NA20766.1.MI	4422158	48.3033
Nrm_LCL_TSI_NA20768.5.MI	6065051	52.9859
Nrm_LCL_TSI_NA20769.6.MI	5682971	41.3841
Nrm_LCL_TSI_NA20770.3.MI	15249324	42.833
Nrm_LCL_TSI_NA20771.2.MI	13690188	57.7972
Nrm_LCL_TSI_NA20773.6.MI	4747833	41.6051
Nrm_LCL_TSI_NA20778.4.MI	7949573	37.6599
Nrm_LCL_TSI_NA20783.4.MI	9233559	47.3509
Nrm_LCL_TSI_NA20786.2.MI	12073422	48.1311
Nrm_LCL_TSI_NA20790.2.MI	10749312	57.0393
Nrm_LCL_TSI_NA20792.6.MI	26561164	36.9359
Nrm_LCL_TSI_NA20797.2.MI	8571943	54.273
Nrm_LCL_TSI_NA20799.1.MI	6086206	51.9541
Nrm_LCL_TSI_NA20801.7.MI	7182890	64.3011
Nrm_LCL_TSI_NA20802.1.MI	7472321	55.9734
Nrm_LCL_TSI_NA20806.3.MI	8542667	68.673
Nrm_LCL_TSI_NA20808.4.MI	19092029	36.1159
Nrm_LCL_TSI_NA20810.2.MI	19993276	70.3385
Nrm_LCL_TSI_NA20814.2.MI	6542403	50.3938
Nrm_LCL_TSI_NA20816.3.MI	6480053	50.7945
Nrm_LCL_TSI_NA20819.3.MI	15269882	52.8418
Nrm_LCL_TSI_NA20828.2.MI	8218248	61.4964
Nrm_LCL_YRI_NA18487.6.MI	8176320	40.5606
Nrm_LCL_YRI_NA18489.2.MI	13682635	39.061
Nrm_LCL_YRI_NA18498.2.MI	7807200	46.6673
Nrm_LCL_YRI_NA18499.1.MI	8420047	43.9667
Nrm_LCL_YRI_NA18502.7.MI	7465860	49.7912
Nrm_LCL_YRI_NA18505.3.MI	8088757	49.7854
Nrm_LCL_YRI_NA18508.1.MI	2832494	34.0596
Nrm_LCL_YRI_NA18511.7.MI	7476554	56.4678
Nrm_LCL_YRI_NA18858.2.MI	8690567	61.1205
Nrm_LCL_YRI_NA18867.1.MI	3547098	44.9171
Nrm_LCL_YRI_NA18907.6.MI	25276646	34.0912
Nrm_LCL_YRI_NA18909.4.MI	4200954	41.6773
Nrm_LCL_YRI_NA18910.3.MI	6236012	45.6435
Nrm_LCL_YRI_NA18917.1.MI	4506595	49.5103
Nrm_LCL_YRI_NA18934.3.MI	12486062	45.9246
Nrm_LCL_YRI_NA19092.1.MI	9938739	61.1939
Nrm_LCL_YRI_NA19095.2.MI	11408700	50.2628
Nrm_LCL_YRI_NA19095.4.MI	4517465	32.3155
Nrm_LCL_YRI_NA19095.5.MI	8281856	34.3045
Nrm_LCL_YRI_NA19095.6.MI	6907895	37.1233
Nrm_LCL_YRI_NA19096.4.MI	10783090	35.2696
Nrm_LCL_YRI_NA19098.5.MI	7802102	50.6864
Nrm_LCL_YRI_NA19107.2.MI	7300568	51.1925
Nrm_LCL_YRI_NA19113.3.MI	3890908	42.3381
Nrm_LCL_YRI_NA19114.2.MI	8758175	43.3429
Nrm_LCL_YRI_NA19117.1.MI	4137860	44.1084
Nrm_LCL_YRI_NA19119.3.MI	10275248	42.3843
Nrm_LCL_YRI_NA19129.6.MI	8612347	45.3722
Nrm_LCL_YRI_NA19137.1.MI	6376767	40.5579
Nrm_LCL_YRI_NA19138.3.MI	15617719	48.319
Nrm_LCL_YRI_NA19144.4.MI	7003276	47.8463
Nrm_LCL_YRI_NA19147.2.MI	9984128	45.7769
Nrm_LCL_YRI_NA19257.6.MI	36263504	32.8507
Nrm_LCL_YRI_NA19160.3.MI	10310661	63.0337
Nrm_LCL_YRI_NA19171.1.MI	3976641	41.6571
Nrm_LCL_YRI_NA19256.6.MI	4888470	36.3681
Nrm_LCL_YRI_NA19175.4.MI	2323567	42.1764
Nrm_LCL_YRI_NA19248.5.MI	5274673	50.5696
Nrm_LCL_YRI_NA19185.6.MI	19781529	37.37
Nrm_LCL_YRI_NA19247.3.MI	2934294	56.1631
Nrm_LCL_YRI_NA19190.4.MI	6429658	31.5344
Nrm_LCL_YRI_NA19235.1.MI	5433908	50.4991
Nrm_LCL_YRI_NA19198.2.MI	12434977	36.3085
Nrm_LCL_YRI_NA19210.4.MI	15390771	41.2632
Nrm_LCL_YRI_NA19213.2.MI	9029776	42.0055
Nrm_LCL_YRI_NA19214.6.MI	29672916	32.8617
Nrm_LCL_YRI_NA19206.2.MI	9437528	55.4333
Nrm_LCL_YRI_NA19209.6.MI	38194970	37.2579
