# Supplementary material for: IsomiR expression profiles in human lymphoblastoid cell lines exhibit population and gender dependencies
Source: Oncotarget. 2014 Aug 27;5(18):8790–802. doi: 10.18632/oncotarget.2405 (PMC4226722; doi:10.18632/oncotarget.2405)
Supplement: Supplementary file 3 [file oncotarget-05-8790-s003.xlsx]

## Sheet: Isomirs_Aggregated
Sup File 2. IsomiR expression across the 452 samples. Each row is sorted by the most abundant isomiR and no technical replicates were included.
Mirbase Name	Group Name	Mirbase Isomir Loci	Cumulative Mirbase isomiR Normalized Frequency	Mirbase t-Test pVal Across Samples In Group	Isomir Loci	Is isomiR same as miRBase?	Cumulative IsomiR NormalizedFrequency	Isomir t-Test pVal across samples in group	Log2Change against previous isomiR	Next most abundant IsomirR (same rows as before)					Next most abundant isomiR (same rows as before)					Next most abundant isomiR (same rows as before)					Next most abundant isomiR (same rows as before)					Next most abundant isomiR (same rows as before)
MIMAT0000440=hsa-miR-191-5p=MI0000465	Aggregated_LCL_NoLowQualitySamples_NoTechnicalReplicates.txt	3_-_49058105_49058127	5.14408e+07	1.15179e-282	3_-_49058105_49058127	Yes	5.14408e+07	1.15179e-282	0	3_-_49058104_49058127	No	5.04494e+06	4.10544e-145	-3.35	3_-_49058105_49058126	No	2.26357e+06	1.35597e-156	-1.15624
MIMAT0000646=hsa-miR-155-5p=MI0000681	Aggregated_LCL_NoLowQualitySamples_NoTechnicalReplicates.txt	21_+_26946295_26946317	2.79884e+07	1.29053e-275	21_+_26946295_26946318	No	4.36636e+07	4.77554e-270	0.641604	21_+_26946295_26946317	Yes	2.79884e+07	1.29053e-275	-0.641604	21_+_26946295_26946319	No	1.35755e+07	7.23155e-226	-1.04383	21_+_26946295_26946316	No	6.75268e+06	9.90373e-205	-1.00747	21_+_26946295_26946320	No	2.44505e+06	4.02313e-174	-1.46559	21_+_26946295_26946315	No	1.87379e+06	4.33154e-198	-0.383903
MIMAT0000449=hsa-miR-146a-5p=MI0000477	Aggregated_LCL_NoLowQualitySamples_NoTechnicalReplicates.txt	5_+_159912379_159912400	4.31864e+07	2.05619e-243	5_+_159912379_159912400	Yes	4.31864e+07	2.05619e-243	0	5_+_159912379_159912401	No	1.73531e+07	2.92713e-216	-1.31539	5_+_159912379_159912402	No	5.08705e+06	5.81617e-160	-1.77029	5_+_159912379_159912399	No	4.59867e+06	6.7031e-179	-0.145614
MIMAT0000243=hsa-miR-148a-3p=MI0000253	Aggregated_LCL_NoLowQualitySamples_NoTechnicalReplicates.txt	7_-_25989542_25989563	2.27014e+07	2.37488e-159	7_-_25989542_25989563	Yes	2.27014e+07	2.37488e-159	0	7_-_25989541_25989563	No	1.57776e+07	3.51021e-204	-0.524909	7_-_25989543_25989563	No	1.56088e+06	5.15937e-116	-3.33744	7_-_25989540_25989563	No	1.17296e+06	3.80949e-163	-0.412211
MIMAT0002809=hsa-miR-146b-5p=MI0003129	Aggregated_LCL_NoLowQualitySamples_NoTechnicalReplicates.txt	10_+_104196277_104196298	827531	3.15063e-158	10_+_104196277_104196300	No	1.83422e+07	3.3562e-189	4.47021	10_+_104196277_104196299	No	4.25288e+06	9.48927e-169	-2.10866	10_+_104196277_104196298	Yes	827531	3.15063e-158	-2.36155	10_+_104196277_104196301	No	485729	1.99015e-156	-0.768662
MIMAT0000433=hsa-miR-142-5p=MI0000458	Aggregated_LCL_NoLowQualitySamples_NoTechnicalReplicates.txt	17_-_56408644_56408664	2.67837e+06	1.0559e-129	17_-_56408647_56408666	No	1.6662e+07	1.23376e-233	2.63714	17_-_56408644_56408664	Yes	2.67837e+06	1.0559e-129	-2.63714	17_-_56408646_56408666	No	2.3911e+06	1.32102e-250	-0.163679
MIMAT0000076=hsa-miR-21-5p=MI0000077	Aggregated_LCL_NoLowQualitySamples_NoTechnicalReplicates.txt	17_+_57918634_57918655	1.19682e+07	2.76677e-182	17_+_57918634_57918655	Yes	1.19682e+07	2.76677e-182	0	17_+_57918634_57918657	No	1.01285e+07	6.24779e-202	-0.240782	17_+_57918634_57918656	No	6.60079e+06	2.37727e-202	-0.617709	17_+_57918634_57918654	No	1.701e+06	6.71369e-135	-1.95625	17_+_57918634_57918653	No	337073	6.97318e-91	-2.33525
MIMAT0000253=hsa-miR-10a-5p=MI0000266	Aggregated_LCL_NoLowQualitySamples_NoTechnicalReplicates.txt	17_-_46657266_46657288	5.17273e+06	5.12174e-104	17_-_46657267_46657288	No	1.09489e+07	1.93677e-95	1.08179	17_-_46657266_46657288	Yes	5.17273e+06	5.12174e-104	-1.08179	17_-_46657268_46657288	No	3.89305e+06	7.91558e-97	-0.410025	17_-_46657266_46657287	No	2.61067e+06	4.00667e-103	-0.57648
MIMAT0000245=hsa-miR-30d-5p=MI0000255	Aggregated_LCL_NoLowQualitySamples_NoTechnicalReplicates.txt	8_-_135817162_135817183	340383	5.92927e-163	8_-_135817160_135817183	No	8.67378e+06	1.00209e-162	4.67143	8_-_135817161_135817183	No	1.21014e+06	4.15053e-187	-2.84148	8_-_135817164_135817183	No	775950	2.58066e-152	-0.641142	8_-_135817163_135817183	No	545882	8.64478e-161	-0.507375
MIMAT0000414=hsa-let-7g-5p=MI0000433	Aggregated_LCL_NoLowQualitySamples_NoTechnicalReplicates.txt	3_-_52302352_52302373	6.02855e+06	9.51585e-216	3_-_52302352_52302373	Yes	6.02855e+06	9.51585e-216	0	3_-_52302353_52302373	No	794647	8.69162e-234	-2.92342	3_-_52302351_52302373	No	510260	1.8018e-228	-0.639082
MIMAT0004494=hsa-miR-21-3p=MI0000077	Aggregated_LCL_NoLowQualitySamples_NoTechnicalReplicates.txt	17_+_57918672_57918692	5.76726e+06	4.12447e-88	17_+_57918672_57918692	Yes	5.76726e+06	4.12447e-88	0	17_+_57918672_57918693	No	266599	1.35575e-153	-4.43514	17_+_57918672_57918691	No	71165.5	1.12675e-92	-1.90542	17_+_57918672_57918690	No	62296.1	1.25542e-70	-0.192037	17_+_57918674_57918692	No	41532.3	2.76124e-94	-0.584908
MIMAT0000077=hsa-miR-22-3p=MI0000078	Aggregated_LCL_NoLowQualitySamples_NoTechnicalReplicates.txt	17_-_1617208_1617229	4.78594e+06	7.36953e-179	17_-_1617208_1617229	Yes	4.78594e+06	7.36953e-179	0	17_-_1617209_1617229	No	428911	8.57839e-118	-3.48005
MIMAT0000092=hsa-miR-92a-3p=MI0000093	Aggregated_LCL_NoLowQualitySamples_NoTechnicalReplicates.txt	13_+_92003615_92003636	0	NA	13_+_92003615_92003637	No	4.7685e+06	8.87044e-187	inf	13_+_92003615_92003638	No	2.02717e+06	5.78049e-157	-1.23407	13_+_92003615_92003639	No	734817	2.87182e-177	-1.46401	13_+_92003616_92003637	No	168445	2.12252e-149	-2.12511
MIMAT0000081=hsa-miR-25-3p=MI0000082	Aggregated_LCL_NoLowQualitySamples_NoTechnicalReplicates.txt	7_-_99691194_99691215	4.69852e+06	7.43698e-238	7_-_99691194_99691215	Yes	4.69852e+06	7.43698e-238	0	7_-_99691196_99691215	No	563510	5.7007e-180	-3.05969	7_-_99691195_99691215	No	427678	6.49997e-149	-0.397915
MIMAT0000456=hsa-miR-186-5p=MI0000483	Aggregated_LCL_NoLowQualitySamples_NoTechnicalReplicates.txt	1_-_71533364_71533385	4.14396e+06	6.24874e-232	1_-_71533364_71533385	Yes	4.14396e+06	6.24874e-232	0	1_-_71533365_71533385	No	2.19249e+06	2.34495e-178	-0.918441	1_-_71533363_71533385	No	711033	4.04669e-172	-1.62458
MIMAT0000419=hsa-miR-27b-3p=MI0000440	Aggregated_LCL_NoLowQualitySamples_NoTechnicalReplicates.txt	9_+_97847787_97847807	401344	1.17736e-175	9_+_97847787_97847806	No	4.06987e+06	7.15527e-214	3.34207	9_+_97847787_97847807	Yes	401344	1.17736e-175	-3.34207
MIMAT0000692=hsa-miR-30e-5p=MI0000749	Aggregated_LCL_NoLowQualitySamples_NoTechnicalReplicates.txt	1_+_41220043_41220064	36122.3	1.60422e-141	1_+_41220043_41220066	No	3.98628e+06	3.81857e-187	6.78601	1_+_41220044_41220066	No	320844	6.28377e-200	-3.6351	1_+_41220043_41220065	No	203281	9.3156e-172	-0.658401	1_+_41220043_41220067	No	94943	8.76606e-137	-1.09834
MIMAT0000096=hsa-miR-98-5p=MI0000100	Aggregated_LCL_NoLowQualitySamples_NoTechnicalReplicates.txt	X_-_53583260_53583281	3.31078e+06	6.38721e-204	X_-_53583260_53583281	Yes	3.31078e+06	6.38721e-204	0	X_-_53583261_53583281	No	352385	4.61977e-231	-3.23195
MIMAT0000415=hsa-let-7i-5p=MI0000434	Aggregated_LCL_NoLowQualitySamples_NoTechnicalReplicates.txt	12_+_62997471_62997492	3.28853e+06	1.6948e-244	12_+_62997471_62997492	Yes	3.28853e+06	1.6948e-244	0	12_+_62997471_62997493	No	781259	4.97208e-255	-2.07357	12_+_62997471_62997491	No	480134	2.42368e-205	-0.702362
MIMAT0000222=hsa-miR-192-5p=MI0000234	Aggregated_LCL_NoLowQualitySamples_NoTechnicalReplicates.txt	11_-_64658675_64658695	2.81583e+06	1.149e-89	11_-_64658675_64658695	Yes	2.81583e+06	1.149e-89	0	11_-_64658672_64658694	No	307168	2.09013e-87	-3.19646	11_-_64658674_64658695	No	272475	1.1933e-95	-0.172906
MIMAT0000065=hsa-let-7d-5p=MI0000065	Aggregated_LCL_NoLowQualitySamples_NoTechnicalReplicates.txt	9_+_96941123_96941144	1.50122e+06	9.91269e-198	9_+_96941123_96941144	Yes	1.50122e+06	9.91269e-198	0	9_+_96941123_96941143	No	316910	1.08769e-236	-2.24399	9_+_96941123_96941145	No	130415	3.65468e-171	-1.28096
MIMAT0001340=hsa-miR-423-3p=MI0001445	Aggregated_LCL_NoLowQualitySamples_NoTechnicalReplicates.txt	17_+_28444149_28444171	1.47766e+06	1.80076e-148	17_+_28444149_28444171	Yes	1.47766e+06	1.80076e-148	0	17_+_28444149_28444172	No	443263	1.30764e-159	-1.73708	17_+_28444149_28444167	No	364633	1.90631e-134	-0.281717	17_+_28444148_28444171	No	247331	5.78223e-165	-0.560004	17_+_28444149_28444170	No	189981	3.22457e-199	-0.380586
MIMAT0004748=hsa-miR-423-5p=MI0001445	Aggregated_LCL_NoLowQualitySamples_NoTechnicalReplicates.txt	17_+_28444113_28444135	1.41618e+06	1.64549e-157	17_+_28444113_28444135	Yes	1.41618e+06	1.64549e-157	0	17_+_28444113_28444133	No	931379	1.53304e-162	-0.604568	17_+_28444113_28444134	No	384658	9.56107e-155	-1.27579
MIMAT0004549=hsa-miR-148a-5p=MI0000253	Aggregated_LCL_NoLowQualitySamples_NoTechnicalReplicates.txt	7_-_25989580_25989601	1.31281e+06	7.76475e-153	7_-_25989580_25989601	Yes	1.31281e+06	7.76475e-153	0	7_-_25989582_25989601	No	79368.9	9.48541e-156	-4.04795	7_-_25989580_25989602	No	77324.4	1.00751e-132	-0.0376492
MIMAT0000083=hsa-miR-26b-5p=MI0000084	Aggregated_LCL_NoLowQualitySamples_NoTechnicalReplicates.txt	2_+_219267380_219267400	170522	8.74419e-232	2_+_219267380_219267401	No	1.27475e+06	2.54404e-240	2.90219	2_+_219267380_219267402	No	175897	1.05346e-190	-2.85741
MIMAT0002819=hsa-miR-193b-3p=MI0003137	Aggregated_LCL_NoLowQualitySamples_NoTechnicalReplicates.txt	16_+_14397874_14397895	859573	2.39574e-129	16_+_14397874_14397895	Yes	859573	2.39574e-129	0	16_+_14397874_14397896	No	194484	3.5852e-173	-2.14397	16_+_14397874_14397894	No	127270	1.32466e-150	-0.611761	16_+_14397874_14397893	No	46581.8	1.00968e-120	-1.45005
MIMAT0000417=hsa-miR-15b-5p=MI0000438	Aggregated_LCL_NoLowQualitySamples_NoTechnicalReplicates.txt	3_+_160122395_160122416	792636	7.51089e-213	3_+_160122395_160122416	Yes	792636	7.51089e-213	0	3_+_160122395_160122415	No	44710.3	6.79596e-216	-4.14798
MIMAT0000420=hsa-miR-30b-5p=MI0000441	Aggregated_LCL_NoLowQualitySamples_NoTechnicalReplicates.txt	8_-_135812813_135812834	792226	1.59159e-76	8_-_135812813_135812834	Yes	792226	1.59159e-76	0	8_-_135812814_135812834	No	19741.1	3.35096e-124	-5.32663
MIMAT0000075=hsa-miR-20a-5p=MI0000076	Aggregated_LCL_NoLowQualitySamples_NoTechnicalReplicates.txt	13_+_92003326_92003348	750403	1.0353e-137	13_+_92003326_92003348	Yes	750403	1.0353e-137	0	13_+_92003326_92003349	No	328148	2.91674e-156	-1.19332	13_+_92003326_92003347	No	64659.5	4.51422e-90	-2.34341
MIMAT0000093=hsa-miR-93-5p=MI0000095	Aggregated_LCL_NoLowQualitySamples_NoTechnicalReplicates.txt	7_-_99691438_99691460	749346	1.86095e-236	7_-_99691438_99691460	Yes	749346	1.86095e-236	0	7_-_99691440_99691460	No	382044	1.1096e-257	-0.971894	7_-_99691437_99691460	No	314222	2.16436e-212	-0.281954	7_-_99691439_99691460	No	245202	3.30298e-280	-0.357813
MIMAT0000267=hsa-miR-210-3p=MI0000286	Aggregated_LCL_NoLowQualitySamples_NoTechnicalReplicates.txt	11_-_568112_568133	741683	1.83753e-152	11_-_568112_568133	Yes	741683	1.83753e-152	0	11_-_568111_568133	No	158556	8.09447e-178	-2.22581	11_-_568114_568133	No	150226	2.24912e-133	-0.0778526	11_-_568113_568133	No	90614.8	3.27056e-116	-0.729319
MIMAT0000086=hsa-miR-29a-3p=MI0000087	Aggregated_LCL_NoLowQualitySamples_NoTechnicalReplicates.txt	7_-_130561507_130561528	619867	7.93505e-174	7_-_130561508_130561528	No	697928	6.50291e-206	0.171119	7_-_130561507_130561528	Yes	619867	7.93505e-174	-0.171119	7_-_130561509_130561528	No	518388	1.26754e-216	-0.257928	7_-_130561510_130561528	No	313516	6.92661e-116	-0.725494
MIMAT0000084=hsa-miR-27a-3p=MI0000085	Aggregated_LCL_NoLowQualitySamples_NoTechnicalReplicates.txt	19_-_13947261_13947281	147914	1.78801e-111	19_-_13947262_13947281	No	684619	5.84416e-171	2.21054	19_-_13947263_13947281	No	502080	2.24918e-173	-0.447385
MIMAT0000070=hsa-miR-17-5p=MI0000071	Aggregated_LCL_NoLowQualitySamples_NoTechnicalReplicates.txt	13_+_92002872_92002894	675805	7.57166e-222	13_+_92002872_92002894	Yes	675805	7.57166e-222	0	13_+_92002872_92002895	No	285524	1.29171e-203	-1.243
MIMAT0000270=hsa-miR-181a-3p=MI0000289	Aggregated_LCL_NoLowQualitySamples_NoTechnicalReplicates.txt	1_-_198828198_198828219	637799	6.23413e-112	1_-_198828198_198828219	Yes	637799	6.23413e-112	0	1_-_198828199_198828219	No	51819	5.05066e-103	-3.62155	1_-_198828200_198828219	No	33312.7	1.26968e-83	-0.637411	1_-_198828201_198828219	No	20658.3	8.45407e-75	-0.689349
MIMAT0003886=hsa-miR-769-5p=MI0003834	Aggregated_LCL_NoLowQualitySamples_NoTechnicalReplicates.txt	19_+_46522219_46522240	611966	3.31987e-216	19_+_46522219_46522240	Yes	611966	3.31987e-216	0	19_+_46522219_46522239	No	40815.2	9.50916e-237	-3.90627
MIMAT0000693=hsa-miR-30e-3p=MI0000749	Aggregated_LCL_NoLowQualitySamples_NoTechnicalReplicates.txt	1_+_41220085_41220106	560591	1.28971e-218	1_+_41220085_41220106	Yes	560591	1.28971e-218	0	1_+_41220085_41220105	No	33607.5	2.40298e-156	-4.06009	1_+_41220085_41220104	No	22127.9	2.55745e-119	-0.602916
MIMAT0000753=hsa-miR-342-3p=MI0000805	Aggregated_LCL_NoLowQualitySamples_NoTechnicalReplicates.txt	14_+_100576052_100576074	475146	2.33179e-157	14_+_100576052_100576075	No	557731	5.89065e-147	0.231197	14_+_100576052_100576074	Yes	475146	2.33179e-157	-0.231197	14_+_100576052_100576073	No	187588	4.00572e-135	-1.34081	14_+_100576052_100576076	No	168850	1.24713e-132	-0.151818
MIMAT0000691=hsa-miR-130b-3p=MI0000748	Aggregated_LCL_NoLowQualitySamples_NoTechnicalReplicates.txt	22_+_22007643_22007664	125628	6.87955e-192	22_+_22007643_22007663	No	554827	5.90351e-218	2.14288	22_+_22007643_22007665	No	183907	6.00822e-235	-1.59306
MIMAT0000067_1=hsa-let-7f-5p=MI0000068	Aggregated_LCL_NoLowQualitySamples_NoTechnicalReplicates.txt	X_-_53584207_53584228	0	NA	X_-_53584206_53584228	No	538282	2.26204e-206	inf	X_-_53584207_53584229	No	12087.9	1.73629e-174	-5.47672
MIMAT0000707=hsa-miR-363-3p=MI0000764	Aggregated_LCL_NoLowQualitySamples_NoTechnicalReplicates.txt	X_-_133303412_133303433	121976	3.10123e-121	X_-_133303414_133303433	No	505066	1.94186e-89	2.04988	X_-_133303413_133303433	No	292054	1.70234e-128	-0.790236	X_-_133303411_133303433	No	214740	7.18038e-127	-0.443645
MIMAT0003393=hsa-miR-425-5p=MI0001448	Aggregated_LCL_NoLowQualitySamples_NoTechnicalReplicates.txt	3_-_49057632_49057654	116202	2.07508e-201	3_-_49057633_49057654	No	500411	4.11202e-210	2.10648	3_-_49057630_49057654	No	242890	5.2291e-154	-1.04281	3_-_49057631_49057654	No	199584	5.99741e-215	-0.283305	3_-_49057632_49057654	Yes	116202	2.07508e-201	-0.780358
MIMAT0000278=hsa-miR-221-3p=MI0000298	Aggregated_LCL_NoLowQualitySamples_NoTechnicalReplicates.txt	X_-_45605608_45605630	88754	2.4612e-141	X_-_45605609_45605630	No	499137	2.36617e-149	2.49155	X_-_45605610_45605630	No	316562	4.62073e-134	-0.656945	X_-_45605611_45605630	No	108188	2.61736e-115	-1.54894
MIMAT0003218=hsa-miR-92b-3p=MI0003560	Aggregated_LCL_NoLowQualitySamples_NoTechnicalReplicates.txt	1_+_155165028_155165049	330105	1.29309e-128	1_+_155165028_155165047	No	460289	1.94271e-153	0.479615	1_+_155165028_155165049	Yes	330105	1.29309e-128	-0.479615
MIMAT0000510=hsa-miR-320a=MI0000542	Aggregated_LCL_NoLowQualitySamples_NoTechnicalReplicates.txt	8_-_22102488_22102509	449681	2.6353e-235	8_-_22102488_22102509	Yes	449681	2.6353e-235	0	8_-_22102487_22102509	No	443854	1.33181e-222	-0.0188148	8_-_22102486_22102509	No	223337	2.22109e-184	-0.990862	8_-_22102489_22102509	No	108093	1.29585e-185	-1.04696
MIMAT0000759=hsa-miR-148b-3p=MI0000811	Aggregated_LCL_NoLowQualitySamples_NoTechnicalReplicates.txt	12_+_54731062_54731083	280102	2.45951e-168	12_+_54731062_54731085	No	401038	2.94905e-140	0.51779	12_+_54731062_54731084	No	398960	5.7944e-237	-0.00749608
MIMAT0004558=hsa-miR-181a-2-3p=MI0000269	Aggregated_LCL_NoLowQualitySamples_NoTechnicalReplicates.txt	9_+_127454797_127454818	398894	2.78477e-112	9_+_127454797_127454818	Yes	398894	2.78477e-112	0	9_+_127454797_127454817	No	103542	5.39272e-104	-1.9458	9_+_127454797_127454816	No	52382.9	3.01148e-85	-0.983041
MIMAT0000259=hsa-miR-182-5p=MI0000272	Aggregated_LCL_NoLowQualitySamples_NoTechnicalReplicates.txt	7_-_129410287_129410310	370544	1.97201e-128	7_-_129410287_129410310	Yes	370544	1.97201e-128	0	7_-_129410289_129410310	No	147452	1.15153e-127	-1.3294	7_-_129410285_129410310	No	99533	8.03871e-110	-0.567001
MIMAT0000757=hsa-miR-151a-3p=MI0000809	Aggregated_LCL_NoLowQualitySamples_NoTechnicalReplicates.txt	8_-_141742686_141742706	0	NA	8_-_141742685_141742706	No	358659	5.81675e-52	inf	8_-_141742684_141742706	No	98067.5	5.79624e-51	-1.87077
MIMAT0000258=hsa-miR-181c-5p=MI0000271	Aggregated_LCL_NoLowQualitySamples_NoTechnicalReplicates.txt	19_+_13985539_13985560	264671	1.2637e-145	19_+_13985539_13985561	No	347326	7.7177e-124	0.39209	19_+_13985539_13985559	No	287899	8.0196e-131	-0.270728	19_+_13985539_13985560	Yes	264671	1.2637e-145	-0.121362
MIMAT0000279=hsa-miR-222-3p=MI0000299	Aggregated_LCL_NoLowQualitySamples_NoTechnicalReplicates.txt	X_-_45606442_45606462	75623.2	1.10578e-90	X_-_45606439_45606462	No	323237	7.13787e-121	2.09569	X_-_45606440_45606462	No	243349	3.86692e-136	-0.409565	X_-_45606441_45606462	No	115755	3.75628e-145	-1.07195
MIMAT0004672=hsa-miR-106b-3p=MI0000734	Aggregated_LCL_NoLowQualitySamples_NoTechnicalReplicates.txt	7_-_99691625_99691646	22580.9	1.40699e-175	7_-_99691627_99691648	No	315947	9.97605e-208	3.80651	7_-_99691627_99691646	No	217536	1.68675e-218	-0.538424	7_-_99691631_99691648	No	49749.4	1.35701e-103	-2.12851
MIMAT0004597=hsa-miR-140-3p=MI0000456	Aggregated_LCL_NoLowQualitySamples_NoTechnicalReplicates.txt	16_+_69967045_69967065	15822.6	4.18358e-75	16_+_69967046_69967067	No	289375	2.01933e-219	4.19288	16_+_69967045_69967067	No	247137	6.70054e-261	-0.227626	16_+_69967045_69967066	No	132935	2.43883e-217	-0.894592	16_+_69967046_69967068	No	121080	3.77718e-210	-0.134755
MIMAT0004702=hsa-miR-339-3p=MI0000815	Aggregated_LCL_NoLowQualitySamples_NoTechnicalReplicates.txt	7_-_1062591_1062613	54152.6	2.98059e-178	7_-_1062592_1062613	No	256155	9.11953e-195	2.24191	7_-_1062593_1062613	No	146731	6.82369e-182	-0.803846	7_-_1062591_1062613	Yes	54152.6	2.98059e-178	-1.43807
MIMAT0000434=hsa-miR-142-3p=MI0000458	Aggregated_LCL_NoLowQualitySamples_NoTechnicalReplicates.txt	17_-_56408606_56408628	249908	4.58023e-132	17_-_56408606_56408628	Yes	249908	4.58023e-132	0	17_-_56408604_56408625	No	158422	2.55671e-118	-0.657629	17_-_56408607_56408628	No	63818	2.27039e-82	-1.31174	17_-_56408606_56408627	No	60006.9	2.74624e-31	-0.0888337
MIMAT0000435=hsa-miR-143-3p=MI0000459	Aggregated_LCL_NoLowQualitySamples_NoTechnicalReplicates.txt	5_+_148808541_148808561	46597.5	1.80889e-20	5_+_148808541_148808560	No	244461	1.16478e-16	2.39128	5_+_148808541_148808561	Yes	46597.5	1.80889e-20	-2.39128
MIMAT0000255=hsa-miR-34a-5p=MI0000268	Aggregated_LCL_NoLowQualitySamples_NoTechnicalReplicates.txt	1_-_9211794_9211815	206636	3.69213e-159	1_-_9211793_9211815	No	241175	3.4221e-138	0.222989	1_-_9211794_9211815	Yes	206636	3.69213e-159	-0.222989	1_-_9211795_9211815	No	34579.6	1.77221e-111	-2.5791
MIMAT0030021=hsa-miR-7706=MI0025242	Aggregated_LCL_NoLowQualitySamples_NoTechnicalReplicates.txt	15_+_85923870_85923893	231169	5.89212e-180	15_+_85923870_85923893	Yes	231169	5.89212e-180	0	15_+_85923870_85923892	No	62249.4	3.66865e-186	-1.89282
MIMAT0004682=hsa-miR-361-3p=MI0000760	Aggregated_LCL_NoLowQualitySamples_NoTechnicalReplicates.txt	X_-_85158646_85158668	50856.1	2.36091e-188	X_-_85158647_85158668	No	222498	3.1143e-217	2.1293	X_-_85158648_85158668	No	163798	2.98565e-165	-0.44188	X_-_85158645_85158668	No	103664	1.57634e-176	-0.660004	X_-_85158646_85158668	Yes	50856.1	2.36091e-188	-1.02742
MIMAT0002174=hsa-miR-484=MI0002468	Aggregated_LCL_NoLowQualitySamples_NoTechnicalReplicates.txt	16_+_15737158_15737179	203475	3.19719e-138	16_+_15737158_15737179	Yes	203475	3.19719e-138	0	16_+_15737158_15737178	No	160718	2.13696e-139	-0.340317	16_+_15737158_15737180	No	146549	8.72519e-114	-0.133152
MIMAT0002871=hsa-miR-500a-3p=MI0003184	Aggregated_LCL_NoLowQualitySamples_NoTechnicalReplicates.txt	X_+_49773090_49773111	14622.7	6.96895e-151	X_+_49773090_49773112	No	195992	1.84495e-161	3.74451	X_+_49773090_49773113	No	47963.5	5.34672e-131	-2.03078
MIMAT0000063=hsa-let-7b-5p=MI0000063	Aggregated_LCL_NoLowQualitySamples_NoTechnicalReplicates.txt	22_+_46509571_46509592	178073	1.85679e-108	22_+_46509571_46509592	Yes	178073	1.85679e-108	0
MIMAT0031177=hsa-miR-7974=MI0025750	Aggregated_LCL_NoLowQualitySamples_NoTechnicalReplicates.txt	19_-_11606359_11606382	171230	4.7085e-114	19_-_11606359_11606382	Yes	171230	4.7085e-114	0	19_-_11606360_11606382	No	36120.9	5.04899e-104	-2.24503
MIMAT0000071=hsa-miR-17-3p=MI0000071	Aggregated_LCL_NoLowQualitySamples_NoTechnicalReplicates.txt	13_+_92002909_92002930	19845.4	1.81542e-149	13_+_92002909_92002929	No	165671	1.23004e-187	3.06144	13_+_92002909_92002927	No	54548.8	1.08764e-153	-1.6027	13_+_92002909_92002930	Yes	19845.4	1.81542e-149	-1.45874
MIMAT0000078=hsa-miR-23a-3p=MI0000079	Aggregated_LCL_NoLowQualitySamples_NoTechnicalReplicates.txt	19_-_13947409_13947429	158130	6.55417e-157	19_-_13947409_13947429	Yes	158130	6.55417e-157	0	19_-_13947408_13947429	No	89867.7	1.25345e-147	-0.815238
MIMAT0022727=hsa-miR-1307-5p=MI0006444	Aggregated_LCL_NoLowQualitySamples_NoTechnicalReplicates.txt	10_-_105154098_105154118	154367	2.8269e-139	10_-_105154098_105154118	Yes	154367	2.8269e-139	0	10_-_105154102_105154118	No	88062.9	3.0556e-42	-0.809758	10_-_105154100_105154118	No	13701.3	3.63518e-139	-2.68422
MIMAT0026475=hsa-miR-210-5p=MI0000286	Aggregated_LCL_NoLowQualitySamples_NoTechnicalReplicates.txt	11_-_568150_568171	152447	1.32203e-160	11_-_568150_568171	Yes	152447	1.32203e-160	0	11_-_568151_568171	No	16068.8	9.95509e-156	-3.24597
MIMAT0000092_1=hsa-miR-92a-3p=MI0000094	Aggregated_LCL_NoLowQualitySamples_NoTechnicalReplicates.txt	X_-_133303574_133303595	0	NA	X_-_133303573_133303595	No	147604	7.55279e-201	inf	X_-_133303572_133303595	No	146946	1.40776e-162	-0.0064449	X_-_133303570_133303595	No	85139.8	1.23139e-158	-0.787381
MIMAT0002888=hsa-miR-532-5p=MI0003205	Aggregated_LCL_NoLowQualitySamples_NoTechnicalReplicates.txt	X_+_49767773_49767794	140928	9.81745e-224	X_+_49767773_49767794	Yes	140928	9.81745e-224	0	X_+_49767773_49767793	No	93785.4	1.80643e-221	-0.587519	X_+_49767773_49767792	No	69738.5	3.20642e-184	-0.427408
MIMAT0000227=hsa-miR-197-3p=MI0000239	Aggregated_LCL_NoLowQualitySamples_NoTechnicalReplicates.txt	1_+_110141562_110141583	134902	5.20459e-152	1_+_110141562_110141583	Yes	134902	5.20459e-152	0	1_+_110141562_110141582	No	127054	1.74243e-174	-0.0864703
MIMAT0000068=hsa-miR-15a-5p=MI0000069	Aggregated_LCL_NoLowQualitySamples_NoTechnicalReplicates.txt	13_-_50623303_50623324	50757.6	9.90128e-176	13_-_50623304_50623324	No	134479	2.60424e-205	1.40568	13_-_50623303_50623324	Yes	50757.6	9.90128e-176	-1.40568
MIMAT0000688=hsa-miR-301a-3p=MI0000745	Aggregated_LCL_NoLowQualitySamples_NoTechnicalReplicates.txt	17_-_57228510_57228532	131074	8.89566e-125	17_-_57228510_57228532	Yes	131074	8.89566e-125	0	17_-_57228509_57228532	No	4358.7	4.98768e-98	-4.91034
MIMAT0004819=hsa-miR-671-3p=MI0003760	Aggregated_LCL_NoLowQualitySamples_NoTechnicalReplicates.txt	7_+_150935574_150935594	130320	8.12633e-190	7_+_150935574_150935594	Yes	130320	8.12633e-190	0	7_+_150935574_150935595	No	13479.2	2.15345e-102	-3.27325
MIMAT0000703=hsa-miR-361-5p=MI0000760	Aggregated_LCL_NoLowQualitySamples_NoTechnicalReplicates.txt	X_-_85158686_85158707	129569	6.99127e-147	X_-_85158686_85158707	Yes	129569	6.99127e-147	0	X_-_85158687_85158707	No	53844.7	5.61305e-187	-1.26684
MIMAT0004799=hsa-miR-589-5p=MI0003599	Aggregated_LCL_NoLowQualitySamples_NoTechnicalReplicates.txt	7_-_5535504_5535525	8505.47	1.23032e-136	7_-_5535505_5535525	No	125746	6.67725e-182	3.88597	7_-_5535503_5535525	No	39095.4	9.75333e-109	-1.68544
MIMAT0001413=hsa-miR-20b-5p=MI0001519	Aggregated_LCL_NoLowQualitySamples_NoTechnicalReplicates.txt	X_-_133303880_133303902	114405	2.59372e-107	X_-_133303880_133303902	Yes	114405	2.59372e-107	0	X_-_133303879_133303902	No	46170.1	1.7268e-104	-1.30911
MIMAT0000772=hsa-miR-345-5p=MI0000825	Aggregated_LCL_NoLowQualitySamples_NoTechnicalReplicates.txt	14_+_100774213_100774234	37355.8	1.00996e-128	14_+_100774213_100774233	No	110425	1.28879e-142	1.56367
MIMAT0003885=hsa-miR-454-3p=MI0003820	Aggregated_LCL_NoLowQualitySamples_NoTechnicalReplicates.txt	17_-_57215148_57215170	108855	5.65312e-169	17_-_57215148_57215170	Yes	108855	5.65312e-169	0	17_-_57215147_57215170	No	97856.9	7.98371e-186	-0.153663
MIMAT0000426=hsa-miR-132-3p=MI0000449	Aggregated_LCL_NoLowQualitySamples_NoTechnicalReplicates.txt	17_-_1953223_1953244	107211	2.84767e-82	17_-_1953223_1953244	Yes	107211	2.84767e-82	0	17_-_1953224_1953244	No	50691.6	5.02973e-113	-1.08064
MIMAT0000425=hsa-miR-130a-3p=MI0000448	Aggregated_LCL_NoLowQualitySamples_NoTechnicalReplicates.txt	11_+_57408725_57408746	13963.3	4.58806e-31	11_+_57408725_57408744	No	104156	1.76052e-96	2.89903	11_+_57408725_57408745	No	100648	2.14181e-127	-0.0494259
MIMAT0000451=hsa-miR-150-5p=MI0000479	Aggregated_LCL_NoLowQualitySamples_NoTechnicalReplicates.txt	19_-_50004089_50004110	102328	1.10267e-69	19_-_50004089_50004110	Yes	102328	1.10267e-69	0	19_-_50004088_50004110	No	42406.6	5.12589e-66	-1.27085	19_-_50004090_50004110	No	14270.9	5.223e-70	-1.57121
MIMAT0004502=hsa-miR-28-3p=MI0000086	Aggregated_LCL_NoLowQualitySamples_NoTechnicalReplicates.txt	3_+_188406622_188406643	98342	3.54664e-112	3_+_188406622_188406643	Yes	98342	3.54664e-112	0
MIMAT0000064=hsa-let-7c-5p=MI0000064	Aggregated_LCL_NoLowQualitySamples_NoTechnicalReplicates.txt	21_+_17912158_17912179	95288	1.34346e-23	21_+_17912158_17912179	Yes	95288	1.34346e-23	0	21_+_17912158_17912178	No	21590.7	5.08263e-31	-2.14188
MIMAT0005951=hsa-miR-1307-3p=MI0006444	Aggregated_LCL_NoLowQualitySamples_NoTechnicalReplicates.txt	10_-_105154058_105154079	94115.2	9.14486e-205	10_-_105154058_105154079	Yes	94115.2	9.14486e-205	0	10_-_105154057_105154079	No	85339.8	5.7584e-198	-0.14121	10_-_105154058_105154078	No	58581.7	1.76117e-167	-0.542769
MIMAT0004911=hsa-miR-874-3p=MI0005532	Aggregated_LCL_NoLowQualitySamples_NoTechnicalReplicates.txt	5_-_136983271_136983292	39433	3.20322e-189	5_-_136983270_136983292	No	92957.2	2.42151e-148	1.23716	5_-_136983269_136983292	No	39882.2	2.36753e-118	-1.22082
MIMAT0004484=hsa-let-7d-3p=MI0000065	Aggregated_LCL_NoLowQualitySamples_NoTechnicalReplicates.txt	9_+_96941177_96941198	89345.8	1.07464e-173	9_+_96941177_96941198	Yes	89345.8	1.07464e-173	0	9_+_96941177_96941196	No	54149.3	1.84148e-192	-0.722457	9_+_96941177_96941197	No	41548.1	3.6692e-211	-0.382159
MIMAT0000432=hsa-miR-141-3p=MI0000457	Aggregated_LCL_NoLowQualitySamples_NoTechnicalReplicates.txt	12_+_7073318_7073339	1010.25	3.37789e-40	12_+_7073318_7073338	No	87787.8	3.99971e-132	6.44123	12_+_7073320_7073338	No	4520.21	3.92189e-85	-4.27956
MIMAT0000257_1=hsa-miR-181b-5p=MI0000683	Aggregated_LCL_NoLowQualitySamples_NoTechnicalReplicates.txt	9_+_127456004_127456026	0	NA	9_+_127456004_127456028	No	87782.6	1.96401e-106	inf	9_+_127456004_127456029	No	13960.5	3.15608e-91	-2.65259
MIMAT0004680=hsa-miR-130b-5p=MI0000748	Aggregated_LCL_NoLowQualitySamples_NoTechnicalReplicates.txt	22_+_22007605_22007625	0	NA	22_+_22007605_22007626	No	86546.5	6.24443e-176	inf
MIMAT0000087=hsa-miR-30a-5p=MI0000088	Aggregated_LCL_NoLowQualitySamples_NoTechnicalReplicates.txt	6_-_72113298_72113319	2860.76	3.47731e-11	6_-_72113296_72113319	No	85366.4	3.1343e-17	4.8992	6_-_72113300_72113319	No	13841.5	2.76095e-09	-2.62467
MIMAT0000443=hsa-miR-125a-5p=MI0000469	Aggregated_LCL_NoLowQualitySamples_NoTechnicalReplicates.txt	19_+_52196521_52196544	85357.1	3.15193e-53	19_+_52196521_52196544	Yes	85357.1	3.15193e-53	0	19_+_52196521_52196543	No	21452.3	9.40332e-42	-1.99238
MIMAT0004559=hsa-miR-181c-3p=MI0000271	Aggregated_LCL_NoLowQualitySamples_NoTechnicalReplicates.txt	19_+_13985577_13985598	1224.64	4.20871e-75	19_+_13985578_13985599	No	79555.1	4.24496e-135	6.02152	19_+_13985578_13985598	No	12648.5	6.27599e-126	-2.65299
MIMAT0000680=hsa-miR-106b-5p=MI0000734	Aggregated_LCL_NoLowQualitySamples_NoTechnicalReplicates.txt	7_-_99691666_99691686	76407	2.94388e-179	7_-_99691666_99691686	Yes	76407	2.94388e-179	0	7_-_99691665_99691686	No	50267.1	1.52117e-116	-0.604092
MIMAT0000261=hsa-miR-183-5p=MI0000273	Aggregated_LCL_NoLowQualitySamples_NoTechnicalReplicates.txt	7_-_129414807_129414828	72703	5.56726e-15	7_-_129414807_129414828	Yes	72703	5.56726e-15	0	7_-_129414806_129414828	No	37706.9	9.92466e-70	-0.947187	7_-_129414806_129414827	No	21042.7	1.39714e-58	-0.841511
MIMAT0004518=hsa-miR-16-2-3p=MI0000115	Aggregated_LCL_NoLowQualitySamples_NoTechnicalReplicates.txt	3_+_160122585_160122606	17836.6	4.3158e-181	3_+_160122584_160122604	No	70953.1	6.28798e-226	1.99203	3_+_160122584_160122605	No	57067.4	1.08097e-219	-0.3142
MIMAT0000104=hsa-miR-107=MI0000114	Aggregated_LCL_NoLowQualitySamples_NoTechnicalReplicates.txt	10_-_91352513_91352535	18609.2	7.59053e-120	10_-_91352514_91352535	No	68474.3	1.59917e-153	1.87954
MIMAT0000073=hsa-miR-19a-3p=MI0000073	Aggregated_LCL_NoLowQualitySamples_NoTechnicalReplicates.txt	13_+_92003193_92003215	57294.4	5.26881e-87	13_+_92003193_92003214	No	68267.5	3.04268e-86	0.252805	13_+_92003193_92003215	Yes	57294.4	5.26881e-87	-0.252805
MIMAT0005949=hsa-miR-664a-3p=MI0006442	Aggregated_LCL_NoLowQualitySamples_NoTechnicalReplicates.txt	1_-_220373891_220373913	67435.9	4.81346e-146	1_-_220373891_220373913	Yes	67435.9	4.81346e-146	0	1_-_220373894_220373913	No	4531.43	1.45714e-111	-3.89548	1_-_220373890_220373913	No	2936.98	1.42033e-86	-0.625632
MIMAT0027587=hsa-miR-6842-3p=MI0022688	Aggregated_LCL_NoLowQualitySamples_NoTechnicalReplicates.txt	8_+_27290930_27290951	36061.4	3.76844e-171	8_+_27290930_27290952	No	65983.1	7.20296e-151	0.871638	8_+_27290930_27290951	Yes	36061.4	3.76844e-171	-0.871638	8_+_27290930_27290950	No	2904.77	1.01465e-115	-3.63396
MIMAT0004958=hsa-miR-301b=MI0005568	Aggregated_LCL_NoLowQualitySamples_NoTechnicalReplicates.txt	22_+_22007314_22007336	65562.7	2.21984e-107	22_+_22007314_22007336	Yes	65562.7	2.21984e-107	0
MIMAT0003888=hsa-miR-766-3p=MI0003836	Aggregated_LCL_NoLowQualitySamples_NoTechnicalReplicates.txt	X_-_118780726_118780747	65023	9.78844e-152	X_-_118780726_118780747	Yes	65023	9.78844e-152	0
MIMAT0004501=hsa-miR-27a-5p=MI0000085	Aggregated_LCL_NoLowQualitySamples_NoTechnicalReplicates.txt	19_-_13947301_13947322	62263.6	1.8222e-227	19_-_13947301_13947322	Yes	62263.6	1.8222e-227	0
MIMAT0004507=hsa-miR-92a-1-5p=MI0000093	Aggregated_LCL_NoLowQualitySamples_NoTechnicalReplicates.txt	13_+_92003578_92003600	59278.2	3.56837e-149	13_+_92003578_92003600	Yes	59278.2	3.56837e-149	0	13_+_92003578_92003599	No	13885.3	5.52987e-107	-2.09395
MIMAT0003339=hsa-miR-421=MI0003685	Aggregated_LCL_NoLowQualitySamples_NoTechnicalReplicates.txt	X_-_73438227_73438249	58078.1	1.28558e-166	X_-_73438227_73438249	Yes	58078.1	1.28558e-166	0	X_-_73438228_73438249	No	29985	5.68772e-190	-0.953756	X_-_73438229_73438249	No	24686.8	4.50439e-194	-0.280498
MIMAT0004945=hsa-miR-744-5p=MI0005559	Aggregated_LCL_NoLowQualitySamples_NoTechnicalReplicates.txt	17_+_11985226_11985247	57218.9	7.90452e-153	17_+_11985226_11985247	Yes	57218.9	7.90452e-153	0	17_+_11985226_11985246	No	51873.9	9.634e-122	-0.141482
MIMAT0004551=hsa-miR-30d-3p=MI0000255	Aggregated_LCL_NoLowQualitySamples_NoTechnicalReplicates.txt	8_-_135817122_135817143	56266.8	3.47928e-131	8_-_135817122_135817143	Yes	56266.8	3.47928e-131	0	8_-_135817121_135817143	No	26313.3	4.48893e-147	-1.09649
MIMAT0000760=hsa-miR-331-3p=MI0000812	Aggregated_LCL_NoLowQualitySamples_NoTechnicalReplicates.txt	12_+_95702256_95702276	55823.4	3.67523e-77	12_+_95702256_95702276	Yes	55823.4	3.67523e-77	0	12_+_95702256_95702277	No	34431.7	9.33267e-90	-0.697131
MIMAT0003338=hsa-miR-660-5p=MI0003684	Aggregated_LCL_NoLowQualitySamples_NoTechnicalReplicates.txt	X_+_49777864_49777885	55533.9	8.98641e-218	X_+_49777864_49777885	Yes	55533.9	8.98641e-218	0	X_+_49777864_49777886	No	43140	3.25586e-197	-0.364344	X_+_49777864_49777887	No	11941.7	1.5288e-152	-1.85302
MIMAT0004568=hsa-miR-221-5p=MI0000298	Aggregated_LCL_NoLowQualitySamples_NoTechnicalReplicates.txt	X_-_45605649_45605670	4355.61	9.02489e-74	X_-_45605645_45605670	No	51604.6	1.49383e-93	3.56655	X_-_45605646_45605670	No	12271.1	3.89955e-79	-2.07224	X_-_45605648_45605670	No	9208.86	8.3736e-108	-0.414165	X_-_45605644_45605670	No	4462.04	2.31894e-84	-1.04532
MIMAT0004699=hsa-miR-148b-5p=MI0000811	Aggregated_LCL_NoLowQualitySamples_NoTechnicalReplicates.txt	12_+_54731024_54731045	3005.63	1.08033e-123	12_+_54731023_54731046	No	51050.7	4.04979e-179	4.08619	12_+_54731023_54731045	No	15076.6	2.99291e-174	-1.75962
MIMAT0000067=hsa-let-7f-5p=MI0000067	Aggregated_LCL_NoLowQualitySamples_NoTechnicalReplicates.txt	9_+_96938635_96938656	0	NA	9_+_96938635_96938657	No	50792.7	2.25391e-178	inf	9_+_96938635_96938658	No	1745.53	7.42692e-83	-4.86288
MIMAT0004703=hsa-miR-335-3p=MI0000816	Aggregated_LCL_NoLowQualitySamples_NoTechnicalReplicates.txt	7_+_130136003_130136024	50275	2.40542e-12	7_+_130136003_130136024	Yes	50275	2.40542e-12	0	7_+_130136003_130136023	No	25251.1	3.91059e-17	-0.993496
MIMAT0000254=hsa-miR-10b-5p=MI0000267	Aggregated_LCL_NoLowQualitySamples_NoTechnicalReplicates.txt	2_+_177015057_177015079	11457.3	2.45378e-13	2_+_177015057_177015078	No	49449.9	9.35588e-16	2.1097	2_+_177015057_177015079	Yes	11457.3	2.45378e-13	-2.1097
MIMAT0004658=hsa-miR-155-3p=MI0000681	Aggregated_LCL_NoLowQualitySamples_NoTechnicalReplicates.txt	21_+_26946334_26946355	48518.6	5.82016e-144	21_+_26946334_26946355	Yes	48518.6	5.82016e-144	0	21_+_26946334_26946354	No	4436.04	1.30104e-113	-3.45119
MIMAT0026477=hsa-miR-128-1-5p=MI0000447	Aggregated_LCL_NoLowQualitySamples_NoTechnicalReplicates.txt	2_+_136422981_136423003	46296.9	7.2372e-149	2_+_136422981_136423003	Yes	46296.9	7.2372e-149	0
MIMAT0000066=hsa-let-7e-5p=MI0000066	Aggregated_LCL_NoLowQualitySamples_NoTechnicalReplicates.txt	19_+_52196046_52196067	44881.1	1.28411e-75	19_+_52196046_52196067	Yes	44881.1	1.28411e-75	0
MIMAT0000681=hsa-miR-29c-3p=MI0000735	Aggregated_LCL_NoLowQualitySamples_NoTechnicalReplicates.txt	1_-_207975210_207975231	44703.8	6.63079e-85	1_-_207975210_207975231	Yes	44703.8	6.63079e-85	0	1_-_207975211_207975231	No	30065.3	1.34098e-108	-0.572297	1_-_207975212_207975231	No	24383.8	4.97952e-128	-0.302176
MIMAT0000101=hsa-miR-103a-3p=MI0000108	Aggregated_LCL_NoLowQualitySamples_NoTechnicalReplicates.txt	20_+_3898188_3898210	0	NA	20_+_3898188_3898212	No	44463.4	1.14895e-145	inf	20_+_3898188_3898213	No	2784.66	8.93726e-82	-3.99704
MIMAT0000689=hsa-miR-99b-5p=MI0000746	Aggregated_LCL_NoLowQualitySamples_NoTechnicalReplicates.txt	19_+_52195871_52195892	43160	2.9379e-39	19_+_52195871_52195892	Yes	43160	2.9379e-39	0	19_+_52195871_52195891	No	14687.4	8.02229e-34	-1.55512
MIMAT0004766=hsa-miR-146b-3p=MI0003129	Aggregated_LCL_NoLowQualitySamples_NoTechnicalReplicates.txt	10_+_104196313_104196334	26222	2.00832e-141	10_+_104196313_104196335	No	42108.4	1.63307e-127	0.68333	10_+_104196313_104196334	Yes	26222	2.00832e-141	-0.68333
MIMAT0004586=hsa-miR-15b-3p=MI0000438	Aggregated_LCL_NoLowQualitySamples_NoTechnicalReplicates.txt	3_+_160122433_160122454	41236.6	9.73315e-179	3_+_160122433_160122454	Yes	41236.6	9.73315e-179	0	3_+_160122433_160122453	No	39450	5.8917e-187	-0.0638983
MIMAT0004693=hsa-miR-330-5p=MI0000803	Aggregated_LCL_NoLowQualitySamples_NoTechnicalReplicates.txt	19_-_46142307_46142328	21951.6	5.06716e-213	19_-_46142306_46142328	No	39824.1	2.45811e-142	0.859313	19_-_46142307_46142328	Yes	21951.6	5.06716e-213	-0.859313
MIMAT0000062=hsa-let-7a-5p=MI0000061	Aggregated_LCL_NoLowQualitySamples_NoTechnicalReplicates.txt	11_-_122017276_122017297	0	NA	11_-_122017274_122017297	No	39209.7	2.12342e-150	inf
MIMAT0000103=hsa-miR-106a-5p=MI0000113	Aggregated_LCL_NoLowQualitySamples_NoTechnicalReplicates.txt	X_-_133304274_133304296	38660.8	1.14459e-94	X_-_133304274_133304296	Yes	38660.8	1.14459e-94	0	X_-_133304275_133304296	No	4545.88	6.75664e-68	-3.08824
MIMAT0000764=hsa-miR-339-5p=MI0000815	Aggregated_LCL_NoLowQualitySamples_NoTechnicalReplicates.txt	7_-_1062626_1062648	36744.6	2.2495e-178	7_-_1062626_1062648	Yes	36744.6	2.2495e-178	0
MIMAT0001343=hsa-miR-425-3p=MI0001448	Aggregated_LCL_NoLowQualitySamples_NoTechnicalReplicates.txt	3_-_49057592_49057613	1557.33	1.95685e-53	3_-_49057593_49057614	No	36705.8	7.96717e-139	4.55886	3_-_49057594_49057614	No	16776.2	1.07542e-107	-1.12959	3_-_49057594_49057615	No	14280.6	4.41397e-115	-0.232358
MIMAT0018108=hsa-miR-3681-5p=MI0016082	Aggregated_LCL_NoLowQualitySamples_NoTechnicalReplicates.txt	2_+_12339264_12339285	36024.3	6.92301e-50	2_+_12339264_12339285	Yes	36024.3	6.92301e-50	0	2_+_12339264_12339286	No	9679.61	3.24728e-48	-1.89595
MIMAT0004688=hsa-miR-374a-3p=MI0000782	Aggregated_LCL_NoLowQualitySamples_NoTechnicalReplicates.txt	X_-_73507130_73507151	35466.4	2.98494e-135	X_-_73507130_73507151	Yes	35466.4	2.98494e-135	0
MIMAT0017994=hsa-miR-3615=MI0016005	Aggregated_LCL_NoLowQualitySamples_NoTechnicalReplicates.txt	17_+_72744802_72744822	7101.81	1.94918e-124	17_+_72744802_72744824	No	35237.4	2.35067e-150	2.31085	17_+_72744802_72744823	No	26991.2	2.43706e-94	-0.384618	17_+_72744802_72744821	No	19414.7	3.38371e-134	-0.475338
MIMAT0002821=hsa-miR-181d-5p=MI0003139	Aggregated_LCL_NoLowQualitySamples_NoTechnicalReplicates.txt	19_+_13985724_13985746	27997.1	4.12596e-147	19_+_13985724_13985747	No	34335.6	6.57985e-146	0.294428	19_+_13985724_13985746	Yes	27997.1	4.12596e-147	-0.294428
MIMAT0004674=hsa-miR-30c-1-3p=MI0000736	Aggregated_LCL_NoLowQualitySamples_NoTechnicalReplicates.txt	1_+_41223011_41223032	32697.2	3.64402e-147	1_+_41223011_41223032	Yes	32697.2	3.64402e-147	0	1_+_41223011_41223031	No	23339.6	2.24148e-178	-0.486389
MIMAT0002177=hsa-miR-486-5p=MI0002470	Aggregated_LCL_NoLowQualitySamples_NoTechnicalReplicates.txt	8_-_41518002_41518023	0	NA	8_-_41518001_41518023	No	31890.1	1.14092e-79	inf
MIMAT0003322=hsa-miR-652-3p=MI0003667	Aggregated_LCL_NoLowQualitySamples_NoTechnicalReplicates.txt	X_+_109298617_109298637	13384.9	9.94428e-182	X_+_109298617_109298638	No	31865.5	1.12499e-166	1.25139	X_+_109298617_109298635	No	30409.9	2.406e-154	-0.0674537
MIMAT0000072=hsa-miR-18a-5p=MI0000072	Aggregated_LCL_NoLowQualitySamples_NoTechnicalReplicates.txt	13_+_92003010_92003032	31232.2	4.6457e-120	13_+_92003010_92003032	Yes	31232.2	4.6457e-120	0	13_+_92003010_92003031	No	16706.2	3.38972e-63	-0.902653
MIMAT0004585=hsa-let-7i-3p=MI0000434	Aggregated_LCL_NoLowQualitySamples_NoTechnicalReplicates.txt	12_+_62997527_62997548	5960.48	3.67537e-117	12_+_62997527_62997546	No	30757.5	3.35937e-145	2.36744	12_+_62997527_62997547	No	7009.01	4.08558e-130	-2.13366
MIMAT0000418=hsa-miR-23b-3p=MI0000439	Aggregated_LCL_NoLowQualitySamples_NoTechnicalReplicates.txt	9_+_97847547_97847567	25876.8	5.93511e-154	9_+_97847547_97847570	No	30739.4	2.59402e-136	0.248433	9_+_97847547_97847567	Yes	25876.8	5.93511e-154	-0.248433	9_+_97847547_97847568	No	10181.3	8.87174e-145	-1.34574
MIMAT0031180=hsa-miR-7977=MI0025753	Aggregated_LCL_NoLowQualitySamples_NoTechnicalReplicates.txt	3_+_176232891_176232908	48.6982	8.64951e-10	3_+_176232889_176232908	No	30732.1	2.80874e-161	9.30166
MIMAT0004498=hsa-miR-25-5p=MI0000082	Aggregated_LCL_NoLowQualitySamples_NoTechnicalReplicates.txt	7_-_99691233_99691253	15409.4	1.91874e-142	7_-_99691231_99691253	No	29731.9	8.69866e-138	0.948207	7_-_99691233_99691253	Yes	15409.4	1.91874e-142	-0.948207
MIMAT0004749=hsa-miR-424-3p=MI0001446	Aggregated_LCL_NoLowQualitySamples_NoTechnicalReplicates.txt	X_-_133680674_133680694	4334.92	5.93418e-72	X_-_133680676_133680694	No	29011.3	9.26481e-76	2.74253	X_-_133680673_133680694	No	7862.52	1.05274e-80	-1.88355
MIMAT0022720=hsa-miR-1304-3p=MI0006371	Aggregated_LCL_NoLowQualitySamples_NoTechnicalReplicates.txt	11_-_93466857_93466878	23481.2	2.81358e-22	11_-_93466859_93466878	No	28306.3	2.01116e-31	0.269614
MIMAT0004496=hsa-miR-23a-5p=MI0000079	Aggregated_LCL_NoLowQualitySamples_NoTechnicalReplicates.txt	19_-_13947444_13947465	27860.5	2.14897e-174	19_-_13947444_13947465	Yes	27860.5	2.14897e-174	0
MIMAT0005882=hsa-miR-548k=MI0006354	Aggregated_LCL_NoLowQualitySamples_NoTechnicalReplicates.txt	11_+_70130092_70130113	27200.2	1.2758e-169	11_+_70130092_70130113	Yes	27200.2	1.2758e-169	0
MIMAT0004774=hsa-miR-501-3p=MI0003185	Aggregated_LCL_NoLowQualitySamples_NoTechnicalReplicates.txt	X_+_49774380_49774401	27172.3	3.113e-52	X_+_49774380_49774401	Yes	27172.3	3.113e-52	0	X_+_49774380_49774400	No	15974.4	1.73179e-174	-0.766372	X_+_49774380_49774402	No	9696.39	1.12933e-68	-0.720242
MIMAT0000617=hsa-miR-200c-3p=MI0000650	Aggregated_LCL_NoLowQualitySamples_NoTechnicalReplicates.txt	12_+_7072905_7072927	26974.7	2.26259e-176	12_+_7072905_7072927	Yes	26974.7	2.26259e-176	0	12_+_7072905_7072928	No	3850.62	2.88097e-104	-2.80844
MIMAT0002891=hsa-miR-18a-3p=MI0000072	Aggregated_LCL_NoLowQualitySamples_NoTechnicalReplicates.txt	13_+_92003051_92003073	14380.3	5.66406e-161	13_+_92003051_92003072	No	26955	1.81781e-156	0.906455	13_+_92003051_92003073	Yes	14380.3	5.66406e-161	-0.906455
MIMAT0004810=hsa-miR-629-5p=MI0003643	Aggregated_LCL_NoLowQualitySamples_NoTechnicalReplicates.txt	15_-_70371766_70371786	26243.6	5.59844e-210	15_-_70371766_70371786	Yes	26243.6	5.59844e-210	0	15_-_70371765_70371786	No	14983.1	8.35606e-177	-0.808631
MIMAT0000705=hsa-miR-362-5p=MI0000762	Aggregated_LCL_NoLowQualitySamples_NoTechnicalReplicates.txt	X_+_49773576_49773599	25782.5	3.59135e-66	X_+_49773576_49773599	Yes	25782.5	3.59135e-66	0	X_+_49773576_49773598	No	8947.08	1.30574e-87	-1.52691
MIMAT0003241=hsa-miR-576-5p=MI0003583	Aggregated_LCL_NoLowQualitySamples_NoTechnicalReplicates.txt	4_+_110409869_110409890	9157.91	3.96612e-166	4_+_110409869_110409891	No	25523.6	3.96937e-151	1.47874
MIMAT0003239=hsa-miR-574-3p=MI0003581	Aggregated_LCL_NoLowQualitySamples_NoTechnicalReplicates.txt	4_+_38869713_38869734	24831.1	4.09165e-130	4_+_38869713_38869734	Yes	24831.1	4.09165e-130	0
MIMAT0000099_1=hsa-miR-101-3p=MI0000739	Aggregated_LCL_NoLowQualitySamples_NoTechnicalReplicates.txt	9_+_4850345_4850365	0	NA	9_+_4850345_4850367	No	24591	4.71484e-143	inf
MIMAT0004767=hsa-miR-193b-5p=MI0003137	Aggregated_LCL_NoLowQualitySamples_NoTechnicalReplicates.txt	16_+_14397837_14397858	24339.6	4.49176e-144	16_+_14397837_14397858	Yes	24339.6	4.49176e-144	0	16_+_14397837_14397857	No	19695.3	1.05403e-162	-0.305451
MIMAT0004985=hsa-miR-942-5p=MI0005767	Aggregated_LCL_NoLowQualitySamples_NoTechnicalReplicates.txt	1_+_117637277_117637298	5292.06	1.6958e-124	1_+_117637277_117637299	No	23244.9	3.7047e-154	2.13501	1_+_117637279_117637299	No	5351.73	2.1331e-151	-2.11884
MIMAT0004955=hsa-miR-374b-5p=MI0005566	Aggregated_LCL_NoLowQualitySamples_NoTechnicalReplicates.txt	X_-_73438422_73438443	12210.4	8.3134e-161	X_-_73438423_73438443	No	21829.2	1.29259e-187	0.838142	X_-_73438422_73438443	Yes	12210.4	8.3134e-161	-0.838142
MIMAT0000424=hsa-miR-128-3p=MI0000447	Aggregated_LCL_NoLowQualitySamples_NoTechnicalReplicates.txt	2_+_136423016_136423036	0	NA	2_+_136423016_136423037	No	21692.8	4.75203e-137	inf
MIMAT0006789=hsa-miR-1468-5p=MI0003782	Aggregated_LCL_NoLowQualitySamples_NoTechnicalReplicates.txt	X_-_63005935_63005955	554.083	6.24335e-44	X_-_63005934_63005955	No	21583.5	3.52745e-136	5.28368
MIMAT0000062_2=hsa-let-7a-5p=MI0000060	Aggregated_LCL_NoLowQualitySamples_NoTechnicalReplicates.txt	9_+_96938244_96938265	0	NA	9_+_96938244_96938267	No	21518.3	2.0275e-124	inf	9_+_96938243_96938265	No	1560.24	3.03889e-35	-3.78573
MIMAT0004487=hsa-let-7f-2-3p=MI0000068	Aggregated_LCL_NoLowQualitySamples_NoTechnicalReplicates.txt	X_-_53584157_53584178	21248.1	1.13976e-169	X_-_53584157_53584178	Yes	21248.1	1.13976e-169	0	X_-_53584158_53584178	No	1626.22	7.09942e-87	-3.70774
MIMAT0000438=hsa-miR-152-3p=MI0000462	Aggregated_LCL_NoLowQualitySamples_NoTechnicalReplicates.txt	17_-_46114540_46114560	2835.92	3.6598e-94	17_-_46114538_46114560	No	21157.9	8.33185e-158	2.89931
MIMAT0000069=hsa-miR-16-5p=MI0000070	Aggregated_LCL_NoLowQualitySamples_NoTechnicalReplicates.txt	13_-_50623163_50623184	0	NA	13_-_50623161_50623184	No	21097.2	1.9902e-99	inf
MIMAT0000727=hsa-miR-374a-5p=MI0000782	Aggregated_LCL_NoLowQualitySamples_NoTechnicalReplicates.txt	X_-_73507160_73507181	12306.5	5.80357e-133	X_-_73507161_73507181	No	20984.8	3.45034e-147	0.76992	X_-_73507160_73507181	Yes	12306.5	5.80357e-133	-0.76992
MIMAT0019761=hsa-miR-4677-3p=MI0017308	Aggregated_LCL_NoLowQualitySamples_NoTechnicalReplicates.txt	1_+_243509527_243509548	20811.3	3.31721e-168	1_+_243509527_243509548	Yes	20811.3	3.31721e-168	0
MIMAT0000090=hsa-miR-32-5p=MI0000090	Aggregated_LCL_NoLowQualitySamples_NoTechnicalReplicates.txt	9_-_111808552_111808573	307.369	4.07988e-29	9_-_111808554_111808573	No	20718.4	5.95747e-154	6.0748
MIMAT0000731=hsa-miR-378a-5p=MI0000786	Aggregated_LCL_NoLowQualitySamples_NoTechnicalReplicates.txt	5_+_149112392_149112413	20361.9	2.40066e-162	5_+_149112392_149112413	Yes	20361.9	2.40066e-162	0	5_+_149112392_149112412	No	5642.42	1.24983e-147	-1.85149
MIMAT0000455=hsa-miR-185-5p=MI0000482	Aggregated_LCL_NoLowQualitySamples_NoTechnicalReplicates.txt	22_+_20020676_20020697	20240.8	6.13607e-136	22_+_20020676_20020697	Yes	20240.8	6.13607e-136	0
MIMAT0004553=hsa-miR-7-1-3p=MI0000263	Aggregated_LCL_NoLowQualitySamples_NoTechnicalReplicates.txt	9_-_86584686_86584707	20116.7	6.55308e-192	9_-_86584686_86584707	Yes	20116.7	6.55308e-192	0	9_-_86584689_86584707	No	10761.2	8.34586e-124	-0.902557
MIMAT0004588=hsa-miR-27b-5p=MI0000440	Aggregated_LCL_NoLowQualitySamples_NoTechnicalReplicates.txt	9_+_97847745_97847766	19819.1	2.05413e-108	9_+_97847745_97847766	Yes	19819.1	2.05413e-108	0	9_+_97847745_97847767	No	2787.32	4.81919e-116	-2.82994
MIMAT0030019=hsa-miR-7704=MI0025240	Aggregated_LCL_NoLowQualitySamples_NoTechnicalReplicates.txt	2_+_177053571_177053589	19683.8	1.51618e-12	2_+_177053571_177053589	Yes	19683.8	1.51618e-12	0
MIMAT0004500=hsa-miR-26b-3p=MI0000084	Aggregated_LCL_NoLowQualitySamples_NoTechnicalReplicates.txt	2_+_219267415_219267436	7411.88	4.6549e-118	2_+_219267415_219267435	No	19617	9.1398e-177	1.40419	2_+_219267415_219267436	Yes	7411.88	4.6549e-118	-1.40419
MIMAT0004949=hsa-miR-877-5p=MI0005561	Aggregated_LCL_NoLowQualitySamples_NoTechnicalReplicates.txt	6_+_30552109_30552128	869.601	1.20146e-66	6_+_30552109_30552131	No	19472.2	3.7702e-169	4.48492	6_+_30552109_30552130	No	9623.29	8.68965e-124	-1.01681
MIMAT0000761=hsa-miR-324-5p=MI0000813	Aggregated_LCL_NoLowQualitySamples_NoTechnicalReplicates.txt	17_-_7126661_7126683	6890.72	6.56349e-139	17_-_7126662_7126683	No	18590.6	3.10313e-151	1.43184	17_-_7126661_7126683	Yes	6890.72	6.56349e-139	-1.43184
MIMAT0004570=hsa-miR-223-5p=MI0000300	Aggregated_LCL_NoLowQualitySamples_NoTechnicalReplicates.txt	X_+_65238737_65238758	419.024	1.54272e-32	X_+_65238737_65238763	No	18375.4	4.40585e-64	5.4546	X_+_65238737_65238764	No	8535.15	6.9552e-73	-1.10629
MIMAT0004673=hsa-miR-29c-5p=MI0000735	Aggregated_LCL_NoLowQualitySamples_NoTechnicalReplicates.txt	1_-_207975248_207975269	1135.46	6.97913e-62	1_-_207975245_207975267	No	17235.6	6.49644e-114	3.92404	1_-_207975249_207975269	No	3335.93	2.6526e-96	-2.36923	1_-_207975244_207975267	No	1849.6	5.64214e-71	-0.850877
MIMAT0000460_1=hsa-miR-194-5p=MI0000732	Aggregated_LCL_NoLowQualitySamples_NoTechnicalReplicates.txt	11_-_64658876_64658897	0	NA	11_-_64658875_64658897	No	17215.9	4.16133e-75	inf
MIMAT0003242=hsa-miR-577=MI0003584	Aggregated_LCL_NoLowQualitySamples_NoTechnicalReplicates.txt	4_+_115577930_115577950	2099.08	5.57567e-30	4_+_115577929_115577950	No	16882.8	1.68039e-40	3.00772
MIMAT0003884=hsa-miR-454-5p=MI0003820	Aggregated_LCL_NoLowQualitySamples_NoTechnicalReplicates.txt	17_-_57215189_57215210	16747	1.28048e-150	17_-_57215189_57215210	Yes	16747	1.28048e-150	0
MIMAT0003266=hsa-miR-598-3p=MI0003610	Aggregated_LCL_NoLowQualitySamples_NoTechnicalReplicates.txt	8_-_10892731_10892752	16675.1	1.18686e-195	8_-_10892731_10892752	Yes	16675.1	1.18686e-195	0
MIMAT0000097=hsa-miR-99a-5p=MI0000101	Aggregated_LCL_NoLowQualitySamples_NoTechnicalReplicates.txt	21_+_17911421_17911442	15299.5	1.89456e-32	21_+_17911421_17911442	Yes	15299.5	1.89456e-32	0	21_+_17911421_17911440	No	6216.68	1.5534e-35	-1.29927
MIMAT0017992=hsa-miR-3614-5p=MI0016004	Aggregated_LCL_NoLowQualitySamples_NoTechnicalReplicates.txt	17_-_54968680_54968702	519.873	1.63869e-38	17_-_54968681_54968702	No	14060.1	2.99135e-79	4.75731	17_-_54968680_54968702	Yes	519.873	1.63869e-38	-4.75731
MIMAT0004589=hsa-miR-30b-3p=MI0000441	Aggregated_LCL_NoLowQualitySamples_NoTechnicalReplicates.txt	8_-_135812775_135812796	14004.9	7.78194e-121	8_-_135812775_135812796	Yes	14004.9	7.78194e-121	0
MIMAT0009199=hsa-miR-365a-5p=MI0000767	Aggregated_LCL_NoLowQualitySamples_NoTechnicalReplicates.txt	16_+_14403157_14403179	13871.7	2.66163e-133	16_+_14403157_14403179	Yes	13871.7	2.66163e-133	0	16_+_14403157_14403177	No	4253.12	1.89719e-123	-1.70555
MIMAT0000280=hsa-miR-223-3p=MI0000300	Aggregated_LCL_NoLowQualitySamples_NoTechnicalReplicates.txt	X_+_65238779_65238800	13866.3	3.30025e-90	X_+_65238779_65238800	Yes	13866.3	3.30025e-90	0	X_+_65238779_65238801	No	10756.8	8.11174e-81	-0.366335
MIMAT0005825=hsa-miR-1180-3p=MI0006273	Aggregated_LCL_NoLowQualitySamples_NoTechnicalReplicates.txt	17_-_19247826_19247847	13676.8	3.87158e-111	17_-_19247826_19247847	Yes	13676.8	3.87158e-111	0
MIMAT0004509=hsa-miR-93-3p=MI0000095	Aggregated_LCL_NoLowQualitySamples_NoTechnicalReplicates.txt	7_-_99691400_99691421	3038	3.18465e-105	7_-_99691399_99691421	No	13267.3	1.14459e-146	2.12668	7_-_99691400_99691421	Yes	3038	3.18465e-105	-2.12668	7_-_99691398_99691421	No	1103.19	9.01929e-62	-1.46144
MIMAT0019058=hsa-miR-4521=MI0016887	Aggregated_LCL_NoLowQualitySamples_NoTechnicalReplicates.txt	17_+_8090266_8090287	282.54	1.50717e-25	17_+_8090266_8090291	No	12983.8	3.86849e-95	5.52212	17_+_8090266_8090290	No	7567.7	4.46533e-82	-0.77879	17_+_8090266_8090289	No	2054.4	1.10469e-81	-1.88113	17_+_8090266_8090292	No	1891.79	5.48647e-67	-0.11897
MIMAT0005797=hsa-miR-1301-3p=MI0003815	Aggregated_LCL_NoLowQualitySamples_NoTechnicalReplicates.txt	2_-_25551520_25551543	2463.53	3.02067e-97	2_-_25551522_25551543	No	12861.8	3.28362e-171	2.38429	2_-_25551523_25551543	No	7394.21	3.14319e-149	-0.79862
MIMAT0004797=hsa-miR-582-3p=MI0003589	Aggregated_LCL_NoLowQualitySamples_NoTechnicalReplicates.txt	5_-_58999456_58999477	12764.5	2.12263e-68	5_-_58999456_58999477	Yes	12764.5	2.12263e-68	0	5_-_58999457_58999477	No	1107.35	3.32269e-44	-3.52696
MIMAT0004486=hsa-let-7f-1-3p=MI0000067	Aggregated_LCL_NoLowQualitySamples_NoTechnicalReplicates.txt	9_+_96938691_96938712	12690.4	3.80504e-131	9_+_96938691_96938712	Yes	12690.4	3.80504e-131	0
MIMAT0004607=hsa-miR-138-1-3p=MI0000476	Aggregated_LCL_NoLowQualitySamples_NoTechnicalReplicates.txt	3_+_44155766_44155787	356.343	4.12079e-23	3_+_44155764_44155786	No	12190.5	3.56376e-44	5.09635	3_+_44155766_44155786	No	4494.16	8.77112e-47	-1.43963
MIMAT0000069_1=hsa-miR-16-5p=MI0000115	Aggregated_LCL_NoLowQualitySamples_NoTechnicalReplicates.txt	3_+_160122542_160122563	0	NA	3_+_160122542_160122565	No	12148.9	2.85519e-147	inf	3_+_160122541_160122563	No	2735.55	1.57863e-85	-2.15092
MIMAT0000690=hsa-miR-296-5p=MI0000747	Aggregated_LCL_NoLowQualitySamples_NoTechnicalReplicates.txt	20_-_57392716_57392736	12111.9	9.54391e-178	20_-_57392716_57392736	Yes	12111.9	9.54391e-178	0	20_-_57392717_57392736	No	1523.48	1.92506e-89	-2.99099
MIMAT0019880=hsa-miR-4746-5p=MI0017385	Aggregated_LCL_NoLowQualitySamples_NoTechnicalReplicates.txt	19_+_4445984_4446006	12059.1	1.76393e-143	19_+_4445984_4446006	Yes	12059.1	1.76393e-143	0
MIMAT0004497=hsa-miR-24-2-5p=MI0000081	Aggregated_LCL_NoLowQualitySamples_NoTechnicalReplicates.txt	19_-_13947140_13947161	1488.88	1.32233e-79	19_-_13947140_13947162	No	11889.3	8.44013e-154	2.99737	19_-_13947139_13947162	No	8296.59	3.27898e-134	-0.519077
MIMAT0004694=hsa-miR-342-5p=MI0000805	Aggregated_LCL_NoLowQualitySamples_NoTechnicalReplicates.txt	14_+_100576010_100576030	2289.55	9.11433e-88	14_+_100576010_100576035	No	11719.2	2.39718e-132	2.35573	14_+_100576010_100576036	No	9517.48	3.34814e-124	-0.300222	14_+_100576010_100576032	No	9240.39	1.07377e-152	-0.0426266
MIMAT0000269=hsa-miR-212-3p=MI0000288	Aggregated_LCL_NoLowQualitySamples_NoTechnicalReplicates.txt	17_-_1953584_1953604	11436.2	2.52527e-80	17_-_1953584_1953604	Yes	11436.2	2.52527e-80	0
