# Supplementary material for: IsomiR expression profiles in human lymphoblastoid cell lines exhibit population and gender dependencies
Source: Oncotarget. 2014 Aug 27;5(18):8790–802. doi: 10.18632/oncotarget.2405 (PMC4226722; doi:10.18632/oncotarget.2405)
Supplement: Supplementary file 4 [file oncotarget-05-8790-s004.xlsx]

## Sheet: Isomirs_ByPopulationOnlyTechRep
Supp. File 3. IsomiR expression across the five population groups using only technical replicates. For each precursor arm we show the expression of each isomiR. Within a row, the isomiRs are listed in order of decreasing abundance.
Mirbase Name	Group Name	Mirbase Isomir Loci	Cumulative Mirbase isomiR Normalized Frequency	Mirbase t-Test pVal Across Samples In Group	Isomir Loci	Is isomiR same as miRBase?	Cumulative IsomiR NormalizedFrequency	Isomir t-Test pVal across samples in group	Log2Change against previous isomiR	Next most abundant IsomirR (same rows as before)					Next most abundant isomiR (same rows as before)					Next most abundant isomiR (same rows as before)					Next most abundant isomiR (same rows as before)					Next most abundant isomiR (same rows as before)
MIMAT0000440=hsa-miR-191-5p=MI0000465	Nrm_LCL_TSI_OnlyTechReplicates.txt	3_-_49058105_49058127	874417	8.86361e-06	3_-_49058105_49058127	Yes	874417	8.86361e-06	0	3_-_49058104_49058127	No	66295.7	4.30729e-08	-3.72133	3_-_49058105_49058126	No	38677.4	0.000790955	-0.777424
MIMAT0000440=hsa-miR-191-5p=MI0000465	Nrm_LCL_CEU_OnlyTechReplicates.txt	3_-_49058105_49058127	836556	1.35309e-05	3_-_49058105_49058127	Yes	836556	1.35309e-05	0	3_-_49058104_49058127	No	172920	4.52424e-05	-2.27436	3_-_49058105_49058126	No	41345.1	5.66462e-06	-2.06431
MIMAT0000440=hsa-miR-191-5p=MI0000465	Nrm_LCL_GBR_OnlyTechReplicates.txt	3_-_49058105_49058127	781966	0.00012453	3_-_49058105_49058127	Yes	781966	0.00012453	0	3_-_49058104_49058127	No	35494.8	1.18611e-06	-4.46143	3_-_49058105_49058126	No	21777.6	2.53487e-05	-0.704763
MIMAT0000440=hsa-miR-191-5p=MI0000465	Nrm_LCL_FIN_OnlyTechReplicates.txt	3_-_49058105_49058127	759835	5.95187e-05	3_-_49058105_49058127	Yes	759835	5.95187e-05	0	3_-_49058104_49058127	No	109553	6.14596e-06	-2.79405	3_-_49058105_49058126	No	36703	0.000422367	-1.57766
MIMAT0000440=hsa-miR-191-5p=MI0000465	Nrm_LCL_YRI_OnlyTechReplicates.txt	3_-_49058105_49058127	645252	2.94574e-05	3_-_49058105_49058127	Yes	645252	2.94574e-05	0	3_-_49058104_49058127	No	48776.8	6.42276e-07	-3.7256	3_-_49058105_49058126	No	24095	9.74107e-05	-1.01746
MIMAT0000646=hsa-miR-155-5p=MI0000681	Nrm_LCL_YRI_OnlyTechReplicates.txt	21_+_26946295_26946317	470954	2.76903e-05	21_+_26946295_26946318	No	858687	2.97456e-05	0.866547	21_+_26946295_26946317	Yes	470954	2.76903e-05	-0.866547	21_+_26946295_26946319	No	244322	0.00111921	-0.946804	21_+_26946295_26946316	No	86517.3	0.00040723	-1.49772	21_+_26946295_26946320	No	36066.7	0.000933714	-1.26232	21_+_26946295_26946315	No	22510.2	6.16617e-05	-0.680087
MIMAT0000646=hsa-miR-155-5p=MI0000681	Nrm_LCL_TSI_OnlyTechReplicates.txt	21_+_26946295_26946317	556502	2.1206e-06	21_+_26946295_26946318	No	780263	3.83735e-06	0.487574	21_+_26946295_26946317	Yes	556502	2.1206e-06	-0.487574	21_+_26946295_26946319	No	286955	0.00028474	-0.95556	21_+_26946295_26946316	No	150181	0.000721214	-0.934123	21_+_26946295_26946315	No	42349.4	0.000176788	-1.82629	21_+_26946295_26946320	No	41466.7	0.00795445	-0.0303884
MIMAT0000646=hsa-miR-155-5p=MI0000681	Nrm_LCL_GBR_OnlyTechReplicates.txt	21_+_26946295_26946317	528742	2.41156e-05	21_+_26946295_26946318	No	745103	3.19902e-05	0.494876	21_+_26946295_26946317	Yes	528742	2.41156e-05	-0.494876	21_+_26946295_26946319	No	193552	4.93172e-05	-1.44984	21_+_26946295_26946316	No	107292	0.000542573	-0.851177	21_+_26946295_26946315	No	38316.5	0.0280369	-1.48551	21_+_26946295_26946320	No	22996.6	1.01143e-05	-0.736541
MIMAT0000646=hsa-miR-155-5p=MI0000681	Nrm_LCL_FIN_OnlyTechReplicates.txt	21_+_26946295_26946317	429472	0.000110228	21_+_26946295_26946318	No	706244	8.32682e-05	0.7176	21_+_26946295_26946317	Yes	429472	0.000110228	-0.7176	21_+_26946295_26946319	No	245031	7.5854e-05	-0.8096	21_+_26946295_26946316	No	137696	3.00539e-05	-0.831477	21_+_26946295_26946320	No	62157.4	0.000240802	-1.14749	21_+_26946295_26946315	No	36618.2	4.35807e-05	-0.763364
MIMAT0000646=hsa-miR-155-5p=MI0000681	Nrm_LCL_CEU_OnlyTechReplicates.txt	21_+_26946295_26946317	435794	9.40363e-08	21_+_26946295_26946318	No	626821	4.6482e-07	0.524406	21_+_26946295_26946317	Yes	435794	9.40363e-08	-0.524406	21_+_26946295_26946319	No	303756	7.16642e-06	-0.520734	21_+_26946295_26946316	No	78474.9	8.1986e-08	-1.95261	21_+_26946295_26946320	No	66801.2	0.000299	-0.232356	21_+_26946295_26946321	No	23961.3	0.000479392	-1.47917
MIMAT0000449=hsa-miR-146a-5p=MI0000477	Nrm_LCL_CEU_OnlyTechReplicates.txt	5_+_159912379_159912400	779264	3.25785e-05	5_+_159912379_159912400	Yes	779264	3.25785e-05	0	5_+_159912379_159912401	No	375460	5.10458e-07	-1.05345	5_+_159912379_159912402	No	145951	0.000371805	-1.36318	5_+_159912379_159912399	No	76540.6	0.000124473	-0.931189
MIMAT0000449=hsa-miR-146a-5p=MI0000477	Nrm_LCL_YRI_OnlyTechReplicates.txt	5_+_159912379_159912400	676498	5.5256e-05	5_+_159912379_159912400	Yes	676498	5.5256e-05	0	5_+_159912379_159912401	No	279579	2.77057e-06	-1.27483	5_+_159912379_159912402	No	66557.1	4.83675e-05	-2.07059	5_+_159912379_159912399	No	53789.7	9.621e-05	-0.307263
MIMAT0000449=hsa-miR-146a-5p=MI0000477	Nrm_LCL_FIN_OnlyTechReplicates.txt	5_+_159912379_159912400	645371	0.000748666	5_+_159912379_159912400	Yes	645371	0.000748666	0	5_+_159912379_159912401	No	251110	3.52614e-05	-1.36181	5_+_159912379_159912402	No	107828	0.000188352	-1.21959	5_+_159912379_159912399	No	75922	0.00048051	-0.506143
MIMAT0000449=hsa-miR-146a-5p=MI0000477	Nrm_LCL_GBR_OnlyTechReplicates.txt	5_+_159912379_159912400	645252	2.94574e-05	5_+_159912379_159912400	Yes	645252	2.94574e-05	0	5_+_159912379_159912401	No	274163	1.61277e-05	-1.23483	5_+_159912379_159912399	No	80552.6	8.82848e-05	-1.76703	5_+_159912379_159912402	No	40840.1	0.000209855	-0.979945
MIMAT0000449=hsa-miR-146a-5p=MI0000477	Nrm_LCL_TSI_OnlyTechReplicates.txt	5_+_159912379_159912400	440863	2.77942e-05	5_+_159912379_159912400	Yes	440863	2.77942e-05	0	5_+_159912379_159912401	No	163976	2.72576e-05	-1.42685	5_+_159912379_159912399	No	51918.7	0.000101375	-1.65916	5_+_159912379_159912402	No	37920.9	0.000447753	-0.453259
MIMAT0002809=hsa-miR-146b-5p=MI0003129	Nrm_LCL_FIN_OnlyTechReplicates.txt	10_+_104196277_104196298	16933.5	0.000494643	10_+_104196277_104196300	No	429041	0.000948098	4.66317	10_+_104196277_104196299	No	98772.4	0.00022788	-2.11894	10_+_104196277_104196298	Yes	16933.5	0.000494643	-2.54423	10_+_104196277_104196301	No	12043.3	0.000310094	-0.491651
MIMAT0002809=hsa-miR-146b-5p=MI0003129	Nrm_LCL_CEU_OnlyTechReplicates.txt	10_+_104196277_104196298	8293.57	7.91751e-06	10_+_104196277_104196300	No	278497	1.36795e-06	5.06952	10_+_104196277_104196299	No	50426	7.64618e-06	-2.46542	10_+_104196277_104196301	No	8601.65	0.000150852	-2.55148	10_+_104196277_104196298	Yes	8293.57	7.91751e-06	-0.0526204
MIMAT0002809=hsa-miR-146b-5p=MI0003129	Nrm_LCL_GBR_OnlyTechReplicates.txt	10_+_104196277_104196298	10650.5	0.000305344	10_+_104196277_104196300	No	260826	0.000170997	4.61409	10_+_104196277_104196299	No	56098.9	0.000307377	-2.21704	10_+_104196277_104196298	Yes	10650.5	0.000305344	-2.39705	10_+_104196277_104196301	No	5551.47	0.000176101	-0.939979
MIMAT0002809=hsa-miR-146b-5p=MI0003129	Nrm_LCL_TSI_OnlyTechReplicates.txt	10_+_104196277_104196298	12708.7	0.000408267	10_+_104196277_104196300	No	230250	0.000199911	4.17931	10_+_104196277_104196299	No	45491.8	1.28298e-05	-2.33952	10_+_104196277_104196298	Yes	12708.7	0.000408267	-1.83979	10_+_104196277_104196301	No	5641.02	0.00394749	-1.17179
MIMAT0002809=hsa-miR-146b-5p=MI0003129	Nrm_LCL_YRI_OnlyTechReplicates.txt	10_+_104196277_104196298	10195.6	0.000988803	10_+_104196277_104196300	No	224314	0.000403539	4.45951	10_+_104196277_104196299	No	45209.6	6.95113e-05	-2.31082	10_+_104196277_104196298	Yes	10195.6	0.000988803	-2.14869	10_+_104196277_104196301	No	6742.01	0.00104793	-0.596693
MIMAT0000253=hsa-miR-10a-5p=MI0000266	Nrm_LCL_YRI_OnlyTechReplicates.txt	17_-_46657266_46657288	176780	0.00021354	17_-_46657267_46657288	No	399482	3.33722e-05	1.17618	17_-_46657266_46657288	Yes	176780	0.00021354	-1.17618	17_-_46657266_46657287	No	92115.8	7.88636e-06	-0.94043	17_-_46657268_46657288	No	89841.2	1.42265e-07	-0.0360721
MIMAT0000253=hsa-miR-10a-5p=MI0000266	Nrm_LCL_TSI_OnlyTechReplicates.txt	17_-_46657266_46657288	129702	0.0215154	17_-_46657267_46657288	No	199327	0.00064475	0.619935	17_-_46657266_46657288	Yes	129702	0.0215154	-0.619935	17_-_46657268_46657288	No	85620.2	1.97619e-06	-0.599178	17_-_46657266_46657287	No	54144.8	0.00124343	-0.661127
MIMAT0000253=hsa-miR-10a-5p=MI0000266	Nrm_LCL_GBR_OnlyTechReplicates.txt	17_-_46657266_46657288	90752.2	7.2228e-05	17_-_46657267_46657288	No	170053	0.00017581	0.905976	17_-_46657266_46657288	Yes	90752.2	7.2228e-05	-0.905976	17_-_46657268_46657288	No	84934.2	1.25724e-05	-0.0955867	17_-_46657266_46657287	No	35502.6	3.69661e-05	-1.25842
MIMAT0000253=hsa-miR-10a-5p=MI0000266	Nrm_LCL_FIN_OnlyTechReplicates.txt	17_-_46657266_46657288	25053.4	0.00130983	17_-_46657267_46657288	No	47113.5	0.000285923	0.911131	17_-_46657266_46657288	Yes	25053.4	0.00130983	-0.911131	17_-_46657268_46657288	No	13636.8	0.000118903	-0.877499	17_-_46657266_46657287	No	10087.5	0.000349612	-0.434945
MIMAT0000253=hsa-miR-10a-5p=MI0000266	Nrm_LCL_CEU_OnlyTechReplicates.txt	17_-_46657266_46657288	11989.7	0.000590811	17_-_46657267_46657288	No	24637.9	0.000273323	1.03909	17_-_46657266_46657288	Yes	11989.7	0.000590811	-1.03909	17_-_46657266_46657287	No	5139.79	6.88154e-05	-1.22201	17_-_46657268_46657288	No	4709.12	3.84024e-05	-0.126255
MIMAT0000433=hsa-miR-142-5p=MI0000458	Nrm_LCL_TSI_OnlyTechReplicates.txt	17_-_56408644_56408664	29647.9	0.000312914	17_-_56408647_56408666	No	373339	4.15885e-05	3.65449	17_-_56408646_56408666	No	34657.3	1.42047e-05	-3.42926	17_-_56408644_56408664	Yes	29647.9	0.000312914	-0.225232
MIMAT0000433=hsa-miR-142-5p=MI0000458	Nrm_LCL_GBR_OnlyTechReplicates.txt	17_-_56408644_56408664	53630.5	1.97465e-06	17_-_56408647_56408666	No	365606	1.76262e-07	2.76916	17_-_56408647_56408664	No	54312.9	0.000112284	-2.75092	17_-_56408644_56408664	Yes	53630.5	1.97465e-06	-0.0182411
MIMAT0000433=hsa-miR-142-5p=MI0000458	Nrm_LCL_FIN_OnlyTechReplicates.txt	17_-_56408644_56408664	25674.9	0.000778644	17_-_56408647_56408666	No	234027	2.10609e-05	3.18825	17_-_56408646_56408666	No	41621.3	0.000136425	-2.49128	17_-_56408645_56408666	No	38648.8	6.69461e-05	-0.1069
MIMAT0000433=hsa-miR-142-5p=MI0000458	Nrm_LCL_YRI_OnlyTechReplicates.txt	17_-_56408644_56408664	29880.8	0.000356495	17_-_56408647_56408666	No	192601	0.000415609	2.68833	17_-_56408646_56408666	No	32472.1	1.8896e-06	-2.56835	17_-_56408644_56408664	Yes	29880.8	0.000356495	-0.119981
MIMAT0000433=hsa-miR-142-5p=MI0000458	Nrm_LCL_CEU_OnlyTechReplicates.txt	17_-_56408644_56408664	43797.2	9.11188e-05	17_-_56408647_56408666	No	180429	0.000373647	2.04252	17_-_56408645_56408666	No	55025.1	1.45365e-05	-1.71327	17_-_56408644_56408664	Yes	43797.2	9.11188e-05	-0.329253
MIMAT0000243=hsa-miR-148a-3p=MI0000253	Nrm_LCL_FIN_OnlyTechReplicates.txt	7_-_25989542_25989563	358069	0.000267714	7_-_25989542_25989563	Yes	358069	0.000267714	0	7_-_25989541_25989563	No	274378	2.85376e-06	-0.384071	7_-_25989543_25989563	No	31374.7	0.00819663	-3.12849	7_-_25989540_25989563	No	31109.2	0.000157401	-0.0122576
MIMAT0000243=hsa-miR-148a-3p=MI0000253	Nrm_LCL_TSI_OnlyTechReplicates.txt	7_-_25989542_25989563	294772	1.09716e-06	7_-_25989542_25989563	Yes	294772	1.09716e-06	0	7_-_25989541_25989563	No	195872	2.93117e-05	-0.589686	7_-_25989543_25989563	No	46535	0.0816692	-2.07353	7_-_25989540_25989563	No	10040.9	0.000102167	-2.21243
MIMAT0000243=hsa-miR-148a-3p=MI0000253	Nrm_LCL_GBR_OnlyTechReplicates.txt	7_-_25989542_25989563	284939	3.27055e-06	7_-_25989542_25989563	Yes	284939	3.27055e-06	0	7_-_25989541_25989563	No	140385	8.39425e-07	-1.02126	7_-_25989543_25989563	No	19059	3.42178e-06	-2.88084	7_-_25989540_25989563	No	8442.06	9.90822e-06	-1.17481
MIMAT0000243=hsa-miR-148a-3p=MI0000253	Nrm_LCL_YRI_OnlyTechReplicates.txt	7_-_25989542_25989563	263380	4.68347e-05	7_-_25989542_25989563	Yes	263380	4.68347e-05	0	7_-_25989541_25989563	No	136295	4.83689e-06	-0.950412	7_-_25989543_25989563	No	16729.2	0.00515524	-3.02629	7_-_25989540_25989563	No	11538.5	0.000140094	-0.535919
MIMAT0000243=hsa-miR-148a-3p=MI0000253	Nrm_LCL_CEU_OnlyTechReplicates.txt	7_-_25989542_25989563	226992	0.00174436	7_-_25989542_25989563	Yes	226992	0.00174436	0	7_-_25989541_25989563	No	193044	4.08179e-05	-0.23371	7_-_25989540_25989563	No	22362.6	8.22452e-05	-3.10977	7_-_25989543_25989563	No	6482.41	1.63402e-05	-1.78649
MIMAT0000076=hsa-miR-21-5p=MI0000077	Nrm_LCL_GBR_OnlyTechReplicates.txt	17_+_57918634_57918655	233878	5.05194e-07	17_+_57918634_57918655	Yes	233878	5.05194e-07	0	17_+_57918634_57918657	No	102750	3.2988e-06	-1.18663	17_+_57918634_57918656	No	63377.8	6.42182e-05	-0.697084	17_+_57918634_57918654	No	33194.4	2.95659e-08	-0.933035	17_+_57918634_57918653	No	11447.6	4.51665e-07	-1.5359
MIMAT0000076=hsa-miR-21-5p=MI0000077	Nrm_LCL_CEU_OnlyTechReplicates.txt	17_+_57918634_57918655	169030	8.18092e-07	17_+_57918634_57918657	No	233017	4.75261e-07	0.46315	17_+_57918634_57918655	Yes	169030	8.18092e-07	-0.46315	17_+_57918634_57918656	No	111667	3.55048e-06	-0.598079	17_+_57918634_57918654	No	16971.9	3.44416e-05	-2.71798	17_+_57918634_57918652	No	3086.17	0.00285834	-2.45926
MIMAT0000076=hsa-miR-21-5p=MI0000077	Nrm_LCL_TSI_OnlyTechReplicates.txt	17_+_57918634_57918655	159402	0.00020054	17_+_57918634_57918655	Yes	159402	0.00020054	0	17_+_57918634_57918657	No	115622	2.92664e-07	-0.463261	17_+_57918634_57918656	No	58269.7	4.70098e-06	-0.988593	17_+_57918634_57918654	No	25058.6	0.000839817	-1.21744	17_+_57918634_57918653	No	4458.86	0.000639769	-2.49056
MIMAT0000076=hsa-miR-21-5p=MI0000077	Nrm_LCL_YRI_OnlyTechReplicates.txt	17_+_57918634_57918655	139264	0.000120135	17_+_57918634_57918657	No	156631	2.41331e-05	0.169544	17_+_57918634_57918655	Yes	139264	0.000120135	-0.169544	17_+_57918634_57918656	No	99058.7	3.1473e-06	-0.491467	17_+_57918634_57918654	No	12815.2	6.74753e-05	-2.95043	17_+_57918634_57918652	No	2586.17	0.00376014	-2.30896
MIMAT0000245=hsa-miR-30d-5p=MI0000255	Nrm_LCL_TSI_OnlyTechReplicates.txt	8_-_135817162_135817183	6933.48	4.37076e-05	8_-_135817160_135817183	No	177479	1.81652e-05	4.67793	8_-_135817164_135817183	No	21165.1	0.000141664	-3.06789	8_-_135817161_135817183	No	17987.9	3.25587e-06	-0.234666	8_-_135817163_135817183	No	12704.3	2.76042e-06	-0.501711
MIMAT0000245=hsa-miR-30d-5p=MI0000255	Nrm_LCL_YRI_OnlyTechReplicates.txt	8_-_135817162_135817183	4792.31	2.02706e-05	8_-_135817160_135817183	No	154063	0.00213522	5.00666	8_-_135817161_135817183	No	16434.8	1.05487e-05	-3.2287	8_-_135817164_135817183	No	6603.03	5.43486e-05	-1.31555	8_-_135817163_135817183	No	6059.71	2.31871e-06	-0.123879
MIMAT0000245=hsa-miR-30d-5p=MI0000255	Nrm_LCL_GBR_OnlyTechReplicates.txt	8_-_135817162_135817183	7295.56	0.00274221	8_-_135817160_135817183	No	143718	4.27603e-06	4.30008	8_-_135817161_135817183	No	22991.9	1.31192e-06	-2.64404	8_-_135817164_135817183	No	16601.1	1.65538e-05	-0.469851	8_-_135817163_135817183	No	11382	4.06257e-07	-0.544523
MIMAT0000245=hsa-miR-30d-5p=MI0000255	Nrm_LCL_CEU_OnlyTechReplicates.txt	8_-_135817162_135817183	3829.43	8.35233e-06	8_-_135817160_135817183	No	118774	1.57724e-06	4.95495	8_-_135817161_135817183	No	26410.5	3.47429e-05	-2.16904	8_-_135817164_135817183	No	7121.33	1.0386e-05	-1.89089	8_-_135817163_135817183	No	5497.45	4.22264e-07	-0.373385
MIMAT0000245=hsa-miR-30d-5p=MI0000255	Nrm_LCL_FIN_OnlyTechReplicates.txt	8_-_135817162_135817183	2336.91	6.67186e-07	8_-_135817160_135817183	No	59415.8	2.22507e-05	4.66817	8_-_135817161_135817183	No	8754.14	9.00679e-06	-2.76281	8_-_135817164_135817183	No	4099.81	0.000245742	-1.09441	8_-_135817163_135817183	No	3035.11	1.594e-05	-0.433809
MIMAT0004494=hsa-miR-21-3p=MI0000077	Nrm_LCL_GBR_OnlyTechReplicates.txt	17_+_57918672_57918692	172920	4.52424e-05	17_+_57918672_57918692	Yes	172920	4.52424e-05	0	17_+_57918672_57918693	No	3907.14	3.76115e-06	-5.46784	17_+_57918672_57918691	No	2343.29	3.32205e-05	-0.737577	17_+_57918672_57918690	No	1501.4	1.76783e-05	-0.642232	17_+_57918674_57918692	No	903.379	0.000485634	-0.732901
MIMAT0004494=hsa-miR-21-3p=MI0000077	Nrm_LCL_CEU_OnlyTechReplicates.txt	17_+_57918672_57918692	57260.3	0.000830887	17_+_57918672_57918692	Yes	57260.3	0.000830887	0	17_+_57918672_57918693	No	1589.22	8.282e-06	-5.17115	17_+_57918672_57918690	No	817.585	0.000867176	-0.958873	17_+_57918672_57918691	No	811.613	0.00282581	-0.0105777	17_+_57918672_57918689	No	494.57	0.000533092	-0.714617
MIMAT0004494=hsa-miR-21-3p=MI0000077	Nrm_LCL_FIN_OnlyTechReplicates.txt	17_+_57918672_57918692	56867.8	0.000479099	17_+_57918672_57918692	Yes	56867.8	0.000479099	0	17_+_57918672_57918693	No	4884.12	2.06522e-05	-3.54144	17_+_57918672_57918690	No	731.604	0.047154	-2.73897	17_+_57918672_57918691	No	676.49	7.55342e-05	-0.112994	17_+_57918672_57918694	No	479.1	5.40535e-06	-0.497743
MIMAT0004494=hsa-miR-21-3p=MI0000077	Nrm_LCL_TSI_OnlyTechReplicates.txt	17_+_57918672_57918692	55219.8	0.00137811	17_+_57918672_57918692	Yes	55219.8	0.00137811	0	17_+_57918672_57918693	No	2814.46	0.000282258	-4.29425	17_+_57918672_57918690	No	975.155	0.00746732	-1.52916	17_+_57918672_57918691	No	809.846	0.000944221	-0.267986	17_+_57918674_57918692	No	290.572	0.00288032	-1.47875
MIMAT0004494=hsa-miR-21-3p=MI0000077	Nrm_LCL_YRI_OnlyTechReplicates.txt	17_+_57918672_57918692	54958.9	0.00185964	17_+_57918672_57918692	Yes	54958.9	0.00185964	0	17_+_57918672_57918693	No	4678.81	0.000370848	-3.55414	17_+_57918672_57918690	No	663.376	0.0144187	-2.81824	17_+_57918672_57918691	No	663.042	0.000373479	-0.000727319	17_+_57918674_57918692	No	516.687	0.0073085	-0.359809
MIMAT0000222=hsa-miR-192-5p=MI0000234	Nrm_LCL_YRI_OnlyTechReplicates.txt	11_-_64658675_64658695	141707	0.000528553	11_-_64658675_64658695	Yes	141707	0.000528553	0	11_-_64658672_64658694	No	22113.7	3.38209e-05	-2.67991	11_-_64658674_64658695	No	16498.1	0.000208501	-0.42264
MIMAT0000222=hsa-miR-192-5p=MI0000234	Nrm_LCL_GBR_OnlyTechReplicates.txt	11_-_64658675_64658695	55453.5	4.19395e-05	11_-_64658675_64658695	Yes	55453.5	4.19395e-05	0	11_-_64658672_64658694	No	6793.26	3.78172e-05	-3.0291	11_-_64658674_64658695	No	5407.69	7.2641e-06	-0.329091
MIMAT0000222=hsa-miR-192-5p=MI0000234	Nrm_LCL_TSI_OnlyTechReplicates.txt	11_-_64658675_64658695	45481.3	4.95752e-05	11_-_64658675_64658695	Yes	45481.3	4.95752e-05	0	11_-_64658672_64658694	No	5119.95	5.86379e-05	-3.15107	11_-_64658674_64658695	No	3746.07	2.21802e-05	-0.450755
MIMAT0000222=hsa-miR-192-5p=MI0000234	Nrm_LCL_CEU_OnlyTechReplicates.txt	11_-_64658675_64658695	29393.8	0.000377435	11_-_64658675_64658695	Yes	29393.8	0.000377435	0	11_-_64658672_64658694	No	3796.13	4.32189e-05	-2.95291	11_-_64658674_64658695	No	3144.82	0.000470634	-0.271555
MIMAT0000222=hsa-miR-192-5p=MI0000234	Nrm_LCL_FIN_OnlyTechReplicates.txt	11_-_64658675_64658695	16573.6	6.28287e-05	11_-_64658675_64658695	Yes	16573.6	6.28287e-05	0	11_-_64658674_64658695	No	1866.53	0.000164991	-3.15045	11_-_64658672_64658694	No	1587.5	0.000267118	-0.233606
MIMAT0000414=hsa-let-7g-5p=MI0000433	Nrm_LCL_FIN_OnlyTechReplicates.txt	3_-_52302352_52302373	123913	0.000396081	3_-_52302352_52302373	Yes	123913	0.000396081	0	3_-_52302351_52302373	No	15663.1	0.000174955	-2.98388	3_-_52302353_52302373	No	14764.1	6.47747e-07	-0.0852808
MIMAT0000414=hsa-let-7g-5p=MI0000433	Nrm_LCL_TSI_OnlyTechReplicates.txt	3_-_52302352_52302373	107014	0.000760498	3_-_52302352_52302373	Yes	107014	0.000760498	0	3_-_52302353_52302373	No	14800.4	1.26357e-06	-2.8541	3_-_52302351_52302373	No	6683.19	3.75447e-05	-1.14702
MIMAT0000414=hsa-let-7g-5p=MI0000433	Nrm_LCL_CEU_OnlyTechReplicates.txt	3_-_52302352_52302373	92034.9	2.72412e-06	3_-_52302352_52302373	Yes	92034.9	2.72412e-06	0	3_-_52302351_52302373	No	14019.4	7.50424e-07	-2.71476	3_-_52302353_52302373	No	10567.2	5.25705e-05	-0.40783
MIMAT0000414=hsa-let-7g-5p=MI0000433	Nrm_LCL_GBR_OnlyTechReplicates.txt	3_-_52302352_52302373	90998.4	2.82784e-05	3_-_52302352_52302373	Yes	90998.4	2.82784e-05	0	3_-_52302353_52302373	No	16885.8	6.86983e-06	-2.43003	3_-_52302351_52302373	No	6386.41	6.90342e-06	-1.40273
MIMAT0000414=hsa-let-7g-5p=MI0000433	Nrm_LCL_YRI_OnlyTechReplicates.txt	3_-_52302352_52302373	58314.3	0.00134201	3_-_52302352_52302373	Yes	58314.3	0.00134201	0	3_-_52302353_52302373	No	6733.28	3.40313e-05	-3.11447	3_-_52302351_52302373	No	4569.27	0.000160969	-0.559346
MIMAT0000456=hsa-miR-186-5p=MI0000483	Nrm_LCL_TSI_OnlyTechReplicates.txt	1_-_71533364_71533385	106029	0.000586227	1_-_71533364_71533385	Yes	106029	0.000586227	0	1_-_71533365_71533385	No	58315	0.000399453	-0.862518	1_-_71533363_71533385	No	8591.33	0.000500205	-2.76291
MIMAT0000456=hsa-miR-186-5p=MI0000483	Nrm_LCL_FIN_OnlyTechReplicates.txt	1_-_71533364_71533385	77895.4	7.00784e-08	1_-_71533364_71533385	Yes	77895.4	7.00784e-08	0	1_-_71533365_71533385	No	30965.3	0.000299303	-1.33089	1_-_71533363_71533385	No	13761.4	1.33724e-05	-1.17003
MIMAT0000456=hsa-miR-186-5p=MI0000483	Nrm_LCL_GBR_OnlyTechReplicates.txt	1_-_71533364_71533385	59717.3	4.13176e-05	1_-_71533364_71533385	Yes	59717.3	4.13176e-05	0	1_-_71533365_71533385	No	32555.2	0.000345692	-0.87526	1_-_71533363_71533385	No	7351.82	1.11828e-05	-2.14672
MIMAT0000456=hsa-miR-186-5p=MI0000483	Nrm_LCL_CEU_OnlyTechReplicates.txt	1_-_71533364_71533385	59216.2	0.000227863	1_-_71533364_71533385	Yes	59216.2	0.000227863	0	1_-_71533365_71533385	No	29450.9	0.000150062	-1.00768	1_-_71533363_71533385	No	17849.4	0.000471248	-0.722433
MIMAT0000456=hsa-miR-186-5p=MI0000483	Nrm_LCL_YRI_OnlyTechReplicates.txt	1_-_71533364_71533385	51850.9	0.000119642	1_-_71533364_71533385	Yes	51850.9	0.000119642	0	1_-_71533365_71533385	No	22419	0.000407951	-1.20965	1_-_71533363_71533385	No	7284.41	0.000896166	-1.62184
MIMAT0000092=hsa-miR-92a-3p=MI0000093	Nrm_LCL_TSI_OnlyTechReplicates.txt	13_+_92003615_92003636	0	NA	13_+_92003615_92003637	No	99330.4	0.000100584	inf	13_+_92003615_92003638	No	29159.2	0.000721929	-1.76829	13_+_92003615_92003639	No	11702.6	0.00262103	-1.31712	13_+_92003616_92003637	No	3035.79	4.77985e-05	-1.94668
MIMAT0000092=hsa-miR-92a-3p=MI0000093	Nrm_LCL_YRI_OnlyTechReplicates.txt	13_+_92003615_92003636	0	NA	13_+_92003615_92003637	No	92409.3	2.75583e-05	inf	13_+_92003615_92003638	No	31212.8	7.08409e-05	-1.5659	13_+_92003615_92003639	No	10782.1	0.000559833	-1.5335	13_+_92003616_92003637	No	6028.22	0.000221929	-0.838837
MIMAT0000092=hsa-miR-92a-3p=MI0000093	Nrm_LCL_FIN_OnlyTechReplicates.txt	13_+_92003615_92003636	0	NA	13_+_92003615_92003637	No	67675	0.000638359	inf	13_+_92003615_92003638	No	38060.4	0.000324276	-0.830332	13_+_92003615_92003639	No	14640.1	0.000103208	-1.37837	13_+_92003616_92003637	No	1243.62	0.00165738	-3.55731
MIMAT0000092=hsa-miR-92a-3p=MI0000093	Nrm_LCL_CEU_OnlyTechReplicates.txt	13_+_92003615_92003636	0	NA	13_+_92003615_92003637	No	63422.3	1.04724e-05	inf	13_+_92003615_92003638	No	48856.4	1.54356e-05	-0.376443	13_+_92003615_92003639	No	17746.1	0.000182039	-1.46105	13_+_92003616_92003637	No	1107.93	1.91905e-05	-4.00157
MIMAT0000092=hsa-miR-92a-3p=MI0000093	Nrm_LCL_GBR_OnlyTechReplicates.txt	13_+_92003615_92003636	0	NA	13_+_92003615_92003637	No	51699.8	0.000243075	inf	13_+_92003615_92003638	No	20756.3	3.69992e-06	-1.31661	13_+_92003615_92003639	No	7615.1	1.18687e-05	-1.44662	13_+_92003616_92003637	No	2784.06	8.8325e-06	-1.45167
MIMAT0000415=hsa-let-7i-5p=MI0000434	Nrm_LCL_GBR_OnlyTechReplicates.txt	12_+_62997471_62997492	92627.9	0.00289693	12_+_62997471_62997492	Yes	92627.9	0.00289693	0	12_+_62997471_62997493	No	15907.5	0.000585243	-2.54174	12_+_62997471_62997491	No	12669.1	4.99994e-07	-0.328398
MIMAT0000415=hsa-let-7i-5p=MI0000434	Nrm_LCL_FIN_OnlyTechReplicates.txt	12_+_62997471_62997492	54989.9	0.00016751	12_+_62997471_62997492	Yes	54989.9	0.00016751	0	12_+_62997471_62997493	No	19489.6	3.25046e-05	-1.49646	12_+_62997471_62997491	No	6363.12	1.29503e-05	-1.6149
MIMAT0000415=hsa-let-7i-5p=MI0000434	Nrm_LCL_YRI_OnlyTechReplicates.txt	12_+_62997471_62997492	51931.3	0.000197434	12_+_62997471_62997492	Yes	51931.3	0.000197434	0	12_+_62997471_62997493	No	10410.5	7.31043e-06	-2.31857	12_+_62997471_62997491	No	6240.15	2.26633e-05	-0.738382
MIMAT0000415=hsa-let-7i-5p=MI0000434	Nrm_LCL_TSI_OnlyTechReplicates.txt	12_+_62997471_62997492	51427.9	0.000199575	12_+_62997471_62997492	Yes	51427.9	0.000199575	0	12_+_62997471_62997493	No	8809.91	1.42192e-05	-2.54535	12_+_62997471_62997491	No	8148.66	3.2714e-06	-0.112564
MIMAT0000415=hsa-let-7i-5p=MI0000434	Nrm_LCL_CEU_OnlyTechReplicates.txt	12_+_62997471_62997492	50953.9	5.99846e-06	12_+_62997471_62997492	Yes	50953.9	5.99846e-06	0	12_+_62997471_62997493	No	20145.9	7.11082e-05	-1.33871	12_+_62997471_62997491	No	5337.71	1.32818e-05	-1.91619
MIMAT0000692=hsa-miR-30e-5p=MI0000749	Nrm_LCL_CEU_OnlyTechReplicates.txt	1_+_41220043_41220064	803.212	0.000141632	1_+_41220043_41220066	No	91413.8	9.86717e-07	6.83049	1_+_41220043_41220065	No	6605.39	2.64304e-05	-3.7907	1_+_41220044_41220066	No	6132.36	2.32196e-06	-0.107202	1_+_41220043_41220067	No	3865.39	9.08905e-05	-0.66583
MIMAT0000692=hsa-miR-30e-5p=MI0000749	Nrm_LCL_FIN_OnlyTechReplicates.txt	1_+_41220043_41220064	474.069	0.000141988	1_+_41220043_41220066	No	64863.6	8.18527e-06	7.09617	1_+_41220044_41220066	No	5961.63	1.23262e-05	-3.44363	1_+_41220043_41220065	No	3414.28	0.000103833	-0.804125	1_+_41220043_41220067	No	1686.4	9.33341e-05	-1.01764
MIMAT0000692=hsa-miR-30e-5p=MI0000749	Nrm_LCL_YRI_OnlyTechReplicates.txt	1_+_41220043_41220064	397.081	0.00236259	1_+_41220043_41220066	No	57094.3	3.50963e-05	7.16777	1_+_41220044_41220066	No	5466.25	4.33411e-05	-3.38472	1_+_41220043_41220065	No	2013.79	0.00174203	-1.44064	1_+_41220043_41220067	No	1400.43	0.00176099	-0.524046
MIMAT0000692=hsa-miR-30e-5p=MI0000749	Nrm_LCL_GBR_OnlyTechReplicates.txt	1_+_41220043_41220064	578.192	1.37058e-05	1_+_41220043_41220066	No	50232.3	1.07128e-05	6.44092	1_+_41220044_41220066	No	4366.98	1.39418e-05	-3.52391	1_+_41220043_41220065	No	3301.61	1.52861e-05	-0.403468	1_+_41220048_41220066	No	1720.66	5.76974e-05	-0.940203
MIMAT0000692=hsa-miR-30e-5p=MI0000749	Nrm_LCL_TSI_OnlyTechReplicates.txt	1_+_41220043_41220064	461.359	0.000257153	1_+_41220043_41220066	No	40793.7	5.70271e-05	6.46631	1_+_41220044_41220066	No	2840.71	1.54195e-05	-3.84402	1_+_41220043_41220065	No	1870.86	0.000119279	-0.602551	1_+_41220043_41220067	No	816.341	0.000129761	-1.19646
MIMAT0000096=hsa-miR-98-5p=MI0000100	Nrm_LCL_FIN_OnlyTechReplicates.txt	X_-_53583260_53583281	76442.9	5.68474e-07	X_-_53583260_53583281	Yes	76442.9	5.68474e-07	0	X_-_53583261_53583281	No	7268.8	1.08938e-06	-3.39459
MIMAT0000096=hsa-miR-98-5p=MI0000100	Nrm_LCL_CEU_OnlyTechReplicates.txt	X_-_53583260_53583281	71995.7	0.000376785	X_-_53583260_53583281	Yes	71995.7	0.000376785	0	X_-_53583261_53583281	No	7059.42	5.37056e-05	-3.35029
MIMAT0000096=hsa-miR-98-5p=MI0000100	Nrm_LCL_GBR_OnlyTechReplicates.txt	X_-_53583260_53583281	43262.8	4.31403e-05	X_-_53583260_53583281	Yes	43262.8	4.31403e-05	0	X_-_53583261_53583281	No	7525.27	4.53635e-06	-2.52331
MIMAT0000096=hsa-miR-98-5p=MI0000100	Nrm_LCL_TSI_OnlyTechReplicates.txt	X_-_53583260_53583281	29827.3	0.000345995	X_-_53583260_53583281	Yes	29827.3	0.000345995	0	X_-_53583261_53583281	No	4101.65	3.28144e-05	-2.86236
MIMAT0000096=hsa-miR-98-5p=MI0000100	Nrm_LCL_YRI_OnlyTechReplicates.txt	X_-_53583260_53583281	27714.4	1.26423e-05	X_-_53583260_53583281	Yes	27714.4	1.26423e-05	0	X_-_53583261_53583281	No	2717.64	1.53369e-05	-3.35021
MIMAT0000419=hsa-miR-27b-3p=MI0000440	Nrm_LCL_FIN_OnlyTechReplicates.txt	9_+_97847787_97847807	8150.36	5.26175e-06	9_+_97847787_97847806	No	73929.8	4.85309e-05	3.18122	9_+_97847787_97847807	Yes	8150.36	5.26175e-06	-3.18122
MIMAT0000419=hsa-miR-27b-3p=MI0000440	Nrm_LCL_CEU_OnlyTechReplicates.txt	9_+_97847787_97847807	9764.26	9.24607e-08	9_+_97847787_97847806	No	66247.3	1.26097e-06	2.76228	9_+_97847787_97847807	Yes	9764.26	9.24607e-08	-2.76228
MIMAT0000419=hsa-miR-27b-3p=MI0000440	Nrm_LCL_GBR_OnlyTechReplicates.txt	9_+_97847787_97847807	2873.91	2.05557e-06	9_+_97847787_97847806	No	63710.8	4.89991e-07	4.47045	9_+_97847787_97847807	Yes	2873.91	2.05557e-06	-4.47045
MIMAT0000419=hsa-miR-27b-3p=MI0000440	Nrm_LCL_YRI_OnlyTechReplicates.txt	9_+_97847787_97847807	4579.09	1.76013e-05	9_+_97847787_97847806	No	52034.6	4.82392e-05	3.50634	9_+_97847787_97847807	Yes	4579.09	1.76013e-05	-3.50634
MIMAT0000419=hsa-miR-27b-3p=MI0000440	Nrm_LCL_TSI_OnlyTechReplicates.txt	9_+_97847787_97847807	3214.31	4.64694e-05	9_+_97847787_97847806	No	43474.8	0.000419503	3.7576	9_+_97847787_97847807	Yes	3214.31	4.64694e-05	-3.7576
MIMAT0000081=hsa-miR-25-3p=MI0000082	Nrm_LCL_CEU_OnlyTechReplicates.txt	7_-_99691194_99691215	72781.9	1.51428e-05	7_-_99691194_99691215	Yes	72781.9	1.51428e-05	0	7_-_99691193_99691215	No	6555.75	7.44337e-07	-3.47275	7_-_99691196_99691215	No	5865.17	0.000867334	-0.160587
MIMAT0000081=hsa-miR-25-3p=MI0000082	Nrm_LCL_YRI_OnlyTechReplicates.txt	7_-_99691194_99691215	72238	2.02171e-06	7_-_99691194_99691215	Yes	72238	2.02171e-06	0	7_-_99691196_99691215	No	6219.25	0.000795231	-3.53795	7_-_99691193_99691215	No	5773.35	1.55026e-07	-0.107332
MIMAT0000081=hsa-miR-25-3p=MI0000082	Nrm_LCL_TSI_OnlyTechReplicates.txt	7_-_99691194_99691215	67850.6	1.14415e-05	7_-_99691194_99691215	Yes	67850.6	1.14415e-05	0	7_-_99691196_99691215	No	11353.2	0.000201906	-2.57927	7_-_99691195_99691215	No	5983.48	1.85484e-05	-0.92404
MIMAT0000081=hsa-miR-25-3p=MI0000082	Nrm_LCL_GBR_OnlyTechReplicates.txt	7_-_99691194_99691215	63010	1.86295e-06	7_-_99691194_99691215	Yes	63010	1.86295e-06	0	7_-_99691196_99691215	No	12399.6	3.40851e-05	-2.34529	7_-_99691195_99691215	No	10834.3	7.88002e-07	-0.194684
MIMAT0000081=hsa-miR-25-3p=MI0000082	Nrm_LCL_FIN_OnlyTechReplicates.txt	7_-_99691194_99691215	47702.7	7.414e-07	7_-_99691194_99691215	Yes	47702.7	7.414e-07	0	7_-_99691196_99691215	No	6307.27	7.16813e-05	-2.91898	7_-_99691193_99691215	No	4990.24	1.17334e-06	-0.337907
MIMAT0000077=hsa-miR-22-3p=MI0000078	Nrm_LCL_TSI_OnlyTechReplicates.txt	17_-_1617208_1617229	69771.2	1.22374e-05	17_-_1617208_1617229	Yes	69771.2	1.22374e-05	0	17_-_1617209_1617229	No	9737.88	3.50016e-06	-2.84095
MIMAT0000077=hsa-miR-22-3p=MI0000078	Nrm_LCL_CEU_OnlyTechReplicates.txt	17_-_1617208_1617229	68684.3	7.38949e-07	17_-_1617208_1617229	Yes	68684.3	7.38949e-07	0	17_-_1617209_1617229	No	3659.02	9.59222e-05	-4.23045
MIMAT0000077=hsa-miR-22-3p=MI0000078	Nrm_LCL_GBR_OnlyTechReplicates.txt	17_-_1617208_1617229	65169	3.22078e-06	17_-_1617208_1617229	Yes	65169	3.22078e-06	0	17_-_1617209_1617229	No	11287.8	0.000621307	-2.52942
MIMAT0000077=hsa-miR-22-3p=MI0000078	Nrm_LCL_FIN_OnlyTechReplicates.txt	17_-_1617208_1617229	60662	1.21358e-06	17_-_1617208_1617229	Yes	60662	1.21358e-06	0	17_-_1617209_1617229	No	5095.37	5.10061e-05	-3.57353
MIMAT0000077=hsa-miR-22-3p=MI0000078	Nrm_LCL_YRI_OnlyTechReplicates.txt	17_-_1617208_1617229	48384.8	4.86987e-07	17_-_1617208_1617229	Yes	48384.8	4.86987e-07	0	17_-_1617209_1617229	No	3589.41	1.35338e-05	-3.75273
MIMAT0004748=hsa-miR-423-5p=MI0001445	Nrm_LCL_GBR_OnlyTechReplicates.txt	17_+_28444113_28444135	38434.5	0.0708917	17_+_28444113_28444135	Yes	38434.5	0.0708917	0	17_+_28444113_28444133	No	31004.1	0.0385529	-0.309942	17_+_28444113_28444134	No	16472.2	0.0814435	-0.912429
MIMAT0004748=hsa-miR-423-5p=MI0001445	Nrm_LCL_FIN_OnlyTechReplicates.txt	17_+_28444113_28444135	32001.1	0.000148891	17_+_28444113_28444135	Yes	32001.1	0.000148891	0	17_+_28444113_28444133	No	14453.1	8.42632e-05	-1.14674	17_+_28444113_28444136	No	7401.16	8.31179e-06	-0.965555
MIMAT0004748=hsa-miR-423-5p=MI0001445	Nrm_LCL_CEU_OnlyTechReplicates.txt	17_+_28444113_28444135	28221	0.013474	17_+_28444113_28444135	Yes	28221	0.013474	0	17_+_28444113_28444136	No	8973.21	0.0306115	-1.65307	17_+_28444113_28444133	No	6212.13	0.00109156	-0.530537
MIMAT0004748=hsa-miR-423-5p=MI0001445	Nrm_LCL_TSI_OnlyTechReplicates.txt	17_+_28444113_28444135	20383.7	0.000230093	17_+_28444113_28444133	No	20681.3	0.000168319	0.0209087	17_+_28444113_28444135	Yes	20383.7	0.000230093	-0.0209087	17_+_28444113_28444136	No	6034.62	0.0218858	-1.75608
MIMAT0004748=hsa-miR-423-5p=MI0001445	Nrm_LCL_YRI_OnlyTechReplicates.txt	17_+_28444113_28444135	19460.8	0.00513128	17_+_28444113_28444135	Yes	19460.8	0.00513128	0	17_+_28444113_28444133	No	11702.3	0.000376675	-0.733774	17_+_28444113_28444134	No	4870.09	0.000222989	-1.26478
MIMAT0000065=hsa-let-7d-5p=MI0000065	Nrm_LCL_FIN_OnlyTechReplicates.txt	9_+_96941123_96941144	33420.3	0.00150614	9_+_96941123_96941144	Yes	33420.3	0.00150614	0	9_+_96941123_96941143	No	5802.68	0.000127225	-2.52593	9_+_96941123_96941145	No	3562.18	0.00107903	-0.703957
MIMAT0000065=hsa-let-7d-5p=MI0000065	Nrm_LCL_CEU_OnlyTechReplicates.txt	9_+_96941123_96941144	24794.2	8.09087e-05	9_+_96941123_96941144	Yes	24794.2	8.09087e-05	0	9_+_96941123_96941143	No	3990.1	0.000126422	-2.63551	9_+_96941123_96941145	No	3185.3	0.000271531	-0.324993
MIMAT0000065=hsa-let-7d-5p=MI0000065	Nrm_LCL_GBR_OnlyTechReplicates.txt	9_+_96941123_96941144	21467.1	4.92505e-06	9_+_96941123_96941144	Yes	21467.1	4.92505e-06	0	9_+_96941123_96941143	No	6311.76	0.000169736	-1.76602	9_+_96941123_96941145	No	1387.29	4.99886e-05	-2.18578
MIMAT0000065=hsa-let-7d-5p=MI0000065	Nrm_LCL_TSI_OnlyTechReplicates.txt	9_+_96941123_96941144	20267.3	0.00177923	9_+_96941123_96941144	Yes	20267.3	0.00177923	0	9_+_96941123_96941143	No	5403.1	1.56894e-05	-1.9073	9_+_96941123_96941142	No	1697.43	0.000803713	-1.67043
MIMAT0000065=hsa-let-7d-5p=MI0000065	Nrm_LCL_YRI_OnlyTechReplicates.txt	9_+_96941123_96941144	18453.4	0.00428552	9_+_96941123_96941144	Yes	18453.4	0.00428552	0	9_+_96941123_96941143	No	3539.81	0.00209956	-2.38214	9_+_96941123_96941145	No	1276.82	0.0046789	-1.47112
MIMAT0000083=hsa-miR-26b-5p=MI0000084	Nrm_LCL_CEU_OnlyTechReplicates.txt	2_+_219267380_219267400	2573.68	4.5255e-08	2_+_219267380_219267401	No	30911.5	3.74806e-06	3.58624	2_+_219267380_219267402	No	5852.55	2.6429e-05	-2.40101
MIMAT0000083=hsa-miR-26b-5p=MI0000084	Nrm_LCL_FIN_OnlyTechReplicates.txt	2_+_219267380_219267400	3360.28	2.89034e-07	2_+_219267380_219267401	No	27950.9	1.09919e-05	3.05624	2_+_219267380_219267402	No	5076.51	3.74384e-06	-2.46099
MIMAT0000083=hsa-miR-26b-5p=MI0000084	Nrm_LCL_YRI_OnlyTechReplicates.txt	2_+_219267380_219267400	2033.6	1.54186e-06	2_+_219267380_219267401	No	17686.9	2.60092e-08	3.12057	2_+_219267380_219267400	Yes	2033.6	1.54186e-06	-3.12057
MIMAT0000083=hsa-miR-26b-5p=MI0000084	Nrm_LCL_TSI_OnlyTechReplicates.txt	2_+_219267380_219267400	3312.37	5.57177e-06	2_+_219267380_219267401	No	16346.8	1.46372e-05	2.30307	2_+_219267380_219267400	Yes	3312.37	5.57177e-06	-2.30307
MIMAT0000083=hsa-miR-26b-5p=MI0000084	Nrm_LCL_GBR_OnlyTechReplicates.txt	2_+_219267380_219267400	2434.49	0.00622418	2_+_219267380_219267401	No	12493.6	0.000156828	2.3595	2_+_219267380_219267400	Yes	2434.49	0.00622418	-2.3595
MIMAT0001340=hsa-miR-423-3p=MI0001445	Nrm_LCL_CEU_OnlyTechReplicates.txt	17_+_28444149_28444171	28055.9	0.000408633	17_+_28444149_28444171	Yes	28055.9	0.000408633	0	17_+_28444149_28444172	No	8794.67	0.00150076	-1.6736	17_+_28444148_28444171	No	5474.21	0.00425313	-0.683978	17_+_28444149_28444170	No	2717.47	2.2537e-05	-1.01039	17_+_28444149_28444167	No	2260.54	0.0053153	-0.265595
MIMAT0001340=hsa-miR-423-3p=MI0001445	Nrm_LCL_FIN_OnlyTechReplicates.txt	17_+_28444149_28444171	27728.4	0.000233717	17_+_28444149_28444171	Yes	27728.4	0.000233717	0	17_+_28444149_28444172	No	9345.65	5.56041e-05	-1.569	17_+_28444148_28444171	No	4876.05	0.000367048	-0.938581	17_+_28444149_28444167	No	4317.66	0.000524107	-0.175463	17_+_28444149_28444170	No	3088.15	0.000160496	-0.483506
MIMAT0001340=hsa-miR-423-3p=MI0001445	Nrm_LCL_GBR_OnlyTechReplicates.txt	17_+_28444149_28444171	22926.7	0.00268925	17_+_28444149_28444171	Yes	22926.7	0.00268925	0	17_+_28444149_28444167	No	7113.63	0.000597772	-1.68837	17_+_28444149_28444172	No	6624.08	0.00097404	-0.102867	17_+_28444149_28444170	No	3902.32	0.000370899	-0.763388	17_+_28444148_28444171	No	3576.24	0.00254277	-0.125887
MIMAT0001340=hsa-miR-423-3p=MI0001445	Nrm_LCL_YRI_OnlyTechReplicates.txt	17_+_28444149_28444171	20271.2	0.000441603	17_+_28444149_28444171	Yes	20271.2	0.000441603	0	17_+_28444149_28444172	No	6130.56	0.000753872	-1.72534	17_+_28444149_28444167	No	5785.98	0.00117941	-0.083458	17_+_28444149_28444164	No	3113.79	0.00924733	-0.893888	17_+_28444148_28444171	No	3106.66	0.000244022	-0.00330874
MIMAT0001340=hsa-miR-423-3p=MI0001445	Nrm_LCL_TSI_OnlyTechReplicates.txt	17_+_28444149_28444171	17202.1	0.00011917	17_+_28444149_28444171	Yes	17202.1	0.00011917	0	17_+_28444149_28444167	No	6966.97	0.000448935	-1.30398	17_+_28444149_28444172	No	5815.74	0.000631526	-0.260569	17_+_28444148_28444171	No	3198.1	0.000114972	-0.862745	17_+_28444149_28444164	No	2908.38	0.00441023	-0.137004
MIMAT0000067_1=hsa-let-7f-5p=MI0000068	Nrm_LCL_CEU_OnlyTechReplicates.txt	X_-_53584207_53584228	0	NA	X_-_53584206_53584228	No	23716.5	3.69486e-05	inf	X_-_53584207_53584229	No	265.928	0.000118618	-6.47871
MIMAT0000067_1=hsa-let-7f-5p=MI0000068	Nrm_LCL_FIN_OnlyTechReplicates.txt	X_-_53584207_53584228	0	NA	X_-_53584206_53584228	No	16478.3	0.000105028	inf	X_-_53584207_53584229	No	327.571	0.000626363	-5.65261
MIMAT0000067_1=hsa-let-7f-5p=MI0000068	Nrm_LCL_GBR_OnlyTechReplicates.txt	X_-_53584207_53584228	0	NA	X_-_53584206_53584228	No	7430.11	0.000500546	inf	X_-_53584207_53584229	No	97.7287	0.0106133	-6.24846
MIMAT0000067_1=hsa-let-7f-5p=MI0000068	Nrm_LCL_YRI_OnlyTechReplicates.txt	X_-_53584207_53584228	0	NA	X_-_53584206_53584228	No	7292.74	0.000336574	inf	X_-_53584207_53584229	No	123.411	0.000285215	-5.88492
MIMAT0000067_1=hsa-let-7f-5p=MI0000068	Nrm_LCL_TSI_OnlyTechReplicates.txt	X_-_53584207_53584228	0	NA	X_-_53584206_53584228	No	7075.4	3.39575e-05	inf	X_-_53584207_53584229	No	140.789	0.00055525	-5.65121
MIMAT0000258=hsa-miR-181c-5p=MI0000271	Nrm_LCL_CEU_OnlyTechReplicates.txt	19_+_13985539_13985560	12955.6	2.75818e-05	19_+_13985539_13985561	No	22679.4	7.41544e-05	0.80781	19_+_13985539_13985560	Yes	12955.6	2.75818e-05	-0.80781	19_+_13985539_13985559	No	9412.99	1.54134e-05	-0.460849
MIMAT0000258=hsa-miR-181c-5p=MI0000271	Nrm_LCL_YRI_OnlyTechReplicates.txt	19_+_13985539_13985560	3077.89	0.0001122	19_+_13985539_13985561	No	6159.89	0.00133818	1.00096	19_+_13985539_13985560	Yes	3077.89	0.0001122	-1.00096	19_+_13985539_13985559	No	2673.63	6.8745e-05	-0.20314
MIMAT0000258=hsa-miR-181c-5p=MI0000271	Nrm_LCL_TSI_OnlyTechReplicates.txt	19_+_13985539_13985560	3868.43	7.85154e-05	19_+_13985539_13985559	No	5392.17	8.91426e-06	0.47912	19_+_13985539_13985561	No	4282.3	0.000609854	-0.332482	19_+_13985539_13985560	Yes	3868.43	7.85154e-05	-0.146639
MIMAT0000258=hsa-miR-181c-5p=MI0000271	Nrm_LCL_GBR_OnlyTechReplicates.txt	19_+_13985539_13985560	3629.26	4.08799e-06	19_+_13985539_13985559	No	4284.65	3.01149e-05	0.239502	19_+_13985539_13985561	No	3858.44	2.62328e-05	-0.151158	19_+_13985539_13985560	Yes	3629.26	4.08799e-06	-0.0883442
MIMAT0000258=hsa-miR-181c-5p=MI0000271	Nrm_LCL_FIN_OnlyTechReplicates.txt	19_+_13985539_13985560	2656.56	0.0001161	19_+_13985539_13985561	No	3876.83	0.00330909	0.545314	19_+_13985539_13985560	Yes	2656.56	0.0001161	-0.545314	19_+_13985539_13985559	No	2219.2	3.03784e-05	-0.25952
MIMAT0000757=hsa-miR-151a-3p=MI0000809	Nrm_LCL_CEU_OnlyTechReplicates.txt	8_-_141742686_141742706	0	NA	8_-_141742685_141742706	No	21375.2	5.054e-05	inf	8_-_141742684_141742706	No	8110.17	0.000210255	-1.39813
MIMAT0000757=hsa-miR-151a-3p=MI0000809	Nrm_LCL_FIN_OnlyTechReplicates.txt	8_-_141742686_141742706	0	NA	8_-_141742685_141742706	No	6888.66	0.000343854	inf	8_-_141742684_141742706	No	2014.53	0.00127481	-1.77378
MIMAT0000757=hsa-miR-151a-3p=MI0000809	Nrm_LCL_YRI_OnlyTechReplicates.txt	8_-_141742686_141742706	0	NA	8_-_141742685_141742706	No	5488.57	0.000568325	inf	8_-_141742684_141742706	No	1498.61	0.000335871	-1.87281
MIMAT0000757=hsa-miR-151a-3p=MI0000809	Nrm_LCL_TSI_OnlyTechReplicates.txt	8_-_141742686_141742706	0	NA	8_-_141742685_141742706	No	2655.82	0.000353919	inf	8_-_141742684_141742706	No	743.26	0.00047844	-1.83722
MIMAT0000757=hsa-miR-151a-3p=MI0000809	Nrm_LCL_GBR_OnlyTechReplicates.txt	8_-_141742686_141742706	0	NA	8_-_141742685_141742706	No	2568.57	3.04572e-05	inf	8_-_141742684_141742706	No	636.139	2.0433e-05	-2.01355
MIMAT0000420=hsa-miR-30b-5p=MI0000441	Nrm_LCL_YRI_OnlyTechReplicates.txt	8_-_135812813_135812834	20908.3	0.0248981	8_-_135812813_135812834	Yes	20908.3	0.0248981	0	8_-_135812814_135812834	No	274.109	1.47422e-06	-6.25318
MIMAT0000420=hsa-miR-30b-5p=MI0000441	Nrm_LCL_TSI_OnlyTechReplicates.txt	8_-_135812813_135812834	20112.3	0.101666	8_-_135812813_135812834	Yes	20112.3	0.101666	0	8_-_135812814_135812834	No	331.486	0.00232255	-5.92299
MIMAT0000420=hsa-miR-30b-5p=MI0000441	Nrm_LCL_CEU_OnlyTechReplicates.txt	8_-_135812813_135812834	10263.6	3.99787e-06	8_-_135812813_135812834	Yes	10263.6	3.99787e-06	0	8_-_135812814_135812834	No	240.901	0.000217956	-5.41295
MIMAT0000420=hsa-miR-30b-5p=MI0000441	Nrm_LCL_GBR_OnlyTechReplicates.txt	8_-_135812813_135812834	7739.7	8.54862e-06	8_-_135812813_135812834	Yes	7739.7	8.54862e-06	0	8_-_135812814_135812834	No	230.245	0.00138161	-5.07104
MIMAT0000420=hsa-miR-30b-5p=MI0000441	Nrm_LCL_FIN_OnlyTechReplicates.txt	8_-_135812813_135812834	6000.36	0.0250394	8_-_135812813_135812834	Yes	6000.36	0.0250394	0	8_-_135812814_135812834	No	122.697	0.000159208	-5.61188
MIMAT0004549=hsa-miR-148a-5p=MI0000253	Nrm_LCL_FIN_OnlyTechReplicates.txt	7_-_25989580_25989601	19332.5	4.62462e-06	7_-_25989580_25989601	Yes	19332.5	4.62462e-06	0	7_-_25989582_25989601	No	1523.35	0.000638285	-3.66571	7_-_25989581_25989601	No	1208.56	0.000122997	-0.333961
MIMAT0004549=hsa-miR-148a-5p=MI0000253	Nrm_LCL_TSI_OnlyTechReplicates.txt	7_-_25989580_25989601	16518.8	3.3703e-05	7_-_25989580_25989601	Yes	16518.8	3.3703e-05	0	7_-_25989582_25989601	No	1467.36	0.000108357	-3.49281	7_-_25989580_25989602	No	1392.51	8.60007e-05	-0.0755357
MIMAT0004549=hsa-miR-148a-5p=MI0000253	Nrm_LCL_YRI_OnlyTechReplicates.txt	7_-_25989580_25989601	13692.2	6.62355e-05	7_-_25989580_25989601	Yes	13692.2	6.62355e-05	0	7_-_25989582_25989601	No	926.113	0.000378752	-3.88602	7_-_25989580_25989602	No	830.499	5.28395e-05	-0.15721
MIMAT0004549=hsa-miR-148a-5p=MI0000253	Nrm_LCL_GBR_OnlyTechReplicates.txt	7_-_25989580_25989601	11018.2	1.0421e-06	7_-_25989580_25989601	Yes	11018.2	1.0421e-06	0	7_-_25989582_25989601	No	876.459	4.41149e-05	-3.65205	7_-_25989580_25989602	No	865.361	0.000117086	-0.0183855
MIMAT0004549=hsa-miR-148a-5p=MI0000253	Nrm_LCL_CEU_OnlyTechReplicates.txt	7_-_25989580_25989601	7433.54	7.69622e-06	7_-_25989580_25989601	Yes	7433.54	7.69622e-06	0	7_-_25989580_25989602	No	471.922	8.41984e-06	-3.97743	7_-_25989581_25989601	No	438.415	0.000133998	-0.106252
MIMAT0000707=hsa-miR-363-3p=MI0000764	Nrm_LCL_GBR_OnlyTechReplicates.txt	X_-_133303412_133303433	2493.09	5.12365e-06	X_-_133303414_133303433	No	19282.7	9.98479e-07	2.9513	X_-_133303413_133303433	No	6841.4	2.97052e-07	-1.49495	X_-_133303411_133303433	No	3223.6	6.24501e-06	-1.08562
MIMAT0000707=hsa-miR-363-3p=MI0000764	Nrm_LCL_YRI_OnlyTechReplicates.txt	X_-_133303412_133303433	5737.02	4.18411e-06	X_-_133303414_133303433	No	13513.6	0.000163607	1.23604	X_-_133303413_133303433	No	10920.2	1.83646e-05	-0.307421	X_-_133303411_133303433	No	8429.09	5.71246e-06	-0.373544
MIMAT0000707=hsa-miR-363-3p=MI0000764	Nrm_LCL_TSI_OnlyTechReplicates.txt	X_-_133303412_133303433	1631.18	6.58175e-06	X_-_133303414_133303433	No	8739.96	8.8464e-06	2.42171	X_-_133303413_133303433	No	4422.48	4.95736e-05	-0.98277	X_-_133303411_133303433	No	2741.38	5.40334e-07	-0.689953
MIMAT0000707=hsa-miR-363-3p=MI0000764	Nrm_LCL_FIN_OnlyTechReplicates.txt	X_-_133303412_133303433	623.563	4.65075e-05	X_-_133303414_133303433	No	2629.19	2.40716e-05	2.07601	X_-_133303413_133303433	No	1691.11	7.27312e-05	-0.636653	X_-_133303411_133303433	No	1599.16	9.47006e-08	-0.080652
MIMAT0000707=hsa-miR-363-3p=MI0000764	Nrm_LCL_CEU_OnlyTechReplicates.txt	X_-_133303412_133303433	72.9533	0.00407106	X_-_133303414_133303433	No	277.519	0.0127371	1.92754	X_-_133303413_133303433	No	231.083	2.26886e-05	-0.264175	X_-_133303411_133303433	No	223.088	0.000128475	-0.0507976
MIMAT0000086=hsa-miR-29a-3p=MI0000087	Nrm_LCL_FIN_OnlyTechReplicates.txt	7_-_130561507_130561528	17553.4	0.0378812	7_-_130561507_130561528	Yes	17553.4	0.0378812	0	7_-_130561508_130561528	No	14525.5	0.00524034	-0.273164	7_-_130561509_130561528	No	7480.23	8.55904e-06	-0.957434	7_-_130561510_130561528	No	6607.38	3.23614e-06	-0.179005
MIMAT0000086=hsa-miR-29a-3p=MI0000087	Nrm_LCL_TSI_OnlyTechReplicates.txt	7_-_130561507_130561528	10715.9	0.0322033	7_-_130561508_130561528	No	15722.8	0.00799098	0.5531	7_-_130561509_130561528	No	13493.9	3.52706e-06	-0.220551	7_-_130561507_130561528	Yes	10715.9	0.0322033	-0.33255	7_-_130561510_130561528	No	9897.31	2.47867e-06	-0.114651
MIMAT0000086=hsa-miR-29a-3p=MI0000087	Nrm_LCL_YRI_OnlyTechReplicates.txt	7_-_130561507_130561528	13893.1	0.0457775	7_-_130561507_130561528	Yes	13893.1	0.0457775	0	7_-_130561508_130561528	No	11073.8	0.0030352	-0.327218	7_-_130561509_130561528	No	4896.57	2.69062e-06	-1.1773	7_-_130561506_130561528	No	1825.19	0.000793515	-1.42372
MIMAT0000086=hsa-miR-29a-3p=MI0000087	Nrm_LCL_CEU_OnlyTechReplicates.txt	7_-_130561507_130561528	11642.5	2.41199e-05	7_-_130561507_130561528	Yes	11642.5	2.41199e-05	0	7_-_130561508_130561528	No	9637.83	1.57509e-05	-0.272615	7_-_130561509_130561528	No	5636.39	5.59795e-05	-0.773937	7_-_130561506_130561528	No	2977.43	5.98658e-06	-0.920703
MIMAT0000086=hsa-miR-29a-3p=MI0000087	Nrm_LCL_GBR_OnlyTechReplicates.txt	7_-_130561507_130561528	6265.23	1.24278e-05	7_-_130561509_130561528	No	8897.02	1.43423e-06	0.505956	7_-_130561508_130561528	No	8890.69	1.90642e-05	-0.00102784	7_-_130561510_130561528	No	7483.28	1.29006e-05	-0.248624	7_-_130561507_130561528	Yes	6265.23	1.24278e-05	-0.256304
MIMAT0000084=hsa-miR-27a-3p=MI0000085	Nrm_LCL_CEU_OnlyTechReplicates.txt	19_-_13947261_13947281	4489.23	0.000161215	19_-_13947262_13947281	No	17005.1	5.43406e-05	1.92143	19_-_13947263_13947281	No	11581.1	0.00108725	-0.554201
MIMAT0000084=hsa-miR-27a-3p=MI0000085	Nrm_LCL_FIN_OnlyTechReplicates.txt	19_-_13947261_13947281	2296.84	7.80871e-05	19_-_13947262_13947281	No	12988.8	0.00191814	2.49954	19_-_13947263_13947281	No	10162.4	4.52886e-05	-0.354024
MIMAT0000084=hsa-miR-27a-3p=MI0000085	Nrm_LCL_YRI_OnlyTechReplicates.txt	19_-_13947261_13947281	1396.98	3.93518e-06	19_-_13947262_13947281	No	10028.4	0.00130844	2.84372	19_-_13947263_13947281	No	4458.99	2.15035e-05	-1.16931
MIMAT0000084=hsa-miR-27a-3p=MI0000085	Nrm_LCL_GBR_OnlyTechReplicates.txt	19_-_13947261_13947281	913.034	0.000497923	19_-_13947263_13947281	No	8260.58	2.30657e-06	3.1775	19_-_13947262_13947281	No	7451.26	1.7601e-06	-0.148759
MIMAT0000084=hsa-miR-27a-3p=MI0000085	Nrm_LCL_TSI_OnlyTechReplicates.txt	19_-_13947261_13947281	1075.47	2.03416e-05	19_-_13947262_13947281	No	8013.54	0.00031277	2.89747	19_-_13947263_13947281	No	5310.51	5.95787e-06	-0.59359
MIMAT0000270=hsa-miR-181a-3p=MI0000289	Nrm_LCL_YRI_OnlyTechReplicates.txt	1_-_198828198_198828219	16152.7	2.04478e-05	1_-_198828198_198828219	Yes	16152.7	2.04478e-05	0	1_-_198828199_198828219	No	1199.1	0.000593839	-3.75176	1_-_198828200_198828219	No	867.176	0.000243313	-0.467555	1_-_198828201_198828219	No	437.257	0.00542903	-0.987843
MIMAT0000270=hsa-miR-181a-3p=MI0000289	Nrm_LCL_TSI_OnlyTechReplicates.txt	1_-_198828198_198828219	12093.9	7.98475e-05	1_-_198828198_198828219	Yes	12093.9	7.98475e-05	0	1_-_198828199_198828219	No	1334.66	0.00402617	-3.17973	1_-_198828200_198828219	No	1030.62	0.000183937	-0.372958	1_-_198828201_198828219	No	686.86	0.000435555	-0.585432
MIMAT0000270=hsa-miR-181a-3p=MI0000289	Nrm_LCL_GBR_OnlyTechReplicates.txt	1_-_198828198_198828219	11850.2	4.08606e-06	1_-_198828198_198828219	Yes	11850.2	4.08606e-06	0	1_-_198828199_198828219	No	1045.28	2.42003e-05	-3.50295	1_-_198828200_198828219	No	828.502	2.33082e-05	-0.335319	1_-_198828201_198828219	No	558.102	0.000748379	-0.569977
MIMAT0000270=hsa-miR-181a-3p=MI0000289	Nrm_LCL_CEU_OnlyTechReplicates.txt	1_-_198828198_198828219	8182.92	1.59138e-07	1_-_198828198_198828219	Yes	8182.92	1.59138e-07	0	1_-_198828199_198828219	No	651.303	0.000517589	-3.65122	1_-_198828200_198828219	No	273.813	2.6134e-05	-1.25014	1_-_198828197_198828219	No	183.805	7.58955e-06	-0.575016
MIMAT0000270=hsa-miR-181a-3p=MI0000289	Nrm_LCL_FIN_OnlyTechReplicates.txt	1_-_198828198_198828219	4781.62	0.000124989	1_-_198828198_198828219	Yes	4781.62	0.000124989	0	1_-_198828199_198828219	No	297.244	0.000545871	-4.00778	1_-_198828200_198828219	No	94.1321	0.00075322	-1.65889	1_-_198828197_198828219	No	86.7683	0.000679879	-0.117519
MIMAT0002819=hsa-miR-193b-3p=MI0003137	Nrm_LCL_TSI_OnlyTechReplicates.txt	16_+_14397874_14397895	15666.5	0.018049	16_+_14397874_14397895	Yes	15666.5	0.018049	0	16_+_14397874_14397896	No	2206.16	0.000182801	-2.82807	16_+_14397874_14397894	No	2050.48	0.00139301	-0.105571	16_+_14397874_14397893	No	1299.7	0.0156754	-0.657786
MIMAT0002819=hsa-miR-193b-3p=MI0003137	Nrm_LCL_YRI_OnlyTechReplicates.txt	16_+_14397874_14397895	13201.4	0.00287536	16_+_14397874_14397895	Yes	13201.4	0.00287536	0	16_+_14397874_14397896	No	2284.5	2.07494e-05	-2.53073	16_+_14397874_14397894	No	1572.04	0.000112696	-0.539247	16_+_14397874_14397893	No	748.911	0.00160279	-1.06977
MIMAT0002819=hsa-miR-193b-3p=MI0003137	Nrm_LCL_FIN_OnlyTechReplicates.txt	16_+_14397874_14397895	12224.3	0.0114208	16_+_14397874_14397895	Yes	12224.3	0.0114208	0	16_+_14397874_14397896	No	2969.67	0.000575031	-2.04138	16_+_14397874_14397894	No	1498.1	0.00526484	-0.987173	16_+_14397874_14397897	No	880.475	0.00225388	-0.766778
MIMAT0002819=hsa-miR-193b-3p=MI0003137	Nrm_LCL_CEU_OnlyTechReplicates.txt	16_+_14397874_14397895	10755.5	0.000431619	16_+_14397874_14397895	Yes	10755.5	0.000431619	0	16_+_14397874_14397896	No	4205.69	1.05148e-05	-1.35467	16_+_14397874_14397894	No	1555.24	0.000233789	-1.4352	16_+_14397874_14397897	No	1375.08	8.08228e-05	-0.177626
MIMAT0002819=hsa-miR-193b-3p=MI0003137	Nrm_LCL_GBR_OnlyTechReplicates.txt	16_+_14397874_14397895	6183.15	8.21009e-05	16_+_14397874_14397895	Yes	6183.15	8.21009e-05	0	16_+_14397874_14397896	No	1234.38	3.04345e-06	-2.32456	16_+_14397874_14397894	No	1207.42	5.60869e-05	-0.0318558	16_+_14397874_14397893	No	439.909	0.00064004	-1.45666
MIMAT0000267=hsa-miR-210-3p=MI0000286	Nrm_LCL_CEU_OnlyTechReplicates.txt	11_-_568112_568133	14671.6	0.000351053	11_-_568112_568133	Yes	14671.6	0.000351053	0	11_-_568111_568133	No	3205.26	4.55389e-06	-2.19451	11_-_568114_568133	No	1549.96	0.00184639	-1.04821	11_-_568113_568133	No	1138.23	0.0020268	-0.445444
MIMAT0000267=hsa-miR-210-3p=MI0000286	Nrm_LCL_FIN_OnlyTechReplicates.txt	11_-_568112_568133	14442.8	0.00199672	11_-_568112_568133	Yes	14442.8	0.00199672	0	11_-_568111_568133	No	3675.2	0.000161033	-1.97446	11_-_568114_568133	No	2210.4	0.000597163	-0.733517	11_-_568113_568133	No	1374.34	0.000164986	-0.685568
MIMAT0000267=hsa-miR-210-3p=MI0000286	Nrm_LCL_GBR_OnlyTechReplicates.txt	11_-_568112_568133	11270	4.63023e-07	11_-_568112_568133	Yes	11270	4.63023e-07	0	11_-_568114_568133	No	3200.38	0.000147155	-1.81617	11_-_568111_568133	No	2019.76	8.88543e-06	-0.664056	11_-_568113_568133	No	1934.4	2.22921e-07	-0.0623027
MIMAT0000267=hsa-miR-210-3p=MI0000286	Nrm_LCL_YRI_OnlyTechReplicates.txt	11_-_568112_568133	8790.47	0.00026246	11_-_568112_568133	Yes	8790.47	0.00026246	0	11_-_568114_568133	No	1819.27	0.000456297	-2.27258	11_-_568111_568133	No	1730.61	4.05908e-05	-0.0720778	11_-_568113_568133	No	875.234	0.000115707	-0.983542
MIMAT0000267=hsa-miR-210-3p=MI0000286	Nrm_LCL_TSI_OnlyTechReplicates.txt	11_-_568112_568133	6887.3	0.000714428	11_-_568112_568133	Yes	6887.3	0.000714428	0	11_-_568114_568133	No	2653.76	0.000258608	-1.3759	11_-_568111_568133	No	1636.54	7.01915e-05	-0.697389	11_-_568113_568133	No	1000.27	0.000425025	-0.710266
MIMAT0000278=hsa-miR-221-3p=MI0000298	Nrm_LCL_YRI_OnlyTechReplicates.txt	X_-_45605608_45605630	1683.24	0.000265036	X_-_45605609_45605630	No	14016.9	0.000991604	3.05786	X_-_45605610_45605630	No	10016	0.00051073	-0.484854	X_-_45605611_45605630	No	2735.82	0.000320061	-1.87226
MIMAT0000278=hsa-miR-221-3p=MI0000298	Nrm_LCL_FIN_OnlyTechReplicates.txt	X_-_45605608_45605630	2320.57	0.000105091	X_-_45605609_45605630	No	9671.71	6.54235e-06	2.05929	X_-_45605610_45605630	No	4645.12	8.37912e-05	-1.05805	X_-_45605608_45605630	Yes	2320.57	0.000105091	-1.00124
MIMAT0000278=hsa-miR-221-3p=MI0000298	Nrm_LCL_GBR_OnlyTechReplicates.txt	X_-_45605608_45605630	854.53	0.00204428	X_-_45605610_45605630	No	7366.55	2.06969e-06	3.10778	X_-_45605609_45605630	No	6974.74	2.27741e-05	-0.0788493	X_-_45605611_45605630	No	2458.88	7.07599e-07	-1.50414
MIMAT0000278=hsa-miR-221-3p=MI0000298	Nrm_LCL_TSI_OnlyTechReplicates.txt	X_-_45605608_45605630	631.511	5.75301e-06	X_-_45605609_45605630	No	4194.38	5.53225e-05	2.73158	X_-_45605610_45605630	No	3366.2	0.00016745	-0.317337	X_-_45605611_45605630	No	1306.02	2.89606e-05	-1.36594
MIMAT0000278=hsa-miR-221-3p=MI0000298	Nrm_LCL_CEU_OnlyTechReplicates.txt	X_-_45605608_45605630	665.691	9.33592e-06	X_-_45605609_45605630	No	2464.34	0.000105554	1.88828	X_-_45605610_45605630	No	1057.45	8.75254e-05	-1.22061	X_-_45605608_45605630	Yes	665.691	9.33592e-06	-0.667665
MIMAT0000075=hsa-miR-20a-5p=MI0000076	Nrm_LCL_CEU_OnlyTechReplicates.txt	13_+_92003326_92003348	13437.2	0.000605181	13_+_92003326_92003348	Yes	13437.2	0.000605181	0	13_+_92003326_92003349	No	8579.94	0.000421097	-0.647194	13_+_92003326_92003347	No	887.203	0.000481355	-3.27363
MIMAT0000075=hsa-miR-20a-5p=MI0000076	Nrm_LCL_FIN_OnlyTechReplicates.txt	13_+_92003326_92003348	12607.3	1.61658e-05	13_+_92003326_92003348	Yes	12607.3	1.61658e-05	0	13_+_92003326_92003349	No	6778.21	8.60548e-06	-0.895284	13_+_92003326_92003347	No	778.154	0.000101498	-3.12277
MIMAT0000075=hsa-miR-20a-5p=MI0000076	Nrm_LCL_TSI_OnlyTechReplicates.txt	13_+_92003326_92003348	8562.1	1.66075e-05	13_+_92003326_92003348	Yes	8562.1	1.66075e-05	0	13_+_92003326_92003349	No	3497.11	0.000178456	-1.2918	13_+_92003326_92003347	No	889.571	6.17422e-06	-1.97498
MIMAT0000075=hsa-miR-20a-5p=MI0000076	Nrm_LCL_GBR_OnlyTechReplicates.txt	13_+_92003326_92003348	7493.65	0.000585519	13_+_92003326_92003348	Yes	7493.65	0.000585519	0	13_+_92003326_92003349	No	3139.02	0.000827051	-1.25536	13_+_92003326_92003347	No	666.814	0.000464252	-2.23496
MIMAT0000075=hsa-miR-20a-5p=MI0000076	Nrm_LCL_YRI_OnlyTechReplicates.txt	13_+_92003326_92003348	6813.84	2.46672e-05	13_+_92003326_92003348	Yes	6813.84	2.46672e-05	0	13_+_92003326_92003349	No	3013.85	0.00030389	-1.17686	13_+_92003326_92003347	No	552.78	0.000190744	-2.44683
MIMAT0000093=hsa-miR-93-5p=MI0000095	Nrm_LCL_CEU_OnlyTechReplicates.txt	7_-_99691438_99691460	12897.1	2.00697e-05	7_-_99691438_99691460	Yes	12897.1	2.00697e-05	0	7_-_99691437_99691460	No	7960.95	7.3135e-06	-0.696038	7_-_99691440_99691460	No	4303.73	2.6074e-05	-0.887355	7_-_99691439_99691460	No	2819.11	5.42952e-06	-0.610345
MIMAT0000093=hsa-miR-93-5p=MI0000095	Nrm_LCL_FIN_OnlyTechReplicates.txt	7_-_99691438_99691460	10284.4	8.83941e-07	7_-_99691438_99691460	Yes	10284.4	8.83941e-07	0	7_-_99691437_99691460	No	5770.1	5.22863e-05	-0.833788	7_-_99691440_99691460	No	4600.51	8.89908e-06	-0.326803	7_-_99691439_99691460	No	3075.41	7.39165e-06	-0.581015
MIMAT0000093=hsa-miR-93-5p=MI0000095	Nrm_LCL_YRI_OnlyTechReplicates.txt	7_-_99691438_99691460	9957.99	2.83981e-06	7_-_99691438_99691460	Yes	9957.99	2.83981e-06	0	7_-_99691440_99691460	No	4936.88	1.29526e-06	-1.01225	7_-_99691437_99691460	No	4245.88	0.000745475	-0.217536	7_-_99691439_99691460	No	3608.5	1.9038e-05	-0.234665
MIMAT0000093=hsa-miR-93-5p=MI0000095	Nrm_LCL_TSI_OnlyTechReplicates.txt	7_-_99691438_99691460	8041.61	4.90319e-06	7_-_99691438_99691460	Yes	8041.61	4.90319e-06	0	7_-_99691440_99691460	No	6763.06	5.17614e-05	-0.249808	7_-_99691439_99691460	No	3877.5	1.42836e-05	-0.802548	7_-_99691437_99691460	No	3138.79	1.78246e-05	-0.304918
MIMAT0000093=hsa-miR-93-5p=MI0000095	Nrm_LCL_GBR_OnlyTechReplicates.txt	7_-_99691438_99691460	6584.35	0.000157042	7_-_99691440_99691460	No	7475.4	5.88432e-08	0.18311	7_-_99691438_99691460	Yes	6584.35	0.000157042	-0.18311	7_-_99691439_99691460	No	3857.69	6.86079e-07	-0.771303	7_-_99691437_99691460	No	2755.7	2.24839e-05	-0.485318
MIMAT0004703=hsa-miR-335-3p=MI0000816	Nrm_LCL_TSI_OnlyTechReplicates.txt	7_+_130136003_130136024	12592.2	4.65679e-05	7_+_130136003_130136024	Yes	12592.2	4.65679e-05	0	7_+_130136003_130136023	No	6465.5	0.000185885	-0.961694
MIMAT0004703=hsa-miR-335-3p=MI0000816	Nrm_LCL_CEU_OnlyTechReplicates.txt	7_+_130136003_130136024	1296.02	7.12672e-05	7_+_130136003_130136024	Yes	1296.02	7.12672e-05	0	7_+_130136003_130136023	No	462.945	0.000354983	-1.48517
MIMAT0004703=hsa-miR-335-3p=MI0000816	Nrm_LCL_GBR_OnlyTechReplicates.txt	7_+_130136003_130136024	810.61	8.86807e-06	7_+_130136003_130136024	Yes	810.61	8.86807e-06	0	7_+_130136003_130136023	No	616.11	0.00156882	-0.39582
MIMAT0004703=hsa-miR-335-3p=MI0000816	Nrm_LCL_FIN_OnlyTechReplicates.txt	7_+_130136003_130136024	355.564	0.000121717	7_+_130136003_130136024	Yes	355.564	0.000121717	0	7_+_130136003_130136023	No	159.805	0.000111429	-1.1538
MIMAT0004703=hsa-miR-335-3p=MI0000816	Nrm_LCL_YRI_OnlyTechReplicates.txt	7_+_130136003_130136024	271.599	0.00566051	7_+_130136003_130136024	Yes	271.599	0.00566051	0	7_+_130136003_130136023	No	196.276	0.000869042	-0.468589
MIMAT0004558=hsa-miR-181a-2-3p=MI0000269	Nrm_LCL_YRI_OnlyTechReplicates.txt	9_+_127454797_127454818	12494.7	3.26165e-06	9_+_127454797_127454818	Yes	12494.7	3.26165e-06	0	9_+_127454797_127454817	No	3048.3	5.61223e-05	-2.03524	9_+_127454797_127454816	No	1620.93	0.000290603	-0.911187
MIMAT0004558=hsa-miR-181a-2-3p=MI0000269	Nrm_LCL_CEU_OnlyTechReplicates.txt	9_+_127454797_127454818	9410.76	7.82268e-08	9_+_127454797_127454818	Yes	9410.76	7.82268e-08	0	9_+_127454797_127454817	No	2209.95	1.46031e-06	-2.0903	9_+_127454797_127454816	No	592.272	0.00045665	-1.89968
MIMAT0004558=hsa-miR-181a-2-3p=MI0000269	Nrm_LCL_GBR_OnlyTechReplicates.txt	9_+_127454797_127454818	7991.73	3.85144e-05	9_+_127454797_127454818	Yes	7991.73	3.85144e-05	0	9_+_127454797_127454817	No	2491.33	0.000659475	-1.68159	9_+_127454797_127454816	No	1858.27	7.20128e-05	-0.42296
MIMAT0004558=hsa-miR-181a-2-3p=MI0000269	Nrm_LCL_TSI_OnlyTechReplicates.txt	9_+_127454797_127454818	5867.32	1.48586e-05	9_+_127454797_127454818	Yes	5867.32	1.48586e-05	0	9_+_127454797_127454817	No	1802.24	0.000194515	-1.70291	9_+_127454797_127454816	No	1199.75	1.9802e-05	-0.587064
MIMAT0004558=hsa-miR-181a-2-3p=MI0000269	Nrm_LCL_FIN_OnlyTechReplicates.txt	9_+_127454797_127454818	2918.64	7.96857e-06	9_+_127454797_127454818	Yes	2918.64	7.96857e-06	0	9_+_127454797_127454817	No	666.222	0.000112782	-2.13122	9_+_127454797_127454816	No	224.999	1.46928e-05	-1.56608
MIMAT0000417=hsa-miR-15b-5p=MI0000438	Nrm_LCL_TSI_OnlyTechReplicates.txt	3_+_160122395_160122416	12170.9	1.4385e-05	3_+_160122395_160122416	Yes	12170.9	1.4385e-05	0	3_+_160122395_160122415	No	644.589	2.98332e-05	-4.23892
MIMAT0000417=hsa-miR-15b-5p=MI0000438	Nrm_LCL_YRI_OnlyTechReplicates.txt	3_+_160122395_160122416	12138.7	3.69878e-05	3_+_160122395_160122416	Yes	12138.7	3.69878e-05	0	3_+_160122395_160122415	No	606.771	1.85555e-05	-4.32231
MIMAT0000417=hsa-miR-15b-5p=MI0000438	Nrm_LCL_FIN_OnlyTechReplicates.txt	3_+_160122395_160122416	11780.9	2.29036e-07	3_+_160122395_160122416	Yes	11780.9	2.29036e-07	0	3_+_160122395_160122415	No	824.13	3.03975e-05	-3.83743
MIMAT0000417=hsa-miR-15b-5p=MI0000438	Nrm_LCL_CEU_OnlyTechReplicates.txt	3_+_160122395_160122416	11628.4	1.09858e-05	3_+_160122395_160122416	Yes	11628.4	1.09858e-05	0	3_+_160122395_160122415	No	1077.71	3.20531e-05	-3.43161
MIMAT0000417=hsa-miR-15b-5p=MI0000438	Nrm_LCL_GBR_OnlyTechReplicates.txt	3_+_160122395_160122416	6805.88	8.06438e-05	3_+_160122395_160122416	Yes	6805.88	8.06438e-05	0	3_+_160122395_160122415	No	363.214	5.18417e-05	-4.22789
MIMAT0000693=hsa-miR-30e-3p=MI0000749	Nrm_LCL_CEU_OnlyTechReplicates.txt	1_+_41220085_41220106	11115.2	1.66702e-05	1_+_41220085_41220106	Yes	11115.2	1.66702e-05	0	1_+_41220085_41220105	No	749.629	8.86606e-05	-3.89021	1_+_41220085_41220104	No	257.819	0.00145096	-1.53982
MIMAT0000693=hsa-miR-30e-3p=MI0000749	Nrm_LCL_YRI_OnlyTechReplicates.txt	1_+_41220085_41220106	9636.18	0.000762338	1_+_41220085_41220106	Yes	9636.18	0.000762338	0	1_+_41220085_41220105	No	529.605	0.00195497	-4.18547	1_+_41220085_41220104	No	322.697	0.000992928	-0.714735
MIMAT0000693=hsa-miR-30e-3p=MI0000749	Nrm_LCL_FIN_OnlyTechReplicates.txt	1_+_41220085_41220106	9204.34	0.000409666	1_+_41220085_41220106	Yes	9204.34	0.000409666	0	1_+_41220085_41220105	No	458.919	0.00186479	-4.326	1_+_41220085_41220104	No	298.039	0.0052636	-0.622739
MIMAT0000693=hsa-miR-30e-3p=MI0000749	Nrm_LCL_TSI_OnlyTechReplicates.txt	1_+_41220085_41220106	7230.73	0.000238273	1_+_41220085_41220106	Yes	7230.73	0.000238273	0	1_+_41220085_41220104	No	416.006	0.00100867	-4.11946	1_+_41220085_41220105	No	337.789	0.00173495	-0.300484
MIMAT0000693=hsa-miR-30e-3p=MI0000749	Nrm_LCL_GBR_OnlyTechReplicates.txt	1_+_41220085_41220106	5285	4.48235e-06	1_+_41220085_41220106	Yes	5285	4.48235e-06	0	1_+_41220085_41220105	No	279.224	0.0019582	-4.24241	1_+_41220085_41220104	No	234.381	0.00105228	-0.252565
MIMAT0000070=hsa-miR-17-5p=MI0000071	Nrm_LCL_FIN_OnlyTechReplicates.txt	13_+_92002872_92002894	10956.7	1.65636e-07	13_+_92002872_92002894	Yes	10956.7	1.65636e-07	0	13_+_92002872_92002895	No	5559.92	2.89295e-06	-0.978676
MIMAT0000070=hsa-miR-17-5p=MI0000071	Nrm_LCL_CEU_OnlyTechReplicates.txt	13_+_92002872_92002894	10069.6	2.30353e-05	13_+_92002872_92002894	Yes	10069.6	2.30353e-05	0	13_+_92002872_92002895	No	7023.03	3.37268e-05	-0.519835
MIMAT0000070=hsa-miR-17-5p=MI0000071	Nrm_LCL_TSI_OnlyTechReplicates.txt	13_+_92002872_92002894	9238.5	3.81353e-06	13_+_92002872_92002894	Yes	9238.5	3.81353e-06	0	13_+_92002872_92002895	No	3335.59	3.81123e-05	-1.46972
MIMAT0000070=hsa-miR-17-5p=MI0000071	Nrm_LCL_YRI_OnlyTechReplicates.txt	13_+_92002872_92002894	8105.41	1.05413e-05	13_+_92002872_92002894	Yes	8105.41	1.05413e-05	0	13_+_92002872_92002895	No	3256.2	0.00136875	-1.3157
MIMAT0000070=hsa-miR-17-5p=MI0000071	Nrm_LCL_GBR_OnlyTechReplicates.txt	13_+_92002872_92002894	5712.79	0.000634493	13_+_92002872_92002894	Yes	5712.79	0.000634493	0	13_+_92002872_92002895	No	1991.47	4.82419e-05	-1.52036
MIMAT0000691=hsa-miR-130b-3p=MI0000748	Nrm_LCL_GBR_OnlyTechReplicates.txt	22_+_22007643_22007664	1140.89	4.3394e-05	22_+_22007643_22007663	No	10753.3	4.61747e-05	3.23655	22_+_22007643_22007662	No	2966.19	0.00308734	-1.8581
MIMAT0000691=hsa-miR-130b-3p=MI0000748	Nrm_LCL_CEU_OnlyTechReplicates.txt	22_+_22007643_22007664	2946.35	9.19538e-06	22_+_22007643_22007663	No	10099	0.00010337	1.77721	22_+_22007643_22007665	No	4553.04	7.28767e-06	-1.14931
MIMAT0000691=hsa-miR-130b-3p=MI0000748	Nrm_LCL_TSI_OnlyTechReplicates.txt	22_+_22007643_22007664	2141.54	0.000364294	22_+_22007643_22007663	No	9734.12	1.27841e-05	2.18441	22_+_22007643_22007665	No	2281.55	1.4271e-05	-2.09303
MIMAT0000691=hsa-miR-130b-3p=MI0000748	Nrm_LCL_FIN_OnlyTechReplicates.txt	22_+_22007643_22007664	1999.53	0.00327781	22_+_22007643_22007663	No	7052.89	3.08098e-06	1.81855	22_+_22007643_22007665	No	3080.92	1.88815e-06	-1.19485
MIMAT0000691=hsa-miR-130b-3p=MI0000748	Nrm_LCL_YRI_OnlyTechReplicates.txt	22_+_22007643_22007664	2117.73	0.003404	22_+_22007643_22007663	No	6563.06	1.00205e-05	1.63185	22_+_22007643_22007665	No	2821.37	8.21544e-05	-1.21797
MIMAT0003393=hsa-miR-425-5p=MI0001448	Nrm_LCL_CEU_OnlyTechReplicates.txt	3_-_49057632_49057654	3131.79	1.36966e-06	3_-_49057633_49057654	No	10460.1	3.9145e-05	1.73983	3_-_49057630_49057654	No	8113.55	1.98681e-05	-0.366489	3_-_49057631_49057654	No	4896.83	4.72358e-06	-0.728486	3_-_49057632_49057654	Yes	3131.79	1.36966e-06	-0.644859
MIMAT0003393=hsa-miR-425-5p=MI0001448	Nrm_LCL_TSI_OnlyTechReplicates.txt	3_-_49057632_49057654	1727.92	1.94839e-05	3_-_49057633_49057654	No	9286.76	1.66872e-05	2.42614	3_-_49057631_49057654	No	3051.6	1.1176e-05	-1.60561	3_-_49057630_49057654	No	2737.96	5.34435e-05	-0.156468	3_-_49057632_49057654	Yes	1727.92	1.94839e-05	-0.664062
MIMAT0003393=hsa-miR-425-5p=MI0001448	Nrm_LCL_GBR_OnlyTechReplicates.txt	3_-_49057632_49057654	1259.18	1.00874e-05	3_-_49057633_49057654	No	8294.9	0.000573887	2.71974	3_-_49057631_49057654	No	2278.47	4.29302e-06	-1.86416	3_-_49057630_49057654	No	1747.53	1.50433e-05	-0.382754	3_-_49057632_49057654	Yes	1259.18	1.00874e-05	-0.47283
MIMAT0003393=hsa-miR-425-5p=MI0001448	Nrm_LCL_FIN_OnlyTechReplicates.txt	3_-_49057632_49057654	1970.36	9.13224e-05	3_-_49057633_49057654	No	8107.51	4.83614e-05	2.0408	3_-_49057630_49057654	No	3587.73	5.86477e-07	-1.17619	3_-_49057631_49057654	No	2797.95	1.3125e-07	-0.358702	3_-_49057632_49057654	Yes	1970.36	9.13224e-05	-0.50591
MIMAT0003393=hsa-miR-425-5p=MI0001448	Nrm_LCL_YRI_OnlyTechReplicates.txt	3_-_49057632_49057654	1310.86	0.000143465	3_-_49057633_49057654	No	3944.64	2.41951e-06	1.58938	3_-_49057631_49057654	No	2877.87	0.000894557	-0.454892	3_-_49057630_49057654	No	2763.07	0.000505673	-0.0587271	3_-_49057632_49057654	Yes	1310.86	0.000143465	-1.07576
MIMAT0003886=hsa-miR-769-5p=MI0003834	Nrm_LCL_FIN_OnlyTechReplicates.txt	19_+_46522219_46522240	10454.9	2.02927e-06	19_+_46522219_46522240	Yes	10454.9	2.02927e-06	0	19_+_46522219_46522241	No	779.46	1.05801e-05	-3.74556
MIMAT0003886=hsa-miR-769-5p=MI0003834	Nrm_LCL_CEU_OnlyTechReplicates.txt	19_+_46522219_46522240	8499.03	4.72627e-06	19_+_46522219_46522240	Yes	8499.03	4.72627e-06	0	19_+_46522219_46522241	No	763.689	1.74056e-06	-3.47624
MIMAT0003886=hsa-miR-769-5p=MI0003834	Nrm_LCL_YRI_OnlyTechReplicates.txt	19_+_46522219_46522240	6932.81	2.50663e-05	19_+_46522219_46522240	Yes	6932.81	2.50663e-05	0	19_+_46522219_46522241	No	510.076	0.000121142	-3.76466
MIMAT0003886=hsa-miR-769-5p=MI0003834	Nrm_LCL_TSI_OnlyTechReplicates.txt	19_+_46522219_46522240	6635.5	8.73861e-06	19_+_46522219_46522240	Yes	6635.5	8.73861e-06	0	19_+_46522219_46522239	No	472.717	0.00141826	-3.81116
MIMAT0003886=hsa-miR-769-5p=MI0003834	Nrm_LCL_GBR_OnlyTechReplicates.txt	19_+_46522219_46522240	5342.32	3.41905e-06	19_+_46522219_46522240	Yes	5342.32	3.41905e-06	0	19_+_46522219_46522239	No	507.396	0.000387181	-3.39628
MIMAT0000753=hsa-miR-342-3p=MI0000805	Nrm_LCL_FIN_OnlyTechReplicates.txt	14_+_100576052_100576074	9588.5	0.00269039	14_+_100576052_100576075	No	9980.24	0.000761937	0.0577685	14_+_100576052_100576074	Yes	9588.5	0.00269039	-0.0577685	14_+_100576052_100576076	No	3305.73	0.00984833	-1.53634	14_+_100576052_100576073	No	2563.39	0.00217273	-0.366919
MIMAT0000753=hsa-miR-342-3p=MI0000805	Nrm_LCL_YRI_OnlyTechReplicates.txt	14_+_100576052_100576074	6182.2	0.000327799	14_+_100576052_100576075	No	8590	0.000161184	0.474539	14_+_100576052_100576074	Yes	6182.2	0.000327799	-0.474539	14_+_100576052_100576076	No	2734.93	0.00504835	-1.17662	14_+_100576052_100576073	No	1861.81	0.000589592	-0.554797
MIMAT0000753=hsa-miR-342-3p=MI0000805	Nrm_LCL_TSI_OnlyTechReplicates.txt	14_+_100576052_100576074	7647.28	0.00143564	14_+_100576052_100576074	Yes	7647.28	0.00143564	0	14_+_100576052_100576075	No	7282.67	0.000373338	-0.0704798	14_+_100576052_100576073	No	3943.83	0.00145989	-0.884869	14_+_100576052_100576076	No	2215.25	0.00884368	-0.832126
MIMAT0000753=hsa-miR-342-3p=MI0000805	Nrm_LCL_CEU_OnlyTechReplicates.txt	14_+_100576052_100576074	4643.21	1.9167e-05	14_+_100576052_100576075	No	7281.52	6.30882e-05	0.649118	14_+_100576052_100576074	Yes	4643.21	1.9167e-05	-0.649118	14_+_100576052_100576076	No	3743.98	6.93733e-05	-0.310547	14_+_100576052_100576073	No	1185.54	0.000649702	-1.65904
MIMAT0000753=hsa-miR-342-3p=MI0000805	Nrm_LCL_GBR_OnlyTechReplicates.txt	14_+_100576052_100576074	6245.18	0.000782495	14_+_100576052_100576074	Yes	6245.18	0.000782495	0	14_+_100576052_100576075	No	5625.46	0.00226647	-0.150771	14_+_100576052_100576073	No	2934.97	0.00103801	-0.938627	14_+_100576052_100576076	No	1480.86	1.17258e-05	-0.98691
MIMAT0000279=hsa-miR-222-3p=MI0000299	Nrm_LCL_FIN_OnlyTechReplicates.txt	X_-_45606442_45606462	1050.15	0.027073	X_-_45606439_45606462	No	9226.8	9.53392e-07	3.13524	X_-_45606440_45606462	No	6085.12	4.60542e-05	-0.600544	X_-_45606441_45606462	No	2037.25	3.73119e-05	-1.57867
MIMAT0000279=hsa-miR-222-3p=MI0000299	Nrm_LCL_YRI_OnlyTechReplicates.txt	X_-_45606442_45606462	2107.95	0.00658804	X_-_45606439_45606462	No	8074.78	8.48244e-06	1.93758	X_-_45606440_45606462	No	4632.11	3.94754e-05	-0.801755	X_-_45606441_45606462	No	3126.2	6.28283e-06	-0.56726
MIMAT0000279=hsa-miR-222-3p=MI0000299	Nrm_LCL_GBR_OnlyTechReplicates.txt	X_-_45606442_45606462	1182.58	0.000104431	X_-_45606439_45606462	No	4375.67	0.000520373	1.88757	X_-_45606440_45606462	No	2650.5	5.68933e-06	-0.723242	X_-_45606441_45606462	No	2031.46	1.12711e-05	-0.383745
MIMAT0000279=hsa-miR-222-3p=MI0000299	Nrm_LCL_TSI_OnlyTechReplicates.txt	X_-_45606442_45606462	1067.99	0.00632978	X_-_45606439_45606462	No	3188.68	0.000145811	1.57805	X_-_45606440_45606462	No	2221.81	1.26061e-05	-0.521221	X_-_45606441_45606462	No	1324.23	1.58091e-06	-0.746578
MIMAT0000279=hsa-miR-222-3p=MI0000299	Nrm_LCL_CEU_OnlyTechReplicates.txt	X_-_45606442_45606462	185.286	0.000171096	X_-_45606439_45606462	No	2231.2	7.54681e-05	3.59	X_-_45606440_45606462	No	1676.86	3.66621e-06	-0.41206	X_-_45606441_45606462	No	616.272	6.67077e-07	-1.44412
MIMAT0000451=hsa-miR-150-5p=MI0000479	Nrm_LCL_TSI_OnlyTechReplicates.txt	19_-_50004089_50004110	8873.15	0.0355712	19_-_50004089_50004110	Yes	8873.15	0.0355712	0	19_-_50004088_50004110	No	2675.21	0.0166163	-1.72979	19_-_50004090_50004110	No	1433.25	0.0242037	-0.900362
MIMAT0000451=hsa-miR-150-5p=MI0000479	Nrm_LCL_YRI_OnlyTechReplicates.txt	19_-_50004089_50004110	1359.21	0.0652425	19_-_50004089_50004110	Yes	1359.21	0.0652425	0	19_-_50004088_50004110	No	423.582	0.0310009	-1.68206	19_-_50004090_50004110	No	120.245	0.0637218	-1.81667
MIMAT0000451=hsa-miR-150-5p=MI0000479	Nrm_LCL_GBR_OnlyTechReplicates.txt	19_-_50004089_50004110	1118.94	2.97844e-05	19_-_50004089_50004110	Yes	1118.94	2.97844e-05	0	19_-_50004088_50004110	No	284.108	0.000834605	-1.97762	19_-_50004090_50004110	No	146.574	7.61766e-05	-0.954807
MIMAT0000451=hsa-miR-150-5p=MI0000479	Nrm_LCL_FIN_OnlyTechReplicates.txt	19_-_50004089_50004110	1114.38	0.0182356	19_-_50004089_50004110	Yes	1114.38	0.0182356	0	19_-_50004088_50004110	No	572.922	0.0037258	-0.959829	19_-_50004090_50004110	No	216.613	0.0432578	-1.40322
MIMAT0000451=hsa-miR-150-5p=MI0000479	Nrm_LCL_CEU_OnlyTechReplicates.txt	19_-_50004089_50004110	994.221	0.000111162	19_-_50004089_50004110	Yes	994.221	0.000111162	0	19_-_50004088_50004110	No	541.573	7.63431e-05	-0.87641	19_-_50004090_50004110	No	75.6077	9.12413e-05	-2.84055
MIMAT0000759=hsa-miR-148b-3p=MI0000811	Nrm_LCL_CEU_OnlyTechReplicates.txt	12_+_54731062_54731083	4169.21	0.000723858	12_+_54731062_54731085	No	8800.09	3.79078e-07	1.07775	12_+_54731062_54731084	No	6111.77	5.10013e-05	-0.525929
MIMAT0000759=hsa-miR-148b-3p=MI0000811	Nrm_LCL_FIN_OnlyTechReplicates.txt	12_+_54731062_54731083	3991.13	0.000677275	12_+_54731062_54731085	No	8199.6	3.69383e-05	1.03876	12_+_54731062_54731084	No	7427.07	1.15923e-07	-0.142761
MIMAT0000759=hsa-miR-148b-3p=MI0000811	Nrm_LCL_YRI_OnlyTechReplicates.txt	12_+_54731062_54731083	3873.55	0.00102844	12_+_54731062_54731084	No	5771.19	1.09989e-05	0.575213	12_+_54731062_54731083	Yes	3873.55	0.00102844	-0.575213
MIMAT0000759=hsa-miR-148b-3p=MI0000811	Nrm_LCL_TSI_OnlyTechReplicates.txt	12_+_54731062_54731083	3352.07	9.13011e-05	12_+_54731062_54731084	No	5114.85	1.98369e-06	0.609638	12_+_54731062_54731085	No	4018.04	0.000324851	-0.348201
MIMAT0000759=hsa-miR-148b-3p=MI0000811	Nrm_LCL_GBR_OnlyTechReplicates.txt	12_+_54731062_54731083	2406.45	0.0044983	12_+_54731062_54731084	No	3650.69	7.1295e-05	0.601263	12_+_54731062_54731085	No	2572.81	3.21011e-05	-0.504825
MIMAT0000510=hsa-miR-320a=MI0000542	Nrm_LCL_FIN_OnlyTechReplicates.txt	8_-_22102488_22102509	7855.7	5.94682e-05	8_-_22102487_22102509	No	8718.74	0.000108692	0.15038	8_-_22102488_22102509	Yes	7855.7	5.94682e-05	-0.15038	8_-_22102486_22102509	No	5240.87	0.000663929	-0.583934	8_-_22102489_22102509	No	1480.63	2.72895e-05	-1.8236
MIMAT0000510=hsa-miR-320a=MI0000542	Nrm_LCL_TSI_OnlyTechReplicates.txt	8_-_22102488_22102509	7181.9	9.61642e-05	8_-_22102488_22102509	Yes	7181.9	9.61642e-05	0	8_-_22102487_22102509	No	7077.58	0.000166746	-0.0211097	8_-_22102486_22102509	No	3489.46	0.00174179	-1.02025	8_-_22102489_22102509	No	2663.33	5.0115e-05	-0.389773
MIMAT0000510=hsa-miR-320a=MI0000542	Nrm_LCL_YRI_OnlyTechReplicates.txt	8_-_22102488_22102509	6466.08	0.000179355	8_-_22102488_22102509	Yes	6466.08	0.000179355	0	8_-_22102487_22102509	No	6007.95	0.00046246	-0.106019	8_-_22102486_22102509	No	2575.07	0.00280808	-1.22226	8_-_22102489_22102509	No	1289.86	3.76216e-05	-0.997397
MIMAT0000510=hsa-miR-320a=MI0000542	Nrm_LCL_CEU_OnlyTechReplicates.txt	8_-_22102488_22102509	5872.05	1.70777e-06	8_-_22102488_22102509	Yes	5872.05	1.70777e-06	0	8_-_22102487_22102509	No	5239.96	1.09322e-06	-0.164307	8_-_22102486_22102509	No	3472.97	3.05788e-05	-0.593388	8_-_22102489_22102509	No	993.543	4.11408e-06	-1.80552
MIMAT0000510=hsa-miR-320a=MI0000542	Nrm_LCL_GBR_OnlyTechReplicates.txt	8_-_22102488_22102509	5561.2	6.55337e-08	8_-_22102487_22102509	No	5635.03	1.94294e-06	0.0190271	8_-_22102488_22102509	Yes	5561.2	6.55337e-08	-0.0190271	8_-_22102486_22102509	No	2321.19	2.62212e-05	-1.26053	8_-_22102489_22102509	No	1994.85	6.61848e-06	-0.218584
MIMAT0000259=hsa-miR-182-5p=MI0000272	Nrm_LCL_FIN_OnlyTechReplicates.txt	7_-_129410287_129410310	7658.02	0.00016864	7_-_129410287_129410310	Yes	7658.02	0.00016864	0	7_-_129410289_129410310	No	2517.25	0.000249137	-1.60513	7_-_129410285_129410310	No	1782.4	0.00176552	-0.498027
MIMAT0000259=hsa-miR-182-5p=MI0000272	Nrm_LCL_YRI_OnlyTechReplicates.txt	7_-_129410287_129410310	5896.64	0.000242408	7_-_129410287_129410310	Yes	5896.64	0.000242408	0	7_-_129410289_129410310	No	2105.18	0.000325714	-1.48595	7_-_129410285_129410310	No	1954.15	0.00403304	-0.107408
MIMAT0000259=hsa-miR-182-5p=MI0000272	Nrm_LCL_GBR_OnlyTechReplicates.txt	7_-_129410287_129410310	4860.82	4.37131e-05	7_-_129410287_129410310	Yes	4860.82	4.37131e-05	0	7_-_129410289_129410310	No	2367.27	1.5251e-05	-1.03797	7_-_129410285_129410310	No	1663.89	0.0002025	-0.508665
MIMAT0000259=hsa-miR-182-5p=MI0000272	Nrm_LCL_CEU_OnlyTechReplicates.txt	7_-_129410287_129410310	4251.66	7.80625e-05	7_-_129410287_129410310	Yes	4251.66	7.80625e-05	0	7_-_129410285_129410310	No	1606.27	0.000529857	-1.40431	7_-_129410289_129410310	No	1303.42	6.55004e-05	-0.301414
MIMAT0000259=hsa-miR-182-5p=MI0000272	Nrm_LCL_TSI_OnlyTechReplicates.txt	7_-_129410287_129410310	2790.4	0.000104389	7_-_129410287_129410310	Yes	2790.4	0.000104389	0	7_-_129410289_129410310	No	1883.29	0.000182564	-0.567218	7_-_129410285_129410310	No	878.513	0.00473972	-1.10012
MIMAT0003218=hsa-miR-92b-3p=MI0003560	Nrm_LCL_TSI_OnlyTechReplicates.txt	1_+_155165028_155165049	4340.16	0.000483372	1_+_155165028_155165047	No	7465.32	0.000302617	0.782457	1_+_155165028_155165049	Yes	4340.16	0.000483372	-0.782457
MIMAT0003218=hsa-miR-92b-3p=MI0003560	Nrm_LCL_YRI_OnlyTechReplicates.txt	1_+_155165028_155165049	3573.31	0.000289736	1_+_155165028_155165047	No	6653.11	0.000540738	0.896766	1_+_155165028_155165049	Yes	3573.31	0.000289736	-0.896766
MIMAT0003218=hsa-miR-92b-3p=MI0003560	Nrm_LCL_FIN_OnlyTechReplicates.txt	1_+_155165028_155165049	5136.47	8.03602e-05	1_+_155165028_155165047	No	5534.94	6.43199e-05	0.10779	1_+_155165028_155165049	Yes	5136.47	8.03602e-05	-0.10779
MIMAT0003218=hsa-miR-92b-3p=MI0003560	Nrm_LCL_CEU_OnlyTechReplicates.txt	1_+_155165028_155165049	5006.69	3.74227e-05	1_+_155165028_155165049	Yes	5006.69	3.74227e-05	0	1_+_155165028_155165047	No	4983.98	0.000132452	-0.00655926
MIMAT0003218=hsa-miR-92b-3p=MI0003560	Nrm_LCL_GBR_OnlyTechReplicates.txt	1_+_155165028_155165049	2289.78	9.65907e-05	1_+_155165028_155165047	No	4950.09	1.42335e-07	1.11225	1_+_155165028_155165046	No	2507.64	4.49774e-07	-0.981123
MIMAT0004672=hsa-miR-106b-3p=MI0000734	Nrm_LCL_TSI_OnlyTechReplicates.txt	7_-_99691625_99691646	243.975	5.37114e-05	7_-_99691627_99691648	No	6744.41	0.000186155	4.78889	7_-_99691627_99691646	No	3458.95	6.10279e-05	-0.963358	7_-_99691631_99691648	No	1238.05	0.000813989	-1.48227
MIMAT0004672=hsa-miR-106b-3p=MI0000734	Nrm_LCL_YRI_OnlyTechReplicates.txt	7_-_99691625_99691646	373.815	0.000254188	7_-_99691627_99691648	No	6676.5	2.98532e-05	4.1587	7_-_99691627_99691646	No	3721.95	0.000328084	-0.843032	7_-_99691626_99691646	No	823.209	0.00270677	-2.17673
MIMAT0004672=hsa-miR-106b-3p=MI0000734	Nrm_LCL_GBR_OnlyTechReplicates.txt	7_-_99691625_99691646	178.213	0.000197433	7_-_99691627_99691648	No	3958.29	2.44565e-05	4.4732	7_-_99691627_99691646	No	3547.17	1.12595e-05	-0.158206	7_-_99691631_99691648	No	1145.98	0.00100839	-1.63009
MIMAT0004672=hsa-miR-106b-3p=MI0000734	Nrm_LCL_FIN_OnlyTechReplicates.txt	7_-_99691625_99691646	277.986	0.000100544	7_-_99691627_99691648	No	3638.04	0.000159348	3.71008	7_-_99691627_99691646	No	2570.09	1.68879e-05	-0.501344	7_-_99691626_99691646	No	556.641	0.00168521	-2.207
MIMAT0004672=hsa-miR-106b-3p=MI0000734	Nrm_LCL_CEU_OnlyTechReplicates.txt	7_-_99691625_99691646	483.198	0.000152282	7_-_99691627_99691648	No	3370.6	1.03175e-06	2.80232	7_-_99691627_99691646	No	2360.32	3.32218e-05	-0.514022	7_-_99691626_99691646	No	564.619	0.000390591	-2.06364
MIMAT0000443=hsa-miR-125a-5p=MI0000469	Nrm_LCL_CEU_OnlyTechReplicates.txt	19_+_52196521_52196544	6307.85	2.81896e-05	19_+_52196521_52196544	Yes	6307.85	2.81896e-05	0	19_+_52196521_52196543	No	1089.84	3.04668e-05	-2.53303
MIMAT0000443=hsa-miR-125a-5p=MI0000469	Nrm_LCL_FIN_OnlyTechReplicates.txt	19_+_52196521_52196544	1568.96	7.57477e-08	19_+_52196521_52196544	Yes	1568.96	7.57477e-08	0	19_+_52196521_52196543	No	261.087	3.66365e-05	-2.58721
MIMAT0000443=hsa-miR-125a-5p=MI0000469	Nrm_LCL_YRI_OnlyTechReplicates.txt	19_+_52196521_52196544	622.265	0.000668679	19_+_52196521_52196544	Yes	622.265	0.000668679	0	19_+_52196521_52196543	No	129.931	0.00200145	-2.25979
MIMAT0000443=hsa-miR-125a-5p=MI0000469	Nrm_LCL_GBR_OnlyTechReplicates.txt	19_+_52196521_52196544	544.872	0.000288652	19_+_52196521_52196544	Yes	544.872	0.000288652	0	19_+_52196521_52196543	No	131.083	0.00674428	-2.05543
MIMAT0000443=hsa-miR-125a-5p=MI0000469	Nrm_LCL_TSI_OnlyTechReplicates.txt	19_+_52196521_52196544	450.455	0.000305257	19_+_52196521_52196544	Yes	450.455	0.000305257	0	19_+_52196521_52196543	No	102.342	0.000208339	-2.13798
MIMAT0004559=hsa-miR-181c-3p=MI0000271	Nrm_LCL_CEU_OnlyTechReplicates.txt	19_+_13985577_13985598	60.7673	0.00263123	19_+_13985578_13985599	No	5824.71	5.06401e-06	6.58275	19_+_13985578_13985598	No	817.293	6.39558e-06	-2.83326
MIMAT0004559=hsa-miR-181c-3p=MI0000271	Nrm_LCL_YRI_OnlyTechReplicates.txt	19_+_13985577_13985598	21.1037	0.00378205	19_+_13985578_13985599	No	1164.65	2.62756e-05	5.78626	19_+_13985578_13985598	No	213.846	2.55209e-05	-2.44526
MIMAT0004559=hsa-miR-181c-3p=MI0000271	Nrm_LCL_FIN_OnlyTechReplicates.txt	19_+_13985577_13985598	3.74797	0.118287	19_+_13985578_13985599	No	866.951	1.01245e-05	7.8537	19_+_13985578_13985598	No	122.893	0.00120627	-2.81854
MIMAT0004559=hsa-miR-181c-3p=MI0000271	Nrm_LCL_TSI_OnlyTechReplicates.txt	19_+_13985577_13985598	19.2358	0.0143458	19_+_13985578_13985599	No	725.774	2.72269e-05	5.23766	19_+_13985578_13985598	No	155.66	0.000446672	-2.22113
MIMAT0004559=hsa-miR-181c-3p=MI0000271	Nrm_LCL_GBR_OnlyTechReplicates.txt	19_+_13985577_13985598	6.40244	0.0863629	19_+_13985578_13985599	No	618.249	4.32289e-06	6.59342	19_+_13985578_13985598	No	139.341	0.000821092	-2.14956
MIMAT0000087=hsa-miR-30a-5p=MI0000088	Nrm_LCL_CEU_OnlyTechReplicates.txt	6_-_72113298_72113319	144.889	0.0021669	6_-_72113296_72113319	No	5764.92	5.71698e-05	5.31428	6_-_72113297_72113319	No	727.144	0.000323295	-2.98699
MIMAT0000087=hsa-miR-30a-5p=MI0000088	Nrm_LCL_YRI_OnlyTechReplicates.txt	6_-_72113298_72113319	104.305	0.00838299	6_-_72113296_72113319	No	3798.89	0.000947634	5.1867	6_-_72113297_72113319	No	294.4	0.0151053	-3.68973
MIMAT0000087=hsa-miR-30a-5p=MI0000088	Nrm_LCL_TSI_OnlyTechReplicates.txt	6_-_72113298_72113319	12.4238	0.0801903	6_-_72113296_72113319	No	883.135	0.000106116	6.15146	6_-_72113300_72113319	No	451.412	0.162312	-0.968191
MIMAT0000087=hsa-miR-30a-5p=MI0000088	Nrm_LCL_FIN_OnlyTechReplicates.txt	6_-_72113298_72113319	4.0752	0.0940414	6_-_72113296_72113319	No	291.809	0.00151677	6.16201	6_-_72113297_72113319	No	39.2754	0.00193693	-2.89333
MIMAT0000087=hsa-miR-30a-5p=MI0000088	Nrm_LCL_GBR_OnlyTechReplicates.txt	6_-_72113298_72113319	3.65244	0.222993	6_-_72113296_72113319	No	272.622	0.00218659	6.2219	6_-_72113300_72113319	No	44.8953	0.00101905	-2.60226
MIMAT0000255=hsa-miR-34a-5p=MI0000268	Nrm_LCL_FIN_OnlyTechReplicates.txt	1_-_9211794_9211815	4623.95	4.70662e-05	1_-_9211793_9211815	No	5629.64	0.000320332	0.283915	1_-_9211794_9211815	Yes	4623.95	4.70662e-05	-0.283915	1_-_9211792_9211815	No	609.358	0.00184558	-2.92377
MIMAT0000255=hsa-miR-34a-5p=MI0000268	Nrm_LCL_CEU_OnlyTechReplicates.txt	1_-_9211794_9211815	3321.42	5.45357e-05	1_-_9211793_9211815	No	3884.5	6.61022e-05	0.22593	1_-_9211794_9211815	Yes	3321.42	5.45357e-05	-0.22593	1_-_9211792_9211815	No	504.762	0.000681821	-2.71812
MIMAT0000255=hsa-miR-34a-5p=MI0000268	Nrm_LCL_GBR_OnlyTechReplicates.txt	1_-_9211794_9211815	2824.49	0.000815312	1_-_9211793_9211815	No	3464.83	6.04407e-05	0.294796	1_-_9211794_9211815	Yes	2824.49	0.000815312	-0.294796	1_-_9211796_9211815	No	755.037	0.000441895	-1.90337
MIMAT0000255=hsa-miR-34a-5p=MI0000268	Nrm_LCL_TSI_OnlyTechReplicates.txt	1_-_9211794_9211815	2051.16	0.000356052	1_-_9211793_9211815	No	2671.97	0.000685497	0.38146	1_-_9211794_9211815	Yes	2051.16	0.000356052	-0.38146	1_-_9211796_9211815	No	561.554	0.000218464	-1.86894
MIMAT0000255=hsa-miR-34a-5p=MI0000268	Nrm_LCL_YRI_OnlyTechReplicates.txt	1_-_9211794_9211815	1827.7	1.15531e-06	1_-_9211793_9211815	No	2271.12	8.12966e-05	0.313375	1_-_9211794_9211815	Yes	1827.7	1.15531e-06	-0.313375	1_-_9211795_9211815	No	299.497	3.82302e-05	-2.60941
MIMAT0004682=hsa-miR-361-3p=MI0000760	Nrm_LCL_TSI_OnlyTechReplicates.txt	X_-_85158646_85158668	952.514	0.000627031	X_-_85158648_85158668	No	5535.26	0.000128303	2.53884	X_-_85158647_85158668	No	4700.84	0.00038797	-0.235731	X_-_85158645_85158668	No	1638.87	0.00051545	-1.52022	X_-_85158650_85158668	No	1175.18	5.51598e-06	-0.479822
MIMAT0004682=hsa-miR-361-3p=MI0000760	Nrm_LCL_FIN_OnlyTechReplicates.txt	X_-_85158646_85158668	943.059	0.00171294	X_-_85158647_85158668	No	3702.22	0.000334239	1.97297	X_-_85158648_85158668	No	2477.12	0.000297274	-0.579726	X_-_85158645_85158668	No	1269.79	0.000575984	-0.964071	X_-_85158646_85158668	Yes	943.059	0.00171294	-0.429174
MIMAT0004682=hsa-miR-361-3p=MI0000760	Nrm_LCL_GBR_OnlyTechReplicates.txt	X_-_85158646_85158668	604.631	0.000107963	X_-_85158647_85158668	No	3697.49	2.3557e-05	2.61242	X_-_85158648_85158668	No	3077.73	1.0551e-05	-0.264679	X_-_85158645_85158668	No	1150.01	2.54495e-05	-1.42022	X_-_85158650_85158668	No	1143.82	1.8363e-05	-0.00779408
MIMAT0004682=hsa-miR-361-3p=MI0000760	Nrm_LCL_YRI_OnlyTechReplicates.txt	X_-_85158646_85158668	880.253	0.00210012	X_-_85158647_85158668	No	3536.81	0.000378718	2.00646	X_-_85158645_85158668	No	2660.83	0.000942064	-0.410571	X_-_85158648_85158668	No	2019.42	0.000623164	-0.397936	X_-_85158646_85158668	Yes	880.253	0.00210012	-1.19795
MIMAT0004682=hsa-miR-361-3p=MI0000760	Nrm_LCL_CEU_OnlyTechReplicates.txt	X_-_85158646_85158668	670.813	7.05701e-06	X_-_85158647_85158668	No	1790.31	6.07071e-06	1.41623	X_-_85158645_85158668	No	1028.2	0.000374272	-0.800096	X_-_85158646_85158668	Yes	670.813	7.05701e-06	-0.616134	X_-_85158648_85158668	No	635.021	1.77998e-05	-0.0791056
MIMAT0004702=hsa-miR-339-3p=MI0000815	Nrm_LCL_GBR_OnlyTechReplicates.txt	7_-_1062591_1062613	786.879	6.38337e-06	7_-_1062592_1062613	No	5487.12	4.13779e-05	2.80183	7_-_1062593_1062613	No	2992.07	0.000364207	-0.874907	7_-_1062591_1062613	Yes	786.879	6.38337e-06	-1.92693
MIMAT0004702=hsa-miR-339-3p=MI0000815	Nrm_LCL_CEU_OnlyTechReplicates.txt	7_-_1062591_1062613	1766.94	1.01753e-06	7_-_1062592_1062613	No	5411.71	0.000156732	1.61483	7_-_1062593_1062613	No	3194.51	0.000236362	-0.760491	7_-_1062591_1062613	Yes	1766.94	1.01753e-06	-0.854342
MIMAT0004702=hsa-miR-339-3p=MI0000815	Nrm_LCL_YRI_OnlyTechReplicates.txt	7_-_1062591_1062613	838.559	0.00076018	7_-_1062592_1062613	No	4319.13	4.00075e-05	2.36476	7_-_1062593_1062613	No	2365.3	0.000150259	-0.868718	7_-_1062591_1062613	Yes	838.559	0.00076018	-1.49604
MIMAT0004702=hsa-miR-339-3p=MI0000815	Nrm_LCL_FIN_OnlyTechReplicates.txt	7_-_1062591_1062613	827.215	8.60528e-05	7_-_1062592_1062613	No	3528.4	2.65499e-05	2.09268	7_-_1062593_1062613	No	2049.64	0.000147526	-0.783644	7_-_1062591_1062613	Yes	827.215	8.60528e-05	-1.30904
MIMAT0004702=hsa-miR-339-3p=MI0000815	Nrm_LCL_TSI_OnlyTechReplicates.txt	7_-_1062591_1062613	539.456	4.50832e-05	7_-_1062592_1062613	No	3441.47	5.29028e-05	2.67345	7_-_1062593_1062613	No	2242.18	9.50475e-05	-0.618123	7_-_1062592_1062611	No	560.075	0.00149799	-2.00121
MIMAT0002174=hsa-miR-484=MI0002468	Nrm_LCL_YRI_OnlyTechReplicates.txt	16_+_15737158_15737179	5170.37	5.07052e-05	16_+_15737158_15737179	Yes	5170.37	5.07052e-05	0	16_+_15737158_15737178	No	3545.9	0.000260955	-0.544117	16_+_15737158_15737180	No	3031.65	6.38559e-05	-0.226049
MIMAT0002174=hsa-miR-484=MI0002468	Nrm_LCL_TSI_OnlyTechReplicates.txt	16_+_15737158_15737179	4273.32	8.11441e-08	16_+_15737158_15737179	Yes	4273.32	8.11441e-08	0	16_+_15737158_15737178	No	3697.62	6.13886e-05	-0.208762	16_+_15737158_15737180	No	2605.41	1.8286e-05	-0.505089
MIMAT0002174=hsa-miR-484=MI0002468	Nrm_LCL_GBR_OnlyTechReplicates.txt	16_+_15737158_15737179	2991.7	7.32834e-05	16_+_15737158_15737178	No	3132.59	2.32098e-05	0.066393	16_+_15737158_15737179	Yes	2991.7	7.32834e-05	-0.066393	16_+_15737158_15737180	No	1887.55	0.000177383	-0.664451
MIMAT0002174=hsa-miR-484=MI0002468	Nrm_LCL_FIN_OnlyTechReplicates.txt	16_+_15737158_15737179	1888.48	0.000180657	16_+_15737158_15737179	Yes	1888.48	0.000180657	0	16_+_15737158_15737180	No	1332.71	4.23013e-05	-0.502869	16_+_15737158_15737178	No	1140.25	0.000333338	-0.225011
MIMAT0002174=hsa-miR-484=MI0002468	Nrm_LCL_CEU_OnlyTechReplicates.txt	16_+_15737158_15737179	1768.32	3.62267e-06	16_+_15737158_15737179	Yes	1768.32	3.62267e-06	0	16_+_15737158_15737180	No	1426.91	2.00803e-05	-0.30948	16_+_15737158_15737178	No	1248.68	0.000393225	-0.192498
MIMAT0000063=hsa-let-7b-5p=MI0000063	Nrm_LCL_TSI_OnlyTechReplicates.txt	22_+_46509571_46509592	5112.17	9.72544e-05	22_+_46509571_46509592	Yes	5112.17	9.72544e-05	0
MIMAT0000063=hsa-let-7b-5p=MI0000063	Nrm_LCL_FIN_OnlyTechReplicates.txt	22_+_46509571_46509592	3832.46	0.000126453	22_+_46509571_46509592	Yes	3832.46	0.000126453	0
MIMAT0000063=hsa-let-7b-5p=MI0000063	Nrm_LCL_GBR_OnlyTechReplicates.txt	22_+_46509571_46509592	3626.64	1.23362e-05	22_+_46509571_46509592	Yes	3626.64	1.23362e-05	0
MIMAT0000063=hsa-let-7b-5p=MI0000063	Nrm_LCL_CEU_OnlyTechReplicates.txt	22_+_46509571_46509592	3489.58	1.39739e-05	22_+_46509571_46509592	Yes	3489.58	1.39739e-05	0
MIMAT0000063=hsa-let-7b-5p=MI0000063	Nrm_LCL_YRI_OnlyTechReplicates.txt	22_+_46509571_46509592	1694.79	0.00039216	22_+_46509571_46509592	Yes	1694.79	0.00039216	0
MIMAT0000434=hsa-miR-142-3p=MI0000458	Nrm_LCL_CEU_OnlyTechReplicates.txt	17_-_56408606_56408628	5105.19	0.000108537	17_-_56408606_56408628	Yes	5105.19	0.000108537	0	17_-_56408604_56408625	No	3384.7	1.4333e-05	-0.592938	17_-_56408607_56408628	No	1283.57	0.000985965	-1.39887	17_-_56408606_56408627	No	950.278	0.0109496	-0.433736
MIMAT0000434=hsa-miR-142-3p=MI0000458	Nrm_LCL_FIN_OnlyTechReplicates.txt	17_-_56408606_56408628	3882.84	0.000101142	17_-_56408606_56408628	Yes	3882.84	0.000101142	0	17_-_56408604_56408625	No	2038.46	9.97104e-06	-0.929631	17_-_56408606_56408627	No	957.764	0.167982	-1.08974	17_-_56408607_56408628	No	779.302	0.000185997	-0.297488
MIMAT0000434=hsa-miR-142-3p=MI0000458	Nrm_LCL_GBR_OnlyTechReplicates.txt	17_-_56408606_56408628	3568.57	7.83655e-05	17_-_56408606_56408628	Yes	3568.57	7.83655e-05	0	17_-_56408604_56408625	No	2364.65	6.71291e-05	-0.593719	17_-_56408607_56408628	No	858.67	0.00526122	-1.46145	17_-_56408606_56408627	No	629.012	0.00661497	-0.449015
MIMAT0000434=hsa-miR-142-3p=MI0000458	Nrm_LCL_TSI_OnlyTechReplicates.txt	17_-_56408606_56408628	3390.65	0.00346693	17_-_56408606_56408628	Yes	3390.65	0.00346693	0	17_-_56408604_56408625	No	1285.65	1.37526e-05	-1.39907	17_-_56408606_56408627	No	1216.76	0.123202	-0.0794562	17_-_56408607_56408628	No	645.015	0.000451957	-0.915634
MIMAT0000434=hsa-miR-142-3p=MI0000458	Nrm_LCL_YRI_OnlyTechReplicates.txt	17_-_56408606_56408628	3335.52	0.00101861	17_-_56408606_56408628	Yes	3335.52	0.00101861	0	17_-_56408604_56408625	No	1510.61	0.000100125	-1.14278	17_-_56408606_56408627	No	1373.3	0.16861	-0.137484	17_-_56408607_56408628	No	645.59	0.000637412	-1.08896
MIMAT0030021=hsa-miR-7706=MI0025242	Nrm_LCL_FIN_OnlyTechReplicates.txt	15_+_85923870_85923893	5002.26	0.000652358	15_+_85923870_85923893	Yes	5002.26	0.000652358	0	15_+_85923870_85923892	No	1195.59	3.17277e-05	-2.06486
MIMAT0030021=hsa-miR-7706=MI0025242	Nrm_LCL_TSI_OnlyTechReplicates.txt	15_+_85923870_85923893	3400.15	0.000292586	15_+_85923870_85923893	Yes	3400.15	0.000292586	0	15_+_85923870_85923892	No	1153.65	0.000345558	-1.55939
MIMAT0030021=hsa-miR-7706=MI0025242	Nrm_LCL_CEU_OnlyTechReplicates.txt	15_+_85923870_85923893	3017.51	7.84183e-05	15_+_85923870_85923893	Yes	3017.51	7.84183e-05	0	15_+_85923870_85923892	No	762.201	6.64015e-05	-1.98512
MIMAT0030021=hsa-miR-7706=MI0025242	Nrm_LCL_GBR_OnlyTechReplicates.txt	15_+_85923870_85923893	2811.15	0.000254261	15_+_85923870_85923893	Yes	2811.15	0.000254261	0	15_+_85923870_85923892	No	873.148	8.33018e-05	-1.68686
MIMAT0030021=hsa-miR-7706=MI0025242	Nrm_LCL_YRI_OnlyTechReplicates.txt	15_+_85923870_85923893	1548.28	0.00157587	15_+_85923870_85923893	Yes	1548.28	0.00157587	0	15_+_85923870_85923892	No	549.795	0.000165547	-1.4937
MIMAT0004597=hsa-miR-140-3p=MI0000456	Nrm_LCL_CEU_OnlyTechReplicates.txt	16_+_69967045_69967065	119.863	0.000103237	16_+_69967046_69967067	No	4733.52	3.961e-06	5.30346	16_+_69967045_69967067	No	3706.47	4.83014e-05	-0.352868	16_+_69967046_69967068	No	2653.29	1.30306e-05	-0.482264	16_+_69967045_69967066	No	1368.18	0.000474174	-0.955521
MIMAT0004597=hsa-miR-140-3p=MI0000456	Nrm_LCL_FIN_OnlyTechReplicates.txt	16_+_69967045_69967065	180.001	0.000103506	16_+_69967046_69967067	No	4429.36	0.00045421	4.62102	16_+_69967045_69967067	No	3991.84	1.90356e-06	-0.150044	16_+_69967046_69967068	No	1868.64	5.01395e-06	-1.09506	16_+_69967045_69967066	No	1597.7	1.53515e-05	-0.225999
MIMAT0004597=hsa-miR-140-3p=MI0000456	Nrm_LCL_TSI_OnlyTechReplicates.txt	16_+_69967045_69967065	514.134	0.0101803	16_+_69967045_69967067	No	4152.96	9.12539e-06	3.01392	16_+_69967046_69967067	No	3529.63	0.000638401	-0.234622	16_+_69967045_69967066	No	3218.62	0.000926547	-0.133074	16_+_69967046_69967068	No	1440.84	3.32577e-06	-1.15954
MIMAT0004597=hsa-miR-140-3p=MI0000456	Nrm_LCL_YRI_OnlyTechReplicates.txt	16_+_69967045_69967065	185.849	8.66199e-05	16_+_69967046_69967067	No	3831.7	7.45125e-05	4.36578	16_+_69967045_69967067	No	3744.76	7.05665e-06	-0.0331083	16_+_69967045_69967066	No	2264.12	3.67086e-05	-0.725927	16_+_69967046_69967068	No	1473.32	3.15528e-05	-0.619879
MIMAT0004597=hsa-miR-140-3p=MI0000456	Nrm_LCL_GBR_OnlyTechReplicates.txt	16_+_69967045_69967065	958.326	0.136342	16_+_69967046_69967067	No	3091.88	1.23518e-05	1.6899	16_+_69967045_69967067	No	2875.99	1.50243e-05	-0.104428	16_+_69967045_69967066	No	2355.45	0.00489129	-0.288057	16_+_69967046_69967066	No	1105.2	0.0018526	-1.09169
MIMAT0000772=hsa-miR-345-5p=MI0000825	Nrm_LCL_YRI_OnlyTechReplicates.txt	14_+_100774213_100774234	982.827	0.000111847	14_+_100774213_100774233	No	4699.07	2.64858e-05	2.25737
MIMAT0000772=hsa-miR-345-5p=MI0000825	Nrm_LCL_CEU_OnlyTechReplicates.txt	14_+_100774213_100774234	798.564	0.000247427	14_+_100774213_100774233	No	1795.49	7.49266e-06	1.1689
MIMAT0000772=hsa-miR-345-5p=MI0000825	Nrm_LCL_TSI_OnlyTechReplicates.txt	14_+_100774213_100774234	441.445	1.59518e-05	14_+_100774213_100774233	No	1729.15	0.000176799	1.96976
MIMAT0000772=hsa-miR-345-5p=MI0000825	Nrm_LCL_FIN_OnlyTechReplicates.txt	14_+_100774213_100774234	616.359	3.54795e-06	14_+_100774213_100774233	No	1311.94	1.23622e-06	1.08986
MIMAT0000772=hsa-miR-345-5p=MI0000825	Nrm_LCL_GBR_OnlyTechReplicates.txt	14_+_100774213_100774234	295.212	9.50746e-05	14_+_100774213_100774233	No	1296.56	5.44973e-06	2.13487
MIMAT0000078=hsa-miR-23a-3p=MI0000079	Nrm_LCL_CEU_OnlyTechReplicates.txt	19_-_13947409_13947429	4270.14	1.19956e-05	19_-_13947409_13947429	Yes	4270.14	1.19956e-05	0	19_-_13947408_13947429	No	2613.04	0.000373441	-0.708551
MIMAT0000078=hsa-miR-23a-3p=MI0000079	Nrm_LCL_FIN_OnlyTechReplicates.txt	19_-_13947409_13947429	2904.96	2.61208e-05	19_-_13947409_13947429	Yes	2904.96	2.61208e-05	0	19_-_13947408_13947429	No	1718.03	0.00161635	-0.757762
MIMAT0000078=hsa-miR-23a-3p=MI0000079	Nrm_LCL_YRI_OnlyTechReplicates.txt	19_-_13947409_13947429	1613.51	2.71021e-05	19_-_13947409_13947429	Yes	1613.51	2.71021e-05	0	19_-_13947411_13947429	No	1508.2	0.000336862	-0.0973805
MIMAT0000078=hsa-miR-23a-3p=MI0000079	Nrm_LCL_TSI_OnlyTechReplicates.txt	19_-_13947409_13947429	1464.9	2.43788e-05	19_-_13947409_13947429	Yes	1464.9	2.43788e-05	0	19_-_13947411_13947429	No	1178.19	0.000184709	-0.314232
MIMAT0000078=hsa-miR-23a-3p=MI0000079	Nrm_LCL_GBR_OnlyTechReplicates.txt	19_-_13947409_13947429	985.686	0.000248072	19_-_13947411_13947429	No	1060.69	3.45143e-07	0.105807	19_-_13947409_13947429	Yes	985.686	0.000248072	-0.105807
MIMAT0000426=hsa-miR-132-3p=MI0000449	Nrm_LCL_CEU_OnlyTechReplicates.txt	17_-_1953223_1953244	4058.57	5.63547e-07	17_-_1953223_1953244	Yes	4058.57	5.63547e-07	0	17_-_1953222_1953244	No	1239.08	2.67248e-05	-1.71171
MIMAT0000426=hsa-miR-132-3p=MI0000449	Nrm_LCL_FIN_OnlyTechReplicates.txt	17_-_1953223_1953244	1698.57	6.11946e-06	17_-_1953223_1953244	Yes	1698.57	6.11946e-06	0	17_-_1953224_1953244	No	848.206	2.17048e-06	-1.00183
MIMAT0000426=hsa-miR-132-3p=MI0000449	Nrm_LCL_TSI_OnlyTechReplicates.txt	17_-_1953223_1953244	1271.38	2.68673e-05	17_-_1953223_1953244	Yes	1271.38	2.68673e-05	0	17_-_1953224_1953244	No	871.599	2.40158e-05	-0.544654
MIMAT0000426=hsa-miR-132-3p=MI0000449	Nrm_LCL_GBR_OnlyTechReplicates.txt	17_-_1953223_1953244	914.687	1.65287e-05	17_-_1953223_1953244	Yes	914.687	1.65287e-05	0	17_-_1953224_1953244	No	452.372	0.0002873	-1.01577
MIMAT0000426=hsa-miR-132-3p=MI0000449	Nrm_LCL_YRI_OnlyTechReplicates.txt	17_-_1953223_1953244	429.032	0.000481847	17_-_1953223_1953244	Yes	429.032	0.000481847	0	17_-_1953224_1953244	No	238.138	5.3134e-05	-0.849284
MIMAT0004502=hsa-miR-28-3p=MI0000086	Nrm_LCL_TSI_OnlyTechReplicates.txt	3_+_188406622_188406643	3793.98	0.000224607	3_+_188406622_188406643	Yes	3793.98	0.000224607	0
MIMAT0004502=hsa-miR-28-3p=MI0000086	Nrm_LCL_CEU_OnlyTechReplicates.txt	3_+_188406622_188406643	1432.87	6.32158e-05	3_+_188406622_188406643	Yes	1432.87	6.32158e-05	0
MIMAT0004502=hsa-miR-28-3p=MI0000086	Nrm_LCL_YRI_OnlyTechReplicates.txt	3_+_188406622_188406643	1185.71	0.000330237	3_+_188406622_188406643	Yes	1185.71	0.000330237	0
MIMAT0004502=hsa-miR-28-3p=MI0000086	Nrm_LCL_GBR_OnlyTechReplicates.txt	3_+_188406622_188406643	1184.08	3.42349e-05	3_+_188406622_188406643	Yes	1184.08	3.42349e-05	0
MIMAT0004502=hsa-miR-28-3p=MI0000086	Nrm_LCL_FIN_OnlyTechReplicates.txt	3_+_188406622_188406643	728.328	0.000458144	3_+_188406622_188406643	Yes	728.328	0.000458144	0
MIMAT0000071=hsa-miR-17-3p=MI0000071	Nrm_LCL_TSI_OnlyTechReplicates.txt	13_+_92002909_92002930	367.141	0.0135553	13_+_92002909_92002929	No	3733.06	0.0035266	3.34595	13_+_92002909_92002927	No	1056	0.00207279	-1.82175	13_+_92002909_92002928	No	405.903	0.0334797	-1.3794
MIMAT0000071=hsa-miR-17-3p=MI0000071	Nrm_LCL_GBR_OnlyTechReplicates.txt	13_+_92002909_92002930	217.604	0.000520506	13_+_92002909_92002929	No	3714.26	2.93607e-06	4.0933	13_+_92002909_92002927	No	1061.51	0.000498467	-1.80695	13_+_92002909_92002928	No	221.957	0.000295791	-2.25777
MIMAT0000071=hsa-miR-17-3p=MI0000071	Nrm_LCL_FIN_OnlyTechReplicates.txt	13_+_92002909_92002930	473.386	0.00307332	13_+_92002909_92002929	No	3494.55	0.0170696	2.88402	13_+_92002909_92002927	No	811.664	0.0052365	-2.10615	13_+_92002909_92002930	Yes	473.386	0.00307332	-0.777864
MIMAT0000071=hsa-miR-17-3p=MI0000071	Nrm_LCL_YRI_OnlyTechReplicates.txt	13_+_92002909_92002930	330.368	0.0146526	13_+_92002909_92002929	No	3184.28	0.0158216	3.26882	13_+_92002909_92002927	No	787.041	0.00105745	-2.01646	13_+_92002909_92002928	No	333.181	0.0390099	-1.24013
MIMAT0000071=hsa-miR-17-3p=MI0000071	Nrm_LCL_CEU_OnlyTechReplicates.txt	13_+_92002909_92002930	372.964	0.000145099	13_+_92002909_92002929	No	1821.35	0.000164634	2.2879	13_+_92002909_92002927	No	411.113	0.0100963	-2.1474	13_+_92002909_92002930	Yes	372.964	0.000145099	-0.140496
MIMAT0002871=hsa-miR-500a-3p=MI0003184	Nrm_LCL_YRI_OnlyTechReplicates.txt	X_+_49773090_49773111	280.924	0.000126934	X_+_49773090_49773112	No	3618.34	0.00188554	3.68708	X_+_49773090_49773113	No	834.903	0.00411898	-2.11565
MIMAT0002871=hsa-miR-500a-3p=MI0003184	Nrm_LCL_CEU_OnlyTechReplicates.txt	X_+_49773090_49773111	161.689	8.58887e-06	X_+_49773090_49773112	No	3323.45	9.31875e-05	4.36139	X_+_49773090_49773113	No	978.502	0.000573134	-1.76403
MIMAT0002871=hsa-miR-500a-3p=MI0003184	Nrm_LCL_FIN_OnlyTechReplicates.txt	X_+_49773090_49773111	153.255	0.000363537	X_+_49773090_49773112	No	2515.97	0.000299431	4.03711	X_+_49773090_49773113	No	739.139	0.00313744	-1.7672
MIMAT0002871=hsa-miR-500a-3p=MI0003184	Nrm_LCL_TSI_OnlyTechReplicates.txt	X_+_49773090_49773111	207.343	0.000500939	X_+_49773090_49773112	No	2098.33	0.00172747	3.33915	X_+_49773090_49773113	No	406.204	0.000820241	-2.36896
MIMAT0002871=hsa-miR-500a-3p=MI0003184	Nrm_LCL_GBR_OnlyTechReplicates.txt	X_+_49773090_49773111	164.224	0.000227332	X_+_49773090_49773112	No	1718.95	2.77823e-05	3.38779	X_+_49773090_49773113	No	345.887	0.00123717	-2.31315
MIMAT0018108=hsa-miR-3681-5p=MI0016082	Nrm_LCL_CEU_OnlyTechReplicates.txt	2_+_12339264_12339285	3615.1	6.51931e-05	2_+_12339264_12339285	Yes	3615.1	6.51931e-05	0	2_+_12339264_12339286	No	956.928	0.00130139	-1.91756
MIMAT0018108=hsa-miR-3681-5p=MI0016082	Nrm_LCL_FIN_OnlyTechReplicates.txt	2_+_12339264_12339285	1025.63	0.000365398	2_+_12339264_12339285	Yes	1025.63	0.000365398	0	2_+_12339264_12339286	No	290.657	0.00122656	-1.81913
MIMAT0018108=hsa-miR-3681-5p=MI0016082	Nrm_LCL_YRI_OnlyTechReplicates.txt	2_+_12339264_12339285	177.427	0.00150432	2_+_12339264_12339285	Yes	177.427	0.00150432	0	2_+_12339264_12339286	No	83.0528	0.0274392	-1.09512
MIMAT0001413=hsa-miR-20b-5p=MI0001519	Nrm_LCL_YRI_OnlyTechReplicates.txt	X_-_133303880_133303902	3509.24	0.000178387	X_-_133303880_133303902	Yes	3509.24	0.000178387	0	X_-_133303879_133303902	No	1363.3	0.00174354	-1.36405
MIMAT0001413=hsa-miR-20b-5p=MI0001519	Nrm_LCL_GBR_OnlyTechReplicates.txt	X_-_133303880_133303902	1813.14	0.000875868	X_-_133303880_133303902	Yes	1813.14	0.000875868	0	X_-_133303879_133303902	No	651.304	0.000617273	-1.47709
MIMAT0001413=hsa-miR-20b-5p=MI0001519	Nrm_LCL_TSI_OnlyTechReplicates.txt	X_-_133303880_133303902	1465.1	2.09464e-06	X_-_133303880_133303902	Yes	1465.1	2.09464e-06	0	X_-_133303879_133303902	No	527.261	7.68956e-05	-1.47441
MIMAT0001413=hsa-miR-20b-5p=MI0001519	Nrm_LCL_FIN_OnlyTechReplicates.txt	X_-_133303880_133303902	510.461	1.87094e-06	X_-_133303880_133303902	Yes	510.461	1.87094e-06	0	X_-_133303879_133303902	No	282.309	0.000611044	-0.854527
MIMAT0000688=hsa-miR-301a-3p=MI0000745	Nrm_LCL_CEU_OnlyTechReplicates.txt	17_-_57228510_57228532	3444.1	0.000115375	17_-_57228510_57228532	Yes	3444.1	0.000115375	0	17_-_57228509_57228532	No	128.837	0.00953527	-4.7405
MIMAT0000688=hsa-miR-301a-3p=MI0000745	Nrm_LCL_FIN_OnlyTechReplicates.txt	17_-_57228510_57228532	2988.26	0.000667751	17_-_57228510_57228532	Yes	2988.26	0.000667751	0	17_-_57228509_57228532	No	92.8425	0.000831347	-5.00838
MIMAT0000688=hsa-miR-301a-3p=MI0000745	Nrm_LCL_GBR_OnlyTechReplicates.txt	17_-_57228510_57228532	1346.25	4.70954e-05	17_-_57228510_57228532	Yes	1346.25	4.70954e-05	0	17_-_57228509_57228532	No	42.5213	0.00505972	-4.98462
MIMAT0000688=hsa-miR-301a-3p=MI0000745	Nrm_LCL_YRI_OnlyTechReplicates.txt	17_-_57228510_57228532	984.861	0.00512844	17_-_57228510_57228532	Yes	984.861	0.00512844	0	17_-_57228509_57228532	No	40.8039	0.00311958	-4.59314
MIMAT0000688=hsa-miR-301a-3p=MI0000745	Nrm_LCL_TSI_OnlyTechReplicates.txt	17_-_57228510_57228532	805.267	0.000885964	17_-_57228510_57228532	Yes	805.267	0.000885964	0	17_-_57228511_57228532	No	30.4299	0.00481296	-4.72591
MIMAT0000703=hsa-miR-361-5p=MI0000760	Nrm_LCL_CEU_OnlyTechReplicates.txt	X_-_85158686_85158707	3362.33	0.000113548	X_-_85158686_85158707	Yes	3362.33	0.000113548	0	X_-_85158687_85158707	No	879.336	0.000262741	-1.93497
MIMAT0000703=hsa-miR-361-5p=MI0000760	Nrm_LCL_FIN_OnlyTechReplicates.txt	X_-_85158686_85158707	1910.26	5.77734e-06	X_-_85158686_85158707	Yes	1910.26	5.77734e-06	0	X_-_85158685_85158707	No	568.91	4.46201e-05	-1.7475
MIMAT0000703=hsa-miR-361-5p=MI0000760	Nrm_LCL_YRI_OnlyTechReplicates.txt	X_-_85158686_85158707	1529.89	2.97345e-05	X_-_85158686_85158707	Yes	1529.89	2.97345e-05	0	X_-_85158687_85158707	No	845.288	2.15217e-07	-0.855914
MIMAT0000703=hsa-miR-361-5p=MI0000760	Nrm_LCL_TSI_OnlyTechReplicates.txt	X_-_85158686_85158707	1149.45	8.83599e-06	X_-_85158686_85158707	Yes	1149.45	8.83599e-06	0	X_-_85158687_85158707	No	754.507	4.74389e-06	-0.607339
MIMAT0000703=hsa-miR-361-5p=MI0000760	Nrm_LCL_GBR_OnlyTechReplicates.txt	X_-_85158686_85158707	840.068	0.000209424	X_-_85158686_85158707	Yes	840.068	0.000209424	0	X_-_85158687_85158707	No	602.41	0.000713354	-0.479762
MIMAT0000064=hsa-let-7c-5p=MI0000064	Nrm_LCL_FIN_OnlyTechReplicates.txt	21_+_17912158_17912179	3241.38	0.301824	21_+_17912158_17912179	Yes	3241.38	0.301824	0	21_+_17912158_17912178	No	587.657	0.291644	-2.46356
MIMAT0000064=hsa-let-7c-5p=MI0000064	Nrm_LCL_TSI_OnlyTechReplicates.txt	21_+_17912158_17912179	1981.08	0.181196	21_+_17912158_17912179	Yes	1981.08	0.181196	0	21_+_17912158_17912178	No	543.57	0.146928	-1.86575
MIMAT0000064=hsa-let-7c-5p=MI0000064	Nrm_LCL_YRI_OnlyTechReplicates.txt	21_+_17912158_17912179	1381.66	0.286209	21_+_17912158_17912179	Yes	1381.66	0.286209	0	21_+_17912158_17912178	No	198.707	0.247171	-2.79768
MIMAT0000064=hsa-let-7c-5p=MI0000064	Nrm_LCL_GBR_OnlyTechReplicates.txt	21_+_17912158_17912179	450.134	0.000116153	21_+_17912158_17912179	Yes	450.134	0.000116153	0	21_+_17912158_17912178	No	178.324	0.00268638	-1.33585
MIMAT0000064=hsa-let-7c-5p=MI0000064	Nrm_LCL_CEU_OnlyTechReplicates.txt	21_+_17912158_17912179	190.063	0.0119351	21_+_17912158_17912179	Yes	190.063	0.0119351	0	21_+_17912158_17912180	No	52.061	0.182053	-1.8682
MIMAT0031177=hsa-miR-7974=MI0025750	Nrm_LCL_YRI_OnlyTechReplicates.txt	19_-_11606359_11606382	3098.18	0.00181577	19_-_11606359_11606382	Yes	3098.18	0.00181577	0	19_-_11606358_11606382	No	432.095	0.00174017	-2.842
MIMAT0031177=hsa-miR-7974=MI0025750	Nrm_LCL_FIN_OnlyTechReplicates.txt	19_-_11606359_11606382	1753.08	0.000777052	19_-_11606359_11606382	Yes	1753.08	0.000777052	0	19_-_11606358_11606382	No	467.366	0.000300888	-1.90727
MIMAT0031177=hsa-miR-7974=MI0025750	Nrm_LCL_CEU_OnlyTechReplicates.txt	19_-_11606359_11606382	1644.43	0.000201184	19_-_11606359_11606382	Yes	1644.43	0.000201184	0	19_-_11606360_11606382	No	396.183	0.000413558	-2.05335
MIMAT0031177=hsa-miR-7974=MI0025750	Nrm_LCL_TSI_OnlyTechReplicates.txt	19_-_11606359_11606382	1495.45	0.000552373	19_-_11606359_11606382	Yes	1495.45	0.000552373	0	19_-_11606360_11606382	No	400.478	0.000329611	-1.90079
MIMAT0031177=hsa-miR-7974=MI0025750	Nrm_LCL_GBR_OnlyTechReplicates.txt	19_-_11606359_11606382	770.916	0.001273	19_-_11606359_11606382	Yes	770.916	0.001273	0	19_-_11606360_11606382	No	238.585	0.000967876	-1.69207
MIMAT0022727=hsa-miR-1307-5p=MI0006444	Nrm_LCL_GBR_OnlyTechReplicates.txt	10_-_105154098_105154118	3081.63	1.99048e-05	10_-_105154098_105154118	Yes	3081.63	1.99048e-05	0	10_-_105154102_105154118	No	1257.03	0.000984023	-1.29368	10_-_105154098_105154113	No	327.937	0.0139323	-1.93853
MIMAT0022727=hsa-miR-1307-5p=MI0006444	Nrm_LCL_CEU_OnlyTechReplicates.txt	10_-_105154098_105154118	3068.58	0.000760985	10_-_105154098_105154118	Yes	3068.58	0.000760985	0	10_-_105154102_105154118	No	653.299	0.00945952	-2.23176	10_-_105154096_105154118	No	238.285	0.0142388	-1.45506
MIMAT0022727=hsa-miR-1307-5p=MI0006444	Nrm_LCL_FIN_OnlyTechReplicates.txt	10_-_105154098_105154118	2450.9	0.00174559	10_-_105154098_105154118	Yes	2450.9	0.00174559	0	10_-_105154102_105154118	No	536.541	0.00449939	-2.19155	10_-_105154097_105154118	No	234.332	0.0361005	-1.19513
MIMAT0022727=hsa-miR-1307-5p=MI0006444	Nrm_LCL_YRI_OnlyTechReplicates.txt	10_-_105154098_105154118	1527.32	0.000844239	10_-_105154102_105154118	No	1767.67	0.00583709	0.210843	10_-_105154098_105154118	Yes	1527.32	0.000844239	-0.210843	10_-_105154096_105154118	No	147.014	0.00461748	-3.37698
MIMAT0022727=hsa-miR-1307-5p=MI0006444	Nrm_LCL_TSI_OnlyTechReplicates.txt	10_-_105154098_105154118	1748.61	0.000662249	10_-_105154098_105154118	Yes	1748.61	0.000662249	0	10_-_105154102_105154118	No	735.526	0.00710091	-1.24936	10_-_105154100_105154118	No	233.944	0.00211348	-1.65261
MIMAT0000227=hsa-miR-197-3p=MI0000239	Nrm_LCL_YRI_OnlyTechReplicates.txt	1_+_110141562_110141583	2307.06	7.3897e-05	1_+_110141562_110141582	No	2960.05	0.000390366	0.359567	1_+_110141562_110141583	Yes	2307.06	7.3897e-05	-0.359567
MIMAT0000227=hsa-miR-197-3p=MI0000239	Nrm_LCL_CEU_OnlyTechReplicates.txt	1_+_110141562_110141583	2541.93	4.15814e-05	1_+_110141562_110141583	Yes	2541.93	4.15814e-05	0	1_+_110141562_110141582	No	1332.31	0.00044548	-0.931997
MIMAT0000227=hsa-miR-197-3p=MI0000239	Nrm_LCL_GBR_OnlyTechReplicates.txt	1_+_110141562_110141583	1612.26	2.9379e-07	1_+_110141562_110141582	No	2518.15	0.000208628	0.643284	1_+_110141562_110141583	Yes	1612.26	2.9379e-07	-0.643284
MIMAT0000227=hsa-miR-197-3p=MI0000239	Nrm_LCL_FIN_OnlyTechReplicates.txt	1_+_110141562_110141583	2184.63	8.00873e-05	1_+_110141562_110141583	Yes	2184.63	8.00873e-05	0	1_+_110141562_110141582	No	1481.86	6.18069e-05	-0.559983
MIMAT0000227=hsa-miR-197-3p=MI0000239	Nrm_LCL_TSI_OnlyTechReplicates.txt	1_+_110141562_110141583	1463.19	0.000149629	1_+_110141562_110141582	No	1557.53	0.00145701	0.0901405	1_+_110141562_110141583	Yes	1463.19	0.000149629	-0.0901405
MIMAT0026475=hsa-miR-210-5p=MI0000286	Nrm_LCL_CEU_OnlyTechReplicates.txt	11_-_568150_568171	2914.03	0.00532064	11_-_568150_568171	Yes	2914.03	0.00532064	0	11_-_568149_568171	No	365.348	0.000218032	-2.99568
MIMAT0026475=hsa-miR-210-5p=MI0000286	Nrm_LCL_FIN_OnlyTechReplicates.txt	11_-_568150_568171	2587.87	1.47281e-05	11_-_568150_568171	Yes	2587.87	1.47281e-05	0	11_-_568151_568171	No	278.923	0.00027064	-3.21383
MIMAT0026475=hsa-miR-210-5p=MI0000286	Nrm_LCL_GBR_OnlyTechReplicates.txt	11_-_568150_568171	2429.1	0.00175639	11_-_568150_568171	Yes	2429.1	0.00175639	0	11_-_568151_568171	No	175.794	0.00388501	-3.78847
MIMAT0026475=hsa-miR-210-5p=MI0000286	Nrm_LCL_YRI_OnlyTechReplicates.txt	11_-_568150_568171	2335.67	0.000466671	11_-_568150_568171	Yes	2335.67	0.000466671	0	11_-_568151_568171	No	378.619	0.000363875	-2.62502
MIMAT0026475=hsa-miR-210-5p=MI0000286	Nrm_LCL_TSI_OnlyTechReplicates.txt	11_-_568150_568171	2249.02	1.75701e-05	11_-_568150_568171	Yes	2249.02	1.75701e-05	0	11_-_568151_568171	No	260.866	0.000257971	-3.10792
MIMAT0000092_1=hsa-miR-92a-3p=MI0000094	Nrm_LCL_CEU_OnlyTechReplicates.txt	X_-_133303574_133303595	0	NA	X_-_133303572_133303595	No	2878.02	0.000101703	inf	X_-_133303573_133303595	No	1824.44	2.53583e-06	-0.657623	X_-_133303570_133303595	No	1762.78	0.000389926	-0.0496058
MIMAT0000092_1=hsa-miR-92a-3p=MI0000094	Nrm_LCL_TSI_OnlyTechReplicates.txt	X_-_133303574_133303595	0	NA	X_-_133303573_133303595	No	2747.85	7.94808e-05	inf	X_-_133303572_133303595	No	2034.31	0.00103119	-0.433765	X_-_133303570_133303595	No	1828.02	0.0528571	-0.154256
MIMAT0000092_1=hsa-miR-92a-3p=MI0000094	Nrm_LCL_YRI_OnlyTechReplicates.txt	X_-_133303574_133303595	0	NA	X_-_133303573_133303595	No	2120.79	0.00037702	inf	X_-_133303572_133303595	No	1809.63	0.00246457	-0.228904	X_-_133303570_133303595	No	1097.02	0.00957265	-0.722113
MIMAT0000092_1=hsa-miR-92a-3p=MI0000094	Nrm_LCL_FIN_OnlyTechReplicates.txt	X_-_133303574_133303595	0	NA	X_-_133303572_133303595	No	2095.07	0.000975065	inf	X_-_133303570_133303595	No	1867.94	0.00264988	-0.16555	X_-_133303573_133303595	No	1757.68	0.000177827	-0.0877734
MIMAT0000092_1=hsa-miR-92a-3p=MI0000094	Nrm_LCL_GBR_OnlyTechReplicates.txt	X_-_133303574_133303595	0	NA	X_-_133303573_133303595	No	1885.74	3.81323e-05	inf	X_-_133303572_133303595	No	1330.44	0.000174947	-0.503227	X_-_133303570_133303595	No	720.39	5.36843e-05	-0.885053
MIMAT0000068=hsa-miR-15a-5p=MI0000069	Nrm_LCL_TSI_OnlyTechReplicates.txt	13_-_50623303_50623324	578.545	2.55425e-05	13_-_50623304_50623324	No	2689.43	0.00153409	2.2168	13_-_50623303_50623324	Yes	578.545	2.55425e-05	-2.2168
MIMAT0000068=hsa-miR-15a-5p=MI0000069	Nrm_LCL_FIN_OnlyTechReplicates.txt	13_-_50623303_50623324	575.768	0.00010798	13_-_50623304_50623324	No	2513.35	0.00337647	2.12605	13_-_50623303_50623324	Yes	575.768	0.00010798	-2.12605
MIMAT0000068=hsa-miR-15a-5p=MI0000069	Nrm_LCL_CEU_OnlyTechReplicates.txt	13_-_50623303_50623324	1128.09	4.66743e-05	13_-_50623304_50623324	No	2428.79	3.32312e-06	1.10636	13_-_50623303_50623324	Yes	1128.09	4.66743e-05	-1.10636
MIMAT0000068=hsa-miR-15a-5p=MI0000069	Nrm_LCL_GBR_OnlyTechReplicates.txt	13_-_50623303_50623324	575.125	0.000220201	13_-_50623304_50623324	No	2016.45	2.90865e-06	1.80987	13_-_50623303_50623324	Yes	575.125	0.000220201	-1.80987
MIMAT0000068=hsa-miR-15a-5p=MI0000069	Nrm_LCL_YRI_OnlyTechReplicates.txt	13_-_50623303_50623324	749.221	0.000230461	13_-_50623304_50623324	No	1952.98	0.00277788	1.38221	13_-_50623303_50623324	Yes	749.221	0.000230461	-1.38221
MIMAT0000257_1=hsa-miR-181b-5p=MI0000683	Nrm_LCL_YRI_OnlyTechReplicates.txt	9_+_127456004_127456026	0	NA	9_+_127456004_127456028	No	2572.24	0.00846226	inf	9_+_127456004_127456029	No	287.948	0.00099539	-3.15914
MIMAT0000257_1=hsa-miR-181b-5p=MI0000683	Nrm_LCL_CEU_OnlyTechReplicates.txt	9_+_127456004_127456026	0	NA	9_+_127456004_127456028	No	2071.73	0.000110667	inf	9_+_127456004_127456029	No	506.957	0.00273382	-2.0309
MIMAT0000257_1=hsa-miR-181b-5p=MI0000683	Nrm_LCL_TSI_OnlyTechReplicates.txt	9_+_127456004_127456026	0	NA	9_+_127456004_127456028	No	1541.46	0.0038108	inf	9_+_127456004_127456029	No	316.688	0.0339782	-2.28317
MIMAT0000257_1=hsa-miR-181b-5p=MI0000683	Nrm_LCL_GBR_OnlyTechReplicates.txt	9_+_127456004_127456026	0	NA	9_+_127456004_127456028	No	1398.39	3.37795e-05	inf	9_+_127456004_127456029	No	233.747	0.000241346	-2.58075
MIMAT0000257_1=hsa-miR-181b-5p=MI0000683	Nrm_LCL_FIN_OnlyTechReplicates.txt	9_+_127456004_127456026	0	NA	9_+_127456004_127456028	No	528.276	0.00287301	inf	9_+_127456004_127456029	No	110.796	0.00267363	-2.25339
MIMAT0004958=hsa-miR-301b=MI0005568	Nrm_LCL_CEU_OnlyTechReplicates.txt	22_+_22007314_22007336	2421.23	4.52367e-05	22_+_22007314_22007336	Yes	2421.23	4.52367e-05	0
MIMAT0004958=hsa-miR-301b=MI0005568	Nrm_LCL_FIN_OnlyTechReplicates.txt	22_+_22007314_22007336	1304.76	6.23223e-05	22_+_22007314_22007336	Yes	1304.76	6.23223e-05	0
MIMAT0004958=hsa-miR-301b=MI0005568	Nrm_LCL_YRI_OnlyTechReplicates.txt	22_+_22007314_22007336	578.939	0.00526111	22_+_22007314_22007336	Yes	578.939	0.00526111	0
MIMAT0004958=hsa-miR-301b=MI0005568	Nrm_LCL_TSI_OnlyTechReplicates.txt	22_+_22007314_22007336	426.413	0.00114968	22_+_22007314_22007336	Yes	426.413	0.00114968	0
MIMAT0004958=hsa-miR-301b=MI0005568	Nrm_LCL_GBR_OnlyTechReplicates.txt	22_+_22007314_22007336	420.13	0.000132197	22_+_22007314_22007336	Yes	420.13	0.000132197	0
MIMAT0002888=hsa-miR-532-5p=MI0003205	Nrm_LCL_YRI_OnlyTechReplicates.txt	X_+_49767773_49767794	2365.8	3.28023e-05	X_+_49767773_49767794	Yes	2365.8	3.28023e-05	0	X_+_49767773_49767793	No	1659.08	0.000132713	-0.51194	X_+_49767773_49767792	No	879.193	0.00122932	-0.916135
MIMAT0002888=hsa-miR-532-5p=MI0003205	Nrm_LCL_FIN_OnlyTechReplicates.txt	X_+_49767773_49767794	2342.18	8.78453e-05	X_+_49767773_49767794	Yes	2342.18	8.78453e-05	0	X_+_49767773_49767793	No	1217.01	3.46971e-05	-0.944506	X_+_49767773_49767792	No	756.791	0.00013173	-0.685379
MIMAT0002888=hsa-miR-532-5p=MI0003205	Nrm_LCL_CEU_OnlyTechReplicates.txt	X_+_49767773_49767794	2236.46	5.07113e-05	X_+_49767773_49767794	Yes	2236.46	5.07113e-05	0	X_+_49767773_49767793	No	1174.82	0.00030831	-0.928776	X_+_49767773_49767792	No	807.554	0.00103139	-0.540812
MIMAT0002888=hsa-miR-532-5p=MI0003205	Nrm_LCL_TSI_OnlyTechReplicates.txt	X_+_49767773_49767794	1865.22	4.38142e-05	X_+_49767773_49767794	Yes	1865.22	4.38142e-05	0	X_+_49767773_49767793	No	1292.59	8.68032e-05	-0.529086	X_+_49767773_49767792	No	893.614	5.53612e-05	-0.532538
MIMAT0002888=hsa-miR-532-5p=MI0003205	Nrm_LCL_GBR_OnlyTechReplicates.txt	X_+_49767773_49767794	1146.97	8.18851e-05	X_+_49767773_49767793	No	1204.01	3.27814e-05	0.0700205	X_+_49767773_49767794	Yes	1146.97	8.18851e-05	-0.0700205	X_+_49767773_49767792	No	1037.73	1.38591e-06	-0.144395
MIMAT0000689=hsa-miR-99b-5p=MI0000746	Nrm_LCL_CEU_OnlyTechReplicates.txt	19_+_52195871_52195892	2352.75	0.00104347	19_+_52195871_52195892	Yes	2352.75	0.00104347	0	19_+_52195871_52195891	No	759.358	0.0129651	-1.6315
MIMAT0000689=hsa-miR-99b-5p=MI0000746	Nrm_LCL_FIN_OnlyTechReplicates.txt	19_+_52195871_52195892	648.097	0.006505	19_+_52195871_52195892	Yes	648.097	0.006505	0	19_+_52195871_52195891	No	226.802	0.0257055	-1.51478
MIMAT0000689=hsa-miR-99b-5p=MI0000746	Nrm_LCL_YRI_OnlyTechReplicates.txt	19_+_52195871_52195892	364.069	0.00831953	19_+_52195871_52195892	Yes	364.069	0.00831953	0	19_+_52195871_52195891	No	128.782	0.0191403	-1.49929
MIMAT0000689=hsa-miR-99b-5p=MI0000746	Nrm_LCL_TSI_OnlyTechReplicates.txt	19_+_52195871_52195892	181.798	0.00461647	19_+_52195871_52195892	Yes	181.798	0.00461647	0	19_+_52195871_52195891	No	145.698	0.0619444	-0.319352
MIMAT0004819=hsa-miR-671-3p=MI0003760	Nrm_LCL_FIN_OnlyTechReplicates.txt	7_+_150935574_150935594	2346.85	1.83816e-06	7_+_150935574_150935594	Yes	2346.85	1.83816e-06	0	7_+_150935574_150935595	No	306.471	0.000222401	-2.93691
MIMAT0004819=hsa-miR-671-3p=MI0003760	Nrm_LCL_TSI_OnlyTechReplicates.txt	7_+_150935574_150935594	2130.04	1.44106e-05	7_+_150935574_150935594	Yes	2130.04	1.44106e-05	0	7_+_150935574_150935595	No	156.499	0.000737657	-3.76666
MIMAT0004819=hsa-miR-671-3p=MI0003760	Nrm_LCL_YRI_OnlyTechReplicates.txt	7_+_150935574_150935594	1787.9	0.000102824	7_+_150935574_150935594	Yes	1787.9	0.000102824	0	7_+_150935574_150935595	No	143.707	0.000931077	-3.63706
MIMAT0004819=hsa-miR-671-3p=MI0003760	Nrm_LCL_GBR_OnlyTechReplicates.txt	7_+_150935574_150935594	1665.84	0.000144505	7_+_150935574_150935594	Yes	1665.84	0.000144505	0	7_+_150935573_150935594	No	82.0356	6.51258e-06	-4.34386
MIMAT0004819=hsa-miR-671-3p=MI0003760	Nrm_LCL_CEU_OnlyTechReplicates.txt	7_+_150935574_150935594	1322.58	6.98927e-05	7_+_150935574_150935594	Yes	1322.58	6.98927e-05	0	7_+_150935574_150935595	No	240.413	0.00160891	-2.45978
MIMAT0003885=hsa-miR-454-3p=MI0003820	Nrm_LCL_GBR_OnlyTechReplicates.txt	17_-_57215148_57215170	2327.48	0.000809429	17_-_57215148_57215170	Yes	2327.48	0.000809429	0	17_-_57215147_57215170	No	1971.74	0.0003287	-0.239303
MIMAT0003885=hsa-miR-454-3p=MI0003820	Nrm_LCL_TSI_OnlyTechReplicates.txt	17_-_57215148_57215170	1874.95	0.00134863	17_-_57215148_57215170	Yes	1874.95	0.00134863	0	17_-_57215147_57215170	No	1339.12	0.000294629	-0.485564
MIMAT0003885=hsa-miR-454-3p=MI0003820	Nrm_LCL_CEU_OnlyTechReplicates.txt	17_-_57215148_57215170	1537.15	0.000856178	17_-_57215147_57215170	No	1807.56	0.00025696	0.233785	17_-_57215148_57215170	Yes	1537.15	0.000856178	-0.233785
MIMAT0003885=hsa-miR-454-3p=MI0003820	Nrm_LCL_FIN_OnlyTechReplicates.txt	17_-_57215148_57215170	1477.95	0.000134756	17_-_57215148_57215170	Yes	1477.95	0.000134756	0	17_-_57215147_57215170	No	1287.01	1.21124e-06	-0.199575
MIMAT0003885=hsa-miR-454-3p=MI0003820	Nrm_LCL_YRI_OnlyTechReplicates.txt	17_-_57215148_57215170	1187.39	0.00800383	17_-_57215147_57215170	No	1192.55	0.001672	0.00625781	17_-_57215148_57215170	Yes	1187.39	0.00800383	-0.00625781
MIMAT0000066=hsa-let-7e-5p=MI0000066	Nrm_LCL_CEU_OnlyTechReplicates.txt	19_+_52196046_52196067	2317.88	1.12575e-05	19_+_52196046_52196067	Yes	2317.88	1.12575e-05	0
MIMAT0000066=hsa-let-7e-5p=MI0000066	Nrm_LCL_FIN_OnlyTechReplicates.txt	19_+_52196046_52196067	919.25	5.68321e-05	19_+_52196046_52196067	Yes	919.25	5.68321e-05	0
MIMAT0000066=hsa-let-7e-5p=MI0000066	Nrm_LCL_GBR_OnlyTechReplicates.txt	19_+_52196046_52196067	385.107	0.000855264	19_+_52196046_52196067	Yes	385.107	0.000855264	0
MIMAT0000066=hsa-let-7e-5p=MI0000066	Nrm_LCL_TSI_OnlyTechReplicates.txt	19_+_52196046_52196067	313.109	0.00137879	19_+_52196046_52196067	Yes	313.109	0.00137879	0
MIMAT0000066=hsa-let-7e-5p=MI0000066	Nrm_LCL_YRI_OnlyTechReplicates.txt	19_+_52196046_52196067	220.102	0.0019067	19_+_52196046_52196067	Yes	220.102	0.0019067	0
MIMAT0002821=hsa-miR-181d-5p=MI0003139	Nrm_LCL_CEU_OnlyTechReplicates.txt	19_+_13985724_13985746	2025.64	6.66317e-06	19_+_13985724_13985747	No	2273.98	1.58844e-05	0.166841	19_+_13985724_13985746	Yes	2025.64	6.66317e-06	-0.166841
MIMAT0002821=hsa-miR-181d-5p=MI0003139	Nrm_LCL_YRI_OnlyTechReplicates.txt	19_+_13985724_13985746	482.931	8.58298e-05	19_+_13985724_13985747	No	737.712	0.000691498	0.611242	19_+_13985724_13985746	Yes	482.931	8.58298e-05	-0.611242
MIMAT0002821=hsa-miR-181d-5p=MI0003139	Nrm_LCL_GBR_OnlyTechReplicates.txt	19_+_13985724_13985746	323.881	9.824e-05	19_+_13985724_13985747	No	412.835	0.000117906	0.350102	19_+_13985724_13985746	Yes	323.881	9.824e-05	-0.350102
MIMAT0002821=hsa-miR-181d-5p=MI0003139	Nrm_LCL_TSI_OnlyTechReplicates.txt	19_+_13985724_13985746	252.063	5.5282e-05	19_+_13985724_13985747	No	330.593	0.000242316	0.391274	19_+_13985724_13985746	Yes	252.063	5.5282e-05	-0.391274
MIMAT0002821=hsa-miR-181d-5p=MI0003139	Nrm_LCL_FIN_OnlyTechReplicates.txt	19_+_13985724_13985746	221.512	2.27812e-05	19_+_13985724_13985747	No	286.949	0.000299059	0.373409	19_+_13985724_13985746	Yes	221.512	2.27812e-05	-0.373409
MIMAT0000425=hsa-miR-130a-3p=MI0000448	Nrm_LCL_TSI_OnlyTechReplicates.txt	11_+_57408725_57408746	286.374	0.132502	11_+_57408725_57408745	No	2183.22	1.29166e-05	2.93048	11_+_57408725_57408744	No	2142.07	7.52429e-06	-0.0274508
MIMAT0000425=hsa-miR-130a-3p=MI0000448	Nrm_LCL_GBR_OnlyTechReplicates.txt	11_+_57408725_57408746	85.1352	0.00458881	11_+_57408725_57408744	No	1988.11	0.000337631	4.5455	11_+_57408725_57408745	No	1346.94	7.77071e-06	-0.561719
MIMAT0000425=hsa-miR-130a-3p=MI0000448	Nrm_LCL_YRI_OnlyTechReplicates.txt	11_+_57408725_57408746	368.962	0.09147	11_+_57408725_57408745	No	1643.29	8.00992e-05	2.15504	11_+_57408725_57408744	No	1363.11	0.00258572	-0.269686
MIMAT0000425=hsa-miR-130a-3p=MI0000448	Nrm_LCL_FIN_OnlyTechReplicates.txt	11_+_57408725_57408746	200.213	0.130007	11_+_57408725_57408744	No	1180.71	0.0013823	2.56004	11_+_57408725_57408745	No	891.874	1.01789e-06	-0.404742
MIMAT0000425=hsa-miR-130a-3p=MI0000448	Nrm_LCL_CEU_OnlyTechReplicates.txt	11_+_57408725_57408746	116.301	0.00129434	11_+_57408725_57408745	No	946.765	4.63356e-05	3.02515	11_+_57408725_57408744	No	625.957	7.37728e-05	-0.596942
MIMAT0004680=hsa-miR-130b-5p=MI0000748	Nrm_LCL_CEU_OnlyTechReplicates.txt	22_+_22007605_22007625	0	NA	22_+_22007605_22007626	No	2089.04	0.00202399	inf
MIMAT0004680=hsa-miR-130b-5p=MI0000748	Nrm_LCL_YRI_OnlyTechReplicates.txt	22_+_22007605_22007625	0	NA	22_+_22007605_22007626	No	1502.26	0.00228068	inf
MIMAT0004680=hsa-miR-130b-5p=MI0000748	Nrm_LCL_FIN_OnlyTechReplicates.txt	22_+_22007605_22007625	0	NA	22_+_22007605_22007626	No	1487.55	1.95493e-05	inf
MIMAT0004680=hsa-miR-130b-5p=MI0000748	Nrm_LCL_TSI_OnlyTechReplicates.txt	22_+_22007605_22007625	0	NA	22_+_22007605_22007626	No	1218.71	0.000289386	inf
MIMAT0004680=hsa-miR-130b-5p=MI0000748	Nrm_LCL_GBR_OnlyTechReplicates.txt	22_+_22007605_22007625	0	NA	22_+_22007605_22007626	No	850.897	0.000948436	inf
MIMAT0000435=hsa-miR-143-3p=MI0000459	Nrm_LCL_FIN_OnlyTechReplicates.txt	5_+_148808541_148808561	397.214	0.000398259	5_+_148808541_148808560	No	2022.09	0.00107416	2.34785	5_+_148808541_148808561	Yes	397.214	0.000398259	-2.34785
MIMAT0000435=hsa-miR-143-3p=MI0000459	Nrm_LCL_TSI_OnlyTechReplicates.txt	5_+_148808541_148808561	294.944	0.000138013	5_+_148808541_148808560	No	1404.38	0.000732581	2.25141	5_+_148808541_148808561	Yes	294.944	0.000138013	-2.25141
MIMAT0000435=hsa-miR-143-3p=MI0000459	Nrm_LCL_GBR_OnlyTechReplicates.txt	5_+_148808541_148808561	177.63	0.000327501	5_+_148808541_148808560	No	878.336	3.98438e-06	2.3059	5_+_148808541_148808561	Yes	177.63	0.000327501	-2.3059
MIMAT0000435=hsa-miR-143-3p=MI0000459	Nrm_LCL_YRI_OnlyTechReplicates.txt	5_+_148808541_148808561	95.9146	2.69202e-05	5_+_148808541_148808560	No	444.157	0.00277016	2.21125	5_+_148808541_148808561	Yes	95.9146	2.69202e-05	-2.21125
MIMAT0000435=hsa-miR-143-3p=MI0000459	Nrm_LCL_CEU_OnlyTechReplicates.txt	5_+_148808541_148808561	67.2033	0.00452963	5_+_148808541_148808560	No	412.875	0.00229003	2.6191	5_+_148808541_148808561	Yes	67.2033	0.00452963	-2.6191
MIMAT0004518=hsa-miR-16-2-3p=MI0000115	Nrm_LCL_TSI_OnlyTechReplicates.txt	3_+_160122585_160122606	431.249	1.27007e-05	3_+_160122584_160122603	No	2002.15	2.36893e-05	2.21496	3_+_160122584_160122604	No	1797.41	0.000174823	-0.155633
MIMAT0004518=hsa-miR-16-2-3p=MI0000115	Nrm_LCL_CEU_OnlyTechReplicates.txt	3_+_160122585_160122606	229.512	0.00166968	3_+_160122584_160122605	No	1544.12	2.51387e-06	2.75014	3_+_160122584_160122604	No	1296.79	0.000144536	-0.251843
MIMAT0004518=hsa-miR-16-2-3p=MI0000115	Nrm_LCL_FIN_OnlyTechReplicates.txt	3_+_160122585_160122606	326.209	0.000103519	3_+_160122584_160122604	No	1381.44	0.000119146	2.0823	3_+_160122584_160122605	No	1181.67	0.00283918	-0.225338
MIMAT0004518=hsa-miR-16-2-3p=MI0000115	Nrm_LCL_GBR_OnlyTechReplicates.txt	3_+_160122585_160122606	233.941	0.000569108	3_+_160122584_160122603	No	1372.97	0.000317385	2.55309	3_+_160122584_160122604	No	1099.28	0.000788424	-0.320744
MIMAT0004518=hsa-miR-16-2-3p=MI0000115	Nrm_LCL_YRI_OnlyTechReplicates.txt	3_+_160122585_160122606	313.251	4.78113e-05	3_+_160122584_160122604	No	1316.54	0.00159166	2.07136	3_+_160122584_160122605	No	1090.02	0.00225459	-0.272395
MIMAT0005951=hsa-miR-1307-3p=MI0006444	Nrm_LCL_TSI_OnlyTechReplicates.txt	10_-_105154058_105154079	1967.96	0.00131764	10_-_105154058_105154079	Yes	1967.96	0.00131764	0	10_-_105154058_105154078	No	1338.01	1.52112e-05	-0.556614	10_-_105154057_105154079	No	1242.95	0.000533867	-0.106321
MIMAT0005951=hsa-miR-1307-3p=MI0006444	Nrm_LCL_GBR_OnlyTechReplicates.txt	10_-_105154058_105154079	1669.2	1.41369e-06	10_-_105154058_105154079	Yes	1669.2	1.41369e-06	0	10_-_105154058_105154078	No	1462.47	2.20146e-05	-0.190743	10_-_105154057_105154079	No	1024.62	1.24563e-06	-0.513317
MIMAT0005951=hsa-miR-1307-3p=MI0006444	Nrm_LCL_YRI_OnlyTechReplicates.txt	10_-_105154058_105154079	1500.22	0.000118735	10_-_105154058_105154079	Yes	1500.22	0.000118735	0	10_-_105154057_105154079	No	1088.31	0.000104309	-0.463082	10_-_105154058_105154078	No	713.926	0.00032146	-0.608242
MIMAT0005951=hsa-miR-1307-3p=MI0006444	Nrm_LCL_CEU_OnlyTechReplicates.txt	10_-_105154058_105154079	984.256	3.20569e-05	10_-_105154057_105154079	No	1419.39	3.11091e-05	0.528167	10_-_105154058_105154079	Yes	984.256	3.20569e-05	-0.528167	10_-_105154057_105154078	No	646.904	0.000441784	-0.605481
MIMAT0005951=hsa-miR-1307-3p=MI0006444	Nrm_LCL_FIN_OnlyTechReplicates.txt	10_-_105154058_105154079	1038.97	0.000456126	10_-_105154057_105154079	No	1261.59	6.83095e-05	0.280084	10_-_105154058_105154079	Yes	1038.97	0.000456126	-0.280084	10_-_105154057_105154078	No	719.386	1.90374e-05	-0.530319
MIMAT0004799=hsa-miR-589-5p=MI0003599	Nrm_LCL_CEU_OnlyTechReplicates.txt	7_-_5535504_5535525	137.306	9.74489e-05	7_-_5535505_5535525	No	1949.93	9.23206e-05	3.82796	7_-_5535503_5535525	No	607.047	2.95083e-05	-1.68354
MIMAT0004799=hsa-miR-589-5p=MI0003599	Nrm_LCL_TSI_OnlyTechReplicates.txt	7_-_5535504_5535525	102.905	0.00271129	7_-_5535505_5535525	No	1832.08	0.00139331	4.15409	7_-_5535506_5535525	No	386.262	0.00502271	-2.24583
MIMAT0004799=hsa-miR-589-5p=MI0003599	Nrm_LCL_GBR_OnlyTechReplicates.txt	7_-_5535504_5535525	111.145	0.0132545	7_-_5535505_5535525	No	1487.18	4.59131e-06	3.74206	7_-_5535506_5535525	No	378.157	0.0005803	-1.97552
MIMAT0004799=hsa-miR-589-5p=MI0003599	Nrm_LCL_YRI_OnlyTechReplicates.txt	7_-_5535504_5535525	104.274	0.00318092	7_-_5535505_5535525	No	1468.79	0.00036203	3.81617	7_-_5535503_5535525	No	254.934	0.000770295	-2.52643
MIMAT0004799=hsa-miR-589-5p=MI0003599	Nrm_LCL_FIN_OnlyTechReplicates.txt	7_-_5535504_5535525	96.0671	0.00175092	7_-_5535505_5535525	No	1432.97	7.07221e-05	3.89882	7_-_5535503_5535525	No	593.114	0.00375534	-1.27262
MIMAT0004484=hsa-let-7d-3p=MI0000065	Nrm_LCL_CEU_OnlyTechReplicates.txt	9_+_96941177_96941198	1850.75	1.87106e-06	9_+_96941177_96941198	Yes	1850.75	1.87106e-06	0	9_+_96941177_96941197	No	646.287	2.34552e-05	-1.51787	9_+_96941177_96941196	No	572.582	0.000353571	-0.174691
MIMAT0004484=hsa-let-7d-3p=MI0000065	Nrm_LCL_FIN_OnlyTechReplicates.txt	9_+_96941177_96941198	1515.45	4.51351e-05	9_+_96941177_96941198	Yes	1515.45	4.51351e-05	0	9_+_96941177_96941196	No	836.019	0.000110098	-0.858134	9_+_96941177_96941197	No	713.794	6.22467e-05	-0.228029
MIMAT0004484=hsa-let-7d-3p=MI0000065	Nrm_LCL_YRI_OnlyTechReplicates.txt	9_+_96941177_96941198	1115.67	1.73564e-05	9_+_96941177_96941198	Yes	1115.67	1.73564e-05	0	9_+_96941177_96941196	No	678.912	0.00162677	-0.716609	9_+_96941177_96941197	No	586.458	8.44074e-06	-0.211195
MIMAT0004484=hsa-let-7d-3p=MI0000065	Nrm_LCL_GBR_OnlyTechReplicates.txt	9_+_96941177_96941198	777.333	1.02533e-05	9_+_96941177_96941194	No	1056.75	0.00816392	0.443034	9_+_96941177_96941196	No	843.28	0.010531	-0.325555	9_+_96941177_96941198	Yes	777.333	1.02533e-05	-0.117479
MIMAT0004484=hsa-let-7d-3p=MI0000065	Nrm_LCL_TSI_OnlyTechReplicates.txt	9_+_96941177_96941198	870.407	3.82981e-05	9_+_96941177_96941196	No	923.206	0.000252861	0.0849637	9_+_96941177_96941198	Yes	870.407	3.82981e-05	-0.0849637	9_+_96941177_96941197	No	618.405	4.2018e-05	-0.493136
MIMAT0000765=hsa-miR-335-5p=MI0000816	Nrm_LCL_TSI_OnlyTechReplicates.txt	7_+_130135967_130135989	1489.48	0.048348	7_+_130135967_130135988	No	1832.07	0.0111607	0.298662
MIMAT0000073=hsa-miR-19a-3p=MI0000073	Nrm_LCL_TSI_OnlyTechReplicates.txt	13_+_92003193_92003215	1817.53	0.205748	13_+_92003193_92003215	Yes	1817.53	0.205748	0	13_+_92003193_92003214	No	1524.68	0.159018	-0.253468
MIMAT0000073=hsa-miR-19a-3p=MI0000073	Nrm_LCL_CEU_OnlyTechReplicates.txt	13_+_92003193_92003215	1208.09	0.00576012	13_+_92003193_92003214	No	1451.83	0.00184398	0.265152	13_+_92003193_92003215	Yes	1208.09	0.00576012	-0.265152
MIMAT0000073=hsa-miR-19a-3p=MI0000073	Nrm_LCL_FIN_OnlyTechReplicates.txt	13_+_92003193_92003215	720.488	7.69766e-06	13_+_92003193_92003214	No	1039.24	0.00135651	0.528484	13_+_92003193_92003215	Yes	720.488	7.69766e-06	-0.528484
MIMAT0000073=hsa-miR-19a-3p=MI0000073	Nrm_LCL_GBR_OnlyTechReplicates.txt	13_+_92003193_92003215	566.834	4.24636e-05	13_+_92003193_92003214	No	989.46	0.000994227	0.803715	13_+_92003193_92003215	Yes	566.834	4.24636e-05	-0.803715
MIMAT0000073=hsa-miR-19a-3p=MI0000073	Nrm_LCL_YRI_OnlyTechReplicates.txt	13_+_92003193_92003215	740.337	0.0067849	13_+_92003193_92003215	Yes	740.337	0.0067849	0	13_+_92003193_92003214	No	508.059	0.00415985	-0.543187
MIMAT0004911=hsa-miR-874-3p=MI0005532	Nrm_LCL_CEU_OnlyTechReplicates.txt	5_-_136983271_136983292	565.736	3.30311e-05	5_-_136983270_136983292	No	1758.49	0.000239387	1.63614	5_-_136983269_136983292	No	866.134	0.000371417	-1.02167
MIMAT0004911=hsa-miR-874-3p=MI0005532	Nrm_LCL_YRI_OnlyTechReplicates.txt	5_-_136983271_136983292	781.428	4.28775e-05	5_-_136983270_136983292	No	1584.89	0.000387918	1.0202	5_-_136983271_136983292	Yes	781.428	4.28775e-05	-1.0202
MIMAT0004911=hsa-miR-874-3p=MI0005532	Nrm_LCL_FIN_OnlyTechReplicates.txt	5_-_136983271_136983292	684.757	2.62308e-05	5_-_136983270_136983292	No	1368.76	0.000529211	0.99921	5_-_136983271_136983292	Yes	684.757	2.62308e-05	-0.99921
MIMAT0004911=hsa-miR-874-3p=MI0005532	Nrm_LCL_TSI_OnlyTechReplicates.txt	5_-_136983271_136983292	553.312	2.01992e-05	5_-_136983270_136983292	No	1004.85	0.000279862	0.86082	5_-_136983271_136983292	Yes	553.312	2.01992e-05	-0.86082
MIMAT0004911=hsa-miR-874-3p=MI0005532	Nrm_LCL_GBR_OnlyTechReplicates.txt	5_-_136983271_136983292	579.658	0.000170025	5_-_136983270_136983292	No	912.284	7.75736e-05	0.654282	5_-_136983271_136983292	Yes	579.658	0.000170025	-0.654282
MIMAT0000261=hsa-miR-183-5p=MI0000273	Nrm_LCL_FIN_OnlyTechReplicates.txt	7_-_129414807_129414828	1703.87	0.230059	7_-_129414807_129414828	Yes	1703.87	0.230059	0	7_-_129414806_129414828	No	629.508	0.015953	-1.43652	7_-_129414806_129414827	No	381.926	0.0131518	-0.720933
MIMAT0000261=hsa-miR-183-5p=MI0000273	Nrm_LCL_YRI_OnlyTechReplicates.txt	7_-_129414807_129414828	1466.58	0.197107	7_-_129414807_129414828	Yes	1466.58	0.197107	0	7_-_129414806_129414828	No	585.737	0.00331555	-1.32413	7_-_129414806_129414827	No	319.198	0.00908703	-0.8758
MIMAT0000261=hsa-miR-183-5p=MI0000273	Nrm_LCL_GBR_OnlyTechReplicates.txt	7_-_129414807_129414828	804.123	0.15181	7_-_129414807_129414828	Yes	804.123	0.15181	0	7_-_129414806_129414828	No	378.049	0.00280763	-1.08884	7_-_129414806_129414827	No	195.117	0.00457767	-0.954234
MIMAT0000261=hsa-miR-183-5p=MI0000273	Nrm_LCL_TSI_OnlyTechReplicates.txt	7_-_129414807_129414828	561.125	0.158824	7_-_129414807_129414828	Yes	561.125	0.158824	0	7_-_129414806_129414828	No	187.561	0.000755321	-1.58096	7_-_129414806_129414827	No	116.901	0.0117127	-0.682067
MIMAT0000261=hsa-miR-183-5p=MI0000273	Nrm_LCL_CEU_OnlyTechReplicates.txt	7_-_129414807_129414828	453.448	0.0471014	7_-_129414807_129414828	Yes	453.448	0.0471014	0	7_-_129414806_129414828	No	359.659	0.00174656	-0.33431	7_-_129414806_129414827	No	156.977	0.00700604	-1.19608
MIMAT0004568=hsa-miR-221-5p=MI0000298	Nrm_LCL_YRI_OnlyTechReplicates.txt	X_-_45605649_45605670	145.485	0.00146356	X_-_45605645_45605670	No	1678.56	0.00233228	3.52828	X_-_45605646_45605670	No	385.695	0.0125199	-2.12169	X_-_45605648_45605670	No	252.635	0.000104298	-0.610405	X_-_45605644_45605670	No	172.232	0.00279215	-0.552705
MIMAT0004568=hsa-miR-221-5p=MI0000298	Nrm_LCL_TSI_OnlyTechReplicates.txt	X_-_45605649_45605670	50.8933	0.0317385	X_-_45605645_45605670	No	776.801	0.133278	3.932	X_-_45605646_45605670	No	303.949	0.131405	-1.35371	X_-_45605644_45605670	No	78.0356	0.0769165	-1.96163	X_-_45605648_45605670	No	67.81	0.00292313	-0.202635
MIMAT0004568=hsa-miR-221-5p=MI0000298	Nrm_LCL_FIN_OnlyTechReplicates.txt	X_-_45605649_45605670	76.2886	0.00672403	X_-_45605645_45605670	No	767.208	0.0014512	3.33008	X_-_45605646_45605670	No	236.235	0.00206306	-1.6994	X_-_45605648_45605670	No	202.063	0.000493059	-0.225416	X_-_45605649_45605670	Yes	76.2886	0.00672403	-1.40527
MIMAT0004568=hsa-miR-221-5p=MI0000298	Nrm_LCL_GBR_OnlyTechReplicates.txt	X_-_45605649_45605670	39.5467	0.00280562	X_-_45605645_45605670	No	429.092	0.000161937	3.43966	X_-_45605646_45605670	No	149.629	0.000464131	-1.5199	X_-_45605648_45605670	No	85.4319	0.00469498	-0.808543	X_-_45605649_45605670	Yes	39.5467	0.00280562	-1.11122
MIMAT0004568=hsa-miR-221-5p=MI0000298	Nrm_LCL_CEU_OnlyTechReplicates.txt	X_-_45605649_45605670	17.6169	0.0422754	X_-_45605645_45605670	No	385.421	0.00186074	4.4514	X_-_45605648_45605670	No	69.9583	0.00124908	-2.46187	X_-_45605646_45605670	No	69.0376	0.00429082	-0.0191136	X_-_45605644_45605670	No	23.6768	0.0482447	-1.54391
MIMAT0000104=hsa-miR-107=MI0000114	Nrm_LCL_FIN_OnlyTechReplicates.txt	10_-_91352513_91352535	482.828	0.000498493	10_-_91352514_91352535	No	1677.31	0.00349201	1.79656
MIMAT0000104=hsa-miR-107=MI0000114	Nrm_LCL_CEU_OnlyTechReplicates.txt	10_-_91352513_91352535	539.921	0.000107393	10_-_91352514_91352535	No	1442.3	5.03088e-06	1.41755
MIMAT0000104=hsa-miR-107=MI0000114	Nrm_LCL_YRI_OnlyTechReplicates.txt	10_-_91352513_91352535	273.65	0.00104259	10_-_91352514_91352535	No	997.985	0.00135992	1.86668
MIMAT0000104=hsa-miR-107=MI0000114	Nrm_LCL_TSI_OnlyTechReplicates.txt	10_-_91352513_91352535	103.105	0.00551039	10_-_91352514_91352535	No	654.387	0.00101806	2.66603
MIMAT0000104=hsa-miR-107=MI0000114	Nrm_LCL_GBR_OnlyTechReplicates.txt	10_-_91352513_91352535	63.8974	0.00394683	10_-_91352514_91352535	No	425.431	3.3281e-05	2.7351
MIMAT0000103=hsa-miR-106a-5p=MI0000113	Nrm_LCL_YRI_OnlyTechReplicates.txt	X_-_133304274_133304296	1590.03	0.000724048	X_-_133304274_133304296	Yes	1590.03	0.000724048	0	X_-_133304273_133304296	No	171.382	0.000454903	-3.21376
MIMAT0000103=hsa-miR-106a-5p=MI0000113	Nrm_LCL_TSI_OnlyTechReplicates.txt	X_-_133304274_133304296	584.566	0.000874198	X_-_133304274_133304296	Yes	584.566	0.000874198	0	X_-_133304275_133304296	No	67.9411	0.00602535	-3.10501
MIMAT0000103=hsa-miR-106a-5p=MI0000113	Nrm_LCL_GBR_OnlyTechReplicates.txt	X_-_133304274_133304296	512.086	0.000239706	X_-_133304274_133304296	Yes	512.086	0.000239706	0	X_-_133304275_133304296	No	73.0559	0.0101497	-2.80931
MIMAT0000103=hsa-miR-106a-5p=MI0000113	Nrm_LCL_FIN_OnlyTechReplicates.txt	X_-_133304274_133304296	220.648	0.00125276	X_-_133304274_133304296	Yes	220.648	0.00125276	0	X_-_133304273_133304296	No	20.0376	0.000710853	-3.46097
MIMAT0027587=hsa-miR-6842-3p=MI0022688	Nrm_LCL_FIN_OnlyTechReplicates.txt	8_+_27290930_27290951	648.741	3.91385e-05	8_+_27290930_27290952	No	1574.51	0.00020464	1.27919	8_+_27290930_27290951	Yes	648.741	3.91385e-05	-1.27919	8_+_27290930_27290949	No	29.6159	0.0300009	-4.4532
MIMAT0027587=hsa-miR-6842-3p=MI0022688	Nrm_LCL_CEU_OnlyTechReplicates.txt	8_+_27290930_27290951	589.692	1.89844e-05	8_+_27290930_27290952	No	1323.58	3.08929e-06	1.16641	8_+_27290930_27290951	Yes	589.692	1.89844e-05	-1.16641	8_+_27290930_27290950	No	26.5589	0.00292604	-4.47269
MIMAT0027587=hsa-miR-6842-3p=MI0022688	Nrm_LCL_TSI_OnlyTechReplicates.txt	8_+_27290930_27290951	521.304	1.88836e-06	8_+_27290930_27290952	No	824.055	5.96834e-05	0.660616	8_+_27290930_27290951	Yes	521.304	1.88836e-06	-0.660616	8_+_27290930_27290950	No	59.565	0.00190181	-3.12959
MIMAT0027587=hsa-miR-6842-3p=MI0022688	Nrm_LCL_GBR_OnlyTechReplicates.txt	8_+_27290930_27290951	432.151	6.3411e-05	8_+_27290930_27290952	No	581.396	0.000467521	0.427985	8_+_27290930_27290951	Yes	432.151	6.3411e-05	-0.427985	8_+_27290930_27290949	No	32.501	0.00259951	-3.73298
MIMAT0027587=hsa-miR-6842-3p=MI0022688	Nrm_LCL_YRI_OnlyTechReplicates.txt	8_+_27290930_27290951	240.383	0.000246063	8_+_27290930_27290952	No	395.762	4.20023e-05	0.719298	8_+_27290930_27290951	Yes	240.383	0.000246063	-0.719298	8_+_27290930_27290950	No	23.4207	0.018711	-3.35948
MIMAT0000760=hsa-miR-331-3p=MI0000812	Nrm_LCL_YRI_OnlyTechReplicates.txt	12_+_95702256_95702276	1498.63	0.0676027	12_+_95702256_95702276	Yes	1498.63	0.0676027	0	12_+_95702256_95702277	No	625.968	0.0061891	-1.25948
MIMAT0000760=hsa-miR-331-3p=MI0000812	Nrm_LCL_TSI_OnlyTechReplicates.txt	12_+_95702256_95702276	1327.63	0.0967266	12_+_95702256_95702276	Yes	1327.63	0.0967266	0	12_+_95702256_95702277	No	482.103	0.0388476	-1.46144
MIMAT0000760=hsa-miR-331-3p=MI0000812	Nrm_LCL_FIN_OnlyTechReplicates.txt	12_+_95702256_95702276	1171.77	0.122013	12_+_95702256_95702276	Yes	1171.77	0.122013	0	12_+_95702256_95702277	No	572.59	0.0455472	-1.03311
MIMAT0000760=hsa-miR-331-3p=MI0000812	Nrm_LCL_GBR_OnlyTechReplicates.txt	12_+_95702256_95702276	593.838	0.00392743	12_+_95702256_95702276	Yes	593.838	0.00392743	0	12_+_95702256_95702275	No	361.151	0.00372656	-0.717467
MIMAT0000760=hsa-miR-331-3p=MI0000812	Nrm_LCL_CEU_OnlyTechReplicates.txt	12_+_95702256_95702276	435.412	4.19064e-05	12_+_95702256_95702276	Yes	435.412	4.19064e-05	0	12_+_95702256_95702277	No	352.808	0.00347847	-0.303497
MIMAT0000680=hsa-miR-106b-5p=MI0000734	Nrm_LCL_CEU_OnlyTechReplicates.txt	7_-_99691666_99691686	1460.26	0.000273848	7_-_99691666_99691686	Yes	1460.26	0.000273848	0	7_-_99691665_99691686	No	620.21	0.000539661	-1.2354
MIMAT0000680=hsa-miR-106b-5p=MI0000734	Nrm_LCL_YRI_OnlyTechReplicates.txt	7_-_99691666_99691686	1184.84	0.000236496	7_-_99691666_99691686	Yes	1184.84	0.000236496	0	7_-_99691665_99691686	No	824.963	9.51971e-05	-0.522285
MIMAT0000680=hsa-miR-106b-5p=MI0000734	Nrm_LCL_FIN_OnlyTechReplicates.txt	7_-_99691666_99691686	1122.85	3.54915e-05	7_-_99691666_99691686	Yes	1122.85	3.54915e-05	0	7_-_99691665_99691686	No	691.433	0.000410071	-0.699503
MIMAT0000680=hsa-miR-106b-5p=MI0000734	Nrm_LCL_GBR_OnlyTechReplicates.txt	7_-_99691666_99691686	1065.92	4.02645e-06	7_-_99691666_99691686	Yes	1065.92	4.02645e-06	0	7_-_99691667_99691686	No	564.471	6.66503e-05	-0.917126
MIMAT0000680=hsa-miR-106b-5p=MI0000734	Nrm_LCL_TSI_OnlyTechReplicates.txt	7_-_99691666_99691686	1048.23	0.000284826	7_-_99691666_99691686	Yes	1048.23	0.000284826	0	7_-_99691665_99691686	No	452.139	0.00117858	-1.21311
MIMAT0000062=hsa-let-7a-5p=MI0000061	Nrm_LCL_FIN_OnlyTechReplicates.txt	11_-_122017276_122017297	0	NA	11_-_122017274_122017297	No	1422.14	0.000572898	inf
MIMAT0000062=hsa-let-7a-5p=MI0000061	Nrm_LCL_CEU_OnlyTechReplicates.txt	11_-_122017276_122017297	0	NA	11_-_122017274_122017297	No	1378.68	0.000185608	inf
MIMAT0000062=hsa-let-7a-5p=MI0000061	Nrm_LCL_TSI_OnlyTechReplicates.txt	11_-_122017276_122017297	0	NA	11_-_122017274_122017297	No	597.193	0.00468374	inf
MIMAT0000062=hsa-let-7a-5p=MI0000061	Nrm_LCL_GBR_OnlyTechReplicates.txt	11_-_122017276_122017297	0	NA	11_-_122017274_122017297	No	418.847	0.00818242	inf
MIMAT0000062=hsa-let-7a-5p=MI0000061	Nrm_LCL_YRI_OnlyTechReplicates.txt	11_-_122017276_122017297	0	NA	11_-_122017274_122017297	No	340.352	0.00090493	inf
MIMAT0000067=hsa-let-7f-5p=MI0000067	Nrm_LCL_CEU_OnlyTechReplicates.txt	9_+_96938635_96938656	0	NA	9_+_96938635_96938657	No	1419.09	1.30326e-05	inf	9_+_96938635_96938658	No	62.9837	0.00547416	-4.49385
MIMAT0000067=hsa-let-7f-5p=MI0000067	Nrm_LCL_FIN_OnlyTechReplicates.txt	9_+_96938635_96938656	0	NA	9_+_96938635_96938657	No	1377.68	0.000157114	inf	9_+_96938635_96938658	No	45.06	0.00502955	-4.93425
MIMAT0000067=hsa-let-7f-5p=MI0000067	Nrm_LCL_TSI_OnlyTechReplicates.txt	9_+_96938635_96938656	0	NA	9_+_96938635_96938657	No	659.045	0.000427617	inf	9_+_96938635_96938658	No	14.0783	0.0337175	-5.54884
MIMAT0000067=hsa-let-7f-5p=MI0000067	Nrm_LCL_GBR_OnlyTechReplicates.txt	9_+_96938635_96938656	0	NA	9_+_96938635_96938657	No	600.583	0.00133932	inf	9_+_96938640_96938662	No	32.4441	0.178816	-4.21034
MIMAT0000067=hsa-let-7f-5p=MI0000067	Nrm_LCL_YRI_OnlyTechReplicates.txt	9_+_96938635_96938656	0	NA	9_+_96938635_96938657	No	455.037	1.6854e-05	inf	9_+_96938635_96938658	No	17.1392	0.0144685	-4.73061
MIMAT0004551=hsa-miR-30d-3p=MI0000255	Nrm_LCL_GBR_OnlyTechReplicates.txt	8_-_135817122_135817143	1418.02	4.74214e-05	8_-_135817122_135817143	Yes	1418.02	4.74214e-05	0	8_-_135817121_135817143	No	560.84	0.000687769	-1.33821
MIMAT0004551=hsa-miR-30d-3p=MI0000255	Nrm_LCL_YRI_OnlyTechReplicates.txt	8_-_135817122_135817143	1145.54	0.000229885	8_-_135817122_135817143	Yes	1145.54	0.000229885	0	8_-_135817121_135817143	No	582.062	0.000283336	-0.976783
MIMAT0004551=hsa-miR-30d-3p=MI0000255	Nrm_LCL_TSI_OnlyTechReplicates.txt	8_-_135817122_135817143	931.846	0.00150014	8_-_135817122_135817143	Yes	931.846	0.00150014	0	8_-_135817121_135817143	No	536.847	0.000388753	-0.795581
MIMAT0004551=hsa-miR-30d-3p=MI0000255	Nrm_LCL_CEU_OnlyTechReplicates.txt	8_-_135817122_135817143	787.477	8.71409e-06	8_-_135817122_135817143	Yes	787.477	8.71409e-06	0	8_-_135817121_135817143	No	313.834	9.48683e-05	-1.32723
MIMAT0004551=hsa-miR-30d-3p=MI0000255	Nrm_LCL_FIN_OnlyTechReplicates.txt	8_-_135817122_135817143	247.397	0.000441201	8_-_135817122_135817143	Yes	247.397	0.000441201	0	8_-_135817121_135817143	No	142.002	0.0010342	-0.800919
MIMAT0004507=hsa-miR-92a-1-5p=MI0000093	Nrm_LCL_YRI_OnlyTechReplicates.txt	13_+_92003578_92003600	1391.12	0.00406887	13_+_92003578_92003600	Yes	1391.12	0.00406887	0	13_+_92003578_92003599	No	203.405	0.0069515	-2.77382
MIMAT0004507=hsa-miR-92a-1-5p=MI0000093	Nrm_LCL_TSI_OnlyTechReplicates.txt	13_+_92003578_92003600	1323.72	0.000733189	13_+_92003578_92003600	Yes	1323.72	0.000733189	0	13_+_92003578_92003599	No	330.924	0.00739188	-2.00003
MIMAT0004507=hsa-miR-92a-1-5p=MI0000093	Nrm_LCL_FIN_OnlyTechReplicates.txt	13_+_92003578_92003600	1115.61	0.000142676	13_+_92003578_92003600	Yes	1115.61	0.000142676	0	13_+_92003578_92003599	No	186.362	0.00246607	-2.58165
MIMAT0004507=hsa-miR-92a-1-5p=MI0000093	Nrm_LCL_GBR_OnlyTechReplicates.txt	13_+_92003578_92003600	718.764	0.0008763	13_+_92003578_92003600	Yes	718.764	0.0008763	0	13_+_92003578_92003599	No	453.03	0.0124308	-0.66591
MIMAT0004507=hsa-miR-92a-1-5p=MI0000093	Nrm_LCL_CEU_OnlyTechReplicates.txt	13_+_92003578_92003600	514.66	0.0121443	13_+_92003578_92003600	Yes	514.66	0.0121443	0	13_+_92003578_92003599	No	358.397	0.0390511	-0.522058
MIMAT0000432=hsa-miR-141-3p=MI0000457	Nrm_LCL_GBR_OnlyTechReplicates.txt	12_+_7073318_7073339	11.9421	0.0902181	12_+_7073318_7073338	No	1360.21	0.000176164	6.83163	12_+_7073318_7073335	No	88.0772	0.00284925	-3.94891
MIMAT0000432=hsa-miR-141-3p=MI0000457	Nrm_LCL_YRI_OnlyTechReplicates.txt	12_+_7073318_7073339	8.68191	0.206965	12_+_7073318_7073338	No	1320.65	1.95238e-05	7.24902	12_+_7073320_7073338	No	88.0224	0.0486015	-3.90724
MIMAT0000432=hsa-miR-141-3p=MI0000457	Nrm_LCL_TSI_OnlyTechReplicates.txt	12_+_7073318_7073339	13.3862	0.0321524	12_+_7073318_7073338	No	1114.49	3.45306e-05	6.3795	12_+_7073318_7073335	No	103.883	0.0103829	-3.42335
MIMAT0000432=hsa-miR-141-3p=MI0000457	Nrm_LCL_CEU_OnlyTechReplicates.txt	12_+_7073318_7073339	22.6169	0.0513616	12_+_7073318_7073338	No	989.366	2.25267e-05	5.45103	12_+_7073320_7073338	No	43.9583	0.0317118	-4.4923
MIMAT0000432=hsa-miR-141-3p=MI0000457	Nrm_LCL_FIN_OnlyTechReplicates.txt	12_+_7073318_7073339	7.63211	0.0389476	12_+_7073318_7073338	No	928.628	1.50582e-05	6.92687	12_+_7073318_7073335	No	69.6514	0.00293326	-3.73688
MIMAT0004501=hsa-miR-27a-5p=MI0000085	Nrm_LCL_GBR_OnlyTechReplicates.txt	19_-_13947301_13947322	1351.67	6.98691e-05	19_-_13947301_13947322	Yes	1351.67	6.98691e-05	0
MIMAT0004501=hsa-miR-27a-5p=MI0000085	Nrm_LCL_CEU_OnlyTechReplicates.txt	19_-_13947301_13947322	1139.89	4.66258e-06	19_-_13947301_13947322	Yes	1139.89	4.66258e-06	0
MIMAT0004501=hsa-miR-27a-5p=MI0000085	Nrm_LCL_TSI_OnlyTechReplicates.txt	19_-_13947301_13947322	904.526	3.39626e-06	19_-_13947301_13947322	Yes	904.526	3.39626e-06	0
MIMAT0004501=hsa-miR-27a-5p=MI0000085	Nrm_LCL_YRI_OnlyTechReplicates.txt	19_-_13947301_13947322	881.1	0.000164855	19_-_13947301_13947322	Yes	881.1	0.000164855	0
MIMAT0004501=hsa-miR-27a-5p=MI0000085	Nrm_LCL_FIN_OnlyTechReplicates.txt	19_-_13947301_13947322	857.543	1.85512e-05	19_-_13947301_13947322	Yes	857.543	1.85512e-05	0
MIMAT0005949=hsa-miR-664a-3p=MI0006442	Nrm_LCL_FIN_OnlyTechReplicates.txt	1_-_220373891_220373913	1327.48	6.24888e-05	1_-_220373891_220373913	Yes	1327.48	6.24888e-05	0	1_-_220373894_220373913	No	85.376	0.00114761	-3.95872	1_-_220373890_220373913	No	63.9258	0.00482716	-0.417432
MIMAT0005949=hsa-miR-664a-3p=MI0006442	Nrm_LCL_TSI_OnlyTechReplicates.txt	1_-_220373891_220373913	1279.79	0.000227301	1_-_220373891_220373913	Yes	1279.79	0.000227301	0	1_-_220373894_220373913	No	106.905	0.0047721	-3.5815	1_-_220373890_220373913	No	45.8272	0.151133	-1.22206
MIMAT0005949=hsa-miR-664a-3p=MI0006442	Nrm_LCL_YRI_OnlyTechReplicates.txt	1_-_220373891_220373913	838.278	0.000227887	1_-_220373891_220373913	Yes	838.278	0.000227887	0	1_-_220373894_220373913	No	71.7165	0.00121292	-3.54705	1_-_220373891_220373912	No	32.1087	0.0189996	-1.15934
MIMAT0005949=hsa-miR-664a-3p=MI0006442	Nrm_LCL_CEU_OnlyTechReplicates.txt	1_-_220373891_220373913	757.944	0.000291822	1_-_220373891_220373913	Yes	757.944	0.000291822	0	1_-_220373890_220373913	No	58.5386	0.0554017	-3.69463	1_-_220373892_220373913	No	34.0193	0.0395364	-0.783035
MIMAT0005949=hsa-miR-664a-3p=MI0006442	Nrm_LCL_GBR_OnlyTechReplicates.txt	1_-_220373891_220373913	721.038	0.00153134	1_-_220373891_220373913	Yes	721.038	0.00153134	0	1_-_220373894_220373913	No	57.3323	0.00596859	-3.65265	1_-_220373890_220373913	No	17.7957	0.00449318	-1.68782
MIMAT0004749=hsa-miR-424-3p=MI0001446	Nrm_LCL_TSI_OnlyTechReplicates.txt	X_-_133680674_133680694	124.061	0.00463967	X_-_133680676_133680694	No	1255.1	0.000792679	3.33868	X_-_133680673_133680694	No	168.914	0.000222337	-2.89344
MIMAT0004749=hsa-miR-424-3p=MI0001446	Nrm_LCL_YRI_OnlyTechReplicates.txt	X_-_133680674_133680694	50.8608	0.00264421	X_-_133680676_133680694	No	324.856	0.000539496	2.67517	X_-_133680673_133680694	No	88.7154	0.000214191	-1.87254
MIMAT0004749=hsa-miR-424-3p=MI0001446	Nrm_LCL_GBR_OnlyTechReplicates.txt	X_-_133680674_133680694	19.3557	0.0132385	X_-_133680676_133680694	No	250.885	0.000149655	3.6962	X_-_133680673_133680694	No	63.937	0.0181629	-1.9723
MIMAT0004749=hsa-miR-424-3p=MI0001446	Nrm_LCL_CEU_OnlyTechReplicates.txt	X_-_133680674_133680694	58.2175	0.0085604	X_-_133680676_133680694	No	205.369	7.67799e-05	1.81869	X_-_133680673_133680694	No	70.8049	0.00224739	-1.5363
MIMAT0004945=hsa-miR-744-5p=MI0005559	Nrm_LCL_CEU_OnlyTechReplicates.txt	17_+_11985226_11985247	1054.72	0.00013587	17_+_11985226_11985246	No	1254.85	0.0213845	0.250656	17_+_11985226_11985247	Yes	1054.72	0.00013587	-0.250656
MIMAT0004945=hsa-miR-744-5p=MI0005559	Nrm_LCL_FIN_OnlyTechReplicates.txt	17_+_11985226_11985247	1076.33	3.3327e-05	17_+_11985226_11985247	Yes	1076.33	3.3327e-05	0	17_+_11985226_11985246	No	1040.71	3.03127e-05	-0.0485523
MIMAT0004945=hsa-miR-744-5p=MI0005559	Nrm_LCL_GBR_OnlyTechReplicates.txt	17_+_11985226_11985247	848.785	0.00717759	17_+_11985226_11985246	No	960.492	0.0307011	0.178375	17_+_11985226_11985247	Yes	848.785	0.00717759	-0.178375
MIMAT0004945=hsa-miR-744-5p=MI0005559	Nrm_LCL_YRI_OnlyTechReplicates.txt	17_+_11985226_11985247	734.128	8.64608e-05	17_+_11985226_11985247	Yes	734.128	8.64608e-05	0	17_+_11985226_11985246	No	511.07	1.98613e-05	-0.52251
MIMAT0004945=hsa-miR-744-5p=MI0005559	Nrm_LCL_TSI_OnlyTechReplicates.txt	17_+_11985226_11985247	625.895	9.50733e-05	17_+_11985226_11985247	Yes	625.895	9.50733e-05	0	17_+_11985226_11985246	No	485.578	1.32971e-05	-0.366218
MIMAT0000681=hsa-miR-29c-3p=MI0000735	Nrm_LCL_FIN_OnlyTechReplicates.txt	1_-_207975210_207975231	1219.47	0.0625423	1_-_207975210_207975231	Yes	1219.47	0.0625423	0	1_-_207975211_207975231	No	690.567	0.0116329	-0.820406	1_-_207975209_207975231	No	540.994	0.0176397	-0.352169
MIMAT0000681=hsa-miR-29c-3p=MI0000735	Nrm_LCL_CEU_OnlyTechReplicates.txt	1_-_207975210_207975231	902.597	1.0092e-05	1_-_207975210_207975231	Yes	902.597	1.0092e-05	0	1_-_207975209_207975231	No	420.612	0.000173661	-1.10159	1_-_207975211_207975231	No	323.613	9.18309e-05	-0.378221
MIMAT0000681=hsa-miR-29c-3p=MI0000735	Nrm_LCL_TSI_OnlyTechReplicates.txt	1_-_207975210_207975231	841.021	0.0368417	1_-_207975210_207975231	Yes	841.021	0.0368417	0	1_-_207975212_207975231	No	668.413	1.6573e-05	-0.331403	1_-_207975211_207975231	No	614.798	0.0168341	-0.120627
MIMAT0000681=hsa-miR-29c-3p=MI0000735	Nrm_LCL_YRI_OnlyTechReplicates.txt	1_-_207975210_207975231	731.707	0.0449743	1_-_207975210_207975231	Yes	731.707	0.0449743	0	1_-_207975211_207975231	No	339.293	0.00778895	-1.10874	1_-_207975209_207975231	No	206.879	0.017616	-0.713743
MIMAT0000681=hsa-miR-29c-3p=MI0000735	Nrm_LCL_GBR_OnlyTechReplicates.txt	1_-_207975210_207975231	470.382	8.17806e-06	1_-_207975210_207975231	Yes	470.382	8.17806e-06	0	1_-_207975212_207975231	No	391.827	0.00147219	-0.263616	1_-_207975211_207975231	No	317.171	6.95431e-05	-0.304958
MIMAT0004585=hsa-let-7i-3p=MI0000434	Nrm_LCL_TSI_OnlyTechReplicates.txt	12_+_62997527_62997548	86.8303	0.00245167	12_+_62997527_62997546	No	1205.66	0.000129899	3.79549	12_+_62997527_62997547	No	126.091	0.00132189	-3.25729
MIMAT0004585=hsa-let-7i-3p=MI0000434	Nrm_LCL_GBR_OnlyTechReplicates.txt	12_+_62997527_62997548	42.2581	0.00992966	12_+_62997527_62997546	No	520.669	9.09631e-05	3.62306	12_+_62997527_62997547	No	61.122	0.00470619	-3.0906
MIMAT0004585=hsa-let-7i-3p=MI0000434	Nrm_LCL_FIN_OnlyTechReplicates.txt	12_+_62997527_62997548	56.5843	0.00414494	12_+_62997527_62997546	No	359.183	0.000204968	2.66624	12_+_62997527_62997547	No	90.125	0.000130479	-1.99472
MIMAT0004585=hsa-let-7i-3p=MI0000434	Nrm_LCL_YRI_OnlyTechReplicates.txt	12_+_62997527_62997548	137.555	0.000528797	12_+_62997527_62997546	No	303.705	0.00256621	1.14266	12_+_62997527_62997548	Yes	137.555	0.000528797	-1.14266
MIMAT0000254=hsa-miR-10b-5p=MI0000267	Nrm_LCL_YRI_OnlyTechReplicates.txt	2_+_177015057_177015079	282.033	0.00742118	2_+_177015057_177015078	No	1144.98	0.00769371	2.02139	2_+_177015057_177015079	Yes	282.033	0.00742118	-2.02139
MIMAT0000254=hsa-miR-10b-5p=MI0000267	Nrm_LCL_TSI_OnlyTechReplicates.txt	2_+_177015057_177015079	132.383	0.0193671	2_+_177015057_177015078	No	421.872	0.000167239	1.67209	2_+_177015057_177015079	Yes	132.383	0.0193671	-1.67209
MIMAT0000254=hsa-miR-10b-5p=MI0000267	Nrm_LCL_FIN_OnlyTechReplicates.txt	2_+_177015057_177015079	57.5112	0.00335286	2_+_177015057_177015078	No	195.808	0.00119301	1.76752	2_+_177015057_177015079	Yes	57.5112	0.00335286	-1.76752
MIMAT0003888=hsa-miR-766-3p=MI0003836	Nrm_LCL_CEU_OnlyTechReplicates.txt	X_-_118780726_118780747	1096.43	0.000235791	X_-_118780726_118780747	Yes	1096.43	0.000235791	0
MIMAT0003888=hsa-miR-766-3p=MI0003836	Nrm_LCL_FIN_OnlyTechReplicates.txt	X_-_118780726_118780747	872.954	2.3291e-06	X_-_118780726_118780747	Yes	872.954	2.3291e-06	0
MIMAT0003888=hsa-miR-766-3p=MI0003836	Nrm_LCL_YRI_OnlyTechReplicates.txt	X_-_118780726_118780747	831.283	4.58096e-05	X_-_118780726_118780747	Yes	831.283	4.58096e-05	0
MIMAT0003888=hsa-miR-766-3p=MI0003836	Nrm_LCL_TSI_OnlyTechReplicates.txt	X_-_118780726_118780747	791.022	6.92392e-05	X_-_118780726_118780747	Yes	791.022	6.92392e-05	0
MIMAT0003888=hsa-miR-766-3p=MI0003836	Nrm_LCL_GBR_OnlyTechReplicates.txt	X_-_118780726_118780747	523.453	0.0013942	X_-_118780726_118780747	Yes	523.453	0.0013942	0
MIMAT0000101=hsa-miR-103a-3p=MI0000108	Nrm_LCL_FIN_OnlyTechReplicates.txt	20_+_3898188_3898210	0	NA	20_+_3898188_3898212	No	1062.83	4.24051e-05	inf	20_+_3898188_3898213	No	82.7673	0.000738942	-3.68271
MIMAT0000101=hsa-miR-103a-3p=MI0000108	Nrm_LCL_CEU_OnlyTechReplicates.txt	20_+_3898188_3898210	0	NA	20_+_3898188_3898212	No	1061.22	0.00357188	inf	20_+_3898188_3898213	No	42.3374	0.0117788	-4.64764
MIMAT0000101=hsa-miR-103a-3p=MI0000108	Nrm_LCL_TSI_OnlyTechReplicates.txt	20_+_3898188_3898210	0	NA	20_+_3898188_3898212	No	612.666	0.0132042	inf	20_+_3898188_3898213	No	46.8364	0.144068	-3.7094
MIMAT0000101=hsa-miR-103a-3p=MI0000108	Nrm_LCL_YRI_OnlyTechReplicates.txt	20_+_3898188_3898210	0	NA	20_+_3898188_3898212	No	453.742	0.0198598	inf	20_+_3898188_3898213	No	24.2785	0.0876859	-4.22412
MIMAT0000101=hsa-miR-103a-3p=MI0000108	Nrm_LCL_GBR_OnlyTechReplicates.txt	20_+_3898188_3898210	0	NA	20_+_3898188_3898212	No	299.79	0.000131858	inf	20_+_3898188_3898213	No	24.502	0.00649522	-3.61298
MIMAT0026477=hsa-miR-128-1-5p=MI0000447	Nrm_LCL_YRI_OnlyTechReplicates.txt	2_+_136422981_136423003	1059.27	0.000512827	2_+_136422981_136423003	Yes	1059.27	0.000512827	0
MIMAT0026477=hsa-miR-128-1-5p=MI0000447	Nrm_LCL_TSI_OnlyTechReplicates.txt	2_+_136422981_136423003	801.701	0.000111964	2_+_136422981_136423003	Yes	801.701	0.000111964	0
MIMAT0026477=hsa-miR-128-1-5p=MI0000447	Nrm_LCL_FIN_OnlyTechReplicates.txt	2_+_136422981_136423003	525.279	0.000255615	2_+_136422981_136423001	No	629.043	0.000241769	0.260073
MIMAT0026477=hsa-miR-128-1-5p=MI0000447	Nrm_LCL_CEU_OnlyTechReplicates.txt	2_+_136422981_136423003	379.267	2.11651e-05	2_+_136422981_136423003	Yes	379.267	2.11651e-05	0
MIMAT0026477=hsa-miR-128-1-5p=MI0000447	Nrm_LCL_GBR_OnlyTechReplicates.txt	2_+_136422981_136423003	283.935	0.000259599	2_+_136422981_136423001	No	334.695	0.00426569	0.237287
MIMAT0004693=hsa-miR-330-5p=MI0000803	Nrm_LCL_CEU_OnlyTechReplicates.txt	19_-_46142307_46142328	283.821	0.000715266	19_-_46142306_46142328	No	1029.56	6.54927e-05	1.85897	19_-_46142307_46142328	Yes	283.821	0.000715266	-1.85897
MIMAT0004693=hsa-miR-330-5p=MI0000803	Nrm_LCL_FIN_OnlyTechReplicates.txt	19_-_46142307_46142328	400.312	0.000139588	19_-_46142306_46142328	No	623.812	0.000145055	0.639986	19_-_46142307_46142328	Yes	400.312	0.000139588	-0.639986
MIMAT0004693=hsa-miR-330-5p=MI0000803	Nrm_LCL_GBR_OnlyTechReplicates.txt	19_-_46142307_46142328	283.835	0.0016253	19_-_46142306_46142328	No	430.786	0.000379591	0.601916	19_-_46142307_46142328	Yes	283.835	0.0016253	-0.601916
MIMAT0004693=hsa-miR-330-5p=MI0000803	Nrm_LCL_YRI_OnlyTechReplicates.txt	19_-_46142307_46142328	212.454	0.000108567	19_-_46142306_46142328	No	430.364	0.000430261	1.0184	19_-_46142307_46142328	Yes	212.454	0.000108567	-1.0184
MIMAT0004693=hsa-miR-330-5p=MI0000803	Nrm_LCL_TSI_OnlyTechReplicates.txt	19_-_46142307_46142328	315.675	2.52704e-05	19_-_46142307_46142328	Yes	315.675	2.52704e-05	0	19_-_46142306_46142328	No	297.131	0.0038771	-0.0873395
MIMAT0003339=hsa-miR-421=MI0003685	Nrm_LCL_FIN_OnlyTechReplicates.txt	X_-_73438227_73438249	1027.52	0.000188394	X_-_73438227_73438249	Yes	1027.52	0.000188394	0	X_-_73438228_73438249	No	398.149	0.000131508	-1.36778	X_-_73438229_73438249	No	285.665	0.000505933	-0.478987
MIMAT0003339=hsa-miR-421=MI0003685	Nrm_LCL_CEU_OnlyTechReplicates.txt	X_-_73438227_73438249	1025.83	0.000227227	X_-_73438227_73438249	Yes	1025.83	0.000227227	0	X_-_73438228_73438249	No	379.025	0.00132583	-1.43643	X_-_73438229_73438249	No	315.376	7.35788e-05	-0.265222
MIMAT0003339=hsa-miR-421=MI0003685	Nrm_LCL_GBR_OnlyTechReplicates.txt	X_-_73438227_73438249	783.726	1.99612e-05	X_-_73438227_73438249	Yes	783.726	1.99612e-05	0	X_-_73438229_73438249	No	515.08	5.46356e-05	-0.605551	X_-_73438228_73438249	No	443.773	1.3144e-05	-0.214974
MIMAT0003339=hsa-miR-421=MI0003685	Nrm_LCL_TSI_OnlyTechReplicates.txt	X_-_73438227_73438249	779.115	8.11432e-05	X_-_73438227_73438249	Yes	779.115	8.11432e-05	0	X_-_73438228_73438249	No	547.078	0.000308681	-0.510089	X_-_73438229_73438249	No	394.096	0.000208938	-0.473202
MIMAT0003339=hsa-miR-421=MI0003685	Nrm_LCL_YRI_OnlyTechReplicates.txt	X_-_73438227_73438249	615.955	0.000133957	X_-_73438227_73438249	Yes	615.955	0.000133957	0	X_-_73438228_73438249	No	491.246	0.00111023	-0.32638	X_-_73438229_73438249	No	289.876	0.000216593	-0.761009
MIMAT0000460_1=hsa-miR-194-5p=MI0000732	Nrm_LCL_YRI_OnlyTechReplicates.txt	11_-_64658876_64658897	0	NA	11_-_64658875_64658897	No	1027.18	0.000501298	inf
MIMAT0000460_1=hsa-miR-194-5p=MI0000732	Nrm_LCL_GBR_OnlyTechReplicates.txt	11_-_64658876_64658897	0	NA	11_-_64658875_64658897	No	464.946	0.000223525	inf
MIMAT0000460_1=hsa-miR-194-5p=MI0000732	Nrm_LCL_TSI_OnlyTechReplicates.txt	11_-_64658876_64658897	0	NA	11_-_64658875_64658897	No	292.797	0.0137509	inf
MIMAT0004607=hsa-miR-138-1-3p=MI0000476	Nrm_LCL_CEU_OnlyTechReplicates.txt	3_+_44155766_44155787	18.3161	0.0570395	3_+_44155764_44155786	No	1020.93	0.0346969	5.80063	3_+_44155766_44155786	No	599.14	0.142797	-0.768915
MIMAT0004607=hsa-miR-138-1-3p=MI0000476	Nrm_LCL_TSI_OnlyTechReplicates.txt	3_+_44155766_44155787	8.55386	0.0565284	3_+_44155764_44155786	No	321.275	0.000383154	5.23109	3_+_44155766_44155786	No	124.835	0.0102835	-1.36378
MIMAT0004607=hsa-miR-138-1-3p=MI0000476	Nrm_LCL_FIN_OnlyTechReplicates.txt	3_+_44155766_44155787	6.0498	0.10919	3_+_44155764_44155786	No	281.159	0.00149139	5.53835	3_+_44155766_44155786	No	82.4909	0.000185176	-1.76908
MIMAT0000686=hsa-miR-34c-5p=MI0000743	Nrm_LCL_CEU_OnlyTechReplicates.txt	11_+_111384176_111384198	997.996	8.99586e-05	11_+_111384176_111384198	Yes	997.996	8.99586e-05	0
MIMAT0004985=hsa-miR-942-5p=MI0005767	Nrm_LCL_CEU_OnlyTechReplicates.txt	1_+_117637277_117637298	90.7663	0.00334557	1_+_117637277_117637299	No	968.117	0.00440501	3.41495	1_+_117637277_117637298	Yes	90.7663	0.00334557	-3.41495
MIMAT0004985=hsa-miR-942-5p=MI0005767	Nrm_LCL_FIN_OnlyTechReplicates.txt	1_+_117637277_117637298	74.2459	0.000563067	1_+_117637277_117637299	No	516.799	4.48523e-05	2.79922	1_+_117637279_117637299	No	79.9157	0.00487923	-2.69305
MIMAT0004985=hsa-miR-942-5p=MI0005767	Nrm_LCL_GBR_OnlyTechReplicates.txt	1_+_117637277_117637298	50.4024	0.000438999	1_+_117637277_117637299	No	392.555	0.00112486	2.96133	1_+_117637279_117637299	No	87.6758	0.00544885	-2.16264
MIMAT0004985=hsa-miR-942-5p=MI0005767	Nrm_LCL_TSI_OnlyTechReplicates.txt	1_+_117637277_117637298	123.674	0.000136306	1_+_117637277_117637299	No	390.128	0.000194166	1.65741	1_+_117637277_117637298	Yes	123.674	0.000136306	-1.65741
MIMAT0004985=hsa-miR-942-5p=MI0005767	Nrm_LCL_YRI_OnlyTechReplicates.txt	1_+_117637277_117637298	96.0132	0.00359558	1_+_117637277_117637299	No	275.898	0.00010742	1.52283	1_+_117637277_117637298	Yes	96.0132	0.00359558	-1.52283
MIMAT0004699=hsa-miR-148b-5p=MI0000811	Nrm_LCL_FIN_OnlyTechReplicates.txt	12_+_54731024_54731045	56.5427	0.0104606	12_+_54731023_54731046	No	943.684	0.00020387	4.06089	12_+_54731023_54731045	No	244.067	0.00219778	-1.95103
MIMAT0004699=hsa-miR-148b-5p=MI0000811	Nrm_LCL_TSI_OnlyTechReplicates.txt	12_+_54731024_54731045	18.9309	0.0355913	12_+_54731023_54731046	No	728.357	1.17119e-05	5.26583	12_+_54731023_54731045	No	175.93	0.000795062	-2.04964
MIMAT0004699=hsa-miR-148b-5p=MI0000811	Nrm_LCL_CEU_OnlyTechReplicates.txt	12_+_54731024_54731045	36.1941	0.00292992	12_+_54731023_54731046	No	693.809	0.000113821	4.26071	12_+_54731023_54731045	No	307.057	0.000476379	-1.17603
MIMAT0004699=hsa-miR-148b-5p=MI0000811	Nrm_LCL_YRI_OnlyTechReplicates.txt	12_+_54731024_54731045	35.3049	0.0022347	12_+_54731023_54731046	No	626.082	0.000717629	4.14841	12_+_54731023_54731045	No	156.279	0.000837049	-2.00222
MIMAT0004699=hsa-miR-148b-5p=MI0000811	Nrm_LCL_GBR_OnlyTechReplicates.txt	12_+_54731024_54731045	25.9909	0.0073728	12_+_54731023_54731046	No	488.368	0.000134357	4.23189	12_+_54731023_54731045	No	189.285	0.000616052	-1.36741
MIMAT0000764=hsa-miR-339-5p=MI0000815	Nrm_LCL_YRI_OnlyTechReplicates.txt	7_-_1062626_1062648	943.387	2.04737e-05	7_-_1062626_1062648	Yes	943.387	2.04737e-05	0
MIMAT0000764=hsa-miR-339-5p=MI0000815	Nrm_LCL_GBR_OnlyTechReplicates.txt	7_-_1062626_1062648	644.17	0.000361024	7_-_1062626_1062648	Yes	644.17	0.000361024	0
MIMAT0000764=hsa-miR-339-5p=MI0000815	Nrm_LCL_CEU_OnlyTechReplicates.txt	7_-_1062626_1062648	567.466	0.000113779	7_-_1062626_1062648	Yes	567.466	0.000113779	0
MIMAT0000764=hsa-miR-339-5p=MI0000815	Nrm_LCL_TSI_OnlyTechReplicates.txt	7_-_1062626_1062648	503.179	6.73907e-05	7_-_1062626_1062648	Yes	503.179	6.73907e-05	0
MIMAT0000764=hsa-miR-339-5p=MI0000815	Nrm_LCL_FIN_OnlyTechReplicates.txt	7_-_1062626_1062648	363.57	0.000542765	7_-_1062626_1062648	Yes	363.57	0.000542765	0
MIMAT0001343=hsa-miR-425-3p=MI0001448	Nrm_LCL_CEU_OnlyTechReplicates.txt	3_-_49057592_49057613	48.0823	0.000138349	3_-_49057593_49057614	No	941.738	0.00169553	4.29175	3_-_49057594_49057614	No	276.369	0.0142145	-1.76873	3_-_49057594_49057615	No	265.349	0.000627205	-0.0587065
MIMAT0001343=hsa-miR-425-3p=MI0001448	Nrm_LCL_FIN_OnlyTechReplicates.txt	3_-_49057592_49057613	24.3618	0.00110949	3_-_49057593_49057614	No	637.717	0.00080395	4.71023	3_-_49057594_49057615	No	244.267	0.000633637	-1.38446	3_-_49057594_49057614	No	218.712	0.0148871	-0.159426
MIMAT0001343=hsa-miR-425-3p=MI0001448	Nrm_LCL_GBR_OnlyTechReplicates.txt	3_-_49057592_49057613	12.2459	0.0403599	3_-_49057594_49057614	No	524.234	0.165316	5.41984	3_-_49057594_49057615	No	349.854	0.0745601	-0.583459	3_-_49057593_49057614	No	345.11	0.0499831	-0.0196963
MIMAT0001343=hsa-miR-425-3p=MI0001448	Nrm_LCL_YRI_OnlyTechReplicates.txt	3_-_49057592_49057613	2.70528	0.123508	3_-_49057593_49057614	No	402.754	0.00164648	7.21797	3_-_49057594_49057614	No	210.428	0.0102769	-0.936574	3_-_49057594_49057615	No	179.8	0.00202852	-0.226934
MIMAT0001343=hsa-miR-425-3p=MI0001448	Nrm_LCL_TSI_OnlyTechReplicates.txt	3_-_49057592_49057613	16.7795	0.0436746	3_-_49057593_49057614	No	373.01	0.0230144	4.47445	3_-_49057594_49057614	No	320.311	0.0163593	-0.219742	3_-_49057594_49057615	No	176.699	0.0138249	-0.858178
MIMAT0004658=hsa-miR-155-3p=MI0000681	Nrm_LCL_FIN_OnlyTechReplicates.txt	21_+_26946334_26946355	917.513	1.71618e-05	21_+_26946334_26946355	Yes	917.513	1.71618e-05	0	21_+_26946334_26946354	No	54.4533	0.00781647	-4.07464
MIMAT0004658=hsa-miR-155-3p=MI0000681	Nrm_LCL_YRI_OnlyTechReplicates.txt	21_+_26946334_26946355	768.968	2.15239e-05	21_+_26946334_26946355	Yes	768.968	2.15239e-05	0	21_+_26946334_26946354	No	100.229	0.000429918	-2.93963
MIMAT0004658=hsa-miR-155-3p=MI0000681	Nrm_LCL_GBR_OnlyTechReplicates.txt	21_+_26946334_26946355	696.973	0.000141518	21_+_26946334_26946355	Yes	696.973	0.000141518	0	21_+_26946334_26946354	No	61.436	0.0025946	-3.50395
MIMAT0004658=hsa-miR-155-3p=MI0000681	Nrm_LCL_TSI_OnlyTechReplicates.txt	21_+_26946334_26946355	615.997	6.21186e-06	21_+_26946334_26946355	Yes	615.997	6.21186e-06	0	21_+_26946334_26946354	No	38.9837	0.0310271	-3.98198
MIMAT0004658=hsa-miR-155-3p=MI0000681	Nrm_LCL_CEU_OnlyTechReplicates.txt	21_+_26946334_26946355	605.618	2.48711e-05	21_+_26946334_26946355	Yes	605.618	2.48711e-05	0	21_+_26946334_26946354	No	33.3364	0.0223115	-4.18324
MIMAT0003322=hsa-miR-652-3p=MI0003667	Nrm_LCL_TSI_OnlyTechReplicates.txt	X_+_109298617_109298637	215.127	0.000557638	X_+_109298617_109298635	No	916.049	8.15503e-05	2.09024	X_+_109298617_109298638	No	340.214	1.85366e-05	-1.42898
MIMAT0003322=hsa-miR-652-3p=MI0003667	Nrm_LCL_GBR_OnlyTechReplicates.txt	X_+_109298617_109298637	255.984	6.65285e-06	X_+_109298617_109298635	No	842.752	0.0147614	1.71906	X_+_109298617_109298638	No	354.31	9.69465e-05	-1.2501
MIMAT0003322=hsa-miR-652-3p=MI0003667	Nrm_LCL_FIN_OnlyTechReplicates.txt	X_+_109298617_109298637	230.794	1.07163e-05	X_+_109298617_109298638	No	707.493	2.46369e-06	1.61611	X_+_109298617_109298635	No	509.145	0.000294686	-0.474638
MIMAT0003322=hsa-miR-652-3p=MI0003667	Nrm_LCL_CEU_OnlyTechReplicates.txt	X_+_109298617_109298637	177.498	0.000879458	X_+_109298617_109298638	No	669.176	7.08525e-05	1.91458	X_+_109298617_109298635	No	266.62	0.00684209	-1.3276
MIMAT0003322=hsa-miR-652-3p=MI0003667	Nrm_LCL_YRI_OnlyTechReplicates.txt	X_+_109298617_109298637	134.933	0.000357538	X_+_109298617_109298638	No	288.421	0.000515737	1.09593	X_+_109298617_109298635	No	275.535	0.00206922	-0.0659416
MIMAT0003338=hsa-miR-660-5p=MI0003684	Nrm_LCL_FIN_OnlyTechReplicates.txt	X_+_49777864_49777885	901.366	3.15314e-05	X_+_49777864_49777885	Yes	901.366	3.15314e-05	0	X_+_49777864_49777886	No	772.511	5.68621e-05	-0.222557	X_+_49777864_49777887	No	240.452	3.03339e-05	-1.68381
MIMAT0003338=hsa-miR-660-5p=MI0003684	Nrm_LCL_CEU_OnlyTechReplicates.txt	X_+_49777864_49777885	757.557	0.000134017	X_+_49777864_49777886	No	817.702	0.000126438	0.110221	X_+_49777864_49777885	Yes	757.557	0.000134017	-0.110221	X_+_49777864_49777887	No	282.499	0.000784823	-1.42311
MIMAT0003338=hsa-miR-660-5p=MI0003684	Nrm_LCL_YRI_OnlyTechReplicates.txt	X_+_49777864_49777885	771.856	3.69367e-06	X_+_49777864_49777885	Yes	771.856	3.69367e-06	0	X_+_49777864_49777886	No	728.113	8.38959e-06	-0.0841692	X_+_49777864_49777887	No	187.546	0.00392524	-1.95692
MIMAT0003338=hsa-miR-660-5p=MI0003684	Nrm_LCL_TSI_OnlyTechReplicates.txt	X_+_49777864_49777885	716.352	5.67489e-05	X_+_49777864_49777885	Yes	716.352	5.67489e-05	0	X_+_49777864_49777886	No	500.95	0.000113646	-0.516001	X_+_49777864_49777887	No	143.417	0.00235918	-1.80445
MIMAT0003338=hsa-miR-660-5p=MI0003684	Nrm_LCL_GBR_OnlyTechReplicates.txt	X_+_49777864_49777885	603.64	0.00104929	X_+_49777864_49777885	Yes	603.64	0.00104929	0	X_+_49777864_49777886	No	350.192	0.00154378	-0.785543	X_+_49777864_49777887	No	86.6778	0.00275418	-2.01441
MIMAT0000705=hsa-miR-362-5p=MI0000762	Nrm_LCL_CEU_OnlyTechReplicates.txt	X_+_49773576_49773599	898.737	0.00688646	X_+_49773576_49773599	Yes	898.737	0.00688646	0	X_+_49773576_49773598	No	222.987	0.00182567	-2.01094
MIMAT0000705=hsa-miR-362-5p=MI0000762	Nrm_LCL_FIN_OnlyTechReplicates.txt	X_+_49773576_49773599	252.674	0.00255286	X_+_49773576_49773599	Yes	252.674	0.00255286	0	X_+_49773576_49773601	No	74.8039	0.00419134	-1.75609
MIMAT0000705=hsa-miR-362-5p=MI0000762	Nrm_LCL_GBR_OnlyTechReplicates.txt	X_+_49773576_49773599	233.452	0.00701627	X_+_49773576_49773599	Yes	233.452	0.00701627	0	X_+_49773576_49773598	No	90.8018	0.00518695	-1.36233
MIMAT0000705=hsa-miR-362-5p=MI0000762	Nrm_LCL_YRI_OnlyTechReplicates.txt	X_+_49773576_49773599	184.397	0.00355718	X_+_49773576_49773599	Yes	184.397	0.00355718	0	X_+_49773576_49773598	No	100.713	0.0132592	-0.872562
MIMAT0000062_2=hsa-let-7a-5p=MI0000060	Nrm_LCL_FIN_OnlyTechReplicates.txt	9_+_96938244_96938265	0	NA	9_+_96938244_96938267	No	852.315	0.00106312	inf	9_+_96938243_96938265	No	29.8343	0.042167	-4.83634
MIMAT0000062_2=hsa-let-7a-5p=MI0000060	Nrm_LCL_CEU_OnlyTechReplicates.txt	9_+_96938244_96938265	0	NA	9_+_96938244_96938267	No	712.881	3.11262e-05	inf	9_+_96938244_96938268	No	11.2307	0.00428969	-5.98814
MIMAT0000062_2=hsa-let-7a-5p=MI0000060	Nrm_LCL_TSI_OnlyTechReplicates.txt	9_+_96938244_96938265	0	NA	9_+_96938244_96938267	No	297.323	0.000613571	inf	9_+_96938243_96938265	No	17.6961	0.010137	-4.07053
MIMAT0000062_2=hsa-let-7a-5p=MI0000060	Nrm_LCL_YRI_OnlyTechReplicates.txt	9_+_96938244_96938265	0	NA	9_+_96938244_96938267	No	236.055	3.63112e-05	inf	9_+_96938243_96938265	No	14.3201	0.0340422	-4.04301
MIMAT0031180=hsa-miR-7977=MI0025753	Nrm_LCL_TSI_OnlyTechReplicates.txt	3_+_176232891_176232908	1.43089	0.355918	3_+_176232889_176232908	No	842.368	0.000225909	9.20139
MIMAT0031180=hsa-miR-7977=MI0025753	Nrm_LCL_FIN_OnlyTechReplicates.txt	3_+_176232891_176232908	0	NA	3_+_176232889_176232908	No	512.722	0.0011559	inf
MIMAT0031180=hsa-miR-7977=MI0025753	Nrm_LCL_GBR_OnlyTechReplicates.txt	3_+_176232891_176232908	0	NA	3_+_176232889_176232908	No	512.02	0.00384877	inf
MIMAT0031180=hsa-miR-7977=MI0025753	Nrm_LCL_YRI_OnlyTechReplicates.txt	3_+_176232891_176232908	0.593496	0.355918	3_+_176232889_176232908	No	404.894	0.00108275	9.41409
MIMAT0031180=hsa-miR-7977=MI0025753	Nrm_LCL_CEU_OnlyTechReplicates.txt	3_+_176232891_176232908	0.0182927	0.355918	3_+_176232889_176232908	No	220.625	0.000501819	13.558
MIMAT0004766=hsa-miR-146b-3p=MI0003129	Nrm_LCL_FIN_OnlyTechReplicates.txt	10_+_104196313_104196334	512.331	0.00240234	10_+_104196313_104196335	No	812.402	0.000355497	0.665118	10_+_104196313_104196334	Yes	512.331	0.00240234	-0.665118
MIMAT0004766=hsa-miR-146b-3p=MI0003129	Nrm_LCL_CEU_OnlyTechReplicates.txt	10_+_104196313_104196334	318.686	0.00181083	10_+_104196313_104196335	No	643.273	0.000126812	1.0133	10_+_104196313_104196334	Yes	318.686	0.00181083	-1.0133
MIMAT0004766=hsa-miR-146b-3p=MI0003129	Nrm_LCL_TSI_OnlyTechReplicates.txt	10_+_104196313_104196334	298.454	0.00209978	10_+_104196313_104196335	No	567.491	0.00111526	0.927087	10_+_104196313_104196334	Yes	298.454	0.00209978	-0.927087
MIMAT0004766=hsa-miR-146b-3p=MI0003129	Nrm_LCL_YRI_OnlyTechReplicates.txt	10_+_104196313_104196334	293.674	0.00159863	10_+_104196313_104196335	No	506.677	0.00154265	0.786851	10_+_104196313_104196334	Yes	293.674	0.00159863	-0.786851
MIMAT0004766=hsa-miR-146b-3p=MI0003129	Nrm_LCL_GBR_OnlyTechReplicates.txt	10_+_104196313_104196334	420.314	7.8642e-06	10_+_104196313_104196335	No	490.673	0.000185163	0.223294	10_+_104196313_104196334	Yes	420.314	7.8642e-06	-0.223294
MIMAT0000438=hsa-miR-152-3p=MI0000462	Nrm_LCL_CEU_OnlyTechReplicates.txt	17_-_46114540_46114560	57.7337	0.0210551	17_-_46114538_46114560	No	738.806	0.000507989	3.67771
MIMAT0000438=hsa-miR-152-3p=MI0000462	Nrm_LCL_FIN_OnlyTechReplicates.txt	17_-_46114540_46114560	27.9055	0.0445336	17_-_46114538_46114560	No	413.982	4.0569e-05	3.89095
MIMAT0000438=hsa-miR-152-3p=MI0000462	Nrm_LCL_YRI_OnlyTechReplicates.txt	17_-_46114540_46114560	57.4909	0.000356315	17_-_46114538_46114560	No	339.007	5.61516e-05	2.55991
MIMAT0004774=hsa-miR-501-3p=MI0003185	Nrm_LCL_YRI_OnlyTechReplicates.txt	X_+_49774380_49774401	737.773	0.071807	X_+_49774380_49774401	Yes	737.773	0.071807	0	X_+_49774380_49774400	No	300.235	0.000216579	-1.29709	X_+_49774380_49774402	No	161.166	0.0153656	-0.897547
MIMAT0004774=hsa-miR-501-3p=MI0003185	Nrm_LCL_FIN_OnlyTechReplicates.txt	X_+_49774380_49774401	392.458	0.0626729	X_+_49774380_49774401	Yes	392.458	0.0626729	0	X_+_49774380_49774400	No	196.625	9.39276e-05	-0.997093	X_+_49774380_49774402	No	173.957	0.0545052	-0.176713
MIMAT0004774=hsa-miR-501-3p=MI0003185	Nrm_LCL_TSI_OnlyTechReplicates.txt	X_+_49774380_49774401	300.085	0.00900961	X_+_49774380_49774401	Yes	300.085	0.00900961	0	X_+_49774380_49774400	No	183.141	0.00293847	-0.712416	X_+_49774380_49774399	No	147.736	0.0963667	-0.309938
MIMAT0004774=hsa-miR-501-3p=MI0003185	Nrm_LCL_CEU_OnlyTechReplicates.txt	X_+_49774380_49774401	204.584	0.0285148	X_+_49774380_49774401	Yes	204.584	0.0285148	0	X_+_49774380_49774400	No	183.309	1.67455e-05	-0.158419	X_+_49774380_49774402	No	92.2795	0.00962987	-0.990196
MIMAT0000418=hsa-miR-23b-3p=MI0000439	Nrm_LCL_CEU_OnlyTechReplicates.txt	9_+_97847547_97847567	486.636	6.79745e-05	9_+_97847547_97847570	No	727.735	2.91649e-05	0.580569	9_+_97847547_97847567	Yes	486.636	6.79745e-05	-0.580569	9_+_97847547_97847568	No	186.864	9.55647e-05	-1.38086
MIMAT0000418=hsa-miR-23b-3p=MI0000439	Nrm_LCL_FIN_OnlyTechReplicates.txt	9_+_97847547_97847567	527.716	1.09577e-05	9_+_97847547_97847570	No	624.015	1.24205e-05	0.241818	9_+_97847547_97847567	Yes	527.716	1.09577e-05	-0.241818	9_+_97847547_97847568	No	208.03	0.00038637	-1.34297
MIMAT0000418=hsa-miR-23b-3p=MI0000439	Nrm_LCL_YRI_OnlyTechReplicates.txt	9_+_97847547_97847567	355.326	0.000130334	9_+_97847547_97847570	No	436.72	0.000954402	0.297563	9_+_97847547_97847567	Yes	355.326	0.000130334	-0.297563	9_+_97847547_97847568	No	156.648	0.00865042	-1.18161
MIMAT0000418=hsa-miR-23b-3p=MI0000439	Nrm_LCL_TSI_OnlyTechReplicates.txt	9_+_97847547_97847567	262.653	0.000599481	9_+_97847547_97847567	Yes	262.653	0.000599481	0	9_+_97847547_97847570	No	261.808	0.000420093	-0.00465178	9_+_97847547_97847568	No	93.2764	0.000364877	-1.48892
MIMAT0004688=hsa-miR-374a-3p=MI0000782	Nrm_LCL_GBR_OnlyTechReplicates.txt	X_-_73507130_73507151	713.225	0.000672097	X_-_73507130_73507151	Yes	713.225	0.000672097	0
MIMAT0004688=hsa-miR-374a-3p=MI0000782	Nrm_LCL_FIN_OnlyTechReplicates.txt	X_-_73507130_73507151	623.986	0.00159085	X_-_73507130_73507151	Yes	623.986	0.00159085	0
MIMAT0004688=hsa-miR-374a-3p=MI0000782	Nrm_LCL_CEU_OnlyTechReplicates.txt	X_-_73507130_73507151	559.138	0.000861588	X_-_73507130_73507151	Yes	559.138	0.000861588	0
MIMAT0004688=hsa-miR-374a-3p=MI0000782	Nrm_LCL_YRI_OnlyTechReplicates.txt	X_-_73507130_73507151	389.113	0.00257751	X_-_73507130_73507151	Yes	389.113	0.00257751	0
MIMAT0004688=hsa-miR-374a-3p=MI0000782	Nrm_LCL_TSI_OnlyTechReplicates.txt	X_-_73507130_73507151	348.625	0.00175102	X_-_73507130_73507151	Yes	348.625	0.00175102	0
MIMAT0004570=hsa-miR-223-5p=MI0000300	Nrm_LCL_TSI_OnlyTechReplicates.txt	X_+_65238737_65238758	27.8283	0.00851371	X_+_65238737_65238763	No	702.743	0.0719682	4.65837	X_+_65238737_65238764	No	237.647	0.127843	-1.56417
MIMAT0004570=hsa-miR-223-5p=MI0000300	Nrm_LCL_GBR_OnlyTechReplicates.txt	X_+_65238737_65238758	12.2398	0.0613448	X_+_65238737_65238763	No	604.358	0.000446971	5.62575	X_+_65238737_65238764	No	118.087	0.000519399	-2.35555
MIMAT0004570=hsa-miR-223-5p=MI0000300	Nrm_LCL_FIN_OnlyTechReplicates.txt	X_+_65238737_65238758	4.26524	0.102572	X_+_65238737_65238763	No	244.547	0.0032932	5.84134	X_+_65238737_65238764	No	96.003	0.00473537	-1.34896
MIMAT0000430_1=hsa-miR-138-5p=MI0000476	Nrm_LCL_CEU_OnlyTechReplicates.txt	3_+_44155726_44155748	0	NA	3_+_44155726_44155749	No	699.118	8.00068e-06	inf	3_+_44155726_44155750	No	566.117	0.000683821	-0.304436
MIMAT0000430_1=hsa-miR-138-5p=MI0000476	Nrm_LCL_TSI_OnlyTechReplicates.txt	3_+_44155726_44155748	0	NA	3_+_44155726_44155750	No	185.53	0.0789492	inf	3_+_44155726_44155749	No	172.104	0.0921573	-0.108379
MIMAT0000430_1=hsa-miR-138-5p=MI0000476	Nrm_LCL_FIN_OnlyTechReplicates.txt	3_+_44155726_44155748	0	NA	3_+_44155726_44155749	No	179.933	0.139517	inf	3_+_44155726_44155750	No	177.481	0.0535794	-0.0197971
MIMAT0000099_1=hsa-miR-101-3p=MI0000739	Nrm_LCL_FIN_OnlyTechReplicates.txt	9_+_4850345_4850365	0	NA	9_+_4850345_4850367	No	689.538	0.00019251	inf
MIMAT0000099_1=hsa-miR-101-3p=MI0000739	Nrm_LCL_CEU_OnlyTechReplicates.txt	9_+_4850345_4850365	0	NA	9_+_4850345_4850367	No	631.254	0.000564583	inf
MIMAT0000099_1=hsa-miR-101-3p=MI0000739	Nrm_LCL_TSI_OnlyTechReplicates.txt	9_+_4850345_4850365	0	NA	9_+_4850345_4850367	No	300.601	1.57477e-05	inf
MIMAT0000099_1=hsa-miR-101-3p=MI0000739	Nrm_LCL_YRI_OnlyTechReplicates.txt	9_+_4850345_4850365	0	NA	9_+_4850345_4850367	No	283.932	0.00137653	inf
MIMAT0000099_1=hsa-miR-101-3p=MI0000739	Nrm_LCL_GBR_OnlyTechReplicates.txt	9_+_4850345_4850365	0	NA	9_+_4850345_4850367	No	217.239	0.000598296	inf
MIMAT0005882=hsa-miR-548k=MI0006354	Nrm_LCL_CEU_OnlyTechReplicates.txt	11_+_70130092_70130113	682.113	0.00011926	11_+_70130092_70130113	Yes	682.113	0.00011926	0
MIMAT0005882=hsa-miR-548k=MI0006354	Nrm_LCL_FIN_OnlyTechReplicates.txt	11_+_70130092_70130113	533.843	1.59609e-05	11_+_70130092_70130113	Yes	533.843	1.59609e-05	0
MIMAT0005882=hsa-miR-548k=MI0006354	Nrm_LCL_TSI_OnlyTechReplicates.txt	11_+_70130092_70130113	420.563	0.000459947	11_+_70130092_70130113	Yes	420.563	0.000459947	0
MIMAT0005882=hsa-miR-548k=MI0006354	Nrm_LCL_YRI_OnlyTechReplicates.txt	11_+_70130092_70130113	360.332	0.00055845	11_+_70130092_70130113	Yes	360.332	0.00055845	0
MIMAT0005882=hsa-miR-548k=MI0006354	Nrm_LCL_GBR_OnlyTechReplicates.txt	11_+_70130092_70130113	265.942	0.000168627	11_+_70130092_70130113	Yes	265.942	0.000168627	0
MIMAT0004586=hsa-miR-15b-3p=MI0000438	Nrm_LCL_FIN_OnlyTechReplicates.txt	3_+_160122433_160122454	680.186	1.33705e-05	3_+_160122433_160122454	Yes	680.186	1.33705e-05	0	3_+_160122433_160122453	No	523.45	6.34067e-05	-0.377877
MIMAT0004586=hsa-miR-15b-3p=MI0000438	Nrm_LCL_TSI_OnlyTechReplicates.txt	3_+_160122433_160122454	625.438	0.000244752	3_+_160122433_160122453	No	631.728	0.000362237	0.0144358	3_+_160122433_160122454	Yes	625.438	0.000244752	-0.0144358
MIMAT0004586=hsa-miR-15b-3p=MI0000438	Nrm_LCL_YRI_OnlyTechReplicates.txt	3_+_160122433_160122454	572.24	0.000135413	3_+_160122433_160122454	Yes	572.24	0.000135413	0	3_+_160122433_160122453	No	539.392	2.93952e-06	-0.0852851
MIMAT0004586=hsa-miR-15b-3p=MI0000438	Nrm_LCL_CEU_OnlyTechReplicates.txt	3_+_160122433_160122454	446.387	0.00290542	3_+_160122433_160122453	No	546.553	0.00124236	0.292065	3_+_160122433_160122454	Yes	446.387	0.00290542	-0.292065
MIMAT0004586=hsa-miR-15b-3p=MI0000438	Nrm_LCL_GBR_OnlyTechReplicates.txt	3_+_160122433_160122454	294.399	0.000121934	3_+_160122433_160122454	Yes	294.399	0.000121934	0	3_+_160122433_160122453	No	234.897	0.00134794	-0.325744
MIMAT0002177=hsa-miR-486-5p=MI0002470	Nrm_LCL_YRI_OnlyTechReplicates.txt	8_-_41518002_41518023	0	NA	8_-_41518001_41518023	No	648.476	0.00487797	inf
MIMAT0002177=hsa-miR-486-5p=MI0002470	Nrm_LCL_TSI_OnlyTechReplicates.txt	8_-_41518002_41518023	0	NA	8_-_41518001_41518023	No	287.431	0.00364971	inf
MIMAT0002177=hsa-miR-486-5p=MI0002470	Nrm_LCL_FIN_OnlyTechReplicates.txt	8_-_41518002_41518023	0	NA	8_-_41518001_41518023	No	240.77	0.00184788	inf
MIMAT0002177=hsa-miR-486-5p=MI0002470	Nrm_LCL_CEU_OnlyTechReplicates.txt	8_-_41518002_41518023	0	NA	8_-_41518001_41518023	No	216.858	0.00119915	inf
MIMAT0002177=hsa-miR-486-5p=MI0002470	Nrm_LCL_GBR_OnlyTechReplicates.txt	8_-_41518002_41518023	0	NA	8_-_41518001_41518023	No	182.347	0.00306916	inf
MIMAT0004674=hsa-miR-30c-1-3p=MI0000736	Nrm_LCL_CEU_OnlyTechReplicates.txt	1_+_41223011_41223032	627.678	0.0013406	1_+_41223011_41223032	Yes	627.678	0.0013406	0	1_+_41223011_41223031	No	277.724	0.000350607	-1.17637
MIMAT0004674=hsa-miR-30c-1-3p=MI0000736	Nrm_LCL_GBR_OnlyTechReplicates.txt	1_+_41223011_41223032	259.553	0.000442767	1_+_41223011_41223031	No	627.464	0.0313997	1.27351	1_+_41223011_41223032	Yes	259.553	0.000442767	-1.27351
MIMAT0004674=hsa-miR-30c-1-3p=MI0000736	Nrm_LCL_FIN_OnlyTechReplicates.txt	1_+_41223011_41223032	560.511	0.000111999	1_+_41223011_41223032	Yes	560.511	0.000111999	0	1_+_41223011_41223031	No	399.42	0.000486393	-0.488838
MIMAT0004674=hsa-miR-30c-1-3p=MI0000736	Nrm_LCL_YRI_OnlyTechReplicates.txt	1_+_41223011_41223032	454.591	0.000519563	1_+_41223011_41223031	No	554.842	9.24326e-05	0.287508	1_+_41223011_41223032	Yes	454.591	0.000519563	-0.287508
MIMAT0004674=hsa-miR-30c-1-3p=MI0000736	Nrm_LCL_TSI_OnlyTechReplicates.txt	1_+_41223011_41223032	251.451	0.00177532	1_+_41223011_41223031	No	517.475	0.000160385	1.04121	1_+_41223011_41223032	Yes	251.451	0.00177532	-1.04121
MIMAT0004487=hsa-let-7f-2-3p=MI0000068	Nrm_LCL_CEU_OnlyTechReplicates.txt	X_-_53584157_53584178	597.938	0.000184438	X_-_53584157_53584178	Yes	597.938	0.000184438	0	X_-_53584158_53584178	No	19.2805	0.0165802	-4.95478
MIMAT0004487=hsa-let-7f-2-3p=MI0000068	Nrm_LCL_FIN_OnlyTechReplicates.txt	X_-_53584157_53584178	395.725	0.000940749	X_-_53584157_53584178	Yes	395.725	0.000940749	0	X_-_53584158_53584178	No	24.9726	0.00352245	-3.98608
MIMAT0004487=hsa-let-7f-2-3p=MI0000068	Nrm_LCL_YRI_OnlyTechReplicates.txt	X_-_53584157_53584178	192.977	0.0016337	X_-_53584157_53584178	Yes	192.977	0.0016337	0	X_-_53584158_53584178	No	12.7612	0.0449279	-3.91859
MIMAT0000446=hsa-miR-127-3p=MI0000472	Nrm_LCL_TSI_OnlyTechReplicates.txt	14_+_101349372_101349393	591.793	0.340346	14_+_101349372_101349393	Yes	591.793	0.340346	0
MIMAT0002891=hsa-miR-18a-3p=MI0000072	Nrm_LCL_YRI_OnlyTechReplicates.txt	13_+_92003051_92003073	240.184	0.0189848	13_+_92003051_92003072	No	568.813	0.000293945	1.24381	13_+_92003051_92003073	Yes	240.184	0.0189848	-1.24381
MIMAT0002891=hsa-miR-18a-3p=MI0000072	Nrm_LCL_TSI_OnlyTechReplicates.txt	13_+_92003051_92003073	227.002	0.00423059	13_+_92003051_92003072	No	556.622	0.00232579	1.29399	13_+_92003051_92003073	Yes	227.002	0.00423059	-1.29399
MIMAT0002891=hsa-miR-18a-3p=MI0000072	Nrm_LCL_GBR_OnlyTechReplicates.txt	13_+_92003051_92003073	174.319	0.00293708	13_+_92003051_92003072	No	373.015	6.584e-06	1.0975	13_+_92003051_92003073	Yes	174.319	0.00293708	-1.0975
MIMAT0002891=hsa-miR-18a-3p=MI0000072	Nrm_LCL_FIN_OnlyTechReplicates.txt	13_+_92003051_92003073	211.23	0.000751944	13_+_92003051_92003072	No	340.802	8.25606e-05	0.690121	13_+_92003051_92003073	Yes	211.23	0.000751944	-0.690121
MIMAT0002891=hsa-miR-18a-3p=MI0000072	Nrm_LCL_CEU_OnlyTechReplicates.txt	13_+_92003051_92003073	223.509	0.000271868	13_+_92003051_92003072	No	241.244	7.34186e-05	0.110159	13_+_92003051_92003073	Yes	223.509	0.000271868	-0.110159
MIMAT0000072=hsa-miR-18a-5p=MI0000072	Nrm_LCL_CEU_OnlyTechReplicates.txt	13_+_92003010_92003032	554.808	0.00956637	13_+_92003010_92003032	Yes	554.808	0.00956637	0	13_+_92003010_92003033	No	306.907	0.000669118	-0.854189
MIMAT0000072=hsa-miR-18a-5p=MI0000072	Nrm_LCL_YRI_OnlyTechReplicates.txt	13_+_92003010_92003032	466.21	0.00293722	13_+_92003010_92003032	Yes	466.21	0.00293722	0	13_+_92003010_92003033	No	176.216	0.00378238	-1.40363
MIMAT0000072=hsa-miR-18a-5p=MI0000072	Nrm_LCL_GBR_OnlyTechReplicates.txt	13_+_92003010_92003032	402.075	0.00755256	13_+_92003010_92003032	Yes	402.075	0.00755256	0	13_+_92003010_92003031	No	185.689	0.0284965	-1.11458
MIMAT0000072=hsa-miR-18a-5p=MI0000072	Nrm_LCL_FIN_OnlyTechReplicates.txt	13_+_92003010_92003032	325.421	0.000132649	13_+_92003010_92003032	Yes	325.421	0.000132649	0	13_+_92003010_92003033	No	144.331	4.22763e-07	-1.17292
MIMAT0000072=hsa-miR-18a-5p=MI0000072	Nrm_LCL_TSI_OnlyTechReplicates.txt	13_+_92003010_92003032	252.821	0.000354825	13_+_92003010_92003032	Yes	252.821	0.000354825	0	13_+_92003010_92003030	No	175.598	0.0206816	-0.525844
MIMAT0004498=hsa-miR-25-5p=MI0000082	Nrm_LCL_YRI_OnlyTechReplicates.txt	7_-_99691233_99691253	410.981	0.000519716	7_-_99691231_99691253	No	538.283	0.00180541	0.389293	7_-_99691233_99691253	Yes	410.981	0.000519716	-0.389293
MIMAT0004498=hsa-miR-25-5p=MI0000082	Nrm_LCL_FIN_OnlyTechReplicates.txt	7_-_99691233_99691253	138	0.000313968	7_-_99691231_99691253	No	465.13	1.36382e-05	1.75297	7_-_99691232_99691253	No	146.7	0.000275171	-1.66476
MIMAT0004498=hsa-miR-25-5p=MI0000082	Nrm_LCL_TSI_OnlyTechReplicates.txt	7_-_99691233_99691253	420.996	0.00722543	7_-_99691231_99691253	No	452.697	0.0012918	0.10474	7_-_99691233_99691253	Yes	420.996	0.00722543	-0.10474
MIMAT0004498=hsa-miR-25-5p=MI0000082	Nrm_LCL_CEU_OnlyTechReplicates.txt	7_-_99691233_99691253	119.126	0.00183341	7_-_99691231_99691253	No	375.595	0.0302302	1.65669	7_-_99691233_99691253	Yes	119.126	0.00183341	-1.65669
MIMAT0004498=hsa-miR-25-5p=MI0000082	Nrm_LCL_GBR_OnlyTechReplicates.txt	7_-_99691233_99691253	334.176	0.0111144	7_-_99691231_99691253	No	373.023	0.00756503	0.158659	7_-_99691233_99691253	Yes	334.176	0.0111144	-0.158659
MIMAT0000761=hsa-miR-324-5p=MI0000813	Nrm_LCL_GBR_OnlyTechReplicates.txt	17_-_7126661_7126683	70.7358	0.00213796	17_-_7126662_7126683	No	533.715	0.125149	2.91556	17_-_7126665_7126683	No	97.5366	0.000934432	-2.45206
MIMAT0000761=hsa-miR-324-5p=MI0000813	Nrm_LCL_FIN_OnlyTechReplicates.txt	17_-_7126661_7126683	117.16	0.000489043	17_-_7126662_7126683	No	306.089	0.000613711	1.38548	17_-_7126661_7126683	Yes	117.16	0.000489043	-1.38548
MIMAT0000761=hsa-miR-324-5p=MI0000813	Nrm_LCL_TSI_OnlyTechReplicates.txt	17_-_7126661_7126683	66.8699	0.00916186	17_-_7126662_7126683	No	274.786	0.011202	2.03888	17_-_7126665_7126683	No	142.537	0.00974549	-0.946974
MIMAT0000761=hsa-miR-324-5p=MI0000813	Nrm_LCL_YRI_OnlyTechReplicates.txt	17_-_7126661_7126683	52.3384	0.00323745	17_-_7126662_7126683	No	236.819	0.000449696	2.17784	17_-_7126665_7126683	No	58.5203	0.00710628	-2.01678
MIMAT0000761=hsa-miR-324-5p=MI0000813	Nrm_LCL_CEU_OnlyTechReplicates.txt	17_-_7126661_7126683	105.971	0.00048302	17_-_7126662_7126683	No	185.328	0.000289496	0.80642	17_-_7126661_7126683	Yes	105.971	0.00048302	-0.80642
MIMAT0017994=hsa-miR-3615=MI0016005	Nrm_LCL_TSI_OnlyTechReplicates.txt	17_+_72744802_72744822	131.55	0.000825976	17_+_72744802_72744821	No	530.263	3.98662e-06	2.0111	17_+_72744802_72744824	No	452.312	0.000338796	-0.22939	17_+_72744802_72744823	No	419.693	0.00516007	-0.107984
MIMAT0017994=hsa-miR-3615=MI0016005	Nrm_LCL_CEU_OnlyTechReplicates.txt	17_+_72744802_72744822	85.0417	0.00186667	17_+_72744802_72744824	No	529.73	0.000260347	2.63901	17_+_72744802_72744823	No	334.84	0.00666872	-0.661783	17_+_72744802_72744821	No	128.052	0.00377385	-1.38675
MIMAT0017994=hsa-miR-3615=MI0016005	Nrm_LCL_FIN_OnlyTechReplicates.txt	17_+_72744802_72744822	132.99	0.00699328	17_+_72744802_72744824	No	463.493	0.00369532	1.80123	17_+_72744802_72744823	No	281.624	0.00648165	-0.718777	17_+_72744802_72744821	No	213.222	0.000725127	-0.401417
MIMAT0017994=hsa-miR-3615=MI0016005	Nrm_LCL_YRI_OnlyTechReplicates.txt	17_+_72744802_72744822	106.479	0.00370996	17_+_72744802_72744824	No	460.87	0.000404863	2.1138	17_+_72744802_72744823	No	377.72	0.00310721	-0.287044	17_+_72744802_72744821	No	314.762	0.000901427	-0.263053
MIMAT0017994=hsa-miR-3615=MI0016005	Nrm_LCL_GBR_OnlyTechReplicates.txt	17_+_72744802_72744822	147.589	0.00368535	17_+_72744802_72744824	No	411.263	0.0020143	1.47847	17_+_72744802_72744823	No	397.322	0.0246569	-0.0497528	17_+_72744802_72744821	No	362.6	0.00233538	-0.131932
MIMAT0000069=hsa-miR-16-5p=MI0000070	Nrm_LCL_CEU_OnlyTechReplicates.txt	13_-_50623163_50623184	0	NA	13_-_50623161_50623184	No	528.911	0.000660233	inf
MIMAT0000069=hsa-miR-16-5p=MI0000070	Nrm_LCL_TSI_OnlyTechReplicates.txt	13_-_50623163_50623184	0	NA	13_-_50623161_50623184	No	412.147	0.0238833	inf
MIMAT0000069=hsa-miR-16-5p=MI0000070	Nrm_LCL_FIN_OnlyTechReplicates.txt	13_-_50623163_50623184	0	NA	13_-_50623161_50623184	No	405.937	0.0118586	inf
MIMAT0000069=hsa-miR-16-5p=MI0000070	Nrm_LCL_YRI_OnlyTechReplicates.txt	13_-_50623163_50623184	0	NA	13_-_50623161_50623184	No	405.901	0.00168091	inf
MIMAT0004553=hsa-miR-7-1-3p=MI0000263	Nrm_LCL_YRI_OnlyTechReplicates.txt	9_-_86584686_86584707	527.707	0.00145867	9_-_86584686_86584707	Yes	527.707	0.00145867	0	9_-_86584689_86584707	No	114.872	0.0012756	-2.19971
MIMAT0004553=hsa-miR-7-1-3p=MI0000263	Nrm_LCL_TSI_OnlyTechReplicates.txt	9_-_86584686_86584707	364.603	9.56192e-07	9_-_86584686_86584707	Yes	364.603	9.56192e-07	0	9_-_86584689_86584707	No	174.226	0.00131963	-1.06537
MIMAT0004553=hsa-miR-7-1-3p=MI0000263	Nrm_LCL_CEU_OnlyTechReplicates.txt	9_-_86584686_86584707	343.996	0.000255987	9_-_86584686_86584707	Yes	343.996	0.000255987	0	9_-_86584689_86584707	No	257.175	0.000143729	-0.419642
MIMAT0004553=hsa-miR-7-1-3p=MI0000263	Nrm_LCL_FIN_OnlyTechReplicates.txt	9_-_86584686_86584707	251.354	6.07023e-05	9_-_86584686_86584707	Yes	251.354	6.07023e-05	0	9_-_86584689_86584707	No	119.636	0.00105871	-1.07106
MIMAT0004553=hsa-miR-7-1-3p=MI0000263	Nrm_LCL_GBR_OnlyTechReplicates.txt	9_-_86584686_86584707	172.391	0.000352598	9_-_86584689_86584707	No	223.894	2.47376e-05	0.377131	9_-_86584686_86584707	Yes	172.391	0.000352598	-0.377131
MIMAT0030019=hsa-miR-7704=MI0025240	Nrm_LCL_GBR_OnlyTechReplicates.txt	2_+_177053571_177053589	527.15	0.024872	2_+_177053571_177053589	Yes	527.15	0.024872	0
MIMAT0030019=hsa-miR-7704=MI0025240	Nrm_LCL_CEU_OnlyTechReplicates.txt	2_+_177053571_177053589	177.433	0.00520533	2_+_177053571_177053587	No	250.649	0.00748232	0.498397
MIMAT0030019=hsa-miR-7704=MI0025240	Nrm_LCL_FIN_OnlyTechReplicates.txt	2_+_177053571_177053589	189.182	0.000738944	2_+_177053570_177053588	No	189.901	0.00219158	0.00547657
MIMAT0030019=hsa-miR-7704=MI0025240	Nrm_LCL_TSI_OnlyTechReplicates.txt	2_+_177053571_177053589	175.244	0.000534176	2_+_177053571_177053589	Yes	175.244	0.000534176	0
MIMAT0003242=hsa-miR-577=MI0003584	Nrm_LCL_YRI_OnlyTechReplicates.txt	4_+_115577930_115577950	15.4482	0.0196837	4_+_115577929_115577950	No	526.552	0.000391078	5.09107
MIMAT0003242=hsa-miR-577=MI0003584	Nrm_LCL_GBR_OnlyTechReplicates.txt	4_+_115577930_115577950	240.265	0.000701864	4_+_115577929_115577950	No	333.266	0.0113604	0.472047
MIMAT0003242=hsa-miR-577=MI0003584	Nrm_LCL_CEU_OnlyTechReplicates.txt	4_+_115577930_115577950	16.1565	0.00220105	4_+_115577929_115577950	No	254.138	3.37177e-05	3.97543
MIMAT0003242=hsa-miR-577=MI0003584	Nrm_LCL_TSI_OnlyTechReplicates.txt	4_+_115577930_115577950	11.5569	0.0657156	4_+_115577929_115577950	No	247.584	0.000756512	4.42109
MIMAT0003241=hsa-miR-576-5p=MI0003583	Nrm_LCL_CEU_OnlyTechReplicates.txt	4_+_110409869_110409890	169.601	0.000213745	4_+_110409869_110409891	No	525.474	0.00174035	1.63148
MIMAT0003241=hsa-miR-576-5p=MI0003583	Nrm_LCL_TSI_OnlyTechReplicates.txt	4_+_110409869_110409890	199.902	0.000141045	4_+_110409869_110409891	No	472.367	4.40242e-06	1.24061
MIMAT0003241=hsa-miR-576-5p=MI0003583	Nrm_LCL_YRI_OnlyTechReplicates.txt	4_+_110409869_110409890	176.287	4.30878e-05	4_+_110409869_110409891	No	446.253	0.00429061	1.33994
MIMAT0003241=hsa-miR-576-5p=MI0003583	Nrm_LCL_FIN_OnlyTechReplicates.txt	4_+_110409869_110409890	112.728	0.00252892	4_+_110409869_110409891	No	376.199	0.000104684	1.73866
MIMAT0003241=hsa-miR-576-5p=MI0003583	Nrm_LCL_GBR_OnlyTechReplicates.txt	4_+_110409869_110409890	92.3831	0.00425814	4_+_110409869_110409891	No	210.434	0.000472478	1.18767
MIMAT0017992=hsa-miR-3614-5p=MI0016004	Nrm_LCL_TSI_OnlyTechReplicates.txt	17_-_54968680_54968702	19.7988	0.0803529	17_-_54968681_54968702	No	509.187	0.000312817	4.68471	17_-_54968680_54968702	Yes	19.7988	0.0803529	-4.68471
MIMAT0017992=hsa-miR-3614-5p=MI0016004	Nrm_LCL_YRI_OnlyTechReplicates.txt	17_-_54968680_54968702	10.5437	0.0213137	17_-_54968681_54968702	No	437.354	0.000113064	5.37435	17_-_54968681_54968700	No	13.9878	0.0964106	-4.96656
MIMAT0017992=hsa-miR-3614-5p=MI0016004	Nrm_LCL_GBR_OnlyTechReplicates.txt	17_-_54968680_54968702	3.78455	0.308914	17_-_54968681_54968702	No	237.352	0.000719482	5.97076	17_-_54968682_54968702	No	8.78862	0.0482845	-4.75525
MIMAT0004767=hsa-miR-193b-5p=MI0003137	Nrm_LCL_CEU_OnlyTechReplicates.txt	16_+_14397837_14397858	505.729	0.00124616	16_+_14397837_14397858	Yes	505.729	0.00124616	0	16_+_14397837_14397857	No	247.971	0.00270178	-1.02819
MIMAT0004767=hsa-miR-193b-5p=MI0003137	Nrm_LCL_FIN_OnlyTechReplicates.txt	16_+_14397837_14397858	482.922	0.000653708	16_+_14397837_14397858	Yes	482.922	0.000653708	0	16_+_14397837_14397857	No	322.528	1.39136e-05	-0.582363
MIMAT0004767=hsa-miR-193b-5p=MI0003137	Nrm_LCL_TSI_OnlyTechReplicates.txt	16_+_14397837_14397858	362.981	4.80574e-06	16_+_14397837_14397857	No	462.621	1.38617e-05	0.349938	16_+_14397837_14397858	Yes	362.981	4.80574e-06	-0.349938
MIMAT0004767=hsa-miR-193b-5p=MI0003137	Nrm_LCL_YRI_OnlyTechReplicates.txt	16_+_14397837_14397858	259.968	0.0017917	16_+_14397837_14397857	No	334.766	0.000214254	0.364817	16_+_14397837_14397858	Yes	259.968	0.0017917	-0.364817
MIMAT0004767=hsa-miR-193b-5p=MI0003137	Nrm_LCL_GBR_OnlyTechReplicates.txt	16_+_14397837_14397858	197.569	0.00157443	16_+_14397837_14397857	No	278.795	5.81954e-06	0.496846	16_+_14397837_14397858	Yes	197.569	0.00157443	-0.496846
MIMAT0000424=hsa-miR-128-3p=MI0000447	Nrm_LCL_CEU_OnlyTechReplicates.txt	2_+_136423016_136423036	0	NA	2_+_136423016_136423037	No	503.795	0.000474601	inf
MIMAT0000424=hsa-miR-128-3p=MI0000447	Nrm_LCL_YRI_OnlyTechReplicates.txt	2_+_136423016_136423036	0	NA	2_+_136423016_136423037	No	402.399	0.000184831	inf
MIMAT0000424=hsa-miR-128-3p=MI0000447	Nrm_LCL_FIN_OnlyTechReplicates.txt	2_+_136423016_136423036	0	NA	2_+_136423016_136423037	No	369.626	0.000370709	inf
MIMAT0000424=hsa-miR-128-3p=MI0000447	Nrm_LCL_GBR_OnlyTechReplicates.txt	2_+_136423016_136423036	0	NA	2_+_136423016_136423037	No	255.206	1.68172e-05	inf
MIMAT0000424=hsa-miR-128-3p=MI0000447	Nrm_LCL_TSI_OnlyTechReplicates.txt	2_+_136423016_136423036	0	NA	2_+_136423016_136423037	No	237.588	0.00103346	inf
MIMAT0004955=hsa-miR-374b-5p=MI0005566	Nrm_LCL_CEU_OnlyTechReplicates.txt	X_-_73438422_73438443	215.965	0.00333573	X_-_73438423_73438443	No	502.726	1.68493e-06	1.21897	X_-_73438421_73438443	No	396.683	0.00127719	-0.341785
MIMAT0004955=hsa-miR-374b-5p=MI0005566	Nrm_LCL_YRI_OnlyTechReplicates.txt	X_-_73438422_73438443	288.209	0.00417758	X_-_73438423_73438443	No	385.265	3.10327e-05	0.418735	X_-_73438422_73438443	Yes	288.209	0.00417758	-0.418735
MIMAT0004955=hsa-miR-374b-5p=MI0005566	Nrm_LCL_TSI_OnlyTechReplicates.txt	X_-_73438422_73438443	163.957	0.00989628	X_-_73438423_73438443	No	377.702	8.36586e-05	1.20393	X_-_73438422_73438443	Yes	163.957	0.00989628	-1.20393
MIMAT0004955=hsa-miR-374b-5p=MI0005566	Nrm_LCL_FIN_OnlyTechReplicates.txt	X_-_73438422_73438443	121.13	0.000116045	X_-_73438423_73438443	No	273.837	0.000154506	1.17676	X_-_73438422_73438443	Yes	121.13	0.000116045	-1.17676
MIMAT0004955=hsa-miR-374b-5p=MI0005566	Nrm_LCL_GBR_OnlyTechReplicates.txt	X_-_73438422_73438443	145.381	0.00129285	X_-_73438423_73438443	No	197.228	3.36659e-05	0.440022	X_-_73438422_73438443	Yes	145.381	0.00129285	-0.440022
MIMAT0004810=hsa-miR-629-5p=MI0003643	Nrm_LCL_CEU_OnlyTechReplicates.txt	15_-_70371766_70371786	498.561	5.95006e-07	15_-_70371766_70371786	Yes	498.561	5.95006e-07	0	15_-_70371765_70371786	No	335.593	2.35302e-07	-0.571055
MIMAT0004810=hsa-miR-629-5p=MI0003643	Nrm_LCL_GBR_OnlyTechReplicates.txt	15_-_70371766_70371786	472.915	0.000250538	15_-_70371766_70371786	Yes	472.915	0.000250538	0	15_-_70371768_70371786	No	216.792	0.000311273	-1.12527
MIMAT0004810=hsa-miR-629-5p=MI0003643	Nrm_LCL_YRI_OnlyTechReplicates.txt	15_-_70371766_70371786	440.484	1.45505e-05	15_-_70371766_70371786	Yes	440.484	1.45505e-05	0	15_-_70371765_70371786	No	183.04	0.000833288	-1.26693
MIMAT0004810=hsa-miR-629-5p=MI0003643	Nrm_LCL_TSI_OnlyTechReplicates.txt	15_-_70371766_70371786	421.694	6.08951e-06	15_-_70371766_70371786	Yes	421.694	6.08951e-06	0	15_-_70371768_70371786	No	236.342	0.00393905	-0.835318
MIMAT0004810=hsa-miR-629-5p=MI0003643	Nrm_LCL_FIN_OnlyTechReplicates.txt	15_-_70371766_70371786	414.495	5.65384e-05	15_-_70371766_70371786	Yes	414.495	5.65384e-05	0	15_-_70371765_70371786	No	237.384	0.000679678	-0.804131
MIMAT0004500=hsa-miR-26b-3p=MI0000084	Nrm_LCL_YRI_OnlyTechReplicates.txt	2_+_219267415_219267436	127.017	0.00663215	2_+_219267415_219267435	No	493.249	0.0106503	1.95729	2_+_219267415_219267436	Yes	127.017	0.00663215	-1.95729
MIMAT0004500=hsa-miR-26b-3p=MI0000084	Nrm_LCL_TSI_OnlyTechReplicates.txt	2_+_219267415_219267436	102.29	0.0258744	2_+_219267415_219267435	No	414.782	6.84703e-05	2.01969	2_+_219267415_219267436	Yes	102.29	0.0258744	-2.01969
MIMAT0004500=hsa-miR-26b-3p=MI0000084	Nrm_LCL_GBR_OnlyTechReplicates.txt	2_+_219267415_219267436	56.2033	1.628e-05	2_+_219267415_219267435	No	407.333	1.62116e-05	2.85748	2_+_219267415_219267434	No	113.223	0.00480142	-1.84705
MIMAT0004500=hsa-miR-26b-3p=MI0000084	Nrm_LCL_FIN_OnlyTechReplicates.txt	2_+_219267415_219267436	142.438	0.000410377	2_+_219267415_219267435	No	321.685	0.000188833	1.17531	2_+_219267415_219267436	Yes	142.438	0.000410377	-1.17531
MIMAT0004500=hsa-miR-26b-3p=MI0000084	Nrm_LCL_CEU_OnlyTechReplicates.txt	2_+_219267415_219267436	118.114	0.000167163	2_+_219267415_219267435	No	277.772	0.000513457	1.23373	2_+_219267415_219267436	Yes	118.114	0.000167163	-1.23373
MIMAT0000617=hsa-miR-200c-3p=MI0000650	Nrm_LCL_YRI_OnlyTechReplicates.txt	12_+_7072905_7072927	470.263	0.000158244	12_+_7072905_7072927	Yes	470.263	0.000158244	0	12_+_7072905_7072926	No	78.8872	0.00289262	-2.57561
MIMAT0000617=hsa-miR-200c-3p=MI0000650	Nrm_LCL_TSI_OnlyTechReplicates.txt	12_+_7072905_7072927	402.267	3.29251e-06	12_+_7072905_7072927	Yes	402.267	3.29251e-06	0	12_+_7072905_7072928	No	79.9827	0.0712386	-2.33039
MIMAT0000617=hsa-miR-200c-3p=MI0000650	Nrm_LCL_CEU_OnlyTechReplicates.txt	12_+_7072905_7072927	350.356	8.83064e-05	12_+_7072905_7072927	Yes	350.356	8.83064e-05	0	12_+_7072905_7072928	No	45.752	0.0031282	-2.93691
MIMAT0000617=hsa-miR-200c-3p=MI0000650	Nrm_LCL_FIN_OnlyTechReplicates.txt	12_+_7072905_7072927	239.254	1.90689e-05	12_+_7072905_7072927	Yes	239.254	1.90689e-05	0	12_+_7072905_7072928	No	33.8425	0.00355343	-2.82164
MIMAT0000617=hsa-miR-200c-3p=MI0000650	Nrm_LCL_GBR_OnlyTechReplicates.txt	12_+_7072905_7072927	234.908	0.000558028	12_+_7072905_7072927	Yes	234.908	0.000558028	0	12_+_7072905_7072926	No	88.6626	0.0357501	-1.4057
MIMAT0004588=hsa-miR-27b-5p=MI0000440	Nrm_LCL_YRI_OnlyTechReplicates.txt	9_+_97847745_97847766	457.621	2.56034e-07	9_+_97847745_97847766	Yes	457.621	2.56034e-07	0	9_+_97847745_97847767	No	29.5132	0.0153892	-3.95472
MIMAT0004588=hsa-miR-27b-5p=MI0000440	Nrm_LCL_TSI_OnlyTechReplicates.txt	9_+_97847745_97847766	397.608	5.61241e-05	9_+_97847745_97847766	Yes	397.608	5.61241e-05	0	9_+_97847745_97847767	No	28.3252	0.0233913	-3.81119
MIMAT0004588=hsa-miR-27b-5p=MI0000440	Nrm_LCL_FIN_OnlyTechReplicates.txt	9_+_97847745_97847766	382.391	0.000203675	9_+_97847745_97847766	Yes	382.391	0.000203675	0	9_+_97847745_97847767	No	63.7541	0.000788045	-2.58446
MIMAT0004588=hsa-miR-27b-5p=MI0000440	Nrm_LCL_GBR_OnlyTechReplicates.txt	9_+_97847745_97847766	207.911	0.00117608	9_+_97847745_97847766	Yes	207.911	0.00117608	0	9_+_97847745_97847767	No	39.3465	0.00297175	-2.40165
MIMAT0000455=hsa-miR-185-5p=MI0000482	Nrm_LCL_YRI_OnlyTechReplicates.txt	22_+_20020676_20020697	447.055	0.000925348	22_+_20020676_20020697	Yes	447.055	0.000925348	0
MIMAT0000455=hsa-miR-185-5p=MI0000482	Nrm_LCL_GBR_OnlyTechReplicates.txt	22_+_20020676_20020697	274.754	0.00159115	22_+_20020676_20020697	Yes	274.754	0.00159115	0
MIMAT0000455=hsa-miR-185-5p=MI0000482	Nrm_LCL_TSI_OnlyTechReplicates.txt	22_+_20020676_20020697	258.329	6.00313e-05	22_+_20020676_20020697	Yes	258.329	6.00313e-05	0
MIMAT0000455=hsa-miR-185-5p=MI0000482	Nrm_LCL_FIN_OnlyTechReplicates.txt	22_+_20020676_20020697	231.537	0.00373786	22_+_20020676_20020697	Yes	231.537	0.00373786	0
MIMAT0000455=hsa-miR-185-5p=MI0000482	Nrm_LCL_CEU_OnlyTechReplicates.txt	22_+_20020676_20020697	209.242	0.00176222	22_+_20020676_20020697	Yes	209.242	0.00176222	0
MIMAT0006789=hsa-miR-1468-5p=MI0003782	Nrm_LCL_FIN_OnlyTechReplicates.txt	X_-_63005935_63005955	16.065	0.0744775	X_-_63005934_63005955	No	446.346	5.88321e-05	4.79616
MIMAT0006789=hsa-miR-1468-5p=MI0003782	Nrm_LCL_TSI_OnlyTechReplicates.txt	X_-_63005935_63005955	7.4502	0.137721	X_-_63005934_63005955	No	363.784	0.000325525	5.60966
MIMAT0006789=hsa-miR-1468-5p=MI0003782	Nrm_LCL_CEU_OnlyTechReplicates.txt	X_-_63005935_63005955	5.91463	0.168026	X_-_63005934_63005955	No	302.584	0.000765178	5.6769
MIMAT0006789=hsa-miR-1468-5p=MI0003782	Nrm_LCL_YRI_OnlyTechReplicates.txt	X_-_63005935_63005955	3.38618	0.300601	X_-_63005934_63005955	No	179.025	1.98654e-05	5.72436
MIMAT0006789=hsa-miR-1468-5p=MI0003782	Nrm_LCL_GBR_OnlyTechReplicates.txt	X_-_63005935_63005955	6.43902	0.133842	X_-_63005934_63005955	No	177.072	0.00152513	4.78135
MIMAT0000727=hsa-miR-374a-5p=MI0000782	Nrm_LCL_CEU_OnlyTechReplicates.txt	X_-_73507160_73507181	218.371	0.000361633	X_-_73507161_73507181	No	443.37	2.06548e-05	1.02173	X_-_73507160_73507181	Yes	218.371	0.000361633	-1.02173
MIMAT0000727=hsa-miR-374a-5p=MI0000782	Nrm_LCL_TSI_OnlyTechReplicates.txt	X_-_73507160_73507181	212.49	0.000744581	X_-_73507161_73507181	No	305.655	0.00254466	0.524513	X_-_73507160_73507181	Yes	212.49	0.000744581	-0.524513
MIMAT0000727=hsa-miR-374a-5p=MI0000782	Nrm_LCL_GBR_OnlyTechReplicates.txt	X_-_73507160_73507181	153.735	0.0177046	X_-_73507161_73507181	No	264.894	0.00073811	0.784973	X_-_73507160_73507181	Yes	153.735	0.0177046	-0.784973
MIMAT0000727=hsa-miR-374a-5p=MI0000782	Nrm_LCL_YRI_OnlyTechReplicates.txt	X_-_73507160_73507181	208.048	0.000542155	X_-_73507161_73507181	No	252.989	0.00101885	0.282159	X_-_73507160_73507181	Yes	208.048	0.000542155	-0.282159
MIMAT0000727=hsa-miR-374a-5p=MI0000782	Nrm_LCL_FIN_OnlyTechReplicates.txt	X_-_73507160_73507181	151.096	0.00128323	X_-_73507161_73507181	No	252.173	0.000272664	0.738952	X_-_73507160_73507181	Yes	151.096	0.00128323	-0.738952
MIMAT0003239=hsa-miR-574-3p=MI0003581	Nrm_LCL_YRI_OnlyTechReplicates.txt	4_+_38869713_38869734	442.367	2.18979e-05	4_+_38869713_38869734	Yes	442.367	2.18979e-05	0
MIMAT0003239=hsa-miR-574-3p=MI0003581	Nrm_LCL_FIN_OnlyTechReplicates.txt	4_+_38869713_38869734	425.888	8.48023e-05	4_+_38869713_38869734	Yes	425.888	8.48023e-05	0
MIMAT0003239=hsa-miR-574-3p=MI0003581	Nrm_LCL_CEU_OnlyTechReplicates.txt	4_+_38869713_38869734	259.443	0.000685936	4_+_38869713_38869734	Yes	259.443	0.000685936	0
MIMAT0003239=hsa-miR-574-3p=MI0003581	Nrm_LCL_TSI_OnlyTechReplicates.txt	4_+_38869713_38869734	225.408	0.00144765	4_+_38869713_38869734	Yes	225.408	0.00144765	0
MIMAT0004496=hsa-miR-23a-5p=MI0000079	Nrm_LCL_TSI_OnlyTechReplicates.txt	19_-_13947444_13947465	426.665	1.47481e-07	19_-_13947444_13947465	Yes	426.665	1.47481e-07	0
MIMAT0004496=hsa-miR-23a-5p=MI0000079	Nrm_LCL_GBR_OnlyTechReplicates.txt	19_-_13947444_13947465	399.062	0.000331835	19_-_13947444_13947465	Yes	399.062	0.000331835	0
MIMAT0004496=hsa-miR-23a-5p=MI0000079	Nrm_LCL_FIN_OnlyTechReplicates.txt	19_-_13947444_13947465	343.354	0.000966828	19_-_13947444_13947465	Yes	343.354	0.000966828	0
MIMAT0004496=hsa-miR-23a-5p=MI0000079	Nrm_LCL_CEU_OnlyTechReplicates.txt	19_-_13947444_13947465	336.201	5.54876e-05	19_-_13947444_13947465	Yes	336.201	5.54876e-05	0
MIMAT0004496=hsa-miR-23a-5p=MI0000079	Nrm_LCL_YRI_OnlyTechReplicates.txt	19_-_13947444_13947465	328.017	1.44441e-05	19_-_13947444_13947465	Yes	328.017	1.44441e-05	0
MIMAT0000090=hsa-miR-32-5p=MI0000090	Nrm_LCL_GBR_OnlyTechReplicates.txt	9_-_111808552_111808573	3.02846	0.173368	9_-_111808554_111808573	No	412.311	1.63014e-05	7.08901
MIMAT0000090=hsa-miR-32-5p=MI0000090	Nrm_LCL_TSI_OnlyTechReplicates.txt	9_-_111808552_111808573	1.80081	0.355918	9_-_111808554_111808573	No	292.087	0.00341857	7.34161
MIMAT0000090=hsa-miR-32-5p=MI0000090	Nrm_LCL_CEU_OnlyTechReplicates.txt	9_-_111808552_111808573	7.77947	0.203963	9_-_111808554_111808573	No	264.823	0.00125136	5.08921
MIMAT0000090=hsa-miR-32-5p=MI0000090	Nrm_LCL_FIN_OnlyTechReplicates.txt	9_-_111808552_111808573	3.82419	0.235144	9_-_111808554_111808573	No	250.778	0.000133557	6.03512
MIMAT0019058=hsa-miR-4521=MI0016887	Nrm_LCL_TSI_OnlyTechReplicates.txt	17_+_8090266_8090287	12.25	0.0673954	17_+_8090266_8090291	No	406.745	0.0507885	5.05327	17_+_8090266_8090290	No	210.753	0.00551712	-0.948571	17_+_8090266_8090292	No	75.4736	0.00726948	-1.48151	17_+_8090266_8090289	No	73.1331	0.0165035	-0.0454465
MIMAT0019058=hsa-miR-4521=MI0016887	Nrm_LCL_YRI_OnlyTechReplicates.txt	17_+_8090266_8090287	3.32114	0.125187	17_+_8090266_8090291	No	221.708	0.00212259	6.06084	17_+_8090266_8090290	No	112.57	0.0148637	-0.977839	17_+_8090266_8090292	No	34.4248	0.0234078	-1.7093	17_+_8090266_8090289	No	34.315	0.00302041	-0.00460707
MIMAT0000280=hsa-miR-223-3p=MI0000300	Nrm_LCL_TSI_OnlyTechReplicates.txt	X_+_65238779_65238800	391.486	0.000221529	X_+_65238779_65238800	Yes	391.486	0.000221529	0	X_+_65238779_65238801	No	230.658	0.000480251	-0.763208
MIMAT0000280=hsa-miR-223-3p=MI0000300	Nrm_LCL_YRI_OnlyTechReplicates.txt	X_+_65238779_65238800	320.311	0.000226644	X_+_65238779_65238800	Yes	320.311	0.000226644	0	X_+_65238779_65238801	No	152.417	0.00294539	-1.07145
MIMAT0000731=hsa-miR-378a-5p=MI0000786	Nrm_LCL_YRI_OnlyTechReplicates.txt	5_+_149112392_149112413	379.756	6.88665e-06	5_+_149112392_149112413	Yes	379.756	6.88665e-06	0	5_+_149112392_149112412	No	117.613	0.000426487	-1.69103
MIMAT0000731=hsa-miR-378a-5p=MI0000786	Nrm_LCL_CEU_OnlyTechReplicates.txt	5_+_149112392_149112413	338.376	0.000660339	5_+_149112392_149112413	Yes	338.376	0.000660339	0	5_+_149112392_149112412	No	43.1626	0.0377654	-2.97077
MIMAT0000731=hsa-miR-378a-5p=MI0000786	Nrm_LCL_FIN_OnlyTechReplicates.txt	5_+_149112392_149112413	228.369	1.06778e-05	5_+_149112392_149112413	Yes	228.369	1.06778e-05	0	5_+_149112392_149112412	No	54.247	0.00204781	-2.07375
MIMAT0000731=hsa-miR-378a-5p=MI0000786	Nrm_LCL_TSI_OnlyTechReplicates.txt	5_+_149112392_149112413	184.66	0.000573575	5_+_149112392_149112413	Yes	184.66	0.000573575	0	5_+_149112392_149112412	No	88.9289	0.00121065	-1.05414
MIMAT0000269=hsa-miR-212-3p=MI0000288	Nrm_LCL_CEU_OnlyTechReplicates.txt	17_-_1953584_1953604	379.193	0.00181319	17_-_1953584_1953604	Yes	379.193	0.00181319	0
MIMAT0019761=hsa-miR-4677-3p=MI0017308	Nrm_LCL_FIN_OnlyTechReplicates.txt	1_+_243509527_243509548	376.787	0.00123694	1_+_243509527_243509548	Yes	376.787	0.00123694	0
MIMAT0019761=hsa-miR-4677-3p=MI0017308	Nrm_LCL_CEU_OnlyTechReplicates.txt	1_+_243509527_243509548	367.106	0.000124963	1_+_243509527_243509548	Yes	367.106	0.000124963	0
MIMAT0019761=hsa-miR-4677-3p=MI0017308	Nrm_LCL_YRI_OnlyTechReplicates.txt	1_+_243509527_243509548	303.149	0.00106946	1_+_243509527_243509548	Yes	303.149	0.00106946	0
MIMAT0019761=hsa-miR-4677-3p=MI0017308	Nrm_LCL_TSI_OnlyTechReplicates.txt	1_+_243509527_243509548	250.342	0.000297382	1_+_243509527_243509548	Yes	250.342	0.000297382	0
MIMAT0019761=hsa-miR-4677-3p=MI0017308	Nrm_LCL_GBR_OnlyTechReplicates.txt	1_+_243509527_243509548	203.349	3.58274e-05	1_+_243509527_243509548	Yes	203.349	3.58274e-05	0
MIMAT0003884=hsa-miR-454-5p=MI0003820	Nrm_LCL_FIN_OnlyTechReplicates.txt	17_-_57215189_57215210	376.644	3.87751e-05	17_-_57215189_57215210	Yes	376.644	3.87751e-05	0
MIMAT0003884=hsa-miR-454-5p=MI0003820	Nrm_LCL_TSI_OnlyTechReplicates.txt	17_-_57215189_57215210	304.09	8.45843e-05	17_-_57215189_57215210	Yes	304.09	8.45843e-05	0
MIMAT0003884=hsa-miR-454-5p=MI0003820	Nrm_LCL_CEU_OnlyTechReplicates.txt	17_-_57215189_57215210	302.679	0.000184467	17_-_57215189_57215210	Yes	302.679	0.000184467	0
MIMAT0003884=hsa-miR-454-5p=MI0003820	Nrm_LCL_YRI_OnlyTechReplicates.txt	17_-_57215189_57215210	190.533	1.12514e-05	17_-_57215189_57215210	Yes	190.533	1.12514e-05	0
MIMAT0004949=hsa-miR-877-5p=MI0005561	Nrm_LCL_FIN_OnlyTechReplicates.txt	6_+_30552109_30552128	17.3892	0.0635608	6_+_30552109_30552131	No	369.959	5.00988e-05	4.4111	6_+_30552109_30552130	No	231.442	0.000634704	-0.676716
MIMAT0004949=hsa-miR-877-5p=MI0005561	Nrm_LCL_YRI_OnlyTechReplicates.txt	6_+_30552109_30552128	21.1423	0.00495656	6_+_30552109_30552131	No	337.27	0.000973435	3.9957	6_+_30552110_30552131	No	206.538	0.000243378	-0.707501
MIMAT0004949=hsa-miR-877-5p=MI0005561	Nrm_LCL_GBR_OnlyTechReplicates.txt	6_+_30552109_30552128	3.24797	0.355918	6_+_30552109_30552131	No	255.399	5.46896e-05	6.29707	6_+_30552109_30552130	No	192.364	0.0301601	-0.408918
MIMAT0004949=hsa-miR-877-5p=MI0005561	Nrm_LCL_TSI_OnlyTechReplicates.txt	6_+_30552109_30552128	13.5285	0.0603391	6_+_30552109_30552131	No	220.127	0.00218521	4.02427	6_+_30552109_30552130	No	137.411	0.0071513	-0.679843
MIMAT0004949=hsa-miR-877-5p=MI0005561	Nrm_LCL_CEU_OnlyTechReplicates.txt	6_+_30552109_30552128	9.17886	0.136193	6_+_30552109_30552131	No	188.754	0.000122276	4.36205	6_+_30552110_30552131	No	151.847	0.00922436	-0.313894
MIMAT0004697=hsa-miR-151a-5p=MI0000809	Nrm_LCL_CEU_OnlyTechReplicates.txt	8_-_141742722_141742742	0	NA	8_-_141742720_141742742	No	364.1	8.51836e-05	inf
MIMAT0009199=hsa-miR-365a-5p=MI0000767	Nrm_LCL_TSI_OnlyTechReplicates.txt	16_+_14403157_14403179	358.117	0.0153516	16_+_14403157_14403179	Yes	358.117	0.0153516	0	16_+_14403157_14403177	No	76.6707	0.00372646	-2.22368
MIMAT0009199=hsa-miR-365a-5p=MI0000767	Nrm_LCL_FIN_OnlyTechReplicates.txt	16_+_14403157_14403179	238.053	0.000279483	16_+_14403157_14403179	Yes	238.053	0.000279483	0	16_+_14403157_14403177	No	61.003	0.00114129	-1.96433
MIMAT0009199=hsa-miR-365a-5p=MI0000767	Nrm_LCL_CEU_OnlyTechReplicates.txt	16_+_14403157_14403179	212.971	0.00243016	16_+_14403157_14403179	Yes	212.971	0.00243016	0	16_+_14403157_14403177	No	38.8232	0.0124989	-2.45566
MIMAT0009199=hsa-miR-365a-5p=MI0000767	Nrm_LCL_YRI_OnlyTechReplicates.txt	16_+_14403157_14403179	181.492	0.00558119	16_+_14403157_14403179	Yes	181.492	0.00558119	0	16_+_14403157_14403177	No	105.316	0.00583701	-0.78518
MIMAT0004797=hsa-miR-582-3p=MI0003589	Nrm_LCL_CEU_OnlyTechReplicates.txt	5_-_58999456_58999477	355.268	0.000331006	5_-_58999456_58999477	Yes	355.268	0.000331006	0	5_-_58999457_58999477	No	34.5285	0.0240696	-3.36305
MIMAT0004797=hsa-miR-582-3p=MI0003589	Nrm_LCL_FIN_OnlyTechReplicates.txt	5_-_58999456_58999477	252.952	0.00105787	5_-_58999456_58999477	Yes	252.952	0.00105787	0	5_-_58999457_58999477	No	23.5732	0.0282278	-3.42365
MIMAT0004692=hsa-miR-340-5p=MI0000802	Nrm_LCL_FIN_OnlyTechReplicates.txt	5_-_179442361_179442382	354.022	0.000485267	5_-_179442361_179442382	Yes	354.022	0.000485267	0
MIMAT0004673=hsa-miR-29c-5p=MI0000735	Nrm_LCL_CEU_OnlyTechReplicates.txt	1_-_207975248_207975269	48.1108	0.0342835	1_-_207975245_207975267	No	350.255	0.00439949	2.86397	1_-_207975249_207975269	No	66.8963	0.00173122	-2.38841	1_-_207975248_207975269	Yes	48.1108	0.0342835	-0.475567
MIMAT0004673=hsa-miR-29c-5p=MI0000735	Nrm_LCL_YRI_OnlyTechReplicates.txt	1_-_207975248_207975269	3.2998	0.12526	1_-_207975245_207975267	No	288.521	0.005955	6.45016	1_-_207975249_207975269	No	35.1687	0.0215076	-3.03631	1_-_207975247_207975267	No	18.7439	0.0211508	-0.907871
MIMAT0004673=hsa-miR-29c-5p=MI0000735	Nrm_LCL_TSI_OnlyTechReplicates.txt	1_-_207975248_207975269	14.5843	0.0211127	1_-_207975245_207975267	No	264.245	0.023635	4.17938	1_-_207975249_207975269	No	50.1433	0.0191905	-2.39775	1_-_207975246_207975267	No	36.1159	0.142987	-0.473424
MIMAT0004673=hsa-miR-29c-5p=MI0000735	Nrm_LCL_FIN_OnlyTechReplicates.txt	1_-_207975248_207975269	15.747	0.00225209	1_-_207975245_207975267	No	248.164	0.00610252	3.97815	1_-_207975244_207975267	No	44.7124	0.0193739	-2.47254	1_-_207975249_207975269	No	34.4756	0.00272211	-0.375099
MIMAT0000069_1=hsa-miR-16-5p=MI0000115	Nrm_LCL_CEU_OnlyTechReplicates.txt	3_+_160122542_160122563	0	NA	3_+_160122542_160122565	No	332.884	0.000246658	inf	3_+_160122542_160122566	No	75.31	0.00308945	-2.14411
MIMAT0000069_1=hsa-miR-16-5p=MI0000115	Nrm_LCL_FIN_OnlyTechReplicates.txt	3_+_160122542_160122563	0	NA	3_+_160122542_160122565	No	245.552	0.000630237	inf	3_+_160122542_160122566	No	45.7785	0.0115094	-2.42329
MIMAT0000069_1=hsa-miR-16-5p=MI0000115	Nrm_LCL_YRI_OnlyTechReplicates.txt	3_+_160122542_160122563	0	NA	3_+_160122542_160122565	No	187.147	0.000756282	inf	3_+_160122541_160122563	No	38.1494	0.0984064	-2.29444
MIMAT0018356=hsa-miR-3940-3p=MI0016597	Nrm_LCL_YRI_OnlyTechReplicates.txt	19_-_6416445_6416466	47.1677	0.00409375	19_-_6416446_6416466	No	328.41	0.000401175	2.79963	19_-_6416445_6416466	Yes	47.1677	0.00409375	-2.79963
MIMAT0005797=hsa-miR-1301-3p=MI0003815	Nrm_LCL_YRI_OnlyTechReplicates.txt	2_-_25551520_25551543	43.8323	0.00805906	2_-_25551522_25551543	No	316.172	5.8361e-05	2.85064	2_-_25551523_25551543	No	176.984	0.0021818	-0.837092
MIMAT0005797=hsa-miR-1301-3p=MI0003815	Nrm_LCL_GBR_OnlyTechReplicates.txt	2_-_25551520_25551543	17.253	0.0100029	2_-_25551522_25551543	No	237.935	0.000543608	3.78564	2_-_25551523_25551543	No	142.806	0.000699386	-0.736512
MIMAT0005797=hsa-miR-1301-3p=MI0003815	Nrm_LCL_FIN_OnlyTechReplicates.txt	2_-_25551520_25551543	32.1789	0.00458255	2_-_25551522_25551543	No	199.134	0.00200832	2.62956	2_-_25551523_25551543	No	89.3232	7.6495e-05	-1.15663
MIMAT0004694=hsa-miR-342-5p=MI0000805	Nrm_LCL_GBR_OnlyTechReplicates.txt	14_+_100576010_100576030	124.692	0.0813443	14_+_100576010_100576035	No	300.712	0.0244245	1.27001	14_+_100576010_100576034	No	270.869	0.0741807	-0.15079	14_+_100576010_100576032	No	162.547	0.000174906	-0.73674
MIMAT0004694=hsa-miR-342-5p=MI0000805	Nrm_LCL_CEU_OnlyTechReplicates.txt	14_+_100576010_100576030	23.2602	0.0271059	14_+_100576010_100576035	No	277.002	0.0096232	3.57396	14_+_100576010_100576036	No	205.044	0.00784903	-0.433965	14_+_100576010_100576032	No	194.872	0.00411025	-0.073405
MIMAT0004694=hsa-miR-342-5p=MI0000805	Nrm_LCL_FIN_OnlyTechReplicates.txt	14_+_100576010_100576030	55.4726	0.00140178	14_+_100576010_100576035	No	213.777	5.83288e-05	1.94626	14_+_100576010_100576032	No	193.754	0.000901863	-0.141883	14_+_100576011_100576035	No	134.359	0.00107409	-0.528136
MIMAT0004694=hsa-miR-342-5p=MI0000805	Nrm_LCL_TSI_OnlyTechReplicates.txt	14_+_100576010_100576030	64.8455	0.000305286	14_+_100576010_100576035	No	199.657	0.0524972	1.62244	14_+_100576010_100576036	No	117.17	0.0593135	-0.76892	14_+_100576011_100576036	No	104.227	0.0969402	-0.168876
MIMAT0004589=hsa-miR-30b-3p=MI0000441	Nrm_LCL_TSI_OnlyTechReplicates.txt	8_-_135812775_135812796	293.98	2.52523e-06	8_-_135812775_135812796	Yes	293.98	2.52523e-06	0
MIMAT0004589=hsa-miR-30b-3p=MI0000441	Nrm_LCL_GBR_OnlyTechReplicates.txt	8_-_135812775_135812796	260.116	3.26725e-05	8_-_135812775_135812796	Yes	260.116	3.26725e-05	0
MIMAT0004589=hsa-miR-30b-3p=MI0000441	Nrm_LCL_YRI_OnlyTechReplicates.txt	8_-_135812775_135812796	224.677	3.81399e-05	8_-_135812775_135812796	Yes	224.677	3.81399e-05	0
MIMAT0000461=hsa-miR-195-5p=MI0000489	Nrm_LCL_CEU_OnlyTechReplicates.txt	17_-_6920986_6921006	233.174	0.000424748	17_-_6920985_6921006	No	285.375	5.99838e-06	0.291453
MIMAT0003266=hsa-miR-598-3p=MI0003610	Nrm_LCL_GBR_OnlyTechReplicates.txt	8_-_10892731_10892752	284.465	0.000329702	8_-_10892731_10892752	Yes	284.465	0.000329702	0
MIMAT0003266=hsa-miR-598-3p=MI0003610	Nrm_LCL_YRI_OnlyTechReplicates.txt	8_-_10892731_10892752	263.363	0.00022746	8_-_10892731_10892752	Yes	263.363	0.00022746	0
MIMAT0003266=hsa-miR-598-3p=MI0003610	Nrm_LCL_FIN_OnlyTechReplicates.txt	8_-_10892731_10892752	216.16	5.5039e-06	8_-_10892731_10892752	Yes	216.16	5.5039e-06	0
MIMAT0003266=hsa-miR-598-3p=MI0003610	Nrm_LCL_CEU_OnlyTechReplicates.txt	8_-_10892731_10892752	193.744	0.000817583	8_-_10892731_10892752	Yes	193.744	0.000817583	0
MIMAT0003266=hsa-miR-598-3p=MI0003610	Nrm_LCL_TSI_OnlyTechReplicates.txt	8_-_10892731_10892752	179.096	0.000512851	8_-_10892731_10892752	Yes	179.096	0.000512851	0
MIMAT0000074_1=hsa-miR-19b-3p=MI0000075	Nrm_LCL_TSI_OnlyTechReplicates.txt	X_-_133303713_133303735	0	NA	X_-_133303712_133303735	No	283.518	0.0410463	inf
MIMAT0000074_1=hsa-miR-19b-3p=MI0000075	Nrm_LCL_CEU_OnlyTechReplicates.txt	X_-_133303713_133303735	0	NA	X_-_133303712_133303735	No	190.291	0.000456478	inf
MIMAT0004514=hsa-miR-29b-1-5p=MI0000105	Nrm_LCL_TSI_OnlyTechReplicates.txt	7_-_130562266_130562289	281.164	0.00804501	7_-_130562266_130562289	Yes	281.164	0.00804501	0	7_-_130562268_130562289	No	81.5661	0.00350047	-1.78537
MIMAT0004514=hsa-miR-29b-1-5p=MI0000105	Nrm_LCL_FIN_OnlyTechReplicates.txt	7_-_130562266_130562289	275.256	0.0106703	7_-_130562266_130562289	Yes	275.256	0.0106703	0	7_-_130562267_130562289	No	115.129	0.00504178	-1.25752
MIMAT0004514=hsa-miR-29b-1-5p=MI0000105	Nrm_LCL_CEU_OnlyTechReplicates.txt	7_-_130562266_130562289	267.81	0.0112556	7_-_130562266_130562289	Yes	267.81	0.0112556	0	7_-_130562268_130562289	No	66.9837	0.00709242	-1.99933
MIMAT0022720=hsa-miR-1304-3p=MI0006371	Nrm_LCL_CEU_OnlyTechReplicates.txt	11_-_93466857_93466878	143.546	0.000213075	11_-_93466859_93466878	No	280.269	0.000709309	0.965303
MIMAT0022720=hsa-miR-1304-3p=MI0006371	Nrm_LCL_YRI_OnlyTechReplicates.txt	11_-_93466857_93466878	168.757	0.000244675	11_-_93466859_93466878	No	218.428	0.000400686	0.372208
MIMAT0022720=hsa-miR-1304-3p=MI0006371	Nrm_LCL_FIN_OnlyTechReplicates.txt	11_-_93466857_93466878	162.441	0.000621841	11_-_93466859_93466878	No	175.715	0.000133279	0.113325
MIMAT0004497=hsa-miR-24-2-5p=MI0000081	Nrm_LCL_CEU_OnlyTechReplicates.txt	19_-_13947140_13947161	26.5711	0.00219951	19_-_13947140_13947162	No	275.65	0.000318788	3.37491	19_-_13947139_13947162	No	225.33	0.000317788	-0.290799
MIMAT0004497=hsa-miR-24-2-5p=MI0000081	Nrm_LCL_FIN_OnlyTechReplicates.txt	19_-_13947140_13947161	29.7287	0.000791871	19_-_13947140_13947162	No	207.8	0.000246977	2.80527	19_-_13947139_13947162	No	120.384	0.000159671	-0.787549
MIMAT0000762=hsa-miR-324-3p=MI0000813	Nrm_LCL_GBR_OnlyTechReplicates.txt	17_-_7126627_7126646	35.1291	0.00596316	17_-_7126628_7126648	No	266.548	0.00938266	2.92366
MIMAT0000762=hsa-miR-324-3p=MI0000813	Nrm_LCL_TSI_OnlyTechReplicates.txt	17_-_7126627_7126646	26.5051	0.00253801	17_-_7126628_7126648	No	182.404	0.000192397	2.7828
MIMAT0000762=hsa-miR-324-3p=MI0000813	Nrm_LCL_FIN_OnlyTechReplicates.txt	17_-_7126627_7126646	18.1596	0.00766748	17_-_7126628_7126648	No	181.464	0.00154425	3.32089
MIMAT0000444=hsa-miR-126-5p=MI0000471	Nrm_LCL_CEU_OnlyTechReplicates.txt	9_+_139565068_139565088	263.41	4.53901e-05	9_+_139565068_139565088	Yes	263.41	4.53901e-05	0
MIMAT0004987=hsa-miR-944=MI0005769	Nrm_LCL_FIN_OnlyTechReplicates.txt	3_+_189547764_189547785	9.07012	0.0117551	3_+_189547764_189547786	No	247.217	0.00439788	4.76851	3_+_189547765_189547786	No	48.2591	5.51231e-05	-2.35691
MIMAT0004987=hsa-miR-944=MI0005769	Nrm_LCL_TSI_OnlyTechReplicates.txt	3_+_189547764_189547785	15.0437	0.0381831	3_+_189547764_189547786	No	183.024	0.00422499	3.6048	3_+_189547764_189547784	No	66.7642	0.0180792	-1.45489
MIMAT0000082=hsa-miR-26a-5p=MI0000750	Nrm_LCL_CEU_OnlyTechReplicates.txt	12_-_58218441_58218462	0	NA	12_-_58218438_58218462	No	245.444	0.000633376	inf	12_-_58218437_58218462	No	21.8669	0.0619807	-3.48858
MIMAT0000752=hsa-miR-328-3p=MI0000804	Nrm_LCL_FIN_OnlyTechReplicates.txt	16_-_67236230_67236251	241.794	3.74829e-06	16_-_67236230_67236251	Yes	241.794	3.74829e-06	0
MIMAT0004811=hsa-miR-33b-3p=MI0003646	Nrm_LCL_YRI_OnlyTechReplicates.txt	17_-_17717171_17717192	3.29472	0.0373737	17_-_17717172_17717192	No	231.128	0.00120262	6.13239
MIMAT0004811=hsa-miR-33b-3p=MI0003646	Nrm_LCL_TSI_OnlyTechReplicates.txt	17_-_17717171_17717192	6.73374	0.0716367	17_-_17717172_17717192	No	203.069	0.000520041	4.91442
MIMAT0017985=hsa-miR-3607-3p=MI0015997	Nrm_LCL_TSI_OnlyTechReplicates.txt	5_+_85916364_85916383	65.8272	0.0273138	5_+_85916358_85916383	No	228.541	0.121148	1.79569	5_+_85916362_85916383	No	173.698	0.00188622	-0.395868	5_+_85916359_85916383	No	168.918	0.0277382	-0.0402622	5_+_85916365_85916383	No	107.573	0.0112466	-0.651002	5_+_85916360_85916383	No	92.376	0.0338169	-0.219728
MIMAT0004486=hsa-let-7f-1-3p=MI0000067	Nrm_LCL_CEU_OnlyTechReplicates.txt	9_+_96938691_96938712	226.357	0.00015671	9_+_96938691_96938712	Yes	226.357	0.00015671	0
MIMAT0004486=hsa-let-7f-1-3p=MI0000067	Nrm_LCL_FIN_OnlyTechReplicates.txt	9_+_96938691_96938712	220.731	0.000209529	9_+_96938691_96938712	Yes	220.731	0.000209529	0
MIMAT0000318=hsa-miR-200b-3p=MI0000342	Nrm_LCL_YRI_OnlyTechReplicates.txt	1_+_1102540_1102561	13.5041	0.015177	1_+_1102540_1102562	No	223.899	0.00857373	4.05138
MIMAT0004608=hsa-miR-146a-3p=MI0000477	Nrm_LCL_GBR_OnlyTechReplicates.txt	5_+_159912415_159912436	53.5285	0.0101884	5_+_159912415_159912435	No	223.136	0.000582262	2.05955	5_+_159912415_159912436	Yes	53.5285	0.0101884	-2.05955
MIMAT0004608=hsa-miR-146a-3p=MI0000477	Nrm_LCL_YRI_OnlyTechReplicates.txt	5_+_159912415_159912436	24.3089	0.0185513	5_+_159912415_159912435	No	186.206	4.89972e-05	2.93734	5_+_159912414_159912435	No	30.3557	0.012401	-2.61686
MIMAT0004608=hsa-miR-146a-3p=MI0000477	Nrm_LCL_CEU_OnlyTechReplicates.txt	5_+_159912415_159912436	58.1545	0.00204085	5_+_159912415_159912435	No	184.564	2.18813e-05	1.66616	5_+_159912414_159912435	No	81.3049	0.0340926	-1.18271
MIMAT0022842=hsa-miR-98-3p=MI0000100	Nrm_LCL_CEU_OnlyTechReplicates.txt	X_-_53583202_53583223	214.899	0.00087273	X_-_53583202_53583223	Yes	214.899	0.00087273	0
MIMAT0019880=hsa-miR-4746-5p=MI0017385	Nrm_LCL_CEU_OnlyTechReplicates.txt	19_+_4445984_4446006	211.33	6.34507e-05	19_+_4445984_4446006	Yes	211.33	6.34507e-05	0
MIMAT0019880=hsa-miR-4746-5p=MI0017385	Nrm_LCL_TSI_OnlyTechReplicates.txt	19_+_4445984_4446006	187.139	0.00123469	19_+_4445984_4446006	Yes	187.139	0.00123469	0
MIMAT0007884=hsa-miR-1910-5p=MI0008331	Nrm_LCL_CEU_OnlyTechReplicates.txt	16_-_85775275_85775295	209.991	0.00167206	16_-_85775275_85775295	Yes	209.991	0.00167206	0
MIMAT0004509=hsa-miR-93-3p=MI0000095	Nrm_LCL_YRI_OnlyTechReplicates.txt	7_-_99691400_99691421	83.8303	0.000927179	7_-_99691399_99691421	No	207.93	0.000475776	1.31055	7_-_99691400_99691421	Yes	83.8303	0.000927179	-1.31055	7_-_99691398_99691421	No	15.7744	0.00486468	-2.40989
MIMAT0004509=hsa-miR-93-3p=MI0000095	Nrm_LCL_CEU_OnlyTechReplicates.txt	7_-_99691400_99691421	38.8252	0.00958374	7_-_99691399_99691421	No	195.292	1.93733e-05	2.33057	7_-_99691400_99691421	Yes	38.8252	0.00958374	-2.33057	7_-_99691405_99691423	No	8.53963	0.0524896	-2.18475
MIMAT0004509=hsa-miR-93-3p=MI0000095	Nrm_LCL_FIN_OnlyTechReplicates.txt	7_-_99691400_99691421	31.9533	0.00248069	7_-_99691399_99691421	No	177.759	0.000177858	2.47589	7_-_99691400_99691421	Yes	31.9533	0.00248069	-2.47589	7_-_99691402_99691423	No	7.39431	0.0668671	-2.11148
MIMAT0000690=hsa-miR-296-5p=MI0000747	Nrm_LCL_YRI_OnlyTechReplicates.txt	20_-_57392716_57392736	206.303	0.0186031	20_-_57392716_57392736	Yes	206.303	0.0186031	0	20_-_57392717_57392736	No	22.9533	0.000858418	-3.16799
MIMAT0000690=hsa-miR-296-5p=MI0000747	Nrm_LCL_TSI_OnlyTechReplicates.txt	20_-_57392716_57392736	185.091	0.00573929	20_-_57392716_57392736	Yes	185.091	0.00573929	0	20_-_57392716_57392737	No	19.8557	0.266879	-3.22061
MIMAT0000690=hsa-miR-296-5p=MI0000747	Nrm_LCL_CEU_OnlyTechReplicates.txt	20_-_57392716_57392736	180.341	0.000383786	20_-_57392716_57392736	Yes	180.341	0.000383786	0	20_-_57392717_57392736	No	17.6768	0.0546001	-3.3508
MIMAT0000690=hsa-miR-296-5p=MI0000747	Nrm_LCL_FIN_OnlyTechReplicates.txt	20_-_57392716_57392736	178.904	0.00331975	20_-_57392716_57392736	Yes	178.904	0.00331975	0	20_-_57392716_57392737	No	12.1677	0.309667	-3.87806
MIMAT0000751=hsa-miR-330-3p=MI0000803	Nrm_LCL_CEU_OnlyTechReplicates.txt	19_-_46142267_46142289	25.5132	0.00599499	19_-_46142265_46142288	No	206.181	1.15264e-05	3.01459	19_-_46142264_46142288	No	157.016	0.00377526	-0.392997
MIMAT0001618=hsa-miR-191-3p=MI0000465	Nrm_LCL_TSI_OnlyTechReplicates.txt	3_-_49058064_49058085	0	NA	3_-_49058066_49058085	No	204.831	0.00882626	inf	3_-_49058067_49058085	No	123.955	0.000366144	-0.724616
MIMAT0001618=hsa-miR-191-3p=MI0000465	Nrm_LCL_CEU_OnlyTechReplicates.txt	3_-_49058064_49058085	3.19614	0.103303	3_-_49058066_49058085	No	185.327	0.00232396	5.8576	3_-_49058065_49058085	No	104.201	0.000792794	-0.830703
MIMAT0001618=hsa-miR-191-3p=MI0000465	Nrm_LCL_FIN_OnlyTechReplicates.txt	3_-_49058064_49058085	1.26829	0.355918	3_-_49058066_49058085	No	183.628	0.000477138	7.17775	3_-_49058065_49058085	No	132.751	0.000106711	-0.468064
MIMAT0000257=hsa-miR-181b-5p=MI0000270	Nrm_LCL_YRI_OnlyTechReplicates.txt	1_-_198828054_198828076	0	NA	1_-_198828051_198828076	No	203.859	0.00476444	inf	1_-_198828050_198828076	No	133.755	0.00383483	-0.607976
MIMAT0000257=hsa-miR-181b-5p=MI0000270	Nrm_LCL_CEU_OnlyTechReplicates.txt	1_-_198828054_198828076	0	NA	1_-_198828051_198828076	No	191.877	0.0101138	inf	1_-_198828050_198828076	No	72.8862	0.000240607	-1.39646
MIMAT0004700=hsa-miR-331-5p=MI0000812	Nrm_LCL_YRI_OnlyTechReplicates.txt	12_+_95702221_95702242	18.4177	0.0771223	12_+_95702221_95702241	No	200.705	0.000213038	3.44592	12_+_95702221_95702240	No	105.849	0.000889948	-0.923077	12_+_95702221_95702242	Yes	18.4177	0.0771223	-2.52284
MIMAT0004610=hsa-miR-150-3p=MI0000479	Nrm_LCL_TSI_OnlyTechReplicates.txt	19_-_50004054_50004075	1.03862	0.355918	19_-_50004056_50004075	No	195.981	0.00405181	7.5599	19_-_50004055_50004075	No	188.437	0.000987824	-0.0566293
MIMAT0005825=hsa-miR-1180-3p=MI0006273	Nrm_LCL_FIN_OnlyTechReplicates.txt	17_-_19247826_19247847	195.759	0.000572959	17_-_19247826_19247847	Yes	195.759	0.000572959	0
MIMAT0005795=hsa-miR-1323=MI0003786	Nrm_LCL_GBR_OnlyTechReplicates.txt	19_+_54175232_54175253	191.872	0.335986	19_+_54175232_54175253	Yes	191.872	0.335986	0
MIMAT0004594=hsa-miR-132-5p=MI0000449	Nrm_LCL_CEU_OnlyTechReplicates.txt	17_-_1953259_1953280	190.139	0.000163827	17_-_1953259_1953280	Yes	190.139	0.000163827	0	17_-_1953261_1953281	No	61.9451	9.1044e-05	-1.61799
MIMAT0018194=hsa-miR-3150b-3p=MI0016426	Nrm_LCL_CEU_OnlyTechReplicates.txt	8_-_96085152_96085172	185.188	1.46095e-05	8_-_96085151_96085172	No	185.879	7.50479e-05	0.00537361	8_-_96085152_96085172	Yes	185.188	1.46095e-05	-0.00537361
MIMAT0018965=hsa-miR-4446-3p=MI0016789	Nrm_LCL_GBR_OnlyTechReplicates.txt	3_+_113313765_113313786	185.371	0.000394033	3_+_113313765_113313786	Yes	185.371	0.000394033	0	3_+_113313765_113313784	No	98.5722	0.0126162	-0.911163
MIMAT0001341=hsa-miR-424-5p=MI0001446	Nrm_LCL_CEU_OnlyTechReplicates.txt	X_-_133680710_133680731	184.871	0.0145246	X_-_133680710_133680731	Yes	184.871	0.0145246	0
MIMAT0018933=hsa-miR-4420=MI0016757	Nrm_LCL_TSI_OnlyTechReplicates.txt	1_-_31212005_31212026	6.54268	0.257637	1_-_31212001_31212027	No	181.957	0.00392851	4.79757	1_-_31212001_31212026	No	96.3537	0.00537132	-0.917189
