# Supplementary material for: IsomiR expression profiles in human lymphoblastoid cell lines exhibit population and gender dependencies
Source: Oncotarget. 2014 Aug 27;5(18):8790–802. doi: 10.18632/oncotarget.2405 (PMC4226722; doi:10.18632/oncotarget.2405)
Supplement: Supplementary file 5 [file oncotarget-05-8790-s005.xlsx]

## Sheet: Pearson ad Spearman
Supp. File 4. Pearson (top) and Spearman (bottom) correlations of isomiRs using the technical replicates only.
	LCL_CEU_NA06986.1	LCL_CEU_NA06986.2	LCL_CEU_NA06986.3	LCL_CEU_NA06986.4	LCL_CEU_NA06986.5	LCL_CEU_NA06986.6	LCL_CEU_NA06986.7	LCL_FIN_HG00355.1	LCL_FIN_HG00355.2	LCL_FIN_HG00355.3	LCL_FIN_HG00355.4	LCL_FIN_HG00355.5	LCL_FIN_HG00355.6	LCL_FIN_HG00355.7	LCL_GBR_HG00117.1	LCL_GBR_HG00117.2	LCL_GBR_HG00117.3	LCL_GBR_HG00117.4	LCL_GBR_HG00117.5	LCL_GBR_HG00117.6	LCL_GBR_HG00117.7	LCL_TSI_NA20527.1	LCL_TSI_NA20527.2	LCL_TSI_NA20527.3	LCL_TSI_NA20527.4	LCL_TSI_NA20527.5	LCL_TSI_NA20527.6	LCL_TSI_NA20527.7	LCL_YRI_NA19095.1	LCL_YRI_NA19095.2	LCL_YRI_NA19095.3	LCL_YRI_NA19095.4	LCL_YRI_NA19095.5	LCL_YRI_NA19095.6	LCL_YRI_NA19095.7
LCL_CEU_NA06986.1	1	0.986163	0.934464	0.980973	0.961737	0.933482	0.931818	0.965026	0.958869	0.879658	0.772085	0.928234	0.90513	0.837013	0.947089	0.906295	0.895195	0.861964	0.896786	0.87446	0.895433	0.891064	0.869513	0.801141	0.789032	0.86595	0.882542	0.843787	0.931532	0.873131	0.887245	0.804917	0.884798	0.849941	0.857663
LCL_CEU_NA06986.2	0.986163	1	0.945686	0.983614	0.969271	0.950264	0.94419	0.9828	0.977789	0.905152	0.793337	0.952041	0.929089	0.870782	0.955428	0.916887	0.911699	0.869391	0.913282	0.899709	0.912235	0.905248	0.885011	0.818803	0.798293	0.886854	0.8954	0.857382	0.943435	0.893061	0.901292	0.821385	0.900063	0.869838	0.872233
LCL_CEU_NA06986.3	0.934464	0.945686	1	0.929834	0.982025	0.971695	0.996503	0.927373	0.917417	0.963783	0.865556	0.966306	0.94245	0.903111	0.8842	0.903024	0.946739	0.865221	0.945609	0.921102	0.948344	0.944245	0.929409	0.914686	0.851763	0.945205	0.939253	0.927108	0.882878	0.89508	0.896789	0.874821	0.889655	0.882396	0.912206
LCL_CEU_NA06986.4	0.980973	0.983614	0.929834	1	0.93899	0.91229	0.92572	0.960924	0.969392	0.879466	0.798824	0.91553	0.879581	0.878786	0.940604	0.915853	0.873465	0.884176	0.875101	0.852796	0.87516	0.873233	0.879871	0.80047	0.806861	0.852785	0.863786	0.823134	0.935784	0.902515	0.905085	0.833478	0.906052	0.825719	0.88156
LCL_CEU_NA06986.5	0.961737	0.969271	0.982025	0.93899	1	0.973374	0.981706	0.954512	0.933626	0.959151	0.825639	0.978064	0.948715	0.881839	0.918846	0.905428	0.956313	0.862315	0.959429	0.944038	0.956577	0.953412	0.912935	0.883033	0.829828	0.944273	0.941914	0.924138	0.90143	0.874661	0.886816	0.838698	0.889886	0.895682	0.883118
LCL_CEU_NA06986.6	0.933482	0.950264	0.971695	0.91229	0.973374	1	0.967361	0.953066	0.93897	0.944865	0.836522	0.979846	0.983854	0.865031	0.906503	0.897483	0.951063	0.832817	0.947515	0.919706	0.950702	0.943911	0.901789	0.869767	0.806767	0.939924	0.946318	0.91673	0.896974	0.878368	0.888798	0.821417	0.86982	0.908357	0.871069
LCL_CEU_NA06986.7	0.931818	0.94419	0.996503	0.92572	0.981706	0.967361	1	0.921245	0.912672	0.958856	0.87268	0.960905	0.934315	0.899096	0.883033	0.902223	0.947014	0.866649	0.944354	0.915104	0.950972	0.943218	0.930286	0.919065	0.858948	0.945995	0.937632	0.932983	0.880616	0.891778	0.896386	0.883544	0.889248	0.878234	0.914599
LCL_FIN_HG00355.1	0.965026	0.9828	0.927373	0.960924	0.954512	0.953066	0.921245	1	0.987009	0.921982	0.790988	0.970652	0.954172	0.891853	0.953478	0.918291	0.920705	0.849601	0.922351	0.902246	0.920674	0.919088	0.884395	0.809217	0.787895	0.89621	0.910889	0.860917	0.938678	0.88387	0.898372	0.788752	0.897873	0.880092	0.858642
LCL_FIN_HG00355.2	0.958869	0.977789	0.917417	0.969392	0.933626	0.93897	0.912672	0.987009	1	0.895345	0.839943	0.944518	0.929107	0.893485	0.970665	0.949343	0.913236	0.896806	0.91162	0.881777	0.913083	0.907433	0.910433	0.806079	0.833664	0.891992	0.904221	0.862263	0.953796	0.912893	0.929642	0.835769	0.919146	0.855691	0.874499
LCL_FIN_HG00355.3	0.879658	0.905152	0.963783	0.879466	0.959151	0.944865	0.958856	0.921982	0.895345	1	0.847385	0.977942	0.939349	0.949373	0.855856	0.886267	0.947676	0.834358	0.952651	0.923455	0.948508	0.951958	0.918557	0.894273	0.829314	0.948105	0.937157	0.921812	0.845077	0.862613	0.870471	0.824624	0.882201	0.872265	0.887434
LCL_FIN_HG00355.4	0.772085	0.793337	0.865556	0.798824	0.825639	0.836522	0.87268	0.790988	0.839943	0.847385	1	0.82461	0.803488	0.866437	0.81287	0.898108	0.870264	0.91306	0.858411	0.809084	0.876271	0.863105	0.948992	0.862485	0.966656	0.902996	0.870329	0.913086	0.789429	0.844304	0.875663	0.941703	0.845157	0.726705	0.845439
LCL_FIN_HG00355.5	0.928234	0.952041	0.966306	0.91553	0.978064	0.979846	0.960905	0.970652	0.944518	0.977942	0.82461	1	0.981855	0.907146	0.907904	0.900163	0.960204	0.831815	0.96148	0.942392	0.960585	0.96019	0.907235	0.876511	0.810916	0.949803	0.952459	0.921276	0.894971	0.870806	0.883442	0.807238	0.883363	0.909523	0.874373
LCL_FIN_HG00355.6	0.90513	0.929089	0.94245	0.879581	0.948715	0.983854	0.934315	0.954172	0.929107	0.939349	0.803488	0.981855	1	0.853504	0.88768	0.872803	0.941868	0.793497	0.937352	0.919076	0.941672	0.934927	0.876766	0.853522	0.773693	0.928573	0.939961	0.903291	0.880619	0.844727	0.861171	0.776357	0.840843	0.911069	0.83821
LCL_FIN_HG00355.7	0.837013	0.870782	0.903111	0.878786	0.881839	0.865031	0.899096	0.891853	0.893485	0.949373	0.866437	0.907146	0.853504	1	0.841706	0.902868	0.879711	0.861432	0.884964	0.832937	0.882147	0.887267	0.919573	0.836432	0.844495	0.882571	0.869587	0.851339	0.840299	0.889222	0.891772	0.845258	0.909268	0.784542	0.898703
LCL_GBR_HG00117.1	0.947089	0.955428	0.8842	0.940604	0.918846	0.906503	0.883033	0.953478	0.970665	0.855856	0.81287	0.907904	0.88768	0.841706	1	0.969252	0.928057	0.927238	0.930321	0.892148	0.924397	0.915497	0.913729	0.807161	0.842675	0.893395	0.90873	0.872876	0.968177	0.917606	0.942241	0.848858	0.933975	0.867396	0.877675
LCL_GBR_HG00117.2	0.906295	0.916887	0.903024	0.915853	0.905428	0.897483	0.902223	0.918291	0.949343	0.886267	0.898108	0.900163	0.872803	0.902868	0.969252	1	0.9472	0.967817	0.945739	0.881341	0.9455	0.936191	0.975059	0.859047	0.918714	0.928214	0.932299	0.916989	0.947243	0.950663	0.976316	0.921208	0.965677	0.850794	0.927274
LCL_GBR_HG00117.3	0.895195	0.911699	0.946739	0.873465	0.956313	0.951063	0.947014	0.920705	0.913236	0.947676	0.870264	0.960204	0.941868	0.879711	0.928057	0.9472	1	0.897174	0.997597	0.959634	0.998809	0.991856	0.958598	0.928584	0.883693	0.98644	0.986892	0.977086	0.916878	0.909467	0.933474	0.884441	0.926429	0.932776	0.917441
LCL_GBR_HG00117.4	0.861964	0.869391	0.865221	0.884176	0.862315	0.832817	0.866649	0.849601	0.896806	0.834358	0.91306	0.831815	0.793497	0.861432	0.927238	0.967817	0.897174	1	0.897569	0.852784	0.895721	0.882037	0.957161	0.835932	0.934671	0.892317	0.879289	0.890117	0.894536	0.908698	0.937256	0.936734	0.926549	0.774432	0.882777
LCL_GBR_HG00117.5	0.896786	0.913282	0.945609	0.875101	0.959429	0.947515	0.944354	0.922351	0.91162	0.952651	0.858411	0.96148	0.937352	0.884964	0.930321	0.945739	0.997597	0.897569	1	0.963862	0.995203	0.989739	0.954416	0.920785	0.875412	0.981717	0.981367	0.968502	0.913735	0.90679	0.928441	0.874853	0.927386	0.928817	0.912905
LCL_GBR_HG00117.6	0.87446	0.899709	0.921102	0.852796	0.944038	0.919706	0.915104	0.902246	0.881777	0.923455	0.809084	0.942392	0.919076	0.832937	0.892148	0.881341	0.959634	0.852784	0.963862	1	0.955633	0.961031	0.902393	0.897908	0.83431	0.954585	0.950944	0.934204	0.889683	0.862163	0.877143	0.836746	0.882006	0.928983	0.863559
LCL_GBR_HG00117.7	0.895433	0.912235	0.948344	0.87516	0.956577	0.950702	0.950972	0.920674	0.913083	0.948508	0.876271	0.960585	0.941672	0.882147	0.924397	0.9455	0.998809	0.895721	0.995203	0.955633	1	0.991981	0.960544	0.934229	0.888932	0.988592	0.987615	0.981184	0.915034	0.907398	0.932848	0.890862	0.925056	0.930624	0.919464
LCL_TSI_NA20527.1	0.891064	0.905248	0.944245	0.873233	0.953412	0.943911	0.943218	0.919088	0.907433	0.951958	0.863105	0.96019	0.934927	0.887267	0.915497	0.936191	0.991856	0.882037	0.989739	0.961031	0.991981	1	0.955553	0.93434	0.88615	0.988262	0.994897	0.97428	0.918287	0.914335	0.933219	0.884095	0.931749	0.943838	0.927777
LCL_TSI_NA20527.2	0.869513	0.885011	0.929409	0.879871	0.912935	0.901789	0.930286	0.884395	0.910433	0.918557	0.948992	0.907235	0.876766	0.919573	0.913729	0.975059	0.958598	0.957161	0.954416	0.902393	0.960544	0.955553	1	0.919284	0.963644	0.967884	0.955095	0.963974	0.900772	0.93306	0.956129	0.958283	0.944264	0.848062	0.932711
LCL_TSI_NA20527.3	0.801141	0.818803	0.914686	0.80047	0.883033	0.869767	0.919065	0.809217	0.806079	0.894273	0.862485	0.876511	0.853522	0.836432	0.807161	0.859047	0.928584	0.835932	0.920785	0.897908	0.934229	0.93434	0.919284	1	0.878864	0.945316	0.937764	0.942124	0.843772	0.885583	0.876562	0.914139	0.864297	0.892847	0.925827
LCL_TSI_NA20527.4	0.789032	0.798293	0.851763	0.806861	0.829828	0.806767	0.858948	0.787895	0.833664	0.829314	0.966656	0.810916	0.773693	0.844495	0.842675	0.918714	0.883693	0.934671	0.875412	0.83431	0.888932	0.88615	0.963644	0.878864	1	0.914521	0.889922	0.926623	0.823402	0.863798	0.894529	0.965616	0.875954	0.75073	0.868509
LCL_TSI_NA20527.5	0.86595	0.886854	0.945205	0.852785	0.944273	0.939924	0.945995	0.89621	0.891992	0.948105	0.902996	0.949803	0.928573	0.882571	0.893395	0.928214	0.98644	0.892317	0.981717	0.954585	0.988592	0.988262	0.967884	0.945316	0.914521	1	0.987919	0.992644	0.885019	0.893116	0.914442	0.907027	0.905641	0.909914	0.905064
LCL_TSI_NA20527.6	0.882542	0.8954	0.939253	0.863786	0.941914	0.946318	0.937632	0.910889	0.904221	0.937157	0.870329	0.952459	0.939961	0.869587	0.90873	0.932299	0.986892	0.879289	0.981367	0.950944	0.987615	0.994897	0.955095	0.937764	0.889922	0.987919	1	0.976287	0.917593	0.914816	0.934146	0.88878	0.923377	0.945727	0.923813
LCL_TSI_NA20527.7	0.843787	0.857382	0.927108	0.823134	0.924138	0.91673	0.932983	0.860917	0.862263	0.921812	0.913086	0.921276	0.903291	0.851339	0.872876	0.916989	0.977086	0.890117	0.968502	0.934204	0.981184	0.97428	0.963974	0.942124	0.926623	0.992644	0.976287	1	0.857928	0.865875	0.898629	0.912095	0.88374	0.882944	0.886933
LCL_YRI_NA19095.1	0.931532	0.943435	0.882878	0.935784	0.90143	0.896974	0.880616	0.938678	0.953796	0.845077	0.789429	0.894971	0.880619	0.840299	0.968177	0.947243	0.916878	0.894536	0.913735	0.889683	0.915034	0.918287	0.900772	0.843772	0.823402	0.885019	0.917593	0.857928	1	0.963931	0.969374	0.867811	0.962573	0.927356	0.933053
LCL_YRI_NA19095.2	0.873131	0.893061	0.89508	0.902515	0.874661	0.878368	0.891778	0.88387	0.912893	0.862613	0.844304	0.870806	0.844727	0.889222	0.917606	0.950663	0.909467	0.908698	0.90679	0.862163	0.907398	0.914335	0.93306	0.885583	0.863798	0.893116	0.914816	0.865875	0.963931	1	0.98553	0.920707	0.978986	0.901938	0.980314
LCL_YRI_NA19095.3	0.887245	0.901292	0.896789	0.905085	0.886816	0.888798	0.896386	0.898372	0.929642	0.870471	0.875663	0.883442	0.861171	0.891772	0.942241	0.976316	0.933474	0.937256	0.928441	0.877143	0.932848	0.933219	0.956129	0.876562	0.894529	0.914442	0.934146	0.898629	0.969374	0.98553	1	0.930888	0.989827	0.900506	0.968894
LCL_YRI_NA19095.4	0.804917	0.821385	0.874821	0.833478	0.838698	0.821417	0.883544	0.788752	0.835769	0.824624	0.941703	0.807238	0.776357	0.845258	0.848858	0.921208	0.884441	0.936734	0.874853	0.836746	0.890862	0.884095	0.958283	0.914139	0.965616	0.907027	0.88878	0.912095	0.867811	0.920707	0.930888	1	0.909897	0.803493	0.928683
LCL_YRI_NA19095.5	0.884798	0.900063	0.889655	0.906052	0.889886	0.86982	0.889248	0.897873	0.919146	0.882201	0.845157	0.883363	0.840843	0.909268	0.933975	0.965677	0.926429	0.926549	0.927386	0.882006	0.925056	0.931749	0.944264	0.864297	0.875954	0.905641	0.923377	0.88374	0.962573	0.978986	0.989827	0.909897	1	0.896598	0.966642
LCL_YRI_NA19095.6	0.849941	0.869838	0.882396	0.825719	0.895682	0.908357	0.878234	0.880092	0.855691	0.872265	0.726705	0.909523	0.911069	0.784542	0.867396	0.850794	0.932776	0.774432	0.928817	0.928983	0.930624	0.943838	0.848062	0.892847	0.75073	0.909914	0.945727	0.882944	0.927356	0.901938	0.900506	0.803493	0.896598	1	0.907431
LCL_YRI_NA19095.7	0.857663	0.872233	0.912206	0.88156	0.883118	0.871069	0.914599	0.858642	0.874499	0.887434	0.845439	0.874373	0.83821	0.898703	0.877675	0.927274	0.917441	0.882777	0.912905	0.863559	0.919464	0.927777	0.932711	0.925827	0.868509	0.905064	0.923813	0.886933	0.933053	0.980314	0.968894	0.928683	0.966642	0.907431	1
	LCL_CEU_NA06986.1	LCL_CEU_NA06986.2	LCL_CEU_NA06986.3	LCL_CEU_NA06986.4	LCL_CEU_NA06986.5	LCL_CEU_NA06986.6	LCL_CEU_NA06986.7	LCL_FIN_HG00355.1	LCL_FIN_HG00355.2	LCL_FIN_HG00355.3	LCL_FIN_HG00355.4	LCL_FIN_HG00355.5	LCL_FIN_HG00355.6	LCL_FIN_HG00355.7	LCL_GBR_HG00117.1	LCL_GBR_HG00117.2	LCL_GBR_HG00117.3	LCL_GBR_HG00117.4	LCL_GBR_HG00117.5	LCL_GBR_HG00117.6	LCL_GBR_HG00117.7	LCL_TSI_NA20527.1	LCL_TSI_NA20527.2	LCL_TSI_NA20527.3	LCL_TSI_NA20527.4	LCL_TSI_NA20527.5	LCL_TSI_NA20527.6	LCL_TSI_NA20527.7	LCL_YRI_NA19095.1	LCL_YRI_NA19095.2	LCL_YRI_NA19095.3	LCL_YRI_NA19095.4	LCL_YRI_NA19095.5	LCL_YRI_NA19095.6	LCL_YRI_NA19095.7
LCL_CEU_NA06986.1	1	0.976797	0.942955	0.933274	0.977605	0.959218	0.935097	0.918201	0.922165	0.907515	0.871532	0.920521	0.904438	0.892384	0.873833	0.877127	0.86375	0.813635	0.872029	0.843843	0.870084	0.8559	0.867827	0.809133	0.811783	0.85914	0.854109	0.866835	0.861652	0.864268	0.863798	0.824395	0.867708	0.859781	0.827249
LCL_CEU_NA06986.2	0.976797	1	0.963689	0.935893	0.990426	0.971843	0.954537	0.909993	0.927941	0.918115	0.875318	0.928631	0.910169	0.904738	0.870351	0.875845	0.87595	0.796575	0.88119	0.857054	0.87915	0.856809	0.87648	0.817033	0.818385	0.868563	0.852448	0.878552	0.857263	0.87543	0.874689	0.827605	0.877076	0.865253	0.847519
LCL_CEU_NA06986.3	0.942955	0.963689	1	0.938807	0.955195	0.952361	0.985136	0.876801	0.901014	0.899299	0.845219	0.90252	0.885942	0.917768	0.809761	0.825218	0.843632	0.737818	0.831793	0.808342	0.853274	0.809426	0.828414	0.821141	0.774363	0.819382	0.809822	0.849568	0.827447	0.855202	0.840716	0.798663	0.830986	0.834379	0.884292
LCL_CEU_NA06986.4	0.933274	0.935893	0.938807	1	0.921867	0.909015	0.923727	0.857091	0.888254	0.891944	0.832822	0.883852	0.85736	0.892299	0.812853	0.8246	0.821618	0.785421	0.821875	0.784357	0.834766	0.803692	0.824402	0.80539	0.766797	0.808911	0.807867	0.823562	0.80233	0.831608	0.811366	0.791083	0.809108	0.805442	0.827085
LCL_CEU_NA06986.5	0.977605	0.990426	0.955195	0.921867	1	0.980719	0.949224	0.91508	0.923971	0.913977	0.872126	0.9298	0.915861	0.899975	0.876704	0.879611	0.880006	0.79684	0.887299	0.865126	0.883546	0.864916	0.87531	0.811226	0.815637	0.873359	0.861584	0.881873	0.864747	0.874792	0.883826	0.824457	0.887953	0.876227	0.840834
LCL_CEU_NA06986.6	0.959218	0.971843	0.952361	0.909015	0.980719	1	0.947203	0.912619	0.905232	0.903033	0.845615	0.918375	0.923308	0.897301	0.851519	0.862256	0.866142	0.767653	0.86805	0.849446	0.871102	0.849827	0.850922	0.810319	0.785916	0.855827	0.858748	0.865157	0.870303	0.873035	0.880422	0.805824	0.876925	0.88589	0.845369
LCL_CEU_NA06986.7	0.935097	0.954537	0.985136	0.923727	0.949224	0.947203	1	0.870085	0.891025	0.888106	0.840641	0.893277	0.880785	0.912136	0.802859	0.816257	0.836026	0.721567	0.825602	0.800558	0.847214	0.801586	0.818831	0.813491	0.768976	0.81132	0.798771	0.842272	0.823083	0.848506	0.833872	0.794968	0.826068	0.82808	0.883756
LCL_FIN_HG00355.1	0.918201	0.909993	0.876801	0.857091	0.91508	0.912619	0.870085	1	0.96593	0.959544	0.899007	0.97703	0.975067	0.940262	0.918621	0.929434	0.91983	0.839818	0.924448	0.900484	0.919162	0.911033	0.910363	0.856038	0.838607	0.912741	0.91275	0.91052	0.92756	0.914447	0.917927	0.854544	0.916463	0.917354	0.856959
LCL_FIN_HG00355.2	0.922165	0.927941	0.901014	0.888254	0.923971	0.905232	0.891025	0.96593	1	0.977826	0.919616	0.986058	0.965073	0.96106	0.919604	0.93227	0.925456	0.849556	0.930433	0.894343	0.927097	0.908993	0.925755	0.863518	0.855066	0.916447	0.903138	0.923179	0.900426	0.918735	0.912123	0.871179	0.915772	0.902255	0.878282
LCL_FIN_HG00355.3	0.907515	0.918115	0.899299	0.891944	0.913977	0.903033	0.888106	0.959544	0.977826	1	0.908733	0.983954	0.95961	0.970963	0.909022	0.918857	0.921986	0.844754	0.923875	0.884836	0.927108	0.899545	0.911989	0.871156	0.838303	0.90708	0.898221	0.914101	0.889602	0.910268	0.902723	0.855769	0.906602	0.894498	0.879531
LCL_FIN_HG00355.4	0.871532	0.875318	0.845219	0.832822	0.872126	0.845615	0.840641	0.899007	0.919616	0.908733	1	0.91852	0.898414	0.891726	0.873201	0.873598	0.874604	0.798246	0.873553	0.855694	0.864384	0.852523	0.87296	0.818444	0.920478	0.860941	0.8414	0.862595	0.837099	0.849282	0.851512	0.921362	0.853185	0.834546	0.815389
LCL_FIN_HG00355.5	0.920521	0.928631	0.90252	0.883852	0.9298	0.918375	0.893277	0.97703	0.986058	0.983954	0.91852	1	0.977979	0.965092	0.926348	0.935292	0.934088	0.848189	0.93991	0.907401	0.936435	0.916611	0.923716	0.872226	0.853187	0.922318	0.912963	0.925171	0.913844	0.923954	0.924239	0.871685	0.925749	0.918194	0.884898
LCL_FIN_HG00355.6	0.904438	0.910169	0.885942	0.85736	0.915861	0.923308	0.880785	0.975067	0.965073	0.95961	0.898414	0.977979	1	0.942587	0.906225	0.923722	0.922013	0.824404	0.923951	0.909466	0.920819	0.90722	0.903189	0.860168	0.834141	0.909821	0.91632	0.910718	0.920358	0.919226	0.92482	0.855812	0.917756	0.930542	0.876638
LCL_FIN_HG00355.7	0.892384	0.904738	0.917768	0.892299	0.899975	0.897301	0.912136	0.940262	0.96106	0.970963	0.891726	0.965092	0.942587	1	0.870661	0.884746	0.896702	0.798026	0.89101	0.845584	0.909393	0.875679	0.886501	0.874314	0.817138	0.881404	0.870835	0.899983	0.873879	0.899929	0.882045	0.840312	0.882409	0.875881	0.905359
LCL_GBR_HG00117.1	0.873833	0.870351	0.809761	0.812853	0.876704	0.851519	0.802859	0.918621	0.919604	0.909022	0.873201	0.926348	0.906225	0.870661	1	0.978734	0.968688	0.910005	0.98061	0.953311	0.964865	0.937443	0.95095	0.861733	0.896349	0.94781	0.933145	0.938794	0.924237	0.917232	0.935135	0.898738	0.942128	0.920731	0.848793
LCL_GBR_HG00117.2	0.877127	0.875845	0.825218	0.8246	0.879611	0.862256	0.816257	0.929434	0.93227	0.918857	0.873598	0.935292	0.923722	0.884746	0.978734	1	0.977782	0.904423	0.983312	0.95855	0.971942	0.945096	0.955665	0.870937	0.895657	0.953856	0.944152	0.948846	0.933178	0.930399	0.942444	0.90144	0.943627	0.930017	0.862802
LCL_GBR_HG00117.3	0.86375	0.87595	0.843632	0.821618	0.880006	0.866142	0.836026	0.91983	0.925456	0.921986	0.874604	0.934088	0.922013	0.896702	0.968688	0.977782	1	0.887287	0.982856	0.967292	0.979908	0.943365	0.951616	0.884309	0.897122	0.951272	0.937896	0.955572	0.929208	0.935697	0.950151	0.904802	0.946244	0.934494	0.8926
LCL_GBR_HG00117.4	0.813635	0.796575	0.737818	0.785421	0.79684	0.767653	0.721567	0.839818	0.849556	0.844754	0.798246	0.848189	0.824404	0.798026	0.910005	0.904423	0.887287	1	0.899276	0.861583	0.883165	0.872601	0.885627	0.812038	0.825447	0.878285	0.870836	0.865304	0.85045	0.84426	0.859616	0.833477	0.86512	0.839725	0.7713
LCL_GBR_HG00117.5	0.872029	0.88119	0.831793	0.821875	0.887299	0.86805	0.825602	0.924448	0.930433	0.923875	0.873553	0.93991	0.923951	0.89101	0.98061	0.983312	0.982856	0.899276	1	0.964252	0.978488	0.947987	0.956754	0.881815	0.894906	0.958764	0.943752	0.952795	0.931559	0.932954	0.949761	0.900365	0.952829	0.935455	0.877373
LCL_GBR_HG00117.6	0.843843	0.857054	0.808342	0.784357	0.865126	0.849446	0.800558	0.900484	0.894343	0.884836	0.855694	0.907401	0.909466	0.845584	0.953311	0.95855	0.967292	0.861583	0.964252	1	0.949747	0.928254	0.93327	0.846928	0.890689	0.936294	0.926561	0.927085	0.912418	0.911323	0.936724	0.888724	0.929592	0.922962	0.849839
LCL_GBR_HG00117.7	0.870084	0.87915	0.853274	0.834766	0.883546	0.871102	0.847214	0.919162	0.927097	0.927108	0.864384	0.936435	0.920819	0.909393	0.964865	0.971942	0.979908	0.883165	0.978488	0.949747	1	0.938553	0.947865	0.889358	0.882521	0.94839	0.936106	0.958463	0.930454	0.934738	0.946486	0.895028	0.94397	0.933817	0.900995
LCL_TSI_NA20527.1	0.8559	0.856809	0.809426	0.803692	0.864916	0.849827	0.801586	0.911033	0.908993	0.899545	0.852523	0.916611	0.90722	0.875679	0.937443	0.945096	0.943365	0.872601	0.947987	0.928254	0.938553	1	0.968265	0.892863	0.908458	0.97371	0.965358	0.966867	0.915615	0.914803	0.929115	0.869439	0.93194	0.916687	0.850998
LCL_TSI_NA20527.2	0.867827	0.87648	0.828414	0.824402	0.87531	0.850922	0.818831	0.910363	0.925755	0.911989	0.87296	0.923716	0.903189	0.886501	0.95095	0.955665	0.951616	0.885627	0.956754	0.93327	0.947865	0.968265	1	0.901461	0.935164	0.987495	0.969624	0.980801	0.913212	0.924277	0.93329	0.899243	0.934843	0.915013	0.866174
LCL_TSI_NA20527.3	0.809133	0.817033	0.821141	0.80539	0.811226	0.810319	0.813491	0.856038	0.863518	0.871156	0.818444	0.872226	0.860168	0.874314	0.861733	0.870937	0.884309	0.812038	0.881815	0.846928	0.889358	0.892863	0.901461	1	0.86007	0.902069	0.891544	0.913219	0.865263	0.876738	0.87475	0.842011	0.858743	0.860701	0.873859
LCL_TSI_NA20527.4	0.811783	0.818385	0.774363	0.766797	0.815637	0.785916	0.768976	0.838607	0.855066	0.838303	0.920478	0.853187	0.834141	0.817138	0.896349	0.895657	0.897122	0.825447	0.894906	0.890689	0.882521	0.908458	0.935164	0.86007	1	0.924882	0.900979	0.917022	0.849751	0.859059	0.869601	0.940331	0.869145	0.846327	0.813253
LCL_TSI_NA20527.5	0.85914	0.868563	0.819382	0.808911	0.873359	0.855827	0.81132	0.912741	0.916447	0.90708	0.860941	0.922318	0.909821	0.881404	0.94781	0.953856	0.951272	0.878285	0.958764	0.936294	0.94839	0.97371	0.987495	0.902069	0.924882	1	0.978915	0.979184	0.922111	0.925628	0.939252	0.891079	0.941266	0.927122	0.862933
LCL_TSI_NA20527.6	0.854109	0.852448	0.809822	0.807867	0.861584	0.858748	0.798771	0.91275	0.903138	0.898221	0.8414	0.912963	0.91632	0.870835	0.933145	0.944152	0.937896	0.870836	0.943752	0.926561	0.936106	0.965358	0.969624	0.891544	0.900979	0.978915	1	0.965477	0.921742	0.917512	0.932694	0.873639	0.927289	0.930386	0.850212
LCL_TSI_NA20527.7	0.866835	0.878552	0.849568	0.823562	0.881873	0.865157	0.842272	0.91052	0.923179	0.914101	0.862595	0.925171	0.910718	0.899983	0.938794	0.948846	0.955572	0.865304	0.952795	0.927085	0.958463	0.966867	0.980801	0.913219	0.917022	0.979184	0.965477	1	0.919703	0.928032	0.939484	0.887072	0.935651	0.923176	0.890404
LCL_YRI_NA19095.1	0.861652	0.857263	0.827447	0.80233	0.864747	0.870303	0.823083	0.92756	0.900426	0.889602	0.837099	0.913844	0.920358	0.873879	0.924237	0.933178	0.929208	0.85045	0.931559	0.912418	0.930454	0.915615	0.913212	0.865263	0.849751	0.922111	0.921742	0.919703	1	0.971017	0.975018	0.908492	0.970236	0.976148	0.911014
LCL_YRI_NA19095.2	0.864268	0.87543	0.855202	0.831608	0.874792	0.873035	0.848506	0.914447	0.918735	0.910268	0.849282	0.923954	0.919226	0.899929	0.917232	0.930399	0.935697	0.84426	0.932954	0.911323	0.934738	0.914803	0.924277	0.876738	0.859059	0.925628	0.917512	0.928032	0.971017	1	0.978104	0.922651	0.976648	0.972933	0.944644
LCL_YRI_NA19095.3	0.863798	0.874689	0.840716	0.811366	0.883826	0.880422	0.833872	0.917927	0.912123	0.902723	0.851512	0.924239	0.92482	0.882045	0.935135	0.942444	0.950151	0.859616	0.949761	0.936724	0.946486	0.929115	0.93329	0.87475	0.869601	0.939252	0.932694	0.939484	0.975018	0.978104	1	0.920697	0.987679	0.982524	0.921615
LCL_YRI_NA19095.4	0.824395	0.827605	0.798663	0.791083	0.824457	0.805824	0.794968	0.854544	0.871179	0.855769	0.921362	0.871685	0.855812	0.840312	0.898738	0.90144	0.904802	0.833477	0.900365	0.888724	0.895028	0.869439	0.899243	0.842011	0.940331	0.891079	0.873639	0.887072	0.908492	0.922651	0.920697	1	0.919981	0.90683	0.883131
LCL_YRI_NA19095.5	0.867708	0.877076	0.830986	0.809108	0.887953	0.876925	0.826068	0.916463	0.915772	0.906602	0.853185	0.925749	0.917756	0.882409	0.942128	0.943627	0.946244	0.86512	0.952829	0.929592	0.94397	0.93194	0.934843	0.858743	0.869145	0.941266	0.927289	0.935651	0.970236	0.976648	0.987679	0.919981	1	0.978158	0.911619
LCL_YRI_NA19095.6	0.859781	0.865253	0.834379	0.805442	0.876227	0.88589	0.82808	0.917354	0.902255	0.894498	0.834546	0.918194	0.930542	0.875881	0.920731	0.930017	0.934494	0.839725	0.935455	0.922962	0.933817	0.916687	0.915013	0.860701	0.846327	0.927122	0.930386	0.923176	0.976148	0.972933	0.982524	0.90683	0.978158	1	0.915529
LCL_YRI_NA19095.7	0.827249	0.847519	0.884292	0.827085	0.840834	0.845369	0.883756	0.856959	0.878282	0.879531	0.815389	0.884898	0.876638	0.905359	0.848793	0.862802	0.8926	0.7713	0.877373	0.849839	0.900995	0.850998	0.866174	0.873859	0.813253	0.862933	0.850212	0.890404	0.911014	0.944644	0.921615	0.883131	0.911619	0.915529	1
