# Supplementary material for: IsomiR expression profiles in human lymphoblastoid cell lines exhibit population and gender dependencies
Source: Oncotarget. 2014 Aug 27;5(18):8790–802. doi: 10.18632/oncotarget.2405 (PMC4226722; doi:10.18632/oncotarget.2405)
Supplement: Supplementary file 6 [file oncotarget-05-8790-s006.xlsx]

## Sheet: Isomirs_ByPopulationNoTechReps
Supp. File 5. IsomiR expression across the five population groups. For each precursor arm we show the expression of each isomiR. Within a row, the isomiRs are listed in order of decreasing abundance.
Mirbase Name	Group Name	Mirbase Isomir Loci	Cumulative Mirbase isomiR Normalized Frequency	Mirbase t-Test pVal Across Samples In Group	Isomir Loci	Is isomiR same as miRBase?	Cumulative IsomiR NormalizedFrequency	Isomir t-Test pVal across samples in group	Log2Change against previous isomiR	Next most abundant IsomirR (same rows as before)					Next most abundant isomiR (same rows as before)					Next most abundant isomiR (same rows as before)					Next most abundant isomiR (same rows as before)					Next most abundant isomiR (same rows as before)
MIMAT0000440=hsa-miR-191-5p=MI0000465	Nrm_LCL_YRI_NoTechReplicates.txt	3_-_49058105_49058127	1.11394e+07	3.63245e-68	3_-_49058105_49058127	Yes	1.11394e+07	3.63245e-68	0	3_-_49058104_49058127	No	1.10481e+06	8.30838e-38	-3.3338	3_-_49058105_49058126	No	461057	1.73728e-38	-1.26078
MIMAT0000440=hsa-miR-191-5p=MI0000465	Nrm_LCL_CEU_NoTechReplicates.txt	3_-_49058105_49058127	1.05622e+07	1.81025e-63	3_-_49058105_49058127	Yes	1.05622e+07	1.81025e-63	0	3_-_49058104_49058127	No	1.2441e+06	3.58621e-30	-3.08573	3_-_49058105_49058126	No	553092	3.1116e-27	-1.16951
MIMAT0000440=hsa-miR-191-5p=MI0000465	Nrm_LCL_FIN_NoTechReplicates.txt	3_-_49058105_49058127	1.0552e+07	3.2981e-60	3_-_49058105_49058127	Yes	1.0552e+07	3.2981e-60	0	3_-_49058104_49058127	No	1.22545e+06	1.23751e-35	-3.10614	3_-_49058105_49058126	No	476019	1.82334e-44	-1.36422
MIMAT0000440=hsa-miR-191-5p=MI0000465	Nrm_LCL_GBR_NoTechReplicates.txt	3_-_49058105_49058127	9.78108e+06	5.18469e-54	3_-_49058105_49058127	Yes	9.78108e+06	5.18469e-54	0	3_-_49058104_49058127	No	692181	1.03201e-34	-3.82077	3_-_49058105_49058126	No	364786	2.1384e-42	-0.924099
MIMAT0000440=hsa-miR-191-5p=MI0000465	Nrm_LCL_TSI_NoTechReplicates.txt	3_-_49058105_49058127	9.40621e+06	8.07652e-52	3_-_49058105_49058127	Yes	9.40621e+06	8.07652e-52	0	3_-_49058104_49058127	No	778403	1.41244e-34	-3.59503	3_-_49058105_49058126	No	408615	9.85261e-32	-0.929776
MIMAT0000449=hsa-miR-146a-5p=MI0000477	Nrm_LCL_GBR_NoTechReplicates.txt	5_+_159912379_159912400	9.7848e+06	4.74503e-57	5_+_159912379_159912400	Yes	9.7848e+06	4.74503e-57	0	5_+_159912379_159912401	No	3.78207e+06	3.70128e-51	-1.37137	5_+_159912379_159912402	No	975808	1.48578e-39	-1.95451	5_+_159912379_159912399	No	950338	1.23615e-51	-0.0381568
MIMAT0000449=hsa-miR-146a-5p=MI0000477	Nrm_LCL_FIN_NoTechReplicates.txt	5_+_159912379_159912400	8.89998e+06	2.53049e-51	5_+_159912379_159912400	Yes	8.89998e+06	2.53049e-51	0	5_+_159912379_159912401	No	3.68347e+06	1.45241e-48	-1.27274	5_+_159912379_159912402	No	1.22613e+06	7.27144e-40	-1.58695	5_+_159912379_159912399	No	1.05438e+06	4.61261e-43	-0.217717
MIMAT0000449=hsa-miR-146a-5p=MI0000477	Nrm_LCL_TSI_NoTechReplicates.txt	5_+_159912379_159912400	8.63691e+06	1.47506e-46	5_+_159912379_159912400	Yes	8.63691e+06	1.47506e-46	0	5_+_159912379_159912401	No	3.27628e+06	2.44411e-41	-1.39846	5_+_159912379_159912399	No	957230	1.92643e-34	-1.77512	5_+_159912379_159912402	No	872088	4.44263e-33	-0.134393
MIMAT0000449=hsa-miR-146a-5p=MI0000477	Nrm_LCL_CEU_NoTechReplicates.txt	5_+_159912379_159912400	8.47615e+06	9.89144e-51	5_+_159912379_159912400	Yes	8.47615e+06	9.89144e-51	0	5_+_159912379_159912401	No	3.90009e+06	5.56214e-51	-1.1199	5_+_159912379_159912402	No	1.26704e+06	7.00389e-34	-1.62205	5_+_159912379_159912399	No	1.02392e+06	6.11814e-36	-0.307364
MIMAT0000449=hsa-miR-146a-5p=MI0000477	Nrm_LCL_YRI_NoTechReplicates.txt	5_+_159912379_159912400	7.38857e+06	6.81582e-48	5_+_159912379_159912400	Yes	7.38857e+06	6.81582e-48	0	5_+_159912379_159912401	No	2.71114e+06	2.95788e-39	-1.44639	5_+_159912379_159912402	No	745987	2.91148e-36	-1.86168	5_+_159912379_159912399	No	612802	1.08342e-39	-0.28373
MIMAT0000646=hsa-miR-155-5p=MI0000681	Nrm_LCL_GBR_NoTechReplicates.txt	21_+_26946295_26946317	6.14052e+06	6.30642e-61	21_+_26946295_26946318	No	9.4126e+06	4.82151e-57	0.616233	21_+_26946295_26946317	Yes	6.14052e+06	6.30642e-61	-0.616233	21_+_26946295_26946319	No	2.66159e+06	3.28225e-50	-1.20607	21_+_26946295_26946316	No	1.49522e+06	8.17933e-51	-0.831927	21_+_26946295_26946320	No	431420	6.58019e-39	-1.7932	21_+_26946295_26946315	No	428694	6.7351e-43	-0.00914229
MIMAT0000646=hsa-miR-155-5p=MI0000681	Nrm_LCL_FIN_NoTechReplicates.txt	21_+_26946295_26946317	5.81665e+06	2.39526e-62	21_+_26946295_26946318	No	8.96713e+06	2.30368e-58	0.624458	21_+_26946295_26946317	Yes	5.81665e+06	2.39526e-62	-0.624458	21_+_26946295_26946319	No	2.82244e+06	1.8997e-52	-1.04325	21_+_26946295_26946316	No	1.54184e+06	2.51027e-49	-0.872288	21_+_26946295_26946320	No	601447	5.58972e-45	-1.35814	21_+_26946295_26946315	No	407728	1.69918e-48	-0.560831
MIMAT0000646=hsa-miR-155-5p=MI0000681	Nrm_LCL_TSI_NoTechReplicates.txt	21_+_26946295_26946317	5.73393e+06	1.21693e-53	21_+_26946295_26946318	No	8.83946e+06	4.12339e-53	0.624435	21_+_26946295_26946317	Yes	5.73393e+06	1.21693e-53	-0.624435	21_+_26946295_26946319	No	2.59699e+06	2.99741e-40	-1.14269	21_+_26946295_26946316	No	1.43227e+06	1.00529e-40	-0.858537	21_+_26946295_26946320	No	432293	1.48825e-30	-1.72822	21_+_26946295_26946315	No	422415	1.52678e-48	-0.0333491
MIMAT0000646=hsa-miR-155-5p=MI0000681	Nrm_LCL_YRI_NoTechReplicates.txt	21_+_26946295_26946317	5.00167e+06	9.7901e-50	21_+_26946295_26946318	No	8.38578e+06	2.345e-51	0.745534	21_+_26946295_26946317	Yes	5.00167e+06	9.7901e-50	-0.745534	21_+_26946295_26946319	No	2.56449e+06	5.14405e-43	-0.96374	21_+_26946295_26946316	No	989357	3.49601e-40	-1.37411	21_+_26946295_26946320	No	436610	7.49857e-38	-1.18015	21_+_26946295_26946315	No	266171	2.91582e-42	-0.713991
MIMAT0000646=hsa-miR-155-5p=MI0000681	Nrm_LCL_CEU_NoTechReplicates.txt	21_+_26946295_26946317	5.29559e+06	1.47507e-58	21_+_26946295_26946318	No	8.05863e+06	7.92916e-57	0.605744	21_+_26946295_26946317	Yes	5.29559e+06	1.47507e-58	-0.605744	21_+_26946295_26946319	No	2.92996e+06	2.0597e-49	-0.853912	21_+_26946295_26946316	No	1.29399e+06	1.74248e-40	-1.17905	21_+_26946295_26946320	No	543284	1.53107e-36	-1.25205	21_+_26946295_26946315	No	348787	1.59899e-36	-0.639362
MIMAT0000243=hsa-miR-148a-3p=MI0000253	Nrm_LCL_FIN_NoTechReplicates.txt	7_-_25989542_25989563	5.27872e+06	6.19981e-35	7_-_25989542_25989563	Yes	5.27872e+06	6.19981e-35	0	7_-_25989541_25989563	No	3.57031e+06	2.06026e-56	-0.564138	7_-_25989543_25989563	No	425480	4.10738e-27	-3.06889	7_-_25989540_25989563	No	304671	2.66199e-44	-0.481837
MIMAT0000243=hsa-miR-148a-3p=MI0000253	Nrm_LCL_TSI_NoTechReplicates.txt	7_-_25989542_25989563	4.96945e+06	1.27576e-33	7_-_25989542_25989563	Yes	4.96945e+06	1.27576e-33	0	7_-_25989541_25989563	No	3.03589e+06	2.16782e-42	-0.710966	7_-_25989543_25989563	No	387118	2.29834e-26	-2.97127	7_-_25989540_25989563	No	206838	1.91452e-32	-0.904272
MIMAT0000243=hsa-miR-148a-3p=MI0000253	Nrm_LCL_YRI_NoTechReplicates.txt	7_-_25989542_25989563	4.8907e+06	7.99952e-35	7_-_25989542_25989563	Yes	4.8907e+06	7.99952e-35	0	7_-_25989541_25989563	No	3.89774e+06	7.82414e-46	-0.327403	7_-_25989540_25989563	No	288493	7.67634e-40	-3.75603	7_-_25989543_25989563	No	259554	1.78959e-27	-0.1525
MIMAT0000243=hsa-miR-148a-3p=MI0000253	Nrm_LCL_GBR_NoTechReplicates.txt	7_-_25989542_25989563	4.12041e+06	3.12508e-34	7_-_25989542_25989563	Yes	4.12041e+06	3.12508e-34	0	7_-_25989541_25989563	No	2.55335e+06	8.88413e-41	-0.690395	7_-_25989543_25989563	No	304820	4.45399e-33	-3.06637	7_-_25989540_25989563	No	174403	4.37514e-33	-0.805535
MIMAT0000243=hsa-miR-148a-3p=MI0000253	Nrm_LCL_CEU_NoTechReplicates.txt	7_-_25989542_25989563	3.44214e+06	5.52683e-36	7_-_25989542_25989563	Yes	3.44214e+06	5.52683e-36	0	7_-_25989541_25989563	No	2.72026e+06	2.38701e-42	-0.339561	7_-_25989540_25989563	No	198551	4.7106e-35	-3.77616	7_-_25989543_25989563	No	183909	2.50947e-26	-0.110521
MIMAT0002809=hsa-miR-146b-5p=MI0003129	Nrm_LCL_CEU_NoTechReplicates.txt	10_+_104196277_104196298	174049	4.63199e-29	10_+_104196277_104196300	No	3.99601e+06	6.42042e-40	4.521	10_+_104196277_104196299	No	1.00411e+06	2.13191e-28	-1.99265	10_+_104196277_104196298	Yes	174049	4.63199e-29	-2.52835	10_+_104196277_104196301	No	110765	7.12149e-29	-0.651989
MIMAT0002809=hsa-miR-146b-5p=MI0003129	Nrm_LCL_FIN_NoTechReplicates.txt	10_+_104196277_104196298	179215	2.19833e-35	10_+_104196277_104196300	No	3.98387e+06	1.73888e-41	4.4744	10_+_104196277_104196299	No	1.02025e+06	3.87506e-44	-1.96524	10_+_104196277_104196298	Yes	179215	2.19833e-35	-2.50916	10_+_104196277_104196301	No	113965	1.02174e-40	-0.653109
MIMAT0002809=hsa-miR-146b-5p=MI0003129	Nrm_LCL_YRI_NoTechReplicates.txt	10_+_104196277_104196298	144411	1.39188e-29	10_+_104196277_104196300	No	3.80171e+06	7.21956e-34	4.7184	10_+_104196277_104196299	No	673952	1.12723e-34	-2.49593	10_+_104196277_104196298	Yes	144411	1.39188e-29	-2.22247	10_+_104196277_104196301	No	95111	4.03615e-30	-0.602492
MIMAT0002809=hsa-miR-146b-5p=MI0003129	Nrm_LCL_GBR_NoTechReplicates.txt	10_+_104196277_104196298	188863	1.3422e-40	10_+_104196277_104196300	No	3.65826e+06	2.46592e-47	4.27575	10_+_104196277_104196299	No	849400	3.31935e-50	-2.10664	10_+_104196277_104196298	Yes	188863	1.3422e-40	-2.16911	10_+_104196277_104196301	No	90051.7	9.46604e-38	-1.06851
MIMAT0002809=hsa-miR-146b-5p=MI0003129	Nrm_LCL_TSI_NoTechReplicates.txt	10_+_104196277_104196298	140993	4.77835e-34	10_+_104196277_104196300	No	2.90235e+06	7.72164e-44	4.36352	10_+_104196277_104196299	No	705169	6.6114e-43	-2.04118	10_+_104196277_104196298	Yes	140993	4.77835e-34	-2.32234	10_+_104196277_104196301	No	75836.5	5.66008e-38	-0.894664
MIMAT0000433=hsa-miR-142-5p=MI0000458	Nrm_LCL_GBR_NoTechReplicates.txt	17_-_56408644_56408664	588088	6.02855e-29	17_-_56408647_56408666	No	3.82535e+06	3.60385e-50	2.70149	17_-_56408644_56408664	Yes	588088	6.02855e-29	-2.70149	17_-_56408646_56408666	No	481789	9.03205e-54	-0.287631
MIMAT0000433=hsa-miR-142-5p=MI0000458	Nrm_LCL_TSI_NoTechReplicates.txt	17_-_56408644_56408664	563183	8.4202e-25	17_-_56408647_56408666	No	3.50796e+06	6.51277e-51	2.63896	17_-_56408644_56408664	Yes	563183	8.4202e-25	-2.63896	17_-_56408646_56408666	No	475635	5.00594e-53	-0.243748
MIMAT0000433=hsa-miR-142-5p=MI0000458	Nrm_LCL_FIN_NoTechReplicates.txt	17_-_56408644_56408664	512485	7.51554e-27	17_-_56408647_56408666	No	3.41792e+06	4.08359e-56	2.73754	17_-_56408644_56408664	Yes	512485	7.51554e-27	-2.73754	17_-_56408646_56408666	No	501540	9.16315e-52	-0.0311436
MIMAT0000433=hsa-miR-142-5p=MI0000458	Nrm_LCL_YRI_NoTechReplicates.txt	17_-_56408644_56408664	575902	5.71429e-30	17_-_56408647_56408666	No	3.04947e+06	2.87516e-42	2.40466	17_-_56408645_56408666	No	579068	3.45978e-37	-2.39675	17_-_56408644_56408664	Yes	575902	5.71429e-30	-0.00791066
MIMAT0000433=hsa-miR-142-5p=MI0000458	Nrm_LCL_CEU_NoTechReplicates.txt	17_-_56408644_56408664	438709	2.0081e-27	17_-_56408647_56408666	No	2.86131e+06	3.93853e-46	2.70534	17_-_56408646_56408666	No	470278	3.426e-47	-2.60509	17_-_56408645_56408666	No	445457	3.40064e-37	-0.0782288
MIMAT0000076=hsa-miR-21-5p=MI0000077	Nrm_LCL_GBR_NoTechReplicates.txt	17_+_57918634_57918655	2.94715e+06	7.29259e-42	17_+_57918634_57918655	Yes	2.94715e+06	7.29259e-42	0	17_+_57918634_57918657	No	1.87629e+06	1.26903e-44	-0.651442	17_+_57918634_57918656	No	1.29408e+06	1.75043e-42	-0.535957	17_+_57918634_57918654	No	413895	4.03497e-34	-1.64459	17_+_57918634_57918653	No	91504.4	2.983e-22	-2.17735
MIMAT0000076=hsa-miR-21-5p=MI0000077	Nrm_LCL_TSI_NoTechReplicates.txt	17_+_57918634_57918655	2.70109e+06	7.43148e-33	17_+_57918634_57918655	Yes	2.70109e+06	7.43148e-33	0	17_+_57918634_57918657	No	1.92801e+06	2.73219e-42	-0.486433	17_+_57918634_57918656	No	1.23994e+06	1.37545e-41	-0.636842	17_+_57918634_57918654	No	422407	7.29573e-31	-1.55356	17_+_57918634_57918653	No	82916	9.03981e-24	-2.34891
MIMAT0000076=hsa-miR-21-5p=MI0000077	Nrm_LCL_YRI_NoTechReplicates.txt	17_+_57918634_57918655	2.08125e+06	4.53032e-45	17_+_57918634_57918657	No	2.50565e+06	2.97831e-41	0.267735	17_+_57918634_57918655	Yes	2.08125e+06	4.53032e-45	-0.267735	17_+_57918634_57918656	No	1.57536e+06	6.11812e-46	-0.401772	17_+_57918634_57918654	No	214328	1.62098e-27	-2.87779	17_+_57918634_57918652	No	41136.6	1.17969e-30	-2.38133
MIMAT0000076=hsa-miR-21-5p=MI0000077	Nrm_LCL_FIN_NoTechReplicates.txt	17_+_57918634_57918655	2.46067e+06	1.3561e-49	17_+_57918634_57918655	Yes	2.46067e+06	1.3561e-49	0	17_+_57918634_57918657	No	2.08693e+06	3.77349e-55	-0.23767	17_+_57918634_57918656	No	1.40958e+06	4.17021e-46	-0.566118	17_+_57918634_57918654	No	414842	9.48156e-34	-1.76463	17_+_57918634_57918653	No	80018.3	2.05893e-23	-2.37416
MIMAT0000076=hsa-miR-21-5p=MI0000077	Nrm_LCL_CEU_NoTechReplicates.txt	17_+_57918634_57918655	1.77799e+06	3.55795e-40	17_+_57918634_57918655	Yes	1.77799e+06	3.55795e-40	0	17_+_57918634_57918657	No	1.73162e+06	2.26999e-39	-0.0381296	17_+_57918634_57918656	No	1.08184e+06	1.98907e-39	-0.678638	17_+_57918634_57918654	No	235530	1.68188e-35	-2.1995	17_+_57918634_57918653	No	47725.7	1.49627e-19	-2.30307
MIMAT0000253=hsa-miR-10a-5p=MI0000266	Nrm_LCL_GBR_NoTechReplicates.txt	17_-_46657266_46657288	1.29981e+06	1.54643e-31	17_-_46657267_46657288	No	2.83953e+06	8.41226e-27	1.12735	17_-_46657266_46657288	Yes	1.29981e+06	1.54643e-31	-1.12735	17_-_46657268_46657288	No	1.06242e+06	2.3444e-33	-0.290947	17_-_46657266_46657287	No	633874	3.0526e-33	-0.745091
MIMAT0000253=hsa-miR-10a-5p=MI0000266	Nrm_LCL_YRI_NoTechReplicates.txt	17_-_46657266_46657288	1.13709e+06	4.0839e-25	17_-_46657267_46657288	No	2.37302e+06	2.12001e-23	1.06137	17_-_46657266_46657288	Yes	1.13709e+06	4.0839e-25	-1.06137	17_-_46657268_46657288	No	808148	1.54964e-16	-0.49266	17_-_46657266_46657287	No	641818	4.93302e-24	-0.332456
MIMAT0000253=hsa-miR-10a-5p=MI0000266	Nrm_LCL_TSI_NoTechReplicates.txt	17_-_46657266_46657288	1.08277e+06	4.68631e-27	17_-_46657267_46657288	No	2.33703e+06	1.04833e-23	1.10996	17_-_46657266_46657288	Yes	1.08277e+06	4.68631e-27	-1.10996	17_-_46657268_46657288	No	892461	4.17939e-27	-0.278861	17_-_46657266_46657287	No	536213	6.50383e-29	-0.734982
MIMAT0000253=hsa-miR-10a-5p=MI0000266	Nrm_LCL_CEU_NoTechReplicates.txt	17_-_46657266_46657288	1.01508e+06	9.45368e-15	17_-_46657267_46657288	No	2.14108e+06	5.26833e-15	1.07674	17_-_46657266_46657288	Yes	1.01508e+06	9.45368e-15	-1.07674	17_-_46657268_46657288	No	656222	3.21323e-15	-0.629343	17_-_46657266_46657287	No	503658	7.63259e-15	-0.381737
MIMAT0000253=hsa-miR-10a-5p=MI0000266	Nrm_LCL_FIN_NoTechReplicates.txt	17_-_46657266_46657288	637969	2.81298e-26	17_-_46657267_46657288	No	1.25825e+06	3.73603e-25	0.979859	17_-_46657266_46657288	Yes	637969	2.81298e-26	-0.979859	17_-_46657268_46657288	No	473795	2.06049e-24	-0.429223	17_-_46657266_46657287	No	295108	5.47811e-28	-0.683023
MIMAT0000245=hsa-miR-30d-5p=MI0000255	Nrm_LCL_YRI_NoTechReplicates.txt	8_-_135817162_135817183	57487.2	1.75607e-34	8_-_135817160_135817183	No	2.08042e+06	4.30791e-30	5.17749	8_-_135817161_135817183	No	223978	2.23679e-36	-3.21545	8_-_135817164_135817183	No	129990	2.43279e-33	-0.784956	8_-_135817163_135817183	No	92245.3	2.53538e-32	-0.494854
MIMAT0000245=hsa-miR-30d-5p=MI0000255	Nrm_LCL_GBR_NoTechReplicates.txt	8_-_135817162_135817183	93122.3	2.34116e-43	8_-_135817160_135817183	No	1.9773e+06	3.95263e-41	4.40826	8_-_135817161_135817183	No	297599	6.14612e-47	-2.73209	8_-_135817164_135817183	No	213835	3.07891e-44	-0.47687	8_-_135817163_135817183	No	153896	6.74372e-48	-0.474541
MIMAT0000245=hsa-miR-30d-5p=MI0000255	Nrm_LCL_TSI_NoTechReplicates.txt	8_-_135817162_135817183	81205	4.80849e-43	8_-_135817160_135817183	No	1.83065e+06	3.16596e-40	4.49465	8_-_135817161_135817183	No	263424	3.05412e-43	-2.7969	8_-_135817164_135817183	No	195143	4.51028e-36	-0.432856	8_-_135817163_135817183	No	131188	1.97407e-41	-0.572892
MIMAT0000245=hsa-miR-30d-5p=MI0000255	Nrm_LCL_CEU_NoTechReplicates.txt	8_-_135817162_135817183	52470.4	7.96654e-28	8_-_135817160_135817183	No	1.40494e+06	1.8503e-33	4.74286	8_-_135817161_135817183	No	211721	3.57068e-35	-2.73027	8_-_135817164_135817183	No	118325	5.509e-28	-0.839418	8_-_135817163_135817183	No	83027.8	5.98868e-27	-0.511082
MIMAT0000245=hsa-miR-30d-5p=MI0000255	Nrm_LCL_FIN_NoTechReplicates.txt	8_-_135817162_135817183	56098.1	1.16785e-36	8_-_135817160_135817183	No	1.38046e+06	7.32253e-41	4.62106	8_-_135817161_135817183	No	213421	3.19109e-37	-2.69338	8_-_135817164_135817183	No	118657	9.78946e-37	-0.846901	8_-_135817163_135817183	No	85524.3	1.27844e-38	-0.472395
MIMAT0004494=hsa-miR-21-3p=MI0000077	Nrm_LCL_GBR_NoTechReplicates.txt	17_+_57918672_57918692	1.38024e+06	3.72899e-20	17_+_57918672_57918692	Yes	1.38024e+06	3.72899e-20	0	17_+_57918672_57918693	No	52997	1.67656e-29	-4.70287	17_+_57918672_57918691	No	18974.5	6.60432e-25	-1.48184	17_+_57918672_57918690	No	15574.1	4.09411e-24	-0.284913	17_+_57918674_57918692	No	8956.78	6.4444e-22	-0.7981
MIMAT0004494=hsa-miR-21-3p=MI0000077	Nrm_LCL_TSI_NoTechReplicates.txt	17_+_57918672_57918692	1.37371e+06	6.14577e-17	17_+_57918672_57918692	Yes	1.37371e+06	6.14577e-17	0	17_+_57918672_57918693	No	54834.3	5.2209e-30	-4.64685	17_+_57918672_57918690	No	17799.5	7.62547e-17	-1.62325	17_+_57918672_57918691	No	17552.9	3.97008e-21	-0.0201217	17_+_57918674_57918692	No	10101.5	7.29631e-18	-0.797137
MIMAT0004494=hsa-miR-21-3p=MI0000077	Nrm_LCL_FIN_NoTechReplicates.txt	17_+_57918672_57918692	1.23593e+06	6.67687e-22	17_+_57918672_57918692	Yes	1.23593e+06	6.67687e-22	0	17_+_57918672_57918693	No	56348	9.62215e-35	-4.45508	17_+_57918672_57918691	No	15514.9	6.69584e-18	-1.86071	17_+_57918672_57918690	No	13917.7	9.49656e-15	-0.156736	17_+_57918674_57918692	No	10171.8	1.55987e-25	-0.452342
MIMAT0004494=hsa-miR-21-3p=MI0000077	Nrm_LCL_CEU_NoTechReplicates.txt	17_+_57918672_57918692	1.05315e+06	1.45772e-19	17_+_57918672_57918692	Yes	1.05315e+06	1.45772e-19	0	17_+_57918672_57918693	No	39135.2	1.04297e-29	-4.7501	17_+_57918672_57918691	No	10893.5	2.13886e-25	-1.845	17_+_57918672_57918690	No	8264.52	1.58569e-17	-0.398464	17_+_57918674_57918692	No	6161.69	2.05005e-22	-0.423605
MIMAT0004494=hsa-miR-21-3p=MI0000077	Nrm_LCL_YRI_NoTechReplicates.txt	17_+_57918672_57918692	724237	7.51043e-38	17_+_57918672_57918692	Yes	724237	7.51043e-38	0	17_+_57918672_57918693	No	63284.6	2.26462e-42	-3.51653	17_+_57918672_57918691	No	8229.65	6.07694e-31	-2.94295	17_+_57918672_57918690	No	6740.29	1.7647e-15	-0.288022	17_+_57918674_57918692	No	6140.46	6.40386e-22	-0.134464
MIMAT0000414=hsa-let-7g-5p=MI0000433	Nrm_LCL_FIN_NoTechReplicates.txt	3_-_52302352_52302373	1.34268e+06	1.93417e-50	3_-_52302352_52302373	Yes	1.34268e+06	1.93417e-50	0	3_-_52302353_52302373	No	177186	1.15761e-53	-2.92178	3_-_52302351_52302373	No	122853	2.54646e-55	-0.528329
MIMAT0000414=hsa-let-7g-5p=MI0000433	Nrm_LCL_CEU_NoTechReplicates.txt	3_-_52302352_52302373	1.25773e+06	5.223e-39	3_-_52302352_52302373	Yes	1.25773e+06	5.223e-39	0	3_-_52302353_52302373	No	157740	3.06536e-44	-2.9952	3_-_52302351_52302373	No	110617	2.55994e-49	-0.511967
MIMAT0000414=hsa-let-7g-5p=MI0000433	Nrm_LCL_TSI_NoTechReplicates.txt	3_-_52302352_52302373	1.22966e+06	2.64391e-40	3_-_52302352_52302373	Yes	1.22966e+06	2.64391e-40	0	3_-_52302353_52302373	No	165203	9.89289e-54	-2.89596	3_-_52302351_52302373	No	93367.5	8.63572e-47	-0.823243
MIMAT0000414=hsa-let-7g-5p=MI0000433	Nrm_LCL_GBR_NoTechReplicates.txt	3_-_52302352_52302373	1.17228e+06	4.32689e-59	3_-_52302352_52302373	Yes	1.17228e+06	4.32689e-59	0	3_-_52302353_52302373	No	177028	9.16138e-55	-2.72727	3_-_52302351_52302373	No	100687	1.64559e-50	-0.814095
MIMAT0000414=hsa-let-7g-5p=MI0000433	Nrm_LCL_YRI_NoTechReplicates.txt	3_-_52302352_52302373	1.0262e+06	7.3091e-45	3_-_52302352_52302373	Yes	1.0262e+06	7.3091e-45	0	3_-_52302353_52302373	No	117491	9.3924e-48	-3.12668	3_-_52302351_52302373	No	82734.7	6.4719e-45	-0.50599
MIMAT0000077=hsa-miR-22-3p=MI0000078	Nrm_LCL_YRI_NoTechReplicates.txt	17_-_1617208_1617229	1.09549e+06	4.00874e-39	17_-_1617208_1617229	Yes	1.09549e+06	4.00874e-39	0	17_-_1617209_1617229	No	85815.6	3.47274e-21	-3.67419
MIMAT0000077=hsa-miR-22-3p=MI0000078	Nrm_LCL_FIN_NoTechReplicates.txt	17_-_1617208_1617229	1.0652e+06	2.13575e-44	17_-_1617208_1617229	Yes	1.0652e+06	2.13575e-44	0	17_-_1617209_1617229	No	100969	3.13578e-26	-3.39914
MIMAT0000077=hsa-miR-22-3p=MI0000078	Nrm_LCL_TSI_NoTechReplicates.txt	17_-_1617208_1617229	879082	1.07121e-40	17_-_1617208_1617229	Yes	879082	1.07121e-40	0	17_-_1617209_1617229	No	84114.8	1.90489e-36	-3.38557
MIMAT0000077=hsa-miR-22-3p=MI0000078	Nrm_LCL_GBR_NoTechReplicates.txt	17_-_1617208_1617229	875179	3.60133e-41	17_-_1617208_1617229	Yes	875179	3.60133e-41	0	17_-_1617209_1617229	No	92272.3	2.16606e-31	-3.24561
MIMAT0000077=hsa-miR-22-3p=MI0000078	Nrm_LCL_CEU_NoTechReplicates.txt	17_-_1617208_1617229	870981	1.21283e-27	17_-_1617208_1617229	Yes	870981	1.21283e-27	0	17_-_1617209_1617229	No	65738.7	1.077e-16	-3.72783
MIMAT0000081=hsa-miR-25-3p=MI0000082	Nrm_LCL_YRI_NoTechReplicates.txt	7_-_99691194_99691215	1.06361e+06	1.93205e-58	7_-_99691194_99691215	Yes	1.06361e+06	1.93205e-58	0	7_-_99691196_99691215	No	103992	1.54062e-42	-3.35443	7_-_99691193_99691215	No	74749.2	4.30943e-70	-0.476339
MIMAT0000081=hsa-miR-25-3p=MI0000082	Nrm_LCL_CEU_NoTechReplicates.txt	7_-_99691194_99691215	945795	2.33827e-37	7_-_99691194_99691215	Yes	945795	2.33827e-37	0	7_-_99691196_99691215	No	92567.4	2.36156e-37	-3.35295	7_-_99691195_99691215	No	89996.7	3.78111e-21	-0.0406315
MIMAT0000081=hsa-miR-25-3p=MI0000082	Nrm_LCL_FIN_NoTechReplicates.txt	7_-_99691194_99691215	921227	1.11763e-54	7_-_99691194_99691215	Yes	921227	1.11763e-54	0	7_-_99691196_99691215	No	121590	1.01765e-36	-2.92154	7_-_99691195_99691215	No	88429.8	5.01162e-39	-0.459414
MIMAT0000081=hsa-miR-25-3p=MI0000082	Nrm_LCL_TSI_NoTechReplicates.txt	7_-_99691194_99691215	906849	8.3338e-54	7_-_99691194_99691215	Yes	906849	8.3338e-54	0	7_-_99691196_99691215	No	114349	6.06829e-39	-2.98742	7_-_99691195_99691215	No	90603.2	1.29415e-39	-0.335808
MIMAT0000081=hsa-miR-25-3p=MI0000082	Nrm_LCL_GBR_NoTechReplicates.txt	7_-_99691194_99691215	861038	2.50411e-55	7_-_99691194_99691215	Yes	861038	2.50411e-55	0	7_-_99691196_99691215	No	131013	7.80547e-37	-2.71637	7_-_99691195_99691215	No	88079.4	3.41153e-34	-0.572831
MIMAT0000092=hsa-miR-92a-3p=MI0000093	Nrm_LCL_FIN_NoTechReplicates.txt	13_+_92003615_92003636	0	NA	13_+_92003615_92003637	No	1.02653e+06	9.4771e-41	inf	13_+_92003615_92003638	No	482335	1.85006e-33	-1.08967	13_+_92003615_92003639	No	167112	6.67738e-39	-1.52921	13_+_92003616_92003637	No	26523.2	2.56912e-35	-2.65549
MIMAT0000092=hsa-miR-92a-3p=MI0000093	Nrm_LCL_YRI_NoTechReplicates.txt	13_+_92003615_92003636	0	NA	13_+_92003615_92003637	No	1.01938e+06	1.51561e-37	inf	13_+_92003615_92003638	No	414599	2.38022e-36	-1.29791	13_+_92003615_92003639	No	145967	1.68698e-41	-1.50608	13_+_92003616_92003637	No	45931.3	5.68966e-36	-1.66809
MIMAT0000092=hsa-miR-92a-3p=MI0000093	Nrm_LCL_GBR_NoTechReplicates.txt	13_+_92003615_92003636	0	NA	13_+_92003615_92003637	No	988745	1.27469e-35	inf	13_+_92003615_92003638	No	385309	2.93254e-28	-1.35958	13_+_92003615_92003639	No	146642	8.57988e-35	-1.39372	13_+_92003616_92003637	No	38400.9	5.24416e-40	-1.93308
MIMAT0000092=hsa-miR-92a-3p=MI0000093	Nrm_LCL_TSI_NoTechReplicates.txt	13_+_92003615_92003636	0	NA	13_+_92003615_92003637	No	948948	6.14124e-42	inf	13_+_92003615_92003638	No	354516	2.59412e-33	-1.42048	13_+_92003615_92003639	No	125773	4.36414e-39	-1.49503	13_+_92003616_92003637	No	36465.1	2.07786e-35	-1.78623
MIMAT0000092=hsa-miR-92a-3p=MI0000093	Nrm_LCL_CEU_NoTechReplicates.txt	13_+_92003615_92003636	0	NA	13_+_92003615_92003637	No	784893	1.59441e-42	inf	13_+_92003615_92003638	No	390412	4.74785e-36	-1.0075	13_+_92003615_92003639	No	149323	2.00085e-33	-1.38656	13_+_92003616_92003637	No	21124.6	2.15652e-31	-2.82144
MIMAT0000419=hsa-miR-27b-3p=MI0000440	Nrm_LCL_FIN_NoTechReplicates.txt	9_+_97847787_97847807	87746.9	3.33032e-43	9_+_97847787_97847806	No	939050	6.67077e-49	3.41978	9_+_97847787_97847807	Yes	87746.9	3.33032e-43	-3.41978
MIMAT0000419=hsa-miR-27b-3p=MI0000440	Nrm_LCL_YRI_NoTechReplicates.txt	9_+_97847787_97847807	99199	1.52926e-38	9_+_97847787_97847806	No	867637	7.38362e-47	3.12869	9_+_97847787_97847807	Yes	99199	1.52926e-38	-3.12869
MIMAT0000419=hsa-miR-27b-3p=MI0000440	Nrm_LCL_GBR_NoTechReplicates.txt	9_+_97847787_97847807	69559.6	1.69e-43	9_+_97847787_97847806	No	819740	3.06862e-54	3.55884	9_+_97847787_97847807	Yes	69559.6	1.69e-43	-3.55884
MIMAT0000419=hsa-miR-27b-3p=MI0000440	Nrm_LCL_CEU_NoTechReplicates.txt	9_+_97847787_97847807	87068.2	9.24077e-39	9_+_97847787_97847806	No	817447	6.78515e-37	3.23091	9_+_97847787_97847807	Yes	87068.2	9.24077e-39	-3.23091
MIMAT0000419=hsa-miR-27b-3p=MI0000440	Nrm_LCL_TSI_NoTechReplicates.txt	9_+_97847787_97847807	57770.2	1.23987e-35	9_+_97847787_97847806	No	625996	7.30992e-49	3.43776	9_+_97847787_97847807	Yes	57770.2	1.23987e-35	-3.43776
MIMAT0000692=hsa-miR-30e-5p=MI0000749	Nrm_LCL_YRI_NoTechReplicates.txt	1_+_41220043_41220064	5845.86	1.70659e-31	1_+_41220043_41220066	No	933435	1.82511e-45	7.31899	1_+_41220044_41220066	No	63858.1	1.78363e-44	-3.86961	1_+_41220043_41220065	No	36890.8	8.81694e-40	-0.79161	1_+_41220043_41220067	No	23408.2	7.27821e-31	-0.656244
MIMAT0000692=hsa-miR-30e-5p=MI0000749	Nrm_LCL_CEU_NoTechReplicates.txt	1_+_41220043_41220064	6616.07	6.0044e-26	1_+_41220043_41220066	No	798977	2.28246e-35	6.91604	1_+_41220044_41220066	No	64314.7	2.98018e-36	-3.63493	1_+_41220043_41220065	No	43116.1	4.30132e-35	-0.576922	1_+_41220043_41220067	No	19920.9	1.0225e-27	-1.11395
MIMAT0000692=hsa-miR-30e-5p=MI0000749	Nrm_LCL_FIN_NoTechReplicates.txt	1_+_41220043_41220064	6765.14	2.30753e-35	1_+_41220043_41220066	No	766743	2.16933e-42	6.82448	1_+_41220044_41220066	No	65875.9	3.27541e-42	-3.54092	1_+_41220043_41220065	No	41234.4	4.88639e-36	-0.675902	1_+_41220043_41220067	No	19020.3	8.79044e-31	-1.11631
MIMAT0000692=hsa-miR-30e-5p=MI0000749	Nrm_LCL_TSI_NoTechReplicates.txt	1_+_41220043_41220064	7494.73	4.49766e-28	1_+_41220043_41220066	No	743737	4.60237e-36	6.63277	1_+_41220044_41220066	No	61655.1	9.9936e-39	-3.5925	1_+_41220043_41220065	No	38584.1	6.29025e-30	-0.676214	1_+_41220043_41220067	No	16007.3	5.13147e-27	-1.26928
MIMAT0000692=hsa-miR-30e-5p=MI0000749	Nrm_LCL_GBR_NoTechReplicates.txt	1_+_41220043_41220064	9400.55	2.91184e-34	1_+_41220043_41220066	No	743389	9.75982e-39	6.30523	1_+_41220044_41220066	No	65140.7	4.4787e-45	-3.51249	1_+_41220043_41220065	No	43455.3	8.77207e-40	-0.584026	1_+_41220043_41220067	No	16586.3	1.69945e-32	-1.38954
MIMAT0000456=hsa-miR-186-5p=MI0000483	Nrm_LCL_YRI_NoTechReplicates.txt	1_-_71533364_71533385	921920	8.90312e-50	1_-_71533364_71533385	Yes	921920	8.90312e-50	0	1_-_71533365_71533385	No	377233	2.33731e-40	-1.28919	1_-_71533363_71533385	No	171565	1.43457e-38	-1.1367
MIMAT0000456=hsa-miR-186-5p=MI0000483	Nrm_LCL_GBR_NoTechReplicates.txt	1_-_71533364_71533385	873404	8.22899e-48	1_-_71533364_71533385	Yes	873404	8.22899e-48	0	1_-_71533365_71533385	No	519553	2.90713e-35	-0.749379	1_-_71533363_71533385	No	120621	4.61795e-43	-2.10679
MIMAT0000456=hsa-miR-186-5p=MI0000483	Nrm_LCL_FIN_NoTechReplicates.txt	1_-_71533364_71533385	814463	2.24712e-55	1_-_71533364_71533385	Yes	814463	2.24712e-55	0	1_-_71533365_71533385	No	426263	1.26338e-39	-0.934106	1_-_71533363_71533385	No	149110	2.76116e-41	-1.51537
MIMAT0000456=hsa-miR-186-5p=MI0000483	Nrm_LCL_TSI_NoTechReplicates.txt	1_-_71533364_71533385	772540	1.4518e-44	1_-_71533364_71533385	Yes	772540	1.4518e-44	0	1_-_71533365_71533385	No	472987	2.99026e-37	-0.707808	1_-_71533363_71533385	No	116506	1.24866e-31	-2.02139
MIMAT0000456=hsa-miR-186-5p=MI0000483	Nrm_LCL_CEU_NoTechReplicates.txt	1_-_71533364_71533385	761629	1.39626e-44	1_-_71533364_71533385	Yes	761629	1.39626e-44	0	1_-_71533365_71533385	No	396451	4.59478e-40	-0.941946	1_-_71533363_71533385	No	153231	1.28473e-35	-1.37144
MIMAT0000222=hsa-miR-192-5p=MI0000234	Nrm_LCL_GBR_NoTechReplicates.txt	11_-_64658675_64658695	899969	6.02282e-28	11_-_64658675_64658695	Yes	899969	6.02282e-28	0	11_-_64658672_64658694	No	92440.1	1.83385e-34	-3.28328	11_-_64658674_64658695	No	77515.1	3.05605e-35	-0.254042
MIMAT0000222=hsa-miR-192-5p=MI0000234	Nrm_LCL_TSI_NoTechReplicates.txt	11_-_64658675_64658695	667951	2.35958e-24	11_-_64658675_64658695	Yes	667951	2.35958e-24	0	11_-_64658672_64658694	No	75975.7	4.79241e-23	-3.13613	11_-_64658674_64658695	No	62659.9	3.31382e-25	-0.277995
MIMAT0000222=hsa-miR-192-5p=MI0000234	Nrm_LCL_YRI_NoTechReplicates.txt	11_-_64658675_64658695	526747	1.50929e-17	11_-_64658675_64658695	Yes	526747	1.50929e-17	0	11_-_64658672_64658694	No	59989.3	3.01645e-16	-3.13433	11_-_64658674_64658695	No	55559.6	2.38273e-17	-0.110669
MIMAT0000222=hsa-miR-192-5p=MI0000234	Nrm_LCL_CEU_NoTechReplicates.txt	11_-_64658675_64658695	375169	8.49235e-16	11_-_64658675_64658695	Yes	375169	8.49235e-16	0	11_-_64658672_64658694	No	47209.1	8.64105e-13	-2.99041	11_-_64658674_64658695	No	43884.4	5.39339e-14	-0.105356
MIMAT0000222=hsa-miR-192-5p=MI0000234	Nrm_LCL_FIN_NoTechReplicates.txt	11_-_64658675_64658695	345993	4.84978e-22	11_-_64658675_64658695	Yes	345993	4.84978e-22	0	11_-_64658674_64658695	No	32856	8.91106e-23	-3.39651	11_-_64658672_64658694	No	31554.2	5.14644e-23	-0.0583237
MIMAT0000096=hsa-miR-98-5p=MI0000100	Nrm_LCL_CEU_NoTechReplicates.txt	X_-_53583260_53583281	729230	5.60177e-40	X_-_53583260_53583281	Yes	729230	5.60177e-40	0	X_-_53583261_53583281	No	74711.1	2.88265e-44	-3.28698
MIMAT0000096=hsa-miR-98-5p=MI0000100	Nrm_LCL_FIN_NoTechReplicates.txt	X_-_53583260_53583281	727594	3.17704e-56	X_-_53583260_53583281	Yes	727594	3.17704e-56	0	X_-_53583261_53583281	No	79010.9	3.88648e-52	-3.20301
MIMAT0000096=hsa-miR-98-5p=MI0000100	Nrm_LCL_YRI_NoTechReplicates.txt	X_-_53583260_53583281	659040	8.18051e-35	X_-_53583260_53583281	Yes	659040	8.18051e-35	0	X_-_53583261_53583281	No	59538.2	3.22093e-42	-3.46848
MIMAT0000096=hsa-miR-98-5p=MI0000100	Nrm_LCL_GBR_NoTechReplicates.txt	X_-_53583260_53583281	624967	3.85956e-45	X_-_53583260_53583281	Yes	624967	3.85956e-45	0	X_-_53583261_53583281	No	73444.7	8.03214e-53	-3.08905
MIMAT0000096=hsa-miR-98-5p=MI0000100	Nrm_LCL_TSI_NoTechReplicates.txt	X_-_53583260_53583281	569951	2.50134e-46	X_-_53583260_53583281	Yes	569951	2.50134e-46	0	X_-_53583261_53583281	No	65680.6	1.56429e-53	-3.1173
MIMAT0000415=hsa-let-7i-5p=MI0000434	Nrm_LCL_FIN_NoTechReplicates.txt	12_+_62997471_62997492	677371	7.64185e-55	12_+_62997471_62997492	Yes	677371	7.64185e-55	0	12_+_62997471_62997493	No	171723	7.96575e-59	-1.97986	12_+_62997471_62997491	No	96367.7	1.8844e-45	-0.833463
MIMAT0000415=hsa-let-7i-5p=MI0000434	Nrm_LCL_TSI_NoTechReplicates.txt	12_+_62997471_62997492	667029	1.83604e-46	12_+_62997471_62997492	Yes	667029	1.83604e-46	0	12_+_62997471_62997493	No	137443	1.41271e-54	-2.27891	12_+_62997471_62997491	No	102878	5.3893e-44	-0.417896
MIMAT0000415=hsa-let-7i-5p=MI0000434	Nrm_LCL_YRI_NoTechReplicates.txt	12_+_62997471_62997492	660815	1.02886e-53	12_+_62997471_62997492	Yes	660815	1.02886e-53	0	12_+_62997471_62997493	No	140412	4.25762e-55	-2.23459	12_+_62997471_62997491	No	79978.1	4.20716e-50	-0.811984
MIMAT0000415=hsa-let-7i-5p=MI0000434	Nrm_LCL_GBR_NoTechReplicates.txt	12_+_62997471_62997492	643724	2.47979e-54	12_+_62997471_62997492	Yes	643724	2.47979e-54	0	12_+_62997471_62997493	No	165077	8.47993e-56	-1.9633	12_+_62997471_62997491	No	108606	4.84445e-41	-0.604029
MIMAT0000415=hsa-let-7i-5p=MI0000434	Nrm_LCL_CEU_NoTechReplicates.txt	12_+_62997471_62997492	639589	2.37965e-43	12_+_62997471_62997492	Yes	639589	2.37965e-43	0	12_+_62997471_62997493	No	166604	7.55734e-47	-1.94072	12_+_62997471_62997491	No	92303.9	8.55387e-40	-0.851961
MIMAT0004549=hsa-miR-148a-5p=MI0000253	Nrm_LCL_FIN_NoTechReplicates.txt	7_-_25989580_25989601	358203	6.70979e-38	7_-_25989580_25989601	Yes	358203	6.70979e-38	0	7_-_25989582_25989601	No	20316.2	1.82209e-37	-4.14007	7_-_25989580_25989602	No	18408.5	1.88089e-32	-0.142262
MIMAT0004549=hsa-miR-148a-5p=MI0000253	Nrm_LCL_YRI_NoTechReplicates.txt	7_-_25989580_25989601	288716	1.21215e-37	7_-_25989580_25989601	Yes	288716	1.21215e-37	0	7_-_25989580_25989602	No	18881.9	9.21327e-29	-3.93458	7_-_25989582_25989601	No	16569	4.06465e-36	-0.188515
MIMAT0004549=hsa-miR-148a-5p=MI0000253	Nrm_LCL_TSI_NoTechReplicates.txt	7_-_25989580_25989601	260343	1.162e-42	7_-_25989580_25989601	Yes	260343	1.162e-42	0	7_-_25989582_25989601	No	17932.3	1.09456e-40	-3.85978	7_-_25989580_25989602	No	15340.2	7.70201e-35	-0.225247
MIMAT0004549=hsa-miR-148a-5p=MI0000253	Nrm_LCL_GBR_NoTechReplicates.txt	7_-_25989580_25989601	211055	2.56069e-33	7_-_25989580_25989601	Yes	211055	2.56069e-33	0	7_-_25989582_25989601	No	14297.6	1.80219e-34	-3.88377	7_-_25989580_25989602	No	13311.3	2.14914e-27	-0.103121
MIMAT0004549=hsa-miR-148a-5p=MI0000253	Nrm_LCL_CEU_NoTechReplicates.txt	7_-_25989580_25989601	194498	3.37561e-23	7_-_25989580_25989601	Yes	194498	3.37561e-23	0	7_-_25989580_25989602	No	11382.6	5.48074e-23	-4.09485	7_-_25989581_25989601	No	10531.1	2.75214e-26	-0.112184
MIMAT0001340=hsa-miR-423-3p=MI0001445	Nrm_LCL_YRI_NoTechReplicates.txt	17_+_28444149_28444171	351296	1.41076e-31	17_+_28444149_28444171	Yes	351296	1.41076e-31	0	17_+_28444149_28444172	No	99784.9	2.43943e-33	-1.81579	17_+_28444149_28444167	No	79148.3	1.87919e-26	-0.334263	17_+_28444148_28444171	No	60230.2	4.26131e-37	-0.394071	17_+_28444149_28444170	No	40801.8	1.29668e-40	-0.561854
MIMAT0001340=hsa-miR-423-3p=MI0001445	Nrm_LCL_FIN_NoTechReplicates.txt	17_+_28444149_28444171	327037	1.59419e-34	17_+_28444149_28444171	Yes	327037	1.59419e-34	0	17_+_28444149_28444172	No	99348.5	5.48583e-33	-1.71888	17_+_28444149_28444167	No	72638.8	2.54732e-29	-0.451759	17_+_28444148_28444171	No	51080	3.87697e-38	-0.50798	17_+_28444149_28444170	No	39054.3	2.61217e-42	-0.387279
MIMAT0001340=hsa-miR-423-3p=MI0001445	Nrm_LCL_CEU_NoTechReplicates.txt	17_+_28444149_28444171	320695	9.84481e-31	17_+_28444149_28444171	Yes	320695	9.84481e-31	0	17_+_28444149_28444172	No	94886.7	2.68301e-36	-1.75692	17_+_28444149_28444167	No	70155.8	1.85048e-25	-0.435643	17_+_28444148_28444171	No	53481.7	1.38458e-33	-0.391516	17_+_28444149_28444170	No	40565.3	2.16417e-41	-0.3988
MIMAT0001340=hsa-miR-423-3p=MI0001445	Nrm_LCL_GBR_NoTechReplicates.txt	17_+_28444149_28444171	241459	4.31273e-35	17_+_28444149_28444171	Yes	241459	4.31273e-35	0	17_+_28444149_28444172	No	78735.1	3.39304e-36	-1.6167	17_+_28444149_28444167	No	72509	3.12968e-29	-0.118846	17_+_28444148_28444171	No	42925.3	2.01262e-36	-0.756331	17_+_28444149_28444164	No	35354.3	1.70263e-24	-0.279944
MIMAT0001340=hsa-miR-423-3p=MI0001445	Nrm_LCL_TSI_NoTechReplicates.txt	17_+_28444149_28444171	237172	1.15949e-33	17_+_28444149_28444171	Yes	237172	1.15949e-33	0	17_+_28444149_28444172	No	70507.9	2.36362e-35	-1.75008	17_+_28444149_28444167	No	70181.4	2.274e-31	-0.00669593	17_+_28444148_28444171	No	39613.6	1.98569e-36	-0.825092	17_+_28444149_28444170	No	34246	1.33002e-40	-0.210062
MIMAT0000065=hsa-let-7d-5p=MI0000065	Nrm_LCL_CEU_NoTechReplicates.txt	9_+_96941123_96941144	344743	1.47282e-41	9_+_96941123_96941144	Yes	344743	1.47282e-41	0	9_+_96941123_96941143	No	69537.4	1.6845e-47	-2.30966	9_+_96941123_96941145	No	31648.8	1.0008e-36	-1.13564
MIMAT0000065=hsa-let-7d-5p=MI0000065	Nrm_LCL_FIN_NoTechReplicates.txt	9_+_96941123_96941144	340714	8.61683e-44	9_+_96941123_96941144	Yes	340714	8.61683e-44	0	9_+_96941123_96941143	No	68864.1	6.82282e-54	-2.30674	9_+_96941123_96941145	No	30497.1	1.33003e-40	-1.17508
MIMAT0000065=hsa-let-7d-5p=MI0000065	Nrm_LCL_TSI_NoTechReplicates.txt	9_+_96941123_96941144	276053	1.01948e-35	9_+_96941123_96941144	Yes	276053	1.01948e-35	0	9_+_96941123_96941143	No	64686.3	4.80249e-50	-2.09341	9_+_96941123_96941145	No	22497.1	4.35344e-33	-1.52372
MIMAT0000065=hsa-let-7d-5p=MI0000065	Nrm_LCL_GBR_NoTechReplicates.txt	9_+_96941123_96941144	270623	3.16601e-55	9_+_96941123_96941144	Yes	270623	3.16601e-55	0	9_+_96941123_96941143	No	63407.7	1.82387e-59	-2.09355	9_+_96941123_96941145	No	23545.5	8.94566e-40	-1.4292
MIMAT0000065=hsa-let-7d-5p=MI0000065	Nrm_LCL_YRI_NoTechReplicates.txt	9_+_96941123_96941144	269089	8.05876e-42	9_+_96941123_96941144	Yes	269089	8.05876e-42	0	9_+_96941123_96941143	No	50414.4	7.86329e-44	-2.41618	9_+_96941123_96941145	No	22226.3	8.37064e-39	-1.18156
MIMAT0004748=hsa-miR-423-5p=MI0001445	Nrm_LCL_FIN_NoTechReplicates.txt	17_+_28444113_28444135	326712	4.49153e-37	17_+_28444113_28444135	Yes	326712	4.49153e-37	0	17_+_28444113_28444133	No	211395	2.46937e-38	-0.628077	17_+_28444113_28444134	No	87626.7	5.57702e-32	-1.2705
MIMAT0004748=hsa-miR-423-5p=MI0001445	Nrm_LCL_YRI_NoTechReplicates.txt	17_+_28444113_28444135	301651	4.63199e-34	17_+_28444113_28444135	Yes	301651	4.63199e-34	0	17_+_28444113_28444133	No	187945	2.65405e-30	-0.68257	17_+_28444113_28444136	No	79468.3	2.1578e-32	-1.24186
MIMAT0004748=hsa-miR-423-5p=MI0001445	Nrm_LCL_CEU_NoTechReplicates.txt	17_+_28444113_28444135	299794	5.64292e-33	17_+_28444113_28444135	Yes	299794	5.64292e-33	0	17_+_28444113_28444133	No	159826	7.18167e-31	-0.90747	17_+_28444113_28444134	No	77192.8	1.0722e-30	-1.04996
MIMAT0004748=hsa-miR-423-5p=MI0001445	Nrm_LCL_GBR_NoTechReplicates.txt	17_+_28444113_28444135	245385	2.78342e-30	17_+_28444113_28444135	Yes	245385	2.78342e-30	0	17_+_28444113_28444133	No	190569	5.46472e-34	-0.364732	17_+_28444113_28444134	No	72852.6	2.78175e-32	-1.38726
MIMAT0004748=hsa-miR-423-5p=MI0001445	Nrm_LCL_TSI_NoTechReplicates.txt	17_+_28444113_28444135	242643	5.46836e-33	17_+_28444113_28444135	Yes	242643	5.46836e-33	0	17_+_28444113_28444133	No	181644	1.08667e-36	-0.417718	17_+_28444113_28444134	No	70312.7	1.92596e-35	-1.36926
MIMAT0000083=hsa-miR-26b-5p=MI0000084	Nrm_LCL_FIN_NoTechReplicates.txt	2_+_219267380_219267400	34621.9	5.76533e-50	2_+_219267380_219267401	No	263060	6.89098e-52	2.92564	2_+_219267380_219267402	No	40017.2	1.80896e-43	-2.7167
MIMAT0000083=hsa-miR-26b-5p=MI0000084	Nrm_LCL_CEU_NoTechReplicates.txt	2_+_219267380_219267400	28528.8	2.99481e-42	2_+_219267380_219267401	No	261541	2.70493e-44	3.19654	2_+_219267380_219267402	No	38110.5	3.22627e-40	-2.77878
MIMAT0000083=hsa-miR-26b-5p=MI0000084	Nrm_LCL_YRI_NoTechReplicates.txt	2_+_219267380_219267400	32324.5	8.0757e-49	2_+_219267380_219267401	No	259991	5.48869e-47	3.00776	2_+_219267380_219267402	No	34025.2	8.15059e-41	-2.93379
MIMAT0000083=hsa-miR-26b-5p=MI0000084	Nrm_LCL_TSI_NoTechReplicates.txt	2_+_219267380_219267400	36586.2	8.90131e-48	2_+_219267380_219267401	No	245691	9.6318e-49	2.74747	2_+_219267380_219267400	Yes	36586.2	8.90131e-48	-2.74747
MIMAT0000083=hsa-miR-26b-5p=MI0000084	Nrm_LCL_GBR_NoTechReplicates.txt	2_+_219267380_219267400	38460.5	2.38921e-53	2_+_219267380_219267401	No	244469	3.63382e-59	2.6682	2_+_219267380_219267400	Yes	38460.5	2.38921e-53	-2.6682
MIMAT0000420=hsa-miR-30b-5p=MI0000441	Nrm_LCL_TSI_NoTechReplicates.txt	8_-_135812813_135812834	196582	4.61556e-16	8_-_135812813_135812834	Yes	196582	4.61556e-16	0	8_-_135812814_135812834	No	5299.43	6.29691e-31	-5.21315
MIMAT0000420=hsa-miR-30b-5p=MI0000441	Nrm_LCL_GBR_NoTechReplicates.txt	8_-_135812813_135812834	174282	5.50614e-22	8_-_135812813_135812834	Yes	174282	5.50614e-22	0	8_-_135812814_135812834	No	5194.35	5.18834e-37	-5.06834
MIMAT0000420=hsa-miR-30b-5p=MI0000441	Nrm_LCL_YRI_NoTechReplicates.txt	8_-_135812813_135812834	166203	4.89817e-16	8_-_135812813_135812834	Yes	166203	4.89817e-16	0	8_-_135812814_135812834	No	2892.55	2.71618e-27	-5.84446
MIMAT0000420=hsa-miR-30b-5p=MI0000441	Nrm_LCL_FIN_NoTechReplicates.txt	8_-_135812813_135812834	131319	1.36911e-15	8_-_135812813_135812834	Yes	131319	1.36911e-15	0	8_-_135812814_135812834	No	3095	8.2863e-29	-5.407
MIMAT0000420=hsa-miR-30b-5p=MI0000441	Nrm_LCL_CEU_NoTechReplicates.txt	8_-_135812813_135812834	123839	1.21456e-16	8_-_135812813_135812834	Yes	123839	1.21456e-16	0	8_-_135812814_135812834	No	3259.82	1.87639e-20	-5.24753
MIMAT0000417=hsa-miR-15b-5p=MI0000438	Nrm_LCL_YRI_NoTechReplicates.txt	3_+_160122395_160122416	192833	1.46404e-46	3_+_160122395_160122416	Yes	192833	1.46404e-46	0	3_+_160122395_160122415	No	10120.3	6.96951e-46	-4.25202
MIMAT0000417=hsa-miR-15b-5p=MI0000438	Nrm_LCL_FIN_NoTechReplicates.txt	3_+_160122395_160122416	168100	3.20441e-45	3_+_160122395_160122416	Yes	168100	3.20441e-45	0	3_+_160122395_160122415	No	9618.02	7.51408e-49	-4.12744
MIMAT0000417=hsa-miR-15b-5p=MI0000438	Nrm_LCL_CEU_NoTechReplicates.txt	3_+_160122395_160122416	150027	4.64105e-48	3_+_160122395_160122416	Yes	150027	4.64105e-48	0	3_+_160122395_160122415	No	9040.42	1.55852e-43	-4.05269
MIMAT0000417=hsa-miR-15b-5p=MI0000438	Nrm_LCL_TSI_NoTechReplicates.txt	3_+_160122395_160122416	143097	9.66671e-46	3_+_160122395_160122416	Yes	143097	9.66671e-46	0	3_+_160122395_160122415	No	8090.75	2.56699e-42	-4.14458
MIMAT0000417=hsa-miR-15b-5p=MI0000438	Nrm_LCL_GBR_NoTechReplicates.txt	3_+_160122395_160122416	138579	3.58119e-46	3_+_160122395_160122416	Yes	138579	3.58119e-46	0	3_+_160122395_160122415	No	7840.82	5.76138e-50	-4.14356
MIMAT0002819=hsa-miR-193b-3p=MI0003137	Nrm_LCL_FIN_NoTechReplicates.txt	16_+_14397874_14397895	188669	1.46608e-32	16_+_14397874_14397895	Yes	188669	1.46608e-32	0	16_+_14397874_14397896	No	46793.4	1.54957e-39	-2.01148	16_+_14397874_14397894	No	26888.7	7.49569e-38	-0.799303	16_+_14397874_14397897	No	11733.8	3.78095e-28	-1.19634
MIMAT0002819=hsa-miR-193b-3p=MI0003137	Nrm_LCL_TSI_NoTechReplicates.txt	16_+_14397874_14397895	188042	1.77572e-22	16_+_14397874_14397895	Yes	188042	1.77572e-22	0	16_+_14397874_14397896	No	38640.5	8.55243e-33	-2.28287	16_+_14397874_14397894	No	29596.9	2.30191e-29	-0.384668	16_+_14397874_14397893	No	11704.5	5.26595e-25	-1.33838
MIMAT0002819=hsa-miR-193b-3p=MI0003137	Nrm_LCL_CEU_NoTechReplicates.txt	16_+_14397874_14397895	175995	9.62591e-32	16_+_14397874_14397895	Yes	175995	9.62591e-32	0	16_+_14397874_14397896	No	42063.2	3.38915e-41	-2.0649	16_+_14397874_14397894	No	27012.3	1.04919e-30	-0.638942	16_+_14397874_14397897	No	9897.75	3.07651e-26	-1.44845
MIMAT0002819=hsa-miR-193b-3p=MI0003137	Nrm_LCL_YRI_NoTechReplicates.txt	16_+_14397874_14397895	166536	2.37507e-24	16_+_14397874_14397895	Yes	166536	2.37507e-24	0	16_+_14397874_14397896	No	35253.8	1.09462e-40	-2.23998	16_+_14397874_14397894	No	19765.6	3.01364e-29	-0.834787	16_+_14397874_14397893	No	8392.72	2.27988e-21	-1.23578
MIMAT0002819=hsa-miR-193b-3p=MI0003137	Nrm_LCL_GBR_NoTechReplicates.txt	16_+_14397874_14397895	140332	7.12877e-33	16_+_14397874_14397895	Yes	140332	7.12877e-33	0	16_+_14397874_14397896	No	31732.8	1.87824e-33	-2.1448	16_+_14397874_14397894	No	24006.2	3.11988e-38	-0.402572	16_+_14397874_14397893	No	8877.86	1.34895e-35	-1.43512
MIMAT0000093=hsa-miR-93-5p=MI0000095	Nrm_LCL_YRI_NoTechReplicates.txt	7_-_99691438_99691460	175644	8.27765e-51	7_-_99691438_99691460	Yes	175644	8.27765e-51	0	7_-_99691440_99691460	No	74873.8	1.28685e-56	-1.23012	7_-_99691437_99691460	No	73200	6.73108e-48	-0.032617	7_-_99691439_99691460	No	49258.5	3.73693e-58	-0.57147
MIMAT0000093=hsa-miR-93-5p=MI0000095	Nrm_LCL_CEU_NoTechReplicates.txt	7_-_99691438_99691460	156643	7.5408e-43	7_-_99691438_99691460	Yes	156643	7.5408e-43	0	7_-_99691437_99691460	No	66801.7	5.43424e-44	-1.22952	7_-_99691440_99691460	No	66072.9	6.12329e-52	-0.0158265	7_-_99691439_99691460	No	46214.5	3.33284e-53	-0.515713
MIMAT0000093=hsa-miR-93-5p=MI0000095	Nrm_LCL_FIN_NoTechReplicates.txt	7_-_99691438_99691460	150104	1.73189e-62	7_-_99691438_99691460	Yes	150104	1.73189e-62	0	7_-_99691440_99691460	No	76583.4	1.90285e-50	-0.970861	7_-_99691437_99691460	No	67108.7	8.62857e-54	-0.190531	7_-_99691439_99691460	No	46925	1.22818e-57	-0.516145
MIMAT0000093=hsa-miR-93-5p=MI0000095	Nrm_LCL_GBR_NoTechReplicates.txt	7_-_99691438_99691460	135276	5.04203e-59	7_-_99691438_99691460	Yes	135276	5.04203e-59	0	7_-_99691440_99691460	No	87328.2	4.4128e-55	-0.631389	7_-_99691437_99691460	No	56597	6.85478e-43	-0.625721	7_-_99691439_99691460	No	52866.7	1.59353e-60	-0.0983673
MIMAT0000093=hsa-miR-93-5p=MI0000095	Nrm_LCL_TSI_NoTechReplicates.txt	7_-_99691438_99691460	131678	1.4214e-48	7_-_99691438_99691460	Yes	131678	1.4214e-48	0	7_-_99691440_99691460	No	77185.3	1.37255e-54	-0.770618	7_-_99691437_99691460	No	50514.4	7.98428e-43	-0.611633	7_-_99691439_99691460	No	49937.3	1.58185e-57	-0.0165771
MIMAT0000086=hsa-miR-29a-3p=MI0000087	Nrm_LCL_FIN_NoTechReplicates.txt	7_-_130561507_130561528	145272	2.57318e-37	7_-_130561508_130561528	No	166475	8.98554e-44	0.196547	7_-_130561507_130561528	Yes	145272	2.57318e-37	-0.196547	7_-_130561509_130561528	No	122828	1.79981e-51	-0.242118	7_-_130561510_130561528	No	81875.2	5.36894e-28	-0.585139
MIMAT0000086=hsa-miR-29a-3p=MI0000087	Nrm_LCL_TSI_NoTechReplicates.txt	7_-_130561507_130561528	124777	4.78707e-31	7_-_130561508_130561528	No	147742	6.23874e-44	0.243731	7_-_130561507_130561528	Yes	124777	4.78707e-31	-0.243731	7_-_130561509_130561528	No	111349	4.40289e-50	-0.164259	7_-_130561510_130561528	No	76556.1	3.09024e-31	-0.540504
MIMAT0000086=hsa-miR-29a-3p=MI0000087	Nrm_LCL_GBR_NoTechReplicates.txt	7_-_130561507_130561528	104224	1.9652e-51	7_-_130561508_130561528	No	135824	1.25442e-50	0.382055	7_-_130561509_130561528	No	115319	5.86492e-51	-0.236107	7_-_130561507_130561528	Yes	104224	1.9652e-51	-0.145948	7_-_130561510_130561528	No	71066.2	6.19929e-31	-0.552446
MIMAT0000086=hsa-miR-29a-3p=MI0000087	Nrm_LCL_CEU_NoTechReplicates.txt	7_-_130561507_130561528	122028	7.30181e-31	7_-_130561508_130561528	No	125127	1.68684e-35	0.0361773	7_-_130561507_130561528	Yes	122028	7.30181e-31	-0.0361773	7_-_130561509_130561528	No	84333.6	7.2228e-46	-0.533037	7_-_130561510_130561528	No	54512.5	2.4297e-23	-0.629521
MIMAT0000086=hsa-miR-29a-3p=MI0000087	Nrm_LCL_YRI_NoTechReplicates.txt	7_-_130561507_130561528	123567	2.34552e-47	7_-_130561507_130561528	Yes	123567	2.34552e-47	0	7_-_130561508_130561528	No	122760	2.19695e-48	-0.00944424	7_-_130561509_130561528	No	84558.1	1.21398e-36	-0.537829	7_-_130561510_130561528	No	29505.8	1.59431e-24	-1.51894
MIMAT0000267=hsa-miR-210-3p=MI0000286	Nrm_LCL_CEU_NoTechReplicates.txt	11_-_568112_568133	163426	8.2316e-30	11_-_568112_568133	Yes	163426	8.2316e-30	0	11_-_568111_568133	No	34634	4.53644e-36	-2.23838	11_-_568114_568133	No	27109.1	5.28032e-24	-0.353415	11_-_568113_568133	No	20028.1	3.69329e-23	-0.436751
MIMAT0000267=hsa-miR-210-3p=MI0000286	Nrm_LCL_FIN_NoTechReplicates.txt	11_-_568112_568133	160600	2.62589e-33	11_-_568112_568133	Yes	160600	2.62589e-33	0	11_-_568111_568133	No	34372.2	1.25056e-40	-2.22415	11_-_568114_568133	No	28869.1	3.51108e-32	-0.251719	11_-_568113_568133	No	18316.3	4.39132e-30	-0.656395
MIMAT0000267=hsa-miR-210-3p=MI0000286	Nrm_LCL_GBR_NoTechReplicates.txt	11_-_568112_568133	146586	2.75092e-33	11_-_568112_568133	Yes	146586	2.75092e-33	0	11_-_568114_568133	No	36283.8	3.58036e-32	-2.01435	11_-_568111_568133	No	33961.1	3.34114e-44	-0.0954423	11_-_568113_568133	No	20962.5	6.03466e-24	-0.696075
MIMAT0000267=hsa-miR-210-3p=MI0000286	Nrm_LCL_TSI_NoTechReplicates.txt	11_-_568112_568133	141058	9.46236e-29	11_-_568112_568133	Yes	141058	9.46236e-29	0	11_-_568114_568133	No	33204.1	1.39648e-26	-2.08685	11_-_568111_568133	No	30343.9	2.74494e-31	-0.129953	11_-_568113_568133	No	18955.7	3.91275e-25	-0.678778
MIMAT0000267=hsa-miR-210-3p=MI0000286	Nrm_LCL_YRI_NoTechReplicates.txt	11_-_568112_568133	130013	1.21942e-38	11_-_568112_568133	Yes	130013	1.21942e-38	0	11_-_568111_568133	No	25244.6	7.49375e-39	-2.36461	11_-_568114_568133	No	24760.4	2.68006e-29	-0.027938	11_-_568113_568133	No	12352.3	7.18561e-32	-1.00325
MIMAT0000075=hsa-miR-20a-5p=MI0000076	Nrm_LCL_GBR_NoTechReplicates.txt	13_+_92003326_92003348	162660	1.53992e-48	13_+_92003326_92003348	Yes	162660	1.53992e-48	0	13_+_92003326_92003349	No	71170	4.4017e-42	-1.19252	13_+_92003326_92003347	No	15299	8.91079e-37	-2.21783
MIMAT0000075=hsa-miR-20a-5p=MI0000076	Nrm_LCL_FIN_NoTechReplicates.txt	13_+_92003326_92003348	158397	1.51149e-29	13_+_92003326_92003348	Yes	158397	1.51149e-29	0	13_+_92003326_92003349	No	71432	8.24516e-31	-1.14891	13_+_92003326_92003347	No	12717.6	1.27448e-18	-2.48974
MIMAT0000075=hsa-miR-20a-5p=MI0000076	Nrm_LCL_TSI_NoTechReplicates.txt	13_+_92003326_92003348	156870	7.265e-25	13_+_92003326_92003348	Yes	156870	7.265e-25	0	13_+_92003326_92003349	No	60607.1	6.85833e-33	-1.37201	13_+_92003326_92003347	No	15442.8	1.63771e-15	-1.97255
MIMAT0000075=hsa-miR-20a-5p=MI0000076	Nrm_LCL_CEU_NoTechReplicates.txt	13_+_92003326_92003348	156770	3.58523e-23	13_+_92003326_92003348	Yes	156770	3.58523e-23	0	13_+_92003326_92003349	No	72538.2	1.7965e-31	-1.11184	13_+_92003326_92003347	No	12525.2	1.90165e-18	-2.53391
MIMAT0000075=hsa-miR-20a-5p=MI0000076	Nrm_LCL_YRI_NoTechReplicates.txt	13_+_92003326_92003348	115705	1.12283e-34	13_+_92003326_92003348	Yes	115705	1.12283e-34	0	13_+_92003326_92003349	No	52401.1	3.67516e-31	-1.14278	13_+_92003326_92003347	No	8674.98	5.03549e-22	-2.59467
MIMAT0000270=hsa-miR-181a-3p=MI0000289	Nrm_LCL_GBR_NoTechReplicates.txt	1_-_198828198_198828219	160260	1.45575e-31	1_-_198828198_198828219	Yes	160260	1.45575e-31	0	1_-_198828199_198828219	No	14891.5	1.09571e-29	-3.42786	1_-_198828200_198828219	No	10655.5	1.36851e-24	-0.482892	1_-_198828201_198828219	No	6855.72	4.0144e-21	-0.636217
MIMAT0000270=hsa-miR-181a-3p=MI0000289	Nrm_LCL_YRI_NoTechReplicates.txt	1_-_198828198_198828219	145973	2.50073e-27	1_-_198828198_198828219	Yes	145973	2.50073e-27	0	1_-_198828199_198828219	No	9814.71	3.3882e-24	-3.89461	1_-_198828200_198828219	No	6018.28	4.88735e-20	-0.705594	1_-_198828201_198828219	No	3747.77	2.21316e-19	-0.683317
MIMAT0000270=hsa-miR-181a-3p=MI0000289	Nrm_LCL_TSI_NoTechReplicates.txt	1_-_198828198_198828219	132542	8.70867e-24	1_-_198828198_198828219	Yes	132542	8.70867e-24	0	1_-_198828199_198828219	No	12182.4	4.27021e-22	-3.44358	1_-_198828200_198828219	No	8210.81	6.94059e-20	-0.569199	1_-_198828201_198828219	No	4872.68	2.77619e-17	-0.752808
MIMAT0000270=hsa-miR-181a-3p=MI0000289	Nrm_LCL_CEU_NoTechReplicates.txt	1_-_198828198_198828219	122512	2.22774e-19	1_-_198828198_198828219	Yes	122512	2.22774e-19	0	1_-_198828199_198828219	No	9036.07	1.00852e-22	-3.76109	1_-_198828200_198828219	No	4986.54	4.79473e-21	-0.857656	1_-_198828201_198828219	No	2852.44	2.22224e-21	-0.805842
MIMAT0000270=hsa-miR-181a-3p=MI0000289	Nrm_LCL_FIN_NoTechReplicates.txt	1_-_198828198_198828219	76512.1	5.22956e-28	1_-_198828198_198828219	Yes	76512.1	5.22956e-28	0	1_-_198828199_198828219	No	5894.39	8.13157e-22	-3.69827	1_-_198828200_198828219	No	3441.54	1.83664e-18	-0.776286	1_-_198828201_198828219	No	2329.69	3.15376e-17	-0.562915
MIMAT0003886=hsa-miR-769-5p=MI0003834	Nrm_LCL_YRI_NoTechReplicates.txt	19_+_46522219_46522240	149784	4.95764e-47	19_+_46522219_46522240	Yes	149784	4.95764e-47	0	19_+_46522219_46522241	No	10046.6	7.20997e-36	-3.8981
MIMAT0003886=hsa-miR-769-5p=MI0003834	Nrm_LCL_FIN_NoTechReplicates.txt	19_+_46522219_46522240	130739	2.2169e-54	19_+_46522219_46522240	Yes	130739	2.2169e-54	0	19_+_46522219_46522239	No	8744.64	5.38644e-58	-3.90214
MIMAT0003886=hsa-miR-769-5p=MI0003834	Nrm_LCL_CEU_NoTechReplicates.txt	19_+_46522219_46522240	126962	3.77037e-46	19_+_46522219_46522240	Yes	126962	3.77037e-46	0	19_+_46522219_46522239	No	8106.25	6.63125e-41	-3.96922
MIMAT0003886=hsa-miR-769-5p=MI0003834	Nrm_LCL_GBR_NoTechReplicates.txt	19_+_46522219_46522240	102667	6.45559e-55	19_+_46522219_46522240	Yes	102667	6.45559e-55	0	19_+_46522219_46522239	No	7985.37	7.23173e-53	-3.68447
MIMAT0003886=hsa-miR-769-5p=MI0003834	Nrm_LCL_TSI_NoTechReplicates.txt	19_+_46522219_46522240	101814	1.80265e-42	19_+_46522219_46522240	Yes	101814	1.80265e-42	0	19_+_46522219_46522239	No	7340.14	1.91544e-47	-3.79399
MIMAT0000084=hsa-miR-27a-3p=MI0000085	Nrm_LCL_CEU_NoTechReplicates.txt	19_-_13947261_13947281	32875.5	7.47188e-19	19_-_13947262_13947281	No	146902	7.83095e-28	2.15977	19_-_13947263_13947281	No	104190	1.53302e-39	-0.495643
MIMAT0000084=hsa-miR-27a-3p=MI0000085	Nrm_LCL_GBR_NoTechReplicates.txt	19_-_13947261_13947281	29885.6	2.61346e-26	19_-_13947262_13947281	No	145946	1.20948e-41	2.28791	19_-_13947263_13947281	No	116827	1.6012e-35	-0.321062
MIMAT0000084=hsa-miR-27a-3p=MI0000085	Nrm_LCL_FIN_NoTechReplicates.txt	19_-_13947261_13947281	29481.3	1.06837e-27	19_-_13947262_13947281	No	140159	2.72556e-38	2.24919	19_-_13947263_13947281	No	114943	4.98576e-40	-0.286143
MIMAT0000084=hsa-miR-27a-3p=MI0000085	Nrm_LCL_TSI_NoTechReplicates.txt	19_-_13947261_13947281	27353.4	4.02516e-24	19_-_13947262_13947281	No	131425	1.65344e-36	2.26444	19_-_13947263_13947281	No	102621	2.10524e-43	-0.356907
MIMAT0000084=hsa-miR-27a-3p=MI0000085	Nrm_LCL_YRI_NoTechReplicates.txt	19_-_13947261_13947281	28318.6	3.77178e-25	19_-_13947262_13947281	No	120187	3.89808e-41	2.08546	19_-_13947263_13947281	No	63498.9	1.14949e-39	-0.92048
MIMAT0000693=hsa-miR-30e-3p=MI0000749	Nrm_LCL_YRI_NoTechReplicates.txt	1_+_41220085_41220106	146165	4.62306e-50	1_+_41220085_41220106	Yes	146165	4.62306e-50	0	1_+_41220085_41220105	No	5917.7	1.51397e-37	-4.62641	1_+_41220085_41220104	No	4156.32	6.80846e-31	-0.50973
MIMAT0000693=hsa-miR-30e-3p=MI0000749	Nrm_LCL_FIN_NoTechReplicates.txt	1_+_41220085_41220106	112496	3.99309e-51	1_+_41220085_41220106	Yes	112496	3.99309e-51	0	1_+_41220085_41220105	No	6670.27	4.14867e-33	-4.07598	1_+_41220085_41220104	No	4154.92	4.72306e-26	-0.682924
MIMAT0000693=hsa-miR-30e-3p=MI0000749	Nrm_LCL_CEU_NoTechReplicates.txt	1_+_41220085_41220106	111459	1.05006e-51	1_+_41220085_41220106	Yes	111459	1.05006e-51	0	1_+_41220085_41220105	No	7336.53	1.00212e-27	-3.92528	1_+_41220085_41220104	No	3894.24	6.01839e-20	-0.913756
MIMAT0000693=hsa-miR-30e-3p=MI0000749	Nrm_LCL_GBR_NoTechReplicates.txt	1_+_41220085_41220106	96435.2	1.32083e-53	1_+_41220085_41220106	Yes	96435.2	1.32083e-53	0	1_+_41220085_41220105	No	6991.83	4.28003e-41	-3.78582	1_+_41220085_41220104	No	5253.47	4.09139e-38	-0.412401
MIMAT0000693=hsa-miR-30e-3p=MI0000749	Nrm_LCL_TSI_NoTechReplicates.txt	1_+_41220085_41220106	94035.8	3.40396e-45	1_+_41220085_41220106	Yes	94035.8	3.40396e-45	0	1_+_41220085_41220105	No	6691.17	5.85135e-30	-3.81288	1_+_41220085_41220104	No	4668.97	3.86739e-19	-0.519155
MIMAT0000707=hsa-miR-363-3p=MI0000764	Nrm_LCL_GBR_NoTechReplicates.txt	X_-_133303412_133303433	31382.1	4.89928e-47	X_-_133303414_133303433	No	145475	1.36913e-26	2.21276	X_-_133303413_133303433	No	76035.4	1.74575e-48	-0.936028	X_-_133303411_133303433	No	51421.7	5.06586e-44	-0.564294
MIMAT0000707=hsa-miR-363-3p=MI0000764	Nrm_LCL_TSI_NoTechReplicates.txt	X_-_133303412_133303433	27770.1	1.22228e-31	X_-_133303414_133303433	No	137179	9.83386e-23	2.30445	X_-_133303413_133303433	No	67543.3	1.30921e-32	-1.02217	X_-_133303411_133303433	No	46890.8	4.24899e-32	-0.526508
MIMAT0000707=hsa-miR-363-3p=MI0000764	Nrm_LCL_YRI_NoTechReplicates.txt	X_-_133303412_133303433	34668.3	7.47204e-32	X_-_133303414_133303433	No	91954.5	7.32823e-23	1.40731	X_-_133303413_133303433	No	74433.8	1.85443e-30	-0.304962	X_-_133303411_133303433	No	59599.3	3.79863e-32	-0.320663
MIMAT0000707=hsa-miR-363-3p=MI0000764	Nrm_LCL_FIN_NoTechReplicates.txt	X_-_133303412_133303433	14678.4	3.19187e-29	X_-_133303414_133303433	No	70238.8	5.57141e-24	2.25858	X_-_133303413_133303433	No	39677.2	4.01762e-28	-0.823956	X_-_133303411_133303433	No	29847.4	1.09044e-28	-0.410705
MIMAT0000707=hsa-miR-363-3p=MI0000764	Nrm_LCL_CEU_NoTechReplicates.txt	X_-_133303412_133303433	13477	1.1812e-15	X_-_133303414_133303433	No	60219.2	1.15543e-11	2.15972	X_-_133303413_133303433	No	34364.5	2.17762e-16	-0.809304	X_-_133303411_133303433	No	26980.8	2.86438e-16	-0.348987
MIMAT0000070=hsa-miR-17-5p=MI0000071	Nrm_LCL_FIN_NoTechReplicates.txt	13_+_92002872_92002894	140183	3.31819e-51	13_+_92002872_92002894	Yes	140183	3.31819e-51	0	13_+_92002872_92002895	No	63023.3	4.25732e-49	-1.15336
MIMAT0000070=hsa-miR-17-5p=MI0000071	Nrm_LCL_CEU_NoTechReplicates.txt	13_+_92002872_92002894	139313	6.36572e-37	13_+_92002872_92002894	Yes	139313	6.36572e-37	0	13_+_92002872_92002895	No	63879.2	1.91281e-41	-1.12492
MIMAT0000070=hsa-miR-17-5p=MI0000071	Nrm_LCL_GBR_NoTechReplicates.txt	13_+_92002872_92002894	134741	9.63046e-53	13_+_92002872_92002894	Yes	134741	9.63046e-53	0	13_+_92002872_92002895	No	53637.9	2.76637e-43	-1.32886
MIMAT0000070=hsa-miR-17-5p=MI0000071	Nrm_LCL_YRI_NoTechReplicates.txt	13_+_92002872_92002894	131591	1.45828e-54	13_+_92002872_92002894	Yes	131591	1.45828e-54	0	13_+_92002872_92002895	No	56504.7	1.96509e-43	-1.21962
MIMAT0000070=hsa-miR-17-5p=MI0000071	Nrm_LCL_TSI_NoTechReplicates.txt	13_+_92002872_92002894	129977	2.13856e-40	13_+_92002872_92002894	Yes	129977	2.13856e-40	0	13_+_92002872_92002895	No	48478.9	8.56868e-39	-1.42282
MIMAT0000278=hsa-miR-221-3p=MI0000298	Nrm_LCL_YRI_NoTechReplicates.txt	X_-_45605608_45605630	22081.3	1.24738e-39	X_-_45605609_45605630	No	126982	2.58824e-37	2.52373	X_-_45605610_45605630	No	69703.6	3.06639e-30	-0.865319	X_-_45605611_45605630	No	23513.7	9.3705e-25	-1.56773
MIMAT0000278=hsa-miR-221-3p=MI0000298	Nrm_LCL_FIN_NoTechReplicates.txt	X_-_45605608_45605630	21990.4	2.44153e-32	X_-_45605609_45605630	No	111817	2.38384e-34	2.34619	X_-_45605610_45605630	No	65989.9	3.15215e-32	-0.76082	X_-_45605611_45605630	No	22483.2	5.21822e-27	-1.5534
MIMAT0000278=hsa-miR-221-3p=MI0000298	Nrm_LCL_GBR_NoTechReplicates.txt	X_-_45605608_45605630	16376.2	1.48432e-40	X_-_45605609_45605630	No	96431.1	4.88755e-40	2.5579	X_-_45605610_45605630	No	72418.5	2.11278e-36	-0.41314	X_-_45605611_45605630	No	26843.1	6.88707e-32	-1.4318
MIMAT0000278=hsa-miR-221-3p=MI0000298	Nrm_LCL_TSI_NoTechReplicates.txt	X_-_45605608_45605630	14265.1	6.86655e-25	X_-_45605609_45605630	No	90610.9	1.87648e-28	2.6672	X_-_45605610_45605630	No	65027.4	1.14677e-25	-0.478636	X_-_45605611_45605630	No	22051.4	8.46289e-25	-1.56018
MIMAT0000278=hsa-miR-221-3p=MI0000298	Nrm_LCL_CEU_NoTechReplicates.txt	X_-_45605608_45605630	14041.1	2.05278e-22	X_-_45605609_45605630	No	73295.6	2.92379e-24	2.38407	X_-_45605610_45605630	No	43422.9	5.52638e-20	-0.755272	X_-_45605608_45605630	Yes	14041.1	2.05278e-22	-1.6288
MIMAT0000753=hsa-miR-342-3p=MI0000805	Nrm_LCL_YRI_NoTechReplicates.txt	14_+_100576052_100576074	87985.3	3.30136e-38	14_+_100576052_100576075	No	126300	1.79021e-35	0.521523	14_+_100576052_100576074	Yes	87985.3	3.30136e-38	-0.521523	14_+_100576052_100576076	No	38819	2.89915e-32	-1.1805	14_+_100576052_100576073	No	31889.4	1.3078e-28	-0.283687
MIMAT0000753=hsa-miR-342-3p=MI0000805	Nrm_LCL_CEU_NoTechReplicates.txt	14_+_100576052_100576074	93516.7	2.63547e-28	14_+_100576052_100576075	No	114125	6.91554e-27	0.287319	14_+_100576052_100576074	Yes	93516.7	2.63547e-28	-0.287319	14_+_100576052_100576076	No	35565.6	9.89127e-29	-1.39474	14_+_100576052_100576073	No	31279.3	1.27788e-28	-0.185273
MIMAT0000753=hsa-miR-342-3p=MI0000805	Nrm_LCL_TSI_NoTechReplicates.txt	14_+_100576052_100576074	104156	1.45627e-29	14_+_100576052_100576075	No	109879	1.75813e-27	0.0771648	14_+_100576052_100576074	Yes	104156	1.45627e-29	-0.0771648	14_+_100576052_100576073	No	44851.5	4.54466e-29	-1.21552	14_+_100576052_100576076	No	31871.4	8.68865e-22	-0.492894
MIMAT0000753=hsa-miR-342-3p=MI0000805	Nrm_LCL_GBR_NoTechReplicates.txt	14_+_100576052_100576074	100437	1.25417e-41	14_+_100576052_100576075	No	107687	1.49362e-37	0.100542	14_+_100576052_100576074	Yes	100437	1.25417e-41	-0.100542	14_+_100576052_100576073	No	46740.3	2.37845e-30	-1.10356	14_+_100576052_100576076	No	31949.1	1.53722e-32	-0.548892
MIMAT0000753=hsa-miR-342-3p=MI0000805	Nrm_LCL_FIN_NoTechReplicates.txt	14_+_100576052_100576074	89050.8	1.40243e-31	14_+_100576052_100576075	No	99740.3	2.85402e-30	0.163548	14_+_100576052_100576074	Yes	89050.8	1.40243e-31	-0.163548	14_+_100576052_100576073	No	32827.2	9.68767e-34	-1.43974	14_+_100576052_100576076	No	30645.4	2.46431e-27	-0.0992187
MIMAT0000067_1=hsa-let-7f-5p=MI0000068	Nrm_LCL_FIN_NoTechReplicates.txt	X_-_53584207_53584228	0	NA	X_-_53584206_53584228	No	123101	1.62397e-46	inf	X_-_53584207_53584229	No	2371.59	2.06696e-38	-5.69784
MIMAT0000067_1=hsa-let-7f-5p=MI0000068	Nrm_LCL_CEU_NoTechReplicates.txt	X_-_53584207_53584228	0	NA	X_-_53584206_53584228	No	115012	7.9219e-42	inf	X_-_53584207_53584229	No	2458.53	2.82e-37	-5.54785
MIMAT0000067_1=hsa-let-7f-5p=MI0000068	Nrm_LCL_GBR_NoTechReplicates.txt	X_-_53584207_53584228	0	NA	X_-_53584206_53584228	No	102718	5.71123e-42	inf	X_-_53584207_53584229	No	2452.28	5.56718e-41	-5.38842
MIMAT0000067_1=hsa-let-7f-5p=MI0000068	Nrm_LCL_YRI_NoTechReplicates.txt	X_-_53584207_53584228	0	NA	X_-_53584206_53584228	No	99897.7	5.53291e-44	inf	X_-_53584207_53584229	No	2708.21	7.72312e-35	-5.20504
MIMAT0000067_1=hsa-let-7f-5p=MI0000068	Nrm_LCL_TSI_NoTechReplicates.txt	X_-_53584207_53584228	0	NA	X_-_53584206_53584228	No	97554	2.15473e-42	inf	X_-_53584207_53584229	No	2097.34	2.71546e-32	-5.53957
MIMAT0000757=hsa-miR-151a-3p=MI0000809	Nrm_LCL_CEU_NoTechReplicates.txt	8_-_141742686_141742706	0	NA	8_-_141742685_141742706	No	120248	1.10489e-14	inf	8_-_141742684_141742706	No	34132.3	3.976e-13	-1.8168
MIMAT0000757=hsa-miR-151a-3p=MI0000809	Nrm_LCL_YRI_NoTechReplicates.txt	8_-_141742686_141742706	0	NA	8_-_141742685_141742706	No	94522	7.2481e-12	inf	8_-_141742684_141742706	No	24094.8	6.17162e-13	-1.97193
MIMAT0000757=hsa-miR-151a-3p=MI0000809	Nrm_LCL_GBR_NoTechReplicates.txt	8_-_141742686_141742706	0	NA	8_-_141742685_141742706	No	54898.7	2.44213e-27	inf	8_-_141742684_141742706	No	15992.2	5.48756e-27	-1.7794
MIMAT0000757=hsa-miR-151a-3p=MI0000809	Nrm_LCL_FIN_NoTechReplicates.txt	8_-_141742686_141742706	0	NA	8_-_141742685_141742706	No	53928	6.09436e-15	inf	8_-_141742684_141742706	No	15051.6	3.78081e-16	-1.84112
MIMAT0000757=hsa-miR-151a-3p=MI0000809	Nrm_LCL_TSI_NoTechReplicates.txt	8_-_141742686_141742706	0	NA	8_-_141742685_141742706	No	35062.6	2.34659e-13	inf	8_-_141742684_141742706	No	8796.56	1.29502e-14	-1.99492
MIMAT0000435=hsa-miR-143-3p=MI0000459	Nrm_LCL_CEU_NoTechReplicates.txt	5_+_148808541_148808561	20736.5	2.05095e-07	5_+_148808541_148808560	No	118930	1.84743e-06	2.51987	5_+_148808541_148808561	Yes	20736.5	2.05095e-07	-2.51987
MIMAT0000435=hsa-miR-143-3p=MI0000459	Nrm_LCL_YRI_NoTechReplicates.txt	5_+_148808541_148808561	6754.47	8.84698e-05	5_+_148808541_148808560	No	36072	0.000326476	2.41697	5_+_148808541_148808561	Yes	6754.47	8.84698e-05	-2.41697
MIMAT0000435=hsa-miR-143-3p=MI0000459	Nrm_LCL_FIN_NoTechReplicates.txt	5_+_148808541_148808561	8042.67	6.01036e-05	5_+_148808541_148808560	No	33863.3	8.75399e-06	2.07398	5_+_148808541_148808561	Yes	8042.67	6.01036e-05	-2.07398
MIMAT0000435=hsa-miR-143-3p=MI0000459	Nrm_LCL_GBR_NoTechReplicates.txt	5_+_148808541_148808561	6327.88	6.52528e-16	5_+_148808541_148808560	No	29472.5	1.39849e-15	2.21958	5_+_148808541_148808561	Yes	6327.88	6.52528e-16	-2.21958
MIMAT0000435=hsa-miR-143-3p=MI0000459	Nrm_LCL_TSI_NoTechReplicates.txt	5_+_148808541_148808561	4736.07	9.04994e-07	5_+_148808541_148808560	No	26123.4	0.000147905	2.46358	5_+_148808541_148808561	Yes	4736.07	9.04994e-07	-2.46358
MIMAT0000691=hsa-miR-130b-3p=MI0000748	Nrm_LCL_TSI_NoTechReplicates.txt	22_+_22007643_22007664	23543.7	3.25845e-41	22_+_22007643_22007663	No	114259	4.36771e-45	2.27889	22_+_22007643_22007665	No	32983.1	9.75249e-48	-1.79251
MIMAT0000691=hsa-miR-130b-3p=MI0000748	Nrm_LCL_CEU_NoTechReplicates.txt	22_+_22007643_22007664	26097.7	1.67958e-34	22_+_22007643_22007663	No	113923	1.6138e-38	2.12606	22_+_22007643_22007665	No	39067.1	2.6636e-47	-1.54403
MIMAT0000691=hsa-miR-130b-3p=MI0000748	Nrm_LCL_FIN_NoTechReplicates.txt	22_+_22007643_22007664	22868.6	1.9959e-46	22_+_22007643_22007663	No	113379	4.96606e-47	2.30972	22_+_22007643_22007665	No	34599.3	2.85972e-54	-1.71234
MIMAT0000691=hsa-miR-130b-3p=MI0000748	Nrm_LCL_GBR_NoTechReplicates.txt	22_+_22007643_22007664	22903.1	1.33571e-43	22_+_22007643_22007663	No	112299	9.6983e-53	2.29373	22_+_22007643_22007665	No	36800.6	2.65792e-48	-1.60955
MIMAT0000691=hsa-miR-130b-3p=MI0000748	Nrm_LCL_YRI_NoTechReplicates.txt	22_+_22007643_22007664	30214.5	3.40639e-44	22_+_22007643_22007663	No	100968	2.49503e-44	1.74058	22_+_22007643_22007665	No	40457.1	1.3733e-50	-1.31942
MIMAT0003218=hsa-miR-92b-3p=MI0003560	Nrm_LCL_YRI_NoTechReplicates.txt	1_+_155165028_155165049	86650.1	1.24367e-31	1_+_155165028_155165047	No	113637	1.19497e-33	0.391163	1_+_155165028_155165049	Yes	86650.1	1.24367e-31	-0.391163
MIMAT0003218=hsa-miR-92b-3p=MI0003560	Nrm_LCL_FIN_NoTechReplicates.txt	1_+_155165028_155165049	74692.4	7.30415e-32	1_+_155165028_155165047	No	96097.4	2.28633e-36	0.363535	1_+_155165028_155165049	Yes	74692.4	7.30415e-32	-0.363535
MIMAT0003218=hsa-miR-92b-3p=MI0003560	Nrm_LCL_TSI_NoTechReplicates.txt	1_+_155165028_155165049	59953.1	2.85629e-26	1_+_155165028_155165047	No	89977	5.55419e-34	0.585723	1_+_155165028_155165049	Yes	59953.1	2.85629e-26	-0.585723
MIMAT0003218=hsa-miR-92b-3p=MI0003560	Nrm_LCL_CEU_NoTechReplicates.txt	1_+_155165028_155165049	61778.7	2.16841e-26	1_+_155165028_155165047	No	85716.9	5.25132e-28	0.472468	1_+_155165028_155165049	Yes	61778.7	2.16841e-26	-0.472468
MIMAT0003218=hsa-miR-92b-3p=MI0003560	Nrm_LCL_GBR_NoTechReplicates.txt	1_+_155165028_155165049	47030.6	4.91366e-27	1_+_155165028_155165047	No	74860.4	3.47147e-36	0.670603	1_+_155165028_155165049	Yes	47030.6	4.91366e-27	-0.670603
MIMAT0003393=hsa-miR-425-5p=MI0001448	Nrm_LCL_FIN_NoTechReplicates.txt	3_-_49057632_49057654	24722	6.80141e-44	3_-_49057633_49057654	No	113283	7.07804e-45	2.19606	3_-_49057630_49057654	No	46971.1	1.2891e-36	-1.27008	3_-_49057631_49057654	No	38549.2	2.05308e-45	-0.285071	3_-_49057632_49057654	Yes	24722	6.80141e-44	-0.640908
MIMAT0003393=hsa-miR-425-5p=MI0001448	Nrm_LCL_CEU_NoTechReplicates.txt	3_-_49057632_49057654	26976.9	1.76427e-42	3_-_49057633_49057654	No	102297	1.04394e-45	1.92297	3_-_49057630_49057654	No	60507.5	1.99811e-37	-0.757581	3_-_49057631_49057654	No	44807.7	2.86805e-50	-0.433369	3_-_49057632_49057654	Yes	26976.9	1.76427e-42	-0.732024
MIMAT0003393=hsa-miR-425-5p=MI0001448	Nrm_LCL_GBR_NoTechReplicates.txt	3_-_49057632_49057654	20620.9	1.01441e-42	3_-_49057633_49057654	No	99476.7	1.93862e-50	2.27025	3_-_49057630_49057654	No	36302.4	1.71778e-36	-1.45429	3_-_49057631_49057654	No	34992.2	1.45077e-45	-0.0530335	3_-_49057632_49057654	Yes	20620.9	1.01441e-42	-0.762925
MIMAT0003393=hsa-miR-425-5p=MI0001448	Nrm_LCL_TSI_NoTechReplicates.txt	3_-_49057632_49057654	20313.5	1.42238e-42	3_-_49057633_49057654	No	98678.5	3.33807e-36	2.28029	3_-_49057630_49057654	No	38045.7	9.02109e-31	-1.375	3_-_49057631_49057654	No	34575	6.2866e-45	-0.138005	3_-_49057632_49057654	Yes	20313.5	1.42238e-42	-0.767288
MIMAT0003393=hsa-miR-425-5p=MI0001448	Nrm_LCL_YRI_NoTechReplicates.txt	3_-_49057632_49057654	23569	1.45622e-44	3_-_49057633_49057654	No	86675.9	4.05532e-46	1.87874	3_-_49057630_49057654	No	61063	2.2828e-37	-0.505333	3_-_49057631_49057654	No	46660	2.03896e-48	-0.388113	3_-_49057632_49057654	Yes	23569	1.45622e-44	-0.985295
MIMAT0000759=hsa-miR-148b-3p=MI0000811	Nrm_LCL_YRI_NoTechReplicates.txt	12_+_54731062_54731083	63407.7	7.80179e-33	12_+_54731062_54731085	No	109070	4.23308e-35	0.782526	12_+_54731062_54731084	No	95599.1	1.67714e-51	-0.190185
MIMAT0000759=hsa-miR-148b-3p=MI0000811	Nrm_LCL_CEU_NoTechReplicates.txt	12_+_54731062_54731083	60540.3	4.45336e-35	12_+_54731062_54731085	No	89127.2	8.39634e-26	0.55797	12_+_54731062_54731084	No	80996.1	3.18004e-49	-0.138013
MIMAT0000759=hsa-miR-148b-3p=MI0000811	Nrm_LCL_FIN_NoTechReplicates.txt	12_+_54731062_54731083	56007.9	3.64206e-39	12_+_54731062_54731085	No	86470.8	2.49678e-45	0.626584	12_+_54731062_54731084	No	83048.8	1.11097e-60	-0.0582536
MIMAT0000759=hsa-miR-148b-3p=MI0000811	Nrm_LCL_GBR_NoTechReplicates.txt	12_+_54731062_54731083	50992.3	3.41722e-39	12_+_54731062_54731084	No	71386.5	1.33708e-52	0.485371	12_+_54731062_54731085	No	58334.6	1.20421e-36	-0.291299
MIMAT0000759=hsa-miR-148b-3p=MI0000811	Nrm_LCL_TSI_NoTechReplicates.txt	12_+_54731062_54731083	49153.6	7.15696e-35	12_+_54731062_54731084	No	67929.5	1.40009e-46	0.466743	12_+_54731062_54731085	No	58035.8	1.8423e-31	-0.227097
MIMAT0004558=hsa-miR-181a-2-3p=MI0000269	Nrm_LCL_GBR_NoTechReplicates.txt	9_+_127454797_127454818	108947	1.81512e-37	9_+_127454797_127454818	Yes	108947	1.81512e-37	0	9_+_127454797_127454817	No	33601.2	1.196e-33	-1.69704	9_+_127454797_127454816	No	19165.1	1.88942e-28	-0.810033
MIMAT0004558=hsa-miR-181a-2-3p=MI0000269	Nrm_LCL_YRI_NoTechReplicates.txt	9_+_127454797_127454818	91878.7	1.27047e-22	9_+_127454797_127454818	Yes	91878.7	1.27047e-22	0	9_+_127454797_127454817	No	20475.5	2.51653e-18	-2.16583	9_+_127454797_127454816	No	9035.58	5.77621e-16	-1.18021
MIMAT0004558=hsa-miR-181a-2-3p=MI0000269	Nrm_LCL_CEU_NoTechReplicates.txt	9_+_127454797_127454818	87053.1	3.74754e-27	9_+_127454797_127454818	Yes	87053.1	3.74754e-27	0	9_+_127454797_127454817	No	20966.7	2.81299e-27	-2.05379	9_+_127454797_127454816	No	9180.89	2.00206e-24	-1.1914
MIMAT0004558=hsa-miR-181a-2-3p=MI0000269	Nrm_LCL_TSI_NoTechReplicates.txt	9_+_127454797_127454818	59910.9	8.01864e-17	9_+_127454797_127454818	Yes	59910.9	8.01864e-17	0	9_+_127454797_127454817	No	16031.8	5.69507e-21	-1.90189	9_+_127454797_127454816	No	9310.59	4.44008e-18	-0.783988
MIMAT0004558=hsa-miR-181a-2-3p=MI0000269	Nrm_LCL_FIN_NoTechReplicates.txt	9_+_127454797_127454818	51104.4	5.04456e-33	9_+_127454797_127454818	Yes	51104.4	5.04456e-33	0	9_+_127454797_127454817	No	12466.3	3.87974e-33	-2.03541	9_+_127454797_127454816	No	5690.78	6.54342e-29	-1.13134
MIMAT0000510=hsa-miR-320a=MI0000542	Nrm_LCL_FIN_NoTechReplicates.txt	8_-_22102488_22102509	103173	1.79739e-55	8_-_22102487_22102509	No	104212	4.02055e-52	0.0144527	8_-_22102488_22102509	Yes	103173	1.79739e-55	-0.0144527	8_-_22102486_22102509	No	52675.9	6.19904e-45	-0.969858	8_-_22102489_22102509	No	23505.7	3.42876e-44	-1.16413
MIMAT0000510=hsa-miR-320a=MI0000542	Nrm_LCL_CEU_NoTechReplicates.txt	8_-_22102488_22102509	93760.7	5.43201e-44	8_-_22102487_22102509	No	93890.2	2.00393e-44	0.00199019	8_-_22102488_22102509	Yes	93760.7	5.43201e-44	-0.00199019	8_-_22102486_22102509	No	50037.2	2.97391e-40	-0.905982	8_-_22102489_22102509	No	20754.7	1.6416e-32	-1.26956
MIMAT0000510=hsa-miR-320a=MI0000542	Nrm_LCL_TSI_NoTechReplicates.txt	8_-_22102488_22102509	91229.7	2.30935e-49	8_-_22102488_22102509	Yes	91229.7	2.30935e-49	0	8_-_22102487_22102509	No	87395.5	6.60325e-46	-0.0619451	8_-_22102486_22102509	No	41941.8	9.46587e-36	-1.05917	8_-_22102489_22102509	No	24375.5	4.80121e-45	-0.782958
MIMAT0000510=hsa-miR-320a=MI0000542	Nrm_LCL_GBR_NoTechReplicates.txt	8_-_22102488_22102509	85165.3	2.31819e-64	8_-_22102487_22102509	No	88086.8	6.26833e-55	0.0486597	8_-_22102488_22102509	Yes	85165.3	2.31819e-64	-0.0486597	8_-_22102486_22102509	No	44182.3	2.62324e-41	-0.946796	8_-_22102489_22102509	No	24295.1	1.11768e-47	-0.862804
MIMAT0000510=hsa-miR-320a=MI0000542	Nrm_LCL_YRI_NoTechReplicates.txt	8_-_22102488_22102509	76351.5	4.47757e-42	8_-_22102488_22102509	Yes	76351.5	4.47757e-42	0	8_-_22102487_22102509	No	70269.7	3.30051e-42	-0.119754	8_-_22102486_22102509	No	34500.1	3.06872e-36	-1.0263	8_-_22102489_22102509	No	15161.7	5.11021e-33	-1.18617
MIMAT0000259=hsa-miR-182-5p=MI0000272	Nrm_LCL_FIN_NoTechReplicates.txt	7_-_129410287_129410310	95913.5	5.25505e-29	7_-_129410287_129410310	Yes	95913.5	5.25505e-29	0	7_-_129410289_129410310	No	34925.1	4.15866e-32	-1.45747	7_-_129410285_129410310	No	24796.8	3.20606e-22	-0.494112
MIMAT0000259=hsa-miR-182-5p=MI0000272	Nrm_LCL_YRI_NoTechReplicates.txt	7_-_129410287_129410310	72926.4	2.58423e-28	7_-_129410287_129410310	Yes	72926.4	2.58423e-28	0	7_-_129410289_129410310	No	28095.1	3.02133e-24	-1.37612	7_-_129410285_129410310	No	23010.6	9.10651e-27	-0.288023
MIMAT0000259=hsa-miR-182-5p=MI0000272	Nrm_LCL_TSI_NoTechReplicates.txt	7_-_129410287_129410310	70791	3.39863e-30	7_-_129410287_129410310	Yes	70791	3.39863e-30	0	7_-_129410289_129410310	No	29881.1	3.29792e-27	-1.24433	7_-_129410285_129410310	No	18324.4	1.65038e-25	-0.705469
MIMAT0000259=hsa-miR-182-5p=MI0000272	Nrm_LCL_CEU_NoTechReplicates.txt	7_-_129410287_129410310	66043.3	1.84817e-21	7_-_129410287_129410310	Yes	66043.3	1.84817e-21	0	7_-_129410289_129410310	No	24381.2	1.23026e-19	-1.43764	7_-_129410285_129410310	No	16683.3	2.36916e-21	-0.547364
MIMAT0000259=hsa-miR-182-5p=MI0000272	Nrm_LCL_GBR_NoTechReplicates.txt	7_-_129410287_129410310	64869.9	1.37857e-32	7_-_129410287_129410310	Yes	64869.9	1.37857e-32	0	7_-_129410289_129410310	No	30169.6	3.72377e-33	-1.10445	7_-_129410285_129410310	No	16717.9	8.80059e-27	-0.851701
MIMAT0000279=hsa-miR-222-3p=MI0000299	Nrm_LCL_YRI_NoTechReplicates.txt	X_-_45606442_45606462	15355.7	1.40607e-22	X_-_45606439_45606462	No	90998.5	4.47451e-33	2.56707	X_-_45606440_45606462	No	63088.4	1.00122e-38	-0.528468	X_-_45606441_45606462	No	27207.4	2.11829e-34	-1.21338
MIMAT0000279=hsa-miR-222-3p=MI0000299	Nrm_LCL_FIN_NoTechReplicates.txt	X_-_45606442_45606462	17551.5	3.14694e-18	X_-_45606439_45606462	No	75250.2	3.96017e-27	2.1001	X_-_45606440_45606462	No	57552.9	7.62436e-30	-0.386806	X_-_45606441_45606462	No	25649.1	2.26916e-32	-1.16598
MIMAT0000279=hsa-miR-222-3p=MI0000299	Nrm_LCL_GBR_NoTechReplicates.txt	X_-_45606442_45606462	17488.7	7.09716e-25	X_-_45606439_45606462	No	56124.9	1.25112e-31	1.68222	X_-_45606440_45606462	No	44260	2.62913e-38	-0.342637	X_-_45606441_45606462	No	24010.5	6.135e-42	-0.88234
MIMAT0000279=hsa-miR-222-3p=MI0000299	Nrm_LCL_CEU_NoTechReplicates.txt	X_-_45606442_45606462	8996.08	1.04078e-15	X_-_45606439_45606462	No	53751.8	1.33134e-20	2.57894	X_-_45606440_45606462	No	38420.6	2.59519e-22	-0.484431	X_-_45606441_45606462	No	17524.9	6.90374e-21	-1.13248
MIMAT0000279=hsa-miR-222-3p=MI0000299	Nrm_LCL_TSI_NoTechReplicates.txt	X_-_45606442_45606462	16231.2	1.01116e-19	X_-_45606439_45606462	No	47111.3	3.80472e-28	1.53731	X_-_45606440_45606462	No	40026.8	2.53471e-24	-0.235106	X_-_45606441_45606462	No	21363	2.185e-28	-0.905857
MIMAT0000258=hsa-miR-181c-5p=MI0000271	Nrm_LCL_CEU_NoTechReplicates.txt	19_+_13985539_13985560	65909.1	2.38209e-25	19_+_13985539_13985561	No	90777.4	2.27832e-22	0.461856	19_+_13985539_13985559	No	70107.2	5.78893e-28	-0.37277	19_+_13985539_13985560	Yes	65909.1	2.38209e-25	-0.089086
MIMAT0000258=hsa-miR-181c-5p=MI0000271	Nrm_LCL_GBR_NoTechReplicates.txt	19_+_13985539_13985560	67702.5	2.01573e-43	19_+_13985539_13985559	No	80377.6	4.0982e-32	0.247584	19_+_13985539_13985561	No	79203.2	4.21797e-36	-0.0212345	19_+_13985539_13985560	Yes	67702.5	2.01573e-43	-0.226349
MIMAT0000258=hsa-miR-181c-5p=MI0000271	Nrm_LCL_TSI_NoTechReplicates.txt	19_+_13985539_13985560	49286.9	1.47572e-39	19_+_13985539_13985561	No	62162.9	9.78554e-30	0.334848	19_+_13985539_13985559	No	56917.8	1.50967e-40	-0.127173	19_+_13985539_13985560	Yes	49286.9	1.47572e-39	-0.207675
MIMAT0000258=hsa-miR-181c-5p=MI0000271	Nrm_LCL_FIN_NoTechReplicates.txt	19_+_13985539_13985560	44936.1	1.65523e-38	19_+_13985539_13985561	No	60287.2	4.16915e-31	0.423975	19_+_13985539_13985559	No	46603.6	1.30712e-33	-0.371408	19_+_13985539_13985560	Yes	44936.1	1.65523e-38	-0.0525666
MIMAT0000258=hsa-miR-181c-5p=MI0000271	Nrm_LCL_YRI_NoTechReplicates.txt	19_+_13985539_13985560	36836.6	1.61453e-34	19_+_13985539_13985561	No	54895.7	7.43326e-29	0.575551	19_+_13985539_13985560	Yes	36836.6	1.61453e-34	-0.575551	19_+_13985539_13985559	No	33892.9	5.48709e-32	-0.120157
MIMAT0004672=hsa-miR-106b-3p=MI0000734	Nrm_LCL_YRI_NoTechReplicates.txt	7_-_99691625_99691646	5555.4	6.19942e-41	7_-_99691627_99691648	No	78164.2	7.1178e-49	3.81455	7_-_99691627_99691646	No	50111.7	5.65382e-46	-0.641359	7_-_99691626_99691646	No	11714.4	2.86123e-42	-2.09686
MIMAT0004672=hsa-miR-106b-3p=MI0000734	Nrm_LCL_TSI_NoTechReplicates.txt	7_-_99691625_99691646	3806.6	1.10226e-30	7_-_99691627_99691648	No	62639.3	3.41085e-48	4.04049	7_-_99691627_99691646	No	41711.8	3.87028e-52	-0.586613	7_-_99691631_99691648	No	11402.1	2.07673e-27	-1.87116
MIMAT0004672=hsa-miR-106b-3p=MI0000734	Nrm_LCL_FIN_NoTechReplicates.txt	7_-_99691625_99691646	4902.09	5.99176e-41	7_-_99691627_99691648	No	61491.7	2.40621e-44	3.64893	7_-_99691627_99691646	No	45216.8	1.06577e-48	-0.443533	7_-_99691631_99691648	No	9682.12	2.07955e-25	-2.22346
MIMAT0004672=hsa-miR-106b-3p=MI0000734	Nrm_LCL_GBR_NoTechReplicates.txt	7_-_99691625_99691646	3775.85	2.09617e-44	7_-_99691627_99691648	No	61469.8	1.17516e-46	4.02501	7_-_99691627_99691646	No	41794.4	1.15288e-45	-0.556569	7_-_99691631_99691648	No	12970.9	5.23612e-22	-1.68803
MIMAT0004672=hsa-miR-106b-3p=MI0000734	Nrm_LCL_CEU_NoTechReplicates.txt	7_-_99691625_99691646	4540.97	5.1382e-37	7_-_99691627_99691648	No	52181.6	1.9118e-36	3.52247	7_-_99691627_99691646	No	38701.6	7.36732e-39	-0.431145	7_-_99691626_99691646	No	9822.91	6.40245e-30	-1.97817
MIMAT0004597=hsa-miR-140-3p=MI0000456	Nrm_LCL_YRI_NoTechReplicates.txt	16_+_69967045_69967065	2634.12	1.02113e-27	16_+_69967046_69967067	No	73616.9	5.12572e-50	4.80465	16_+_69967045_69967067	No	53904.8	1.02598e-51	-0.449625	16_+_69967046_69967068	No	28862.7	4.81251e-43	-0.901207	16_+_69967045_69967066	No	26701.4	4.93831e-42	-0.112292
MIMAT0004597=hsa-miR-140-3p=MI0000456	Nrm_LCL_FIN_NoTechReplicates.txt	16_+_69967045_69967065	3278.66	1.1769e-32	16_+_69967046_69967067	No	59084.7	1.09514e-57	4.1716	16_+_69967045_69967067	No	50986.2	8.90574e-56	-0.212676	16_+_69967046_69967068	No	25750.6	6.00301e-55	-0.9855	16_+_69967045_69967066	No	25588.6	1.00946e-55	-0.00910345
MIMAT0004597=hsa-miR-140-3p=MI0000456	Nrm_LCL_CEU_NoTechReplicates.txt	16_+_69967045_69967065	2592.22	1.36562e-23	16_+_69967046_69967067	No	56728.1	5.71437e-44	4.4518	16_+_69967045_69967067	No	44340.8	6.83234e-53	-0.355427	16_+_69967046_69967068	No	24244	2.13937e-42	-0.871006	16_+_69967045_69967066	No	22077.8	1.21642e-43	-0.135035
MIMAT0004597=hsa-miR-140-3p=MI0000456	Nrm_LCL_TSI_NoTechReplicates.txt	16_+_69967045_69967065	3554.44	4.42655e-28	16_+_69967046_69967067	No	51838.3	1.37109e-43	3.86632	16_+_69967045_69967067	No	48152.4	3.08693e-54	-0.10641	16_+_69967045_69967066	No	30087.4	2.13684e-43	-0.67845	16_+_69967046_69967068	No	21209.4	3.45368e-42	-0.504452
MIMAT0004597=hsa-miR-140-3p=MI0000456	Nrm_LCL_GBR_NoTechReplicates.txt	16_+_69967045_69967065	3763.12	8.36058e-09	16_+_69967045_69967067	No	49753	8.85504e-56	3.72478	16_+_69967046_69967067	No	48106.7	2.21368e-56	-0.0485454	16_+_69967045_69967066	No	28479.8	1.61041e-48	-0.756298	16_+_69967046_69967068	No	21013.6	3.52829e-48	-0.438615
MIMAT0002174=hsa-miR-484=MI0002468	Nrm_LCL_YRI_NoTechReplicates.txt	16_+_15737158_15737179	63059.6	6.62342e-33	16_+_15737158_15737179	Yes	63059.6	6.62342e-33	0	16_+_15737158_15737180	No	44186.4	1.70137e-25	-0.513112	16_+_15737158_15737178	No	41302.3	2.52746e-34	-0.0973821
MIMAT0002174=hsa-miR-484=MI0002468	Nrm_LCL_GBR_NoTechReplicates.txt	16_+_15737158_15737179	38359.1	3.1459e-40	16_+_15737158_15737179	Yes	38359.1	3.1459e-40	0	16_+_15737158_15737178	No	31645.9	2.79663e-34	-0.277552	16_+_15737158_15737180	No	28696	4.11213e-30	-0.141168
MIMAT0002174=hsa-miR-484=MI0002468	Nrm_LCL_TSI_NoTechReplicates.txt	16_+_15737158_15737179	37745.6	4.15508e-39	16_+_15737158_15737179	Yes	37745.6	4.15508e-39	0	16_+_15737158_15737178	No	33456.5	1.5187e-29	-0.17402	16_+_15737158_15737180	No	26692.6	3.63448e-29	-0.325846
MIMAT0002174=hsa-miR-484=MI0002468	Nrm_LCL_FIN_NoTechReplicates.txt	16_+_15737158_15737179	33631.1	3.44295e-32	16_+_15737158_15737179	Yes	33631.1	3.44295e-32	0	16_+_15737158_15737178	No	27548.7	2.71805e-27	-0.287812	16_+_15737158_15737180	No	23846.4	4.3224e-29	-0.208212
MIMAT0002174=hsa-miR-484=MI0002468	Nrm_LCL_CEU_NoTechReplicates.txt	16_+_15737158_15737179	30679.1	2.91035e-30	16_+_15737158_15737179	Yes	30679.1	2.91035e-30	0	16_+_15737158_15737178	No	26764.6	6.8727e-26	-0.196931	16_+_15737158_15737180	No	23127.1	1.13013e-24	-0.210739
MIMAT0004702=hsa-miR-339-3p=MI0000815	Nrm_LCL_GBR_NoTechReplicates.txt	7_-_1062591_1062613	11923.2	1.08552e-38	7_-_1062592_1062613	No	60558.6	2.30033e-47	2.34456	7_-_1062593_1062613	No	35817.2	1.10189e-41	-0.75768	7_-_1062591_1062613	Yes	11923.2	1.08552e-38	-1.58688
MIMAT0004702=hsa-miR-339-3p=MI0000815	Nrm_LCL_YRI_NoTechReplicates.txt	7_-_1062591_1062613	10935.6	1.59196e-35	7_-_1062592_1062613	No	53394	9.33803e-37	2.28765	7_-_1062593_1062613	No	28754	6.52603e-35	-0.892916	7_-_1062591_1062613	Yes	10935.6	1.59196e-35	-1.39473
MIMAT0004702=hsa-miR-339-3p=MI0000815	Nrm_LCL_FIN_NoTechReplicates.txt	7_-_1062591_1062613	10591.4	3.62273e-39	7_-_1062592_1062613	No	48054	5.63821e-47	2.18176	7_-_1062593_1062613	No	27358.5	8.1099e-44	-0.812669	7_-_1062591_1062613	Yes	10591.4	3.62273e-39	-1.36909
MIMAT0004702=hsa-miR-339-3p=MI0000815	Nrm_LCL_CEU_NoTechReplicates.txt	7_-_1062591_1062613	11303.3	3.29975e-36	7_-_1062592_1062613	No	47098.1	3.89381e-33	2.05892	7_-_1062593_1062613	No	27192.8	1.05957e-31	-0.792442	7_-_1062591_1062613	Yes	11303.3	3.29975e-36	-1.26648
MIMAT0004702=hsa-miR-339-3p=MI0000815	Nrm_LCL_TSI_NoTechReplicates.txt	7_-_1062591_1062613	9399.07	1.05854e-36	7_-_1062592_1062613	No	47050.1	1.20951e-43	2.32361	7_-_1062593_1062613	No	27608.2	4.08257e-42	-0.769102	7_-_1062591_1062613	Yes	9399.07	1.05854e-36	-1.55451
MIMAT0000255=hsa-miR-34a-5p=MI0000268	Nrm_LCL_CEU_NoTechReplicates.txt	1_-_9211794_9211815	48653	1.3253e-32	1_-_9211793_9211815	No	57401.8	2.15046e-23	0.238568	1_-_9211794_9211815	Yes	48653	1.3253e-32	-0.238568	1_-_9211795_9211815	No	7364.12	3.28912e-25	-2.72394
MIMAT0000255=hsa-miR-34a-5p=MI0000268	Nrm_LCL_FIN_NoTechReplicates.txt	1_-_9211794_9211815	46162.3	2.51054e-38	1_-_9211793_9211815	No	52337	7.3035e-36	0.181116	1_-_9211794_9211815	Yes	46162.3	2.51054e-38	-0.181116	1_-_9211795_9211815	No	7040.3	7.39764e-26	-2.713
MIMAT0000255=hsa-miR-34a-5p=MI0000268	Nrm_LCL_TSI_NoTechReplicates.txt	1_-_9211794_9211815	43930.6	7.82184e-33	1_-_9211793_9211815	No	49961.4	1.71564e-29	0.185589	1_-_9211794_9211815	Yes	43930.6	7.82184e-33	-0.185589	1_-_9211795_9211815	No	8406.48	1.48977e-21	-2.38565
MIMAT0000255=hsa-miR-34a-5p=MI0000268	Nrm_LCL_GBR_NoTechReplicates.txt	1_-_9211794_9211815	40280.9	8.11583e-43	1_-_9211793_9211815	No	48506.1	1.91021e-44	0.268071	1_-_9211794_9211815	Yes	40280.9	8.11583e-43	-0.268071	1_-_9211795_9211815	No	7717.85	2.74937e-31	-2.38382
MIMAT0000255=hsa-miR-34a-5p=MI0000268	Nrm_LCL_YRI_NoTechReplicates.txt	1_-_9211794_9211815	27609.5	1.66661e-34	1_-_9211793_9211815	No	32969	5.18196e-33	0.255943	1_-_9211794_9211815	Yes	27609.5	1.66661e-34	-0.255943	1_-_9211795_9211815	No	4050.88	6.05273e-28	-2.76886
MIMAT0000434=hsa-miR-142-3p=MI0000458	Nrm_LCL_GBR_NoTechReplicates.txt	17_-_56408606_56408628	56097.7	1.2522e-27	17_-_56408606_56408628	Yes	56097.7	1.2522e-27	0	17_-_56408604_56408625	No	35331.3	9.87373e-29	-0.666993	17_-_56408607_56408628	No	13367.9	9.448e-21	-1.40218	17_-_56408606_56408627	No	10954.4	8.61856e-15	-0.287255
MIMAT0000434=hsa-miR-142-3p=MI0000458	Nrm_LCL_YRI_NoTechReplicates.txt	17_-_56408606_56408628	50351.6	4.07166e-34	17_-_56408606_56408628	Yes	50351.6	4.07166e-34	0	17_-_56408604_56408625	No	33382.5	2.82714e-29	-0.592942	17_-_56408606_56408627	No	13199.6	2.95677e-10	-1.3386	17_-_56408607_56408628	No	10518.6	1.61961e-24	-0.327553
MIMAT0000434=hsa-miR-142-3p=MI0000458	Nrm_LCL_TSI_NoTechReplicates.txt	17_-_56408606_56408628	50221	7.76542e-25	17_-_56408606_56408628	Yes	50221	7.76542e-25	0	17_-_56408604_56408625	No	31342.1	5.04675e-23	-0.680188	17_-_56408607_56408628	No	14525.2	5.17606e-14	-1.10954	17_-_56408606_56408627	No	14236	1.56666e-07	-0.0290158
MIMAT0000434=hsa-miR-142-3p=MI0000458	Nrm_LCL_FIN_NoTechReplicates.txt	17_-_56408606_56408628	47827.2	3.85158e-27	17_-_56408606_56408628	Yes	47827.2	3.85158e-27	0	17_-_56408604_56408625	No	28497.8	3.87297e-23	-0.746982	17_-_56408607_56408628	No	12686.9	6.0297e-20	-1.1675	17_-_56408606_56408627	No	10820.1	1.19247e-05	-0.229624
MIMAT0000434=hsa-miR-142-3p=MI0000458	Nrm_LCL_CEU_NoTechReplicates.txt	17_-_56408606_56408628	45411.1	1.50267e-26	17_-_56408606_56408628	Yes	45411.1	1.50267e-26	0	17_-_56408604_56408625	No	29868	2.8591e-21	-0.604443	17_-_56408607_56408628	No	12719.3	6.72876e-17	-1.23158	17_-_56408606_56408627	No	10796.7	4.39719e-05	-0.236429
MIMAT0031177=hsa-miR-7974=MI0025750	Nrm_LCL_YRI_NoTechReplicates.txt	19_-_11606359_11606382	52726.8	6.22987e-31	19_-_11606359_11606382	Yes	52726.8	6.22987e-31	0	19_-_11606360_11606382	No	7303.46	6.63815e-28	-2.85188
MIMAT0031177=hsa-miR-7974=MI0025750	Nrm_LCL_CEU_NoTechReplicates.txt	19_-_11606359_11606382	34299.2	5.24521e-22	19_-_11606359_11606382	Yes	34299.2	5.24521e-22	0	19_-_11606360_11606382	No	9137.96	9.68903e-17	-1.90823
MIMAT0031177=hsa-miR-7974=MI0025750	Nrm_LCL_TSI_NoTechReplicates.txt	19_-_11606359_11606382	28537.8	3.48576e-29	19_-_11606359_11606382	Yes	28537.8	3.48576e-29	0	19_-_11606360_11606382	No	6931.74	1.89819e-26	-2.04159
MIMAT0031177=hsa-miR-7974=MI0025750	Nrm_LCL_GBR_NoTechReplicates.txt	19_-_11606359_11606382	27965.2	6.46728e-25	19_-_11606359_11606382	Yes	27965.2	6.46728e-25	0	19_-_11606360_11606382	No	6824.26	6.05587e-28	-2.03489
MIMAT0031177=hsa-miR-7974=MI0025750	Nrm_LCL_FIN_NoTechReplicates.txt	19_-_11606359_11606382	27701	4.26122e-31	19_-_11606359_11606382	Yes	27701	4.26122e-31	0	19_-_11606360_11606382	No	5923.52	6.97254e-30	-2.22541
MIMAT0002871=hsa-miR-500a-3p=MI0003184	Nrm_LCL_YRI_NoTechReplicates.txt	X_+_49773090_49773111	3894.28	6.40773e-35	X_+_49773090_49773112	No	51171.3	2.62814e-39	3.71591	X_+_49773090_49773113	No	12292.3	8.88359e-31	-2.05759
MIMAT0002871=hsa-miR-500a-3p=MI0003184	Nrm_LCL_CEU_NoTechReplicates.txt	X_+_49773090_49773111	3026.91	9.2402e-37	X_+_49773090_49773112	No	43054.5	5.70571e-35	3.83025	X_+_49773090_49773113	No	11178.5	2.19993e-28	-1.94543
MIMAT0002871=hsa-miR-500a-3p=MI0003184	Nrm_LCL_FIN_NoTechReplicates.txt	X_+_49773090_49773111	2661.54	1.1708e-34	X_+_49773090_49773112	No	35272.8	3.14659e-39	3.72822	X_+_49773090_49773113	No	8287.28	3.77058e-33	-2.08958
MIMAT0002871=hsa-miR-500a-3p=MI0003184	Nrm_LCL_GBR_NoTechReplicates.txt	X_+_49773090_49773111	2488.64	2.12318e-32	X_+_49773090_49773112	No	34130.9	2.17154e-37	3.77765	X_+_49773090_49773113	No	8356.82	1.80861e-29	-2.03005
MIMAT0002871=hsa-miR-500a-3p=MI0003184	Nrm_LCL_TSI_NoTechReplicates.txt	X_+_49773090_49773111	2551.34	2.02169e-29	X_+_49773090_49773112	No	32362.5	2.1813e-30	3.66499	X_+_49773090_49773113	No	7848.65	6.03111e-26	-2.04381
MIMAT0030021=hsa-miR-7706=MI0025242	Nrm_LCL_GBR_NoTechReplicates.txt	15_+_85923870_85923893	50197.5	8.58797e-46	15_+_85923870_85923893	Yes	50197.5	8.58797e-46	0	15_+_85923870_85923892	No	14207.5	3.92859e-46	-1.82096
MIMAT0030021=hsa-miR-7706=MI0025242	Nrm_LCL_FIN_NoTechReplicates.txt	15_+_85923870_85923893	50132.9	9.10874e-43	15_+_85923870_85923893	Yes	50132.9	9.10874e-43	0	15_+_85923870_85923892	No	13570.2	7.09835e-44	-1.88531
MIMAT0030021=hsa-miR-7706=MI0025242	Nrm_LCL_YRI_NoTechReplicates.txt	15_+_85923870_85923893	46486.6	3.5691e-34	15_+_85923870_85923893	Yes	46486.6	3.5691e-34	0	15_+_85923870_85923892	No	12581.5	3.13053e-36	-1.88551
MIMAT0030021=hsa-miR-7706=MI0025242	Nrm_LCL_CEU_NoTechReplicates.txt	15_+_85923870_85923893	44921.1	2.11405e-31	15_+_85923870_85923893	Yes	44921.1	2.11405e-31	0	15_+_85923870_85923892	No	11016.2	1.08849e-30	-2.02777
MIMAT0030021=hsa-miR-7706=MI0025242	Nrm_LCL_TSI_NoTechReplicates.txt	15_+_85923870_85923893	39431.1	1.80434e-35	15_+_85923870_85923893	Yes	39431.1	1.80434e-35	0	15_+_85923870_85923892	No	10874	4.05511e-39	-1.85845
MIMAT0004682=hsa-miR-361-3p=MI0000760	Nrm_LCL_GBR_NoTechReplicates.txt	X_-_85158646_85158668	10169.5	1.37706e-42	X_-_85158647_85158668	No	49522.4	4.74115e-51	2.28383	X_-_85158648_85158668	No	40744.7	2.90073e-42	-0.281468	X_-_85158645_85158668	No	19921.6	2.13456e-40	-1.03228	X_-_85158646_85158668	Yes	10169.5	1.37706e-42	-0.970085
MIMAT0004682=hsa-miR-361-3p=MI0000760	Nrm_LCL_FIN_NoTechReplicates.txt	X_-_85158646_85158668	10264.9	6.18511e-46	X_-_85158647_85158668	No	47384.6	2.10959e-50	2.2067	X_-_85158648_85158668	No	34583.3	1.25937e-41	-0.454343	X_-_85158645_85158668	No	18733.3	1.23845e-52	-0.884473	X_-_85158646_85158668	Yes	10264.9	6.18511e-46	-0.867886
MIMAT0004682=hsa-miR-361-3p=MI0000760	Nrm_LCL_TSI_NoTechReplicates.txt	X_-_85158646_85158668	10008.1	6.03949e-35	X_-_85158647_85158668	No	46115.6	2.22416e-46	2.20409	X_-_85158648_85158668	No	36542.7	6.18747e-37	-0.335671	X_-_85158645_85158668	No	19339.9	2.38707e-35	-0.918007	X_-_85158646_85158668	Yes	10008.1	6.03949e-35	-0.950416
MIMAT0004682=hsa-miR-361-3p=MI0000760	Nrm_LCL_YRI_NoTechReplicates.txt	X_-_85158646_85158668	9831.31	6.46842e-38	X_-_85158647_85158668	No	39986.6	1.38576e-38	2.02406	X_-_85158648_85158668	No	27411.3	1.50979e-26	-0.544746	X_-_85158645_85158668	No	25302.4	9.25698e-34	-0.115493	X_-_85158646_85158668	Yes	9831.31	6.46842e-38	-1.36382
MIMAT0004682=hsa-miR-361-3p=MI0000760	Nrm_LCL_CEU_NoTechReplicates.txt	X_-_85158646_85158668	10582.3	1.87008e-35	X_-_85158647_85158668	No	39489.2	2.56339e-39	1.8998	X_-_85158648_85158668	No	24515.7	1.67538e-33	-0.687753	X_-_85158645_85158668	No	20366.5	4.16775e-37	-0.267507	X_-_85158646_85158668	Yes	10582.3	1.87008e-35	-0.944541
MIMAT0000063=hsa-let-7b-5p=MI0000063	Nrm_LCL_CEU_NoTechReplicates.txt	22_+_46509571_46509592	42936.4	1.34393e-18	22_+_46509571_46509592	Yes	42936.4	1.34393e-18	0
MIMAT0000063=hsa-let-7b-5p=MI0000063	Nrm_LCL_YRI_NoTechReplicates.txt	22_+_46509571_46509592	37058.1	9.26599e-24	22_+_46509571_46509592	Yes	37058.1	9.26599e-24	0
MIMAT0000063=hsa-let-7b-5p=MI0000063	Nrm_LCL_GBR_NoTechReplicates.txt	22_+_46509571_46509592	36748.2	2.48388e-36	22_+_46509571_46509592	Yes	36748.2	2.48388e-36	0
MIMAT0000063=hsa-let-7b-5p=MI0000063	Nrm_LCL_FIN_NoTechReplicates.txt	22_+_46509571_46509592	31722.7	4.01504e-25	22_+_46509571_46509592	Yes	31722.7	4.01504e-25	0
MIMAT0000063=hsa-let-7b-5p=MI0000063	Nrm_LCL_TSI_NoTechReplicates.txt	22_+_46509571_46509592	29607.5	2.70202e-23	22_+_46509571_46509592	Yes	29607.5	2.70202e-23	0
MIMAT0026475=hsa-miR-210-5p=MI0000286	Nrm_LCL_YRI_NoTechReplicates.txt	11_-_568150_568171	36796.6	1.02931e-29	11_-_568150_568171	Yes	36796.6	1.02931e-29	0	11_-_568151_568171	No	3629.05	5.37485e-29	-3.34191
MIMAT0026475=hsa-miR-210-5p=MI0000286	Nrm_LCL_CEU_NoTechReplicates.txt	11_-_568150_568171	33220.5	3.63695e-38	11_-_568150_568171	Yes	33220.5	3.63695e-38	0	11_-_568151_568171	No	3435.89	4.55813e-33	-3.27332
MIMAT0026475=hsa-miR-210-5p=MI0000286	Nrm_LCL_FIN_NoTechReplicates.txt	11_-_568150_568171	29590.3	1.94554e-38	11_-_568150_568171	Yes	29590.3	1.94554e-38	0	11_-_568151_568171	No	3087.05	3.19062e-39	-3.26082
MIMAT0026475=hsa-miR-210-5p=MI0000286	Nrm_LCL_TSI_NoTechReplicates.txt	11_-_568150_568171	26610.3	8.35144e-34	11_-_568150_568171	Yes	26610.3	8.35144e-34	0	11_-_568151_568171	No	3069.41	1.21435e-30	-3.11595
MIMAT0026475=hsa-miR-210-5p=MI0000286	Nrm_LCL_GBR_NoTechReplicates.txt	11_-_568150_568171	26229	7.84698e-41	11_-_568150_568171	Yes	26229	7.84698e-41	0	11_-_568151_568171	No	2847.36	2.33748e-38	-3.20346
MIMAT0000071=hsa-miR-17-3p=MI0000071	Nrm_LCL_TSI_NoTechReplicates.txt	13_+_92002909_92002930	4001.62	5.22393e-27	13_+_92002909_92002929	No	36551.7	3.13209e-35	3.19128	13_+_92002909_92002927	No	11646.5	3.03915e-33	-1.65005	13_+_92002909_92002930	Yes	4001.62	5.22393e-27	-1.54124
MIMAT0000071=hsa-miR-17-3p=MI0000071	Nrm_LCL_GBR_NoTechReplicates.txt	13_+_92002909_92002930	4057.28	2.3271e-44	13_+_92002909_92002929	No	36390.7	5.11126e-54	3.16498	13_+_92002909_92002927	No	13013.5	2.64921e-29	-1.48356	13_+_92002909_92002930	Yes	4057.28	2.3271e-44	-1.68142
MIMAT0000071=hsa-miR-17-3p=MI0000071	Nrm_LCL_FIN_NoTechReplicates.txt	13_+_92002909_92002930	3887.75	7.15496e-32	13_+_92002909_92002929	No	33217	3.09744e-38	3.09491	13_+_92002909_92002927	No	10691.4	9.02301e-38	-1.63548	13_+_92002909_92002930	Yes	3887.75	7.15496e-32	-1.45944
MIMAT0000071=hsa-miR-17-3p=MI0000071	Nrm_LCL_CEU_NoTechReplicates.txt	13_+_92002909_92002930	4190.7	1.63662e-23	13_+_92002909_92002929	No	30495.8	2.84075e-32	2.86335	13_+_92002909_92002927	No	9592.35	5.42399e-31	-1.66865	13_+_92002909_92002930	Yes	4190.7	1.63662e-23	-1.19469
MIMAT0000071=hsa-miR-17-3p=MI0000071	Nrm_LCL_YRI_NoTechReplicates.txt	13_+_92002909_92002930	3708.05	6.64116e-44	13_+_92002909_92002929	No	29015.7	1.3207e-43	2.9681	13_+_92002909_92002927	No	9605.16	7.46918e-36	-1.59495	13_+_92002909_92002930	Yes	3708.05	6.64116e-44	-1.37315
MIMAT0000227=hsa-miR-197-3p=MI0000239	Nrm_LCL_YRI_NoTechReplicates.txt	1_+_110141562_110141583	36161.4	4.49935e-29	1_+_110141562_110141583	Yes	36161.4	4.49935e-29	0	1_+_110141562_110141582	No	29642.4	3.54027e-32	-0.286788
MIMAT0000227=hsa-miR-197-3p=MI0000239	Nrm_LCL_CEU_NoTechReplicates.txt	1_+_110141562_110141583	28291.9	2.18225e-37	1_+_110141562_110141583	Yes	28291.9	2.18225e-37	0	1_+_110141562_110141582	No	26040.2	1.23532e-36	-0.119649
MIMAT0000227=hsa-miR-197-3p=MI0000239	Nrm_LCL_FIN_NoTechReplicates.txt	1_+_110141562_110141583	25352.7	1.96293e-46	1_+_110141562_110141583	Yes	25352.7	1.96293e-46	0	1_+_110141562_110141582	No	22648.7	9.33792e-44	-0.162709
MIMAT0000227=hsa-miR-197-3p=MI0000239	Nrm_LCL_TSI_NoTechReplicates.txt	1_+_110141562_110141583	22720.3	5.46682e-33	1_+_110141562_110141582	No	24515.3	1.95441e-40	0.109702	1_+_110141562_110141583	Yes	22720.3	5.46682e-33	-0.109702
MIMAT0000227=hsa-miR-197-3p=MI0000239	Nrm_LCL_GBR_NoTechReplicates.txt	1_+_110141562_110141583	22376.2	3.71487e-39	1_+_110141562_110141582	No	24207.8	2.66819e-38	0.113506	1_+_110141562_110141583	Yes	22376.2	3.71487e-39	-0.113506
MIMAT0000078=hsa-miR-23a-3p=MI0000079	Nrm_LCL_CEU_NoTechReplicates.txt	19_-_13947409_13947429	36084.4	8.67314e-36	19_-_13947409_13947429	Yes	36084.4	8.67314e-36	0	19_-_13947408_13947429	No	20371.8	1.08454e-30	-0.8248
MIMAT0000078=hsa-miR-23a-3p=MI0000079	Nrm_LCL_FIN_NoTechReplicates.txt	19_-_13947409_13947429	34371.6	1.07941e-34	19_-_13947409_13947429	Yes	34371.6	1.07941e-34	0	19_-_13947408_13947429	No	19514	1.37606e-34	-0.816713
MIMAT0000078=hsa-miR-23a-3p=MI0000079	Nrm_LCL_GBR_NoTechReplicates.txt	19_-_13947409_13947429	30557.7	6.12934e-27	19_-_13947409_13947429	Yes	30557.7	6.12934e-27	0	19_-_13947411_13947429	No	17740.1	5.47648e-34	-0.784519
MIMAT0000078=hsa-miR-23a-3p=MI0000079	Nrm_LCL_YRI_NoTechReplicates.txt	19_-_13947409_13947429	28905.7	1.67393e-38	19_-_13947409_13947429	Yes	28905.7	1.67393e-38	0	19_-_13947408_13947429	No	15815.5	1.958e-32	-0.870019
MIMAT0000078=hsa-miR-23a-3p=MI0000079	Nrm_LCL_TSI_NoTechReplicates.txt	19_-_13947409_13947429	28210.8	1.01907e-32	19_-_13947409_13947429	Yes	28210.8	1.01907e-32	0	19_-_13947411_13947429	No	17731.9	2.38963e-34	-0.669904
MIMAT0022727=hsa-miR-1307-5p=MI0006444	Nrm_LCL_YRI_NoTechReplicates.txt	10_-_105154098_105154118	36051.3	6.84705e-33	10_-_105154098_105154118	Yes	36051.3	6.84705e-33	0	10_-_105154102_105154118	No	16886.1	8.66035e-14	-1.09422	10_-_105154100_105154118	No	2492.96	2.6617e-33	-2.7599
MIMAT0022727=hsa-miR-1307-5p=MI0006444	Nrm_LCL_CEU_NoTechReplicates.txt	10_-_105154098_105154118	32466.9	3.49721e-24	10_-_105154098_105154118	Yes	32466.9	3.49721e-24	0	10_-_105154102_105154118	No	25230.9	2.85454e-07	-0.363775	10_-_105154098_105154113	No	2745.18	6.99123e-10	-3.20022
MIMAT0022727=hsa-miR-1307-5p=MI0006444	Nrm_LCL_FIN_NoTechReplicates.txt	10_-_105154098_105154118	29537.4	1.40972e-29	10_-_105154098_105154118	Yes	29537.4	1.40972e-29	0	10_-_105154102_105154118	No	15443.1	6.3416e-15	-0.935584	10_-_105154098_105154113	No	2689.28	7.23818e-15	-2.52167
MIMAT0022727=hsa-miR-1307-5p=MI0006444	Nrm_LCL_GBR_NoTechReplicates.txt	10_-_105154098_105154118	29329.5	3.14e-34	10_-_105154098_105154118	Yes	29329.5	3.14e-34	0	10_-_105154102_105154118	No	13307.5	4.57312e-14	-1.14011	10_-_105154100_105154118	No	3219.79	1.60508e-30	-2.0472
MIMAT0022727=hsa-miR-1307-5p=MI0006444	Nrm_LCL_TSI_NoTechReplicates.txt	10_-_105154098_105154118	26981.8	2.91832e-30	10_-_105154098_105154118	Yes	26981.8	2.91832e-30	0	10_-_105154102_105154118	No	17195.3	7.84328e-14	-0.64997	10_-_105154100_105154118	No	2797.89	3.01859e-29	-2.6196
MIMAT0004799=hsa-miR-589-5p=MI0003599	Nrm_LCL_YRI_NoTechReplicates.txt	7_-_5535504_5535525	2053.16	1.03318e-30	7_-_5535505_5535525	No	33997.7	3.39777e-41	4.04952	7_-_5535503_5535525	No	12055.4	5.6002e-25	-1.49576
MIMAT0004799=hsa-miR-589-5p=MI0003599	Nrm_LCL_FIN_NoTechReplicates.txt	7_-_5535504_5535525	1649.52	2.01211e-32	7_-_5535505_5535525	No	24098.5	8.11865e-45	3.86882	7_-_5535503_5535525	No	7545.86	2.92741e-36	-1.67519
MIMAT0004799=hsa-miR-589-5p=MI0003599	Nrm_LCL_CEU_NoTechReplicates.txt	7_-_5535504_5535525	1642.44	4.44859e-26	7_-_5535505_5535525	No	24052	2.0613e-38	3.87225	7_-_5535503_5535525	No	7785.61	7.86973e-26	-1.62728
MIMAT0004799=hsa-miR-589-5p=MI0003599	Nrm_LCL_TSI_NoTechReplicates.txt	7_-_5535504_5535525	1590.79	4.75385e-26	7_-_5535505_5535525	No	22927.6	1.95705e-38	3.84927	7_-_5535503_5535525	No	6310.66	3.43942e-23	-1.86122
MIMAT0004799=hsa-miR-589-5p=MI0003599	Nrm_LCL_GBR_NoTechReplicates.txt	7_-_5535504_5535525	1569.56	5.26183e-31	7_-_5535505_5535525	No	20669.8	2.14502e-49	3.7191	7_-_5535503_5535525	No	5397.87	1.26941e-30	-1.93706
MIMAT0000092_1=hsa-miR-92a-3p=MI0000094	Nrm_LCL_GBR_NoTechReplicates.txt	X_-_133303574_133303595	0	NA	X_-_133303573_133303595	No	33937.6	9.89089e-53	inf	X_-_133303572_133303595	No	31702.2	3.46803e-35	-0.0983033	X_-_133303570_133303595	No	19282	1.07379e-35	-0.717326
MIMAT0000092_1=hsa-miR-92a-3p=MI0000094	Nrm_LCL_FIN_NoTechReplicates.txt	X_-_133303574_133303595	0	NA	X_-_133303572_133303595	No	33104.8	1.29365e-33	inf	X_-_133303573_133303595	No	30832.2	3.04457e-41	-0.102603	X_-_133303570_133303595	No	17827.1	2.90492e-38	-0.790365
MIMAT0000092_1=hsa-miR-92a-3p=MI0000094	Nrm_LCL_TSI_NoTechReplicates.txt	X_-_133303574_133303595	0	NA	X_-_133303573_133303595	No	30643.6	6.60688e-32	inf	X_-_133303572_133303595	No	27276	8.46311e-27	-0.167952	X_-_133303570_133303595	No	15087.3	1.94365e-29	-0.854302
MIMAT0000092_1=hsa-miR-92a-3p=MI0000094	Nrm_LCL_CEU_NoTechReplicates.txt	X_-_133303574_133303595	0	NA	X_-_133303572_133303595	No	29196.1	6.60827e-43	inf	X_-_133303573_133303595	No	26864	8.65571e-48	-0.120101	X_-_133303570_133303595	No	17929.1	4.66137e-32	-0.583365
MIMAT0000092_1=hsa-miR-92a-3p=MI0000094	Nrm_LCL_YRI_NoTechReplicates.txt	X_-_133303574_133303595	0	NA	X_-_133303572_133303595	No	25667.1	1.44235e-36	inf	X_-_133303573_133303595	No	25326.7	3.45034e-47	-0.0192604	X_-_133303570_133303595	No	15014.3	3.46464e-31	-0.754321
MIMAT0000703=hsa-miR-361-5p=MI0000760	Nrm_LCL_CEU_NoTechReplicates.txt	X_-_85158686_85158707	33738.7	5.84052e-29	X_-_85158686_85158707	Yes	33738.7	5.84052e-29	0	X_-_85158687_85158707	No	12394.4	5.19696e-32	-1.44472
MIMAT0000703=hsa-miR-361-5p=MI0000760	Nrm_LCL_FIN_NoTechReplicates.txt	X_-_85158686_85158707	26537.5	4.534e-33	X_-_85158686_85158707	Yes	26537.5	4.534e-33	0	X_-_85158687_85158707	No	10612	7.98154e-40	-1.32233
MIMAT0000703=hsa-miR-361-5p=MI0000760	Nrm_LCL_YRI_NoTechReplicates.txt	X_-_85158686_85158707	25089.1	2.13449e-36	X_-_85158686_85158707	Yes	25089.1	2.13449e-36	0	X_-_85158687_85158707	No	9091.23	9.71148e-45	-1.46451
MIMAT0000703=hsa-miR-361-5p=MI0000760	Nrm_LCL_GBR_NoTechReplicates.txt	X_-_85158686_85158707	22875.3	2.44846e-36	X_-_85158686_85158707	Yes	22875.3	2.44846e-36	0	X_-_85158687_85158707	No	11076.3	9.55696e-43	-1.04631
MIMAT0000703=hsa-miR-361-5p=MI0000760	Nrm_LCL_TSI_NoTechReplicates.txt	X_-_85158686_85158707	21328.4	2.26199e-34	X_-_85158686_85158707	Yes	21328.4	2.26199e-34	0	X_-_85158687_85158707	No	10670.7	1.64752e-49	-0.999118
MIMAT0000064=hsa-let-7c-5p=MI0000064	Nrm_LCL_CEU_NoTechReplicates.txt	21_+_17912158_17912179	33524.3	2.39169e-07	21_+_17912158_17912179	Yes	33524.3	2.39169e-07	0	21_+_17912158_17912178	No	6974.27	4.47748e-10	-2.26509
MIMAT0000064=hsa-let-7c-5p=MI0000064	Nrm_LCL_TSI_NoTechReplicates.txt	21_+_17912158_17912179	19255.2	3.11698e-05	21_+_17912158_17912179	Yes	19255.2	3.11698e-05	0	21_+_17912158_17912178	No	4838.04	8.55449e-06	-1.99275
MIMAT0000064=hsa-let-7c-5p=MI0000064	Nrm_LCL_YRI_NoTechReplicates.txt	21_+_17912158_17912179	14516.3	6.8547e-06	21_+_17912158_17912179	Yes	14516.3	6.8547e-06	0	21_+_17912158_17912178	No	2654.94	1.40448e-06	-2.45092
MIMAT0000064=hsa-let-7c-5p=MI0000064	Nrm_LCL_GBR_NoTechReplicates.txt	21_+_17912158_17912179	14411.7	5.9945e-13	21_+_17912158_17912179	Yes	14411.7	5.9945e-13	0	21_+_17912158_17912178	No	4230.97	2.53571e-16	-1.76818
MIMAT0000064=hsa-let-7c-5p=MI0000064	Nrm_LCL_FIN_NoTechReplicates.txt	21_+_17912158_17912179	13580.5	8.16071e-05	21_+_17912158_17912179	Yes	13580.5	8.16071e-05	0	21_+_17912158_17912178	No	2892.52	9.95591e-06	-2.23114
MIMAT0001413=hsa-miR-20b-5p=MI0001519	Nrm_LCL_YRI_NoTechReplicates.txt	X_-_133303880_133303902	33293.1	1.39654e-26	X_-_133303880_133303902	Yes	33293.1	1.39654e-26	0	X_-_133303879_133303902	No	12960.8	3.35788e-24	-1.36107
MIMAT0001413=hsa-miR-20b-5p=MI0001519	Nrm_LCL_GBR_NoTechReplicates.txt	X_-_133303880_133303902	27962	2.82005e-40	X_-_133303880_133303902	Yes	27962	2.82005e-40	0	X_-_133303879_133303902	No	11457.8	8.72504e-33	-1.28713
MIMAT0001413=hsa-miR-20b-5p=MI0001519	Nrm_LCL_TSI_NoTechReplicates.txt	X_-_133303880_133303902	25939.6	5.33077e-29	X_-_133303880_133303902	Yes	25939.6	5.33077e-29	0	X_-_133303879_133303902	No	9197.86	4.41404e-31	-1.49579
MIMAT0001413=hsa-miR-20b-5p=MI0001519	Nrm_LCL_FIN_NoTechReplicates.txt	X_-_133303880_133303902	13739	1.66444e-26	X_-_133303880_133303902	Yes	13739	1.66444e-26	0	X_-_133303879_133303902	No	6397.03	2.9871e-25	-1.1028
MIMAT0001413=hsa-miR-20b-5p=MI0001519	Nrm_LCL_CEU_NoTechReplicates.txt	X_-_133303880_133303902	13471	3.8236e-14	X_-_133303880_133303902	Yes	13471	3.8236e-14	0	X_-_133303879_133303902	No	6156.62	1.0289e-13	-1.12965
MIMAT0002888=hsa-miR-532-5p=MI0003205	Nrm_LCL_YRI_NoTechReplicates.txt	X_+_49767773_49767794	32139.9	3.40559e-49	X_+_49767773_49767794	Yes	32139.9	3.40559e-49	0	X_+_49767773_49767793	No	18064.1	1.95805e-48	-0.831242	X_+_49767773_49767792	No	12673.7	8.42071e-42	-0.511283
MIMAT0002888=hsa-miR-532-5p=MI0003205	Nrm_LCL_CEU_NoTechReplicates.txt	X_+_49767773_49767794	27966.9	6.93666e-41	X_+_49767773_49767794	Yes	27966.9	6.93666e-41	0	X_+_49767773_49767793	No	18623.6	4.6696e-49	-0.586589	X_+_49767773_49767792	No	13673	1.50895e-40	-0.4458
MIMAT0002888=hsa-miR-532-5p=MI0003205	Nrm_LCL_FIN_NoTechReplicates.txt	X_+_49767773_49767794	27790.5	8.86394e-55	X_+_49767773_49767794	Yes	27790.5	8.86394e-55	0	X_+_49767773_49767793	No	18374.2	8.5405e-53	-0.596911	X_+_49767773_49767792	No	13321.3	5.45593e-40	-0.463942
MIMAT0002888=hsa-miR-532-5p=MI0003205	Nrm_LCL_GBR_NoTechReplicates.txt	X_+_49767773_49767794	27645.6	5.36e-51	X_+_49767773_49767794	Yes	27645.6	5.36e-51	0	X_+_49767773_49767793	No	19335.5	7.13276e-45	-0.515794	X_+_49767773_49767792	No	15743.4	1.04786e-33	-0.296509
MIMAT0002888=hsa-miR-532-5p=MI0003205	Nrm_LCL_TSI_NoTechReplicates.txt	X_+_49767773_49767794	25384.8	2.07835e-41	X_+_49767773_49767794	Yes	25384.8	2.07835e-41	0	X_+_49767773_49767793	No	19388	1.07871e-37	-0.388799	X_+_49767773_49767792	No	14327.1	9.24334e-40	-0.436423
MIMAT0004819=hsa-miR-671-3p=MI0003760	Nrm_LCL_YRI_NoTechReplicates.txt	7_+_150935574_150935594	31034.2	1.3938e-42	7_+_150935574_150935594	Yes	31034.2	1.3938e-42	0	7_+_150935574_150935595	No	3918.62	1.90554e-24	-2.98544
MIMAT0004819=hsa-miR-671-3p=MI0003760	Nrm_LCL_FIN_NoTechReplicates.txt	7_+_150935574_150935594	29422.8	1.82786e-44	7_+_150935574_150935594	Yes	29422.8	1.82786e-44	0	7_+_150935574_150935595	No	3106	3.4316e-27	-3.2438
MIMAT0004819=hsa-miR-671-3p=MI0003760	Nrm_LCL_TSI_NoTechReplicates.txt	7_+_150935574_150935594	23881.1	2.9879e-37	7_+_150935574_150935594	Yes	23881.1	2.9879e-37	0	7_+_150935574_150935595	No	1923.6	2.26793e-24	-3.63399
MIMAT0004819=hsa-miR-671-3p=MI0003760	Nrm_LCL_CEU_NoTechReplicates.txt	7_+_150935574_150935594	23074.2	3.4139e-37	7_+_150935574_150935594	Yes	23074.2	3.4139e-37	0	7_+_150935574_150935595	No	2698.91	4.27757e-22	-3.09583
MIMAT0004819=hsa-miR-671-3p=MI0003760	Nrm_LCL_GBR_NoTechReplicates.txt	7_+_150935574_150935594	22907.1	1.35536e-42	7_+_150935574_150935594	Yes	22907.1	1.35536e-42	0	7_+_150935574_150935595	No	1832.04	5.38895e-28	-3.64427
MIMAT0000443=hsa-miR-125a-5p=MI0000469	Nrm_LCL_CEU_NoTechReplicates.txt	19_+_52196521_52196544	30275.7	6.3136e-14	19_+_52196521_52196544	Yes	30275.7	6.3136e-14	0	19_+_52196521_52196543	No	7339.31	7.4623e-10	-2.04444
MIMAT0000443=hsa-miR-125a-5p=MI0000469	Nrm_LCL_GBR_NoTechReplicates.txt	19_+_52196521_52196544	23096.1	5.98238e-24	19_+_52196521_52196544	Yes	23096.1	5.98238e-24	0	19_+_52196521_52196543	No	6386.65	3.53736e-21	-1.85452
MIMAT0000443=hsa-miR-125a-5p=MI0000469	Nrm_LCL_FIN_NoTechReplicates.txt	19_+_52196521_52196544	11865.9	2.16128e-19	19_+_52196521_52196544	Yes	11865.9	2.16128e-19	0	19_+_52196521_52196543	No	2523.33	2.1225e-20	-2.23342
MIMAT0000443=hsa-miR-125a-5p=MI0000469	Nrm_LCL_TSI_NoTechReplicates.txt	19_+_52196521_52196544	10773	1.64397e-08	19_+_52196521_52196544	Yes	10773	1.64397e-08	0	19_+_52196521_52196543	No	2818.19	4.98633e-08	-1.93458
MIMAT0000443=hsa-miR-125a-5p=MI0000469	Nrm_LCL_YRI_NoTechReplicates.txt	19_+_52196521_52196544	9346.45	5.40986e-12	19_+_52196521_52196544	Yes	9346.45	5.40986e-12	0	19_+_52196521_52196543	No	2384.82	2.9501e-09	-1.97054
MIMAT0000426=hsa-miR-132-3p=MI0000449	Nrm_LCL_CEU_NoTechReplicates.txt	17_-_1953223_1953244	29937.7	8.84728e-25	17_-_1953223_1953244	Yes	29937.7	8.84728e-25	0	17_-_1953224_1953244	No	12861.5	3.88558e-28	-1.21891
MIMAT0000426=hsa-miR-132-3p=MI0000449	Nrm_LCL_FIN_NoTechReplicates.txt	17_-_1953223_1953244	27360.7	1.81816e-14	17_-_1953223_1953244	Yes	27360.7	1.81816e-14	0	17_-_1953224_1953244	No	11979.8	3.3537e-21	-1.1915
MIMAT0000426=hsa-miR-132-3p=MI0000449	Nrm_LCL_TSI_NoTechReplicates.txt	17_-_1953223_1953244	18479.2	3.15387e-19	17_-_1953223_1953244	Yes	18479.2	3.15387e-19	0	17_-_1953224_1953244	No	8971.21	8.87068e-23	-1.04253
MIMAT0000426=hsa-miR-132-3p=MI0000449	Nrm_LCL_YRI_NoTechReplicates.txt	17_-_1953223_1953244	15905.5	1.11671e-23	17_-_1953223_1953244	Yes	15905.5	1.11671e-23	0	17_-_1953224_1953244	No	8513.9	3.7328e-27	-0.901631
MIMAT0000426=hsa-miR-132-3p=MI0000449	Nrm_LCL_GBR_NoTechReplicates.txt	17_-_1953223_1953244	15528.5	2.75561e-30	17_-_1953223_1953244	Yes	15528.5	2.75561e-30	0	17_-_1953224_1953244	No	8365.15	8.14844e-34	-0.892455
MIMAT0000068=hsa-miR-15a-5p=MI0000069	Nrm_LCL_FIN_NoTechReplicates.txt	13_-_50623303_50623324	9435.16	1.11608e-38	13_-_50623304_50623324	No	28783.3	1.51744e-43	1.60911	13_-_50623303_50623324	Yes	9435.16	1.11608e-38	-1.60911
MIMAT0000068=hsa-miR-15a-5p=MI0000069	Nrm_LCL_TSI_NoTechReplicates.txt	13_-_50623303_50623324	9278.81	1.09131e-38	13_-_50623304_50623324	No	28434.7	2.51157e-35	1.61564	13_-_50623303_50623324	Yes	9278.81	1.09131e-38	-1.61564
MIMAT0000068=hsa-miR-15a-5p=MI0000069	Nrm_LCL_GBR_NoTechReplicates.txt	13_-_50623303_50623324	10654.9	8.31722e-37	13_-_50623304_50623324	No	28398.7	3.51408e-55	1.4143	13_-_50623303_50623324	Yes	10654.9	8.31722e-37	-1.4143
MIMAT0000068=hsa-miR-15a-5p=MI0000069	Nrm_LCL_YRI_NoTechReplicates.txt	13_-_50623303_50623324	11889.8	2.84029e-39	13_-_50623304_50623324	No	25111.3	2.77038e-48	1.07861	13_-_50623303_50623324	Yes	11889.8	2.84029e-39	-1.07861
MIMAT0000068=hsa-miR-15a-5p=MI0000069	Nrm_LCL_CEU_NoTechReplicates.txt	13_-_50623303_50623324	9498.85	1.56772e-32	13_-_50623304_50623324	No	23750.8	1.86643e-37	1.32215	13_-_50623303_50623324	Yes	9498.85	1.56772e-32	-1.32215
MIMAT0000688=hsa-miR-301a-3p=MI0000745	Nrm_LCL_CEU_NoTechReplicates.txt	17_-_57228510_57228532	28172	5.56181e-24	17_-_57228510_57228532	Yes	28172	5.56181e-24	0	17_-_57228509_57228532	No	939.41	1.86011e-20	-4.90637
MIMAT0000688=hsa-miR-301a-3p=MI0000745	Nrm_LCL_GBR_NoTechReplicates.txt	17_-_57228510_57228532	27774.9	1.61799e-30	17_-_57228510_57228532	Yes	27774.9	1.61799e-30	0	17_-_57228509_57228532	No	944.209	3.86801e-23	-4.87853
MIMAT0000688=hsa-miR-301a-3p=MI0000745	Nrm_LCL_FIN_NoTechReplicates.txt	17_-_57228510_57228532	27644.3	1.5181e-28	17_-_57228510_57228532	Yes	27644.3	1.5181e-28	0	17_-_57228509_57228532	No	764.817	2.14282e-21	-5.17572
MIMAT0000688=hsa-miR-301a-3p=MI0000745	Nrm_LCL_YRI_NoTechReplicates.txt	17_-_57228510_57228532	25845.1	7.89884e-30	17_-_57228510_57228532	Yes	25845.1	7.89884e-30	0	17_-_57228509_57228532	No	957.556	2.86794e-23	-4.75439
MIMAT0000688=hsa-miR-301a-3p=MI0000745	Nrm_LCL_TSI_NoTechReplicates.txt	17_-_57228510_57228532	21637.8	2.20789e-20	17_-_57228510_57228532	Yes	21637.8	2.20789e-20	0	17_-_57228509_57228532	No	752.711	4.41882e-17	-4.84531
MIMAT0000087=hsa-miR-30a-5p=MI0000088	Nrm_LCL_CEU_NoTechReplicates.txt	6_-_72113298_72113319	1010.68	0.00147865	6_-_72113296_72113319	No	27918.1	4.51525e-05	4.7878	6_-_72113300_72113319	No	5093.2	0.000975928	-2.45455
MIMAT0000087=hsa-miR-30a-5p=MI0000088	Nrm_LCL_TSI_NoTechReplicates.txt	6_-_72113298_72113319	854.193	0.00127613	6_-_72113296_72113319	No	24217.4	0.000299946	4.82534	6_-_72113300_72113319	No	4787.19	0.00425161	-2.33879
MIMAT0000087=hsa-miR-30a-5p=MI0000088	Nrm_LCL_GBR_NoTechReplicates.txt	6_-_72113298_72113319	546.257	9.9007e-08	6_-_72113296_72113319	No	16606	1.78626e-11	4.92598	6_-_72113300_72113319	No	1965.72	3.07938e-08	-3.07858
MIMAT0000087=hsa-miR-30a-5p=MI0000088	Nrm_LCL_YRI_NoTechReplicates.txt	6_-_72113298_72113319	322.866	1.91177e-08	6_-_72113296_72113319	No	10730.3	8.74122e-10	5.05462	6_-_72113300_72113319	No	1330.55	6.48084e-08	-3.0116
MIMAT0000087=hsa-miR-30a-5p=MI0000088	Nrm_LCL_FIN_NoTechReplicates.txt	6_-_72113298_72113319	126.765	1.63105e-09	6_-_72113296_72113319	No	5894.53	2.55125e-15	5.53915	6_-_72113300_72113319	No	664.822	2.53625e-08	-3.14834
MIMAT0000425=hsa-miR-130a-3p=MI0000448	Nrm_LCL_GBR_NoTechReplicates.txt	11_+_57408725_57408746	2827.84	4.68759e-20	11_+_57408725_57408744	No	27906.7	6.12634e-33	3.30284	11_+_57408725_57408745	No	27011.3	5.6879e-37	-0.0470489
MIMAT0000425=hsa-miR-130a-3p=MI0000448	Nrm_LCL_TSI_NoTechReplicates.txt	11_+_57408725_57408746	3770.61	9.04757e-07	11_+_57408725_57408744	No	27613.5	7.8588e-22	2.87251	11_+_57408725_57408745	No	25724.9	6.24022e-29	-0.102208
MIMAT0000425=hsa-miR-130a-3p=MI0000448	Nrm_LCL_FIN_NoTechReplicates.txt	11_+_57408725_57408746	1912.95	8.18654e-11	11_+_57408725_57408744	No	16669.3	1.73759e-22	3.12333	11_+_57408725_57408745	No	15169.2	1.18857e-28	-0.136047
MIMAT0000425=hsa-miR-130a-3p=MI0000448	Nrm_LCL_CEU_NoTechReplicates.txt	11_+_57408725_57408746	2463.39	0.000166498	11_+_57408725_57408744	No	16603.6	8.50769e-19	2.75278	11_+_57408725_57408745	No	16504	1.37004e-21	-0.00867791
MIMAT0000425=hsa-miR-130a-3p=MI0000448	Nrm_LCL_YRI_NoTechReplicates.txt	11_+_57408725_57408746	2988.54	3.24231e-09	11_+_57408725_57408745	No	16238.1	3.76762e-32	2.44187	11_+_57408725_57408744	No	15362.3	2.64813e-15	-0.0799885
MIMAT0000772=hsa-miR-345-5p=MI0000825	Nrm_LCL_CEU_NoTechReplicates.txt	14_+_100774213_100774234	10333.8	1.35927e-27	14_+_100774213_100774233	No	27736.8	4.66813e-29	1.42444
MIMAT0000772=hsa-miR-345-5p=MI0000825	Nrm_LCL_YRI_NoTechReplicates.txt	14_+_100774213_100774234	9174.45	1.96763e-30	14_+_100774213_100774233	No	27193.6	6.03353e-32	1.56757
MIMAT0000772=hsa-miR-345-5p=MI0000825	Nrm_LCL_GBR_NoTechReplicates.txt	14_+_100774213_100774234	6359.68	1.69387e-37	14_+_100774213_100774233	No	20629.7	4.82008e-41	1.6977
MIMAT0000772=hsa-miR-345-5p=MI0000825	Nrm_LCL_TSI_NoTechReplicates.txt	14_+_100774213_100774234	5718.99	7.85036e-35	14_+_100774213_100774233	No	18595.9	2.10435e-35	1.70115
MIMAT0000772=hsa-miR-345-5p=MI0000825	Nrm_LCL_FIN_NoTechReplicates.txt	14_+_100774213_100774234	5768.9	2.93351e-36	14_+_100774213_100774233	No	16269.2	3.16596e-36	1.49578
MIMAT0003885=hsa-miR-454-3p=MI0003820	Nrm_LCL_GBR_NoTechReplicates.txt	17_-_57215148_57215170	26272.3	5.14696e-37	17_-_57215148_57215170	Yes	26272.3	5.14696e-37	0	17_-_57215147_57215170	No	20187.9	6.42734e-38	-0.380052
MIMAT0003885=hsa-miR-454-3p=MI0003820	Nrm_LCL_TSI_NoTechReplicates.txt	17_-_57215148_57215170	23022.7	1.36163e-37	17_-_57215148_57215170	Yes	23022.7	1.36163e-37	0	17_-_57215147_57215170	No	18985.4	1.06397e-38	-0.278167
MIMAT0003885=hsa-miR-454-3p=MI0003820	Nrm_LCL_FIN_NoTechReplicates.txt	17_-_57215148_57215170	21684.7	2.02071e-36	17_-_57215148_57215170	Yes	21684.7	2.02071e-36	0	17_-_57215147_57215170	No	18471.5	6.7019e-39	-0.231382
MIMAT0003885=hsa-miR-454-3p=MI0003820	Nrm_LCL_CEU_NoTechReplicates.txt	17_-_57215148_57215170	19948	2.13229e-32	17_-_57215147_57215170	No	20566.1	1.48191e-36	0.0440264	17_-_57215148_57215170	Yes	19948	2.13229e-32	-0.0440264
MIMAT0003885=hsa-miR-454-3p=MI0003820	Nrm_LCL_YRI_NoTechReplicates.txt	17_-_57215148_57215170	17927.4	1.20093e-36	17_-_57215147_57215170	No	19646.1	6.49122e-41	0.132077	17_-_57215148_57215170	Yes	17927.4	1.20093e-36	-0.132077
MIMAT0000451=hsa-miR-150-5p=MI0000479	Nrm_LCL_YRI_NoTechReplicates.txt	19_-_50004089_50004110	26214.2	1.08715e-11	19_-_50004089_50004110	Yes	26214.2	1.08715e-11	0	19_-_50004088_50004110	No	10173.2	1.46893e-09	-1.36557	19_-_50004090_50004110	No	3072.43	1.40673e-09	-1.72732
MIMAT0000451=hsa-miR-150-5p=MI0000479	Nrm_LCL_TSI_NoTechReplicates.txt	19_-_50004089_50004110	25376.6	1.00014e-23	19_-_50004089_50004110	Yes	25376.6	1.00014e-23	0	19_-_50004088_50004110	No	10815.8	1.60671e-23	-1.23036	19_-_50004090_50004110	No	3994.43	6.081e-23	-1.43708
MIMAT0000451=hsa-miR-150-5p=MI0000479	Nrm_LCL_FIN_NoTechReplicates.txt	19_-_50004089_50004110	22138.7	3.85119e-19	19_-_50004089_50004110	Yes	22138.7	3.85119e-19	0	19_-_50004088_50004110	No	9279.08	4.85784e-19	-1.25452	19_-_50004090_50004110	No	3165.15	5.64735e-21	-1.55171
MIMAT0000451=hsa-miR-150-5p=MI0000479	Nrm_LCL_GBR_NoTechReplicates.txt	19_-_50004089_50004110	19558.8	2.53118e-24	19_-_50004089_50004110	Yes	19558.8	2.53118e-24	0	19_-_50004088_50004110	No	8006.46	1.30637e-23	-1.28858	19_-_50004090_50004110	No	2713.32	4.25505e-27	-1.5611
MIMAT0000451=hsa-miR-150-5p=MI0000479	Nrm_LCL_CEU_NoTechReplicates.txt	19_-_50004089_50004110	9040.1	3.35448e-14	19_-_50004089_50004110	Yes	9040.1	3.35448e-14	0	19_-_50004088_50004110	No	4132.02	1.15743e-18	-1.12949	19_-_50004090_50004110	No	1325.6	3.56192e-15	-1.6402
MIMAT0004502=hsa-miR-28-3p=MI0000086	Nrm_LCL_YRI_NoTechReplicates.txt	3_+_188406622_188406643	24346.6	2.43495e-25	3_+_188406622_188406643	Yes	24346.6	2.43495e-25	0
MIMAT0004502=hsa-miR-28-3p=MI0000086	Nrm_LCL_TSI_NoTechReplicates.txt	3_+_188406622_188406643	23487.7	3.94582e-24	3_+_188406622_188406643	Yes	23487.7	3.94582e-24	0
MIMAT0004502=hsa-miR-28-3p=MI0000086	Nrm_LCL_GBR_NoTechReplicates.txt	3_+_188406622_188406643	18316.5	5.7779e-36	3_+_188406622_188406643	Yes	18316.5	5.7779e-36	0
MIMAT0004502=hsa-miR-28-3p=MI0000086	Nrm_LCL_FIN_NoTechReplicates.txt	3_+_188406622_188406643	16741.8	3.65355e-24	3_+_188406622_188406643	Yes	16741.8	3.65355e-24	0
MIMAT0004502=hsa-miR-28-3p=MI0000086	Nrm_LCL_CEU_NoTechReplicates.txt	3_+_188406622_188406643	15449.4	2.41656e-19	3_+_188406622_188406643	Yes	15449.4	2.41656e-19	0
MIMAT0004911=hsa-miR-874-3p=MI0005532	Nrm_LCL_YRI_NoTechReplicates.txt	5_-_136983271_136983292	8644.69	3.29498e-46	5_-_136983270_136983292	No	23722.6	4.92536e-33	1.45638	5_-_136983269_136983292	No	10924.3	3.10285e-27	-1.11872
MIMAT0004911=hsa-miR-874-3p=MI0005532	Nrm_LCL_CEU_NoTechReplicates.txt	5_-_136983271_136983292	8581.49	4.0386e-32	5_-_136983270_136983292	No	21157	5.08874e-32	1.30184	5_-_136983269_136983292	No	9358.89	6.31535e-29	-1.17673
MIMAT0004911=hsa-miR-874-3p=MI0005532	Nrm_LCL_GBR_NoTechReplicates.txt	5_-_136983271_136983292	8267.83	6.12477e-46	5_-_136983270_136983292	No	17587	6.34711e-38	1.08893	5_-_136983271_136983292	Yes	8267.83	6.12477e-46	-1.08893
MIMAT0004911=hsa-miR-874-3p=MI0005532	Nrm_LCL_FIN_NoTechReplicates.txt	5_-_136983271_136983292	7269.86	3.25068e-42	5_-_136983270_136983292	No	15525.5	4.47462e-33	1.09464	5_-_136983271_136983292	Yes	7269.86	3.25068e-42	-1.09464
MIMAT0004911=hsa-miR-874-3p=MI0005532	Nrm_LCL_TSI_NoTechReplicates.txt	5_-_136983271_136983292	6669.16	1.15576e-39	5_-_136983270_136983292	No	14965	5.70937e-32	1.16601	5_-_136983271_136983292	Yes	6669.16	1.15576e-39	-1.16601
MIMAT0004484=hsa-let-7d-3p=MI0000065	Nrm_LCL_YRI_NoTechReplicates.txt	9_+_96941177_96941198	22790.7	1.07494e-39	9_+_96941177_96941198	Yes	22790.7	1.07494e-39	0	9_+_96941177_96941196	No	9613.79	3.91196e-37	-1.24527	9_+_96941177_96941197	No	9157.65	6.14502e-48	-0.0701282
MIMAT0004484=hsa-let-7d-3p=MI0000065	Nrm_LCL_CEU_NoTechReplicates.txt	9_+_96941177_96941198	19253.9	2.49599e-39	9_+_96941177_96941198	Yes	19253.9	2.49599e-39	0	9_+_96941177_96941196	No	10633.8	2.30021e-36	-0.856496	9_+_96941177_96941197	No	8498.24	3.3598e-44	-0.323422
MIMAT0004484=hsa-let-7d-3p=MI0000065	Nrm_LCL_FIN_NoTechReplicates.txt	9_+_96941177_96941198	17751.6	2.97735e-40	9_+_96941177_96941198	Yes	17751.6	2.97735e-40	0	9_+_96941177_96941196	No	11125	8.37457e-46	-0.674147	9_+_96941177_96941197	No	8466.51	2.35482e-43	-0.39396
MIMAT0004484=hsa-let-7d-3p=MI0000065	Nrm_LCL_GBR_NoTechReplicates.txt	9_+_96941177_96941198	15164.3	1.45686e-41	9_+_96941177_96941198	Yes	15164.3	1.45686e-41	0	9_+_96941177_96941196	No	11780.2	2.63026e-44	-0.364318	9_+_96941177_96941197	No	8254.57	8.81595e-47	-0.513096
MIMAT0004484=hsa-let-7d-3p=MI0000065	Nrm_LCL_TSI_NoTechReplicates.txt	9_+_96941177_96941198	14385.3	1.91435e-33	9_+_96941177_96941198	Yes	14385.3	1.91435e-33	0	9_+_96941177_96941196	No	10996.6	1.42812e-36	-0.387542	9_+_96941177_96941197	No	7171.18	2.9549e-38	-0.616772
MIMAT0000257_1=hsa-miR-181b-5p=MI0000683	Nrm_LCL_GBR_NoTechReplicates.txt	9_+_127456004_127456026	0	NA	9_+_127456004_127456028	No	22757.5	1.46264e-31	inf	9_+_127456004_127456029	No	3511.51	1.4715e-23	-2.69618
MIMAT0000257_1=hsa-miR-181b-5p=MI0000683	Nrm_LCL_YRI_NoTechReplicates.txt	9_+_127456004_127456026	0	NA	9_+_127456004_127456028	No	20029.7	4.31944e-26	inf	9_+_127456004_127456029	No	3207.14	2.44127e-20	-2.64278
MIMAT0000257_1=hsa-miR-181b-5p=MI0000683	Nrm_LCL_CEU_NoTechReplicates.txt	9_+_127456004_127456026	0	NA	9_+_127456004_127456028	No	19222.4	3.52483e-24	inf	9_+_127456004_127456029	No	3213.19	3.6175e-19	-2.58071
MIMAT0000257_1=hsa-miR-181b-5p=MI0000683	Nrm_LCL_TSI_NoTechReplicates.txt	9_+_127456004_127456026	0	NA	9_+_127456004_127456028	No	16035.1	9.78383e-18	inf	9_+_127456004_127456029	No	2268.8	1.61593e-19	-2.82123
MIMAT0000257_1=hsa-miR-181b-5p=MI0000683	Nrm_LCL_FIN_NoTechReplicates.txt	9_+_127456004_127456026	0	NA	9_+_127456004_127456028	No	9737.89	8.13519e-26	inf	9_+_127456004_127456029	No	1759.81	1.21799e-26	-2.46819
MIMAT0004680=hsa-miR-130b-5p=MI0000748	Nrm_LCL_YRI_NoTechReplicates.txt	22_+_22007605_22007625	0	NA	22_+_22007605_22007626	No	22433.9	1.43046e-42	inf
MIMAT0004680=hsa-miR-130b-5p=MI0000748	Nrm_LCL_CEU_NoTechReplicates.txt	22_+_22007605_22007625	0	NA	22_+_22007605_22007626	No	18670.1	1.02116e-38	inf
MIMAT0004680=hsa-miR-130b-5p=MI0000748	Nrm_LCL_FIN_NoTechReplicates.txt	22_+_22007605_22007625	0	NA	22_+_22007605_22007626	No	17327.1	5.52011e-37	inf
MIMAT0004680=hsa-miR-130b-5p=MI0000748	Nrm_LCL_TSI_NoTechReplicates.txt	22_+_22007605_22007625	0	NA	22_+_22007605_22007626	No	14670	1.21111e-42	inf
MIMAT0004680=hsa-miR-130b-5p=MI0000748	Nrm_LCL_GBR_NoTechReplicates.txt	22_+_22007605_22007625	0	NA	22_+_22007605_22007626	No	13445.3	1.53385e-40	inf
MIMAT0005951=hsa-miR-1307-3p=MI0006444	Nrm_LCL_YRI_NoTechReplicates.txt	10_-_105154058_105154079	21770.2	6.43839e-45	10_-_105154058_105154079	Yes	21770.2	6.43839e-45	0	10_-_105154057_105154079	No	20230.6	2.99571e-49	-0.105814	10_-_105154057_105154078	No	15176.8	2.19521e-46	-0.414671
MIMAT0005951=hsa-miR-1307-3p=MI0006444	Nrm_LCL_TSI_NoTechReplicates.txt	10_-_105154058_105154079	18438.2	1.15669e-43	10_-_105154058_105154079	Yes	18438.2	1.15669e-43	0	10_-_105154057_105154079	No	15057.6	8.01718e-43	-0.292209	10_-_105154058_105154078	No	10970.8	2.7133e-39	-0.456822
MIMAT0005951=hsa-miR-1307-3p=MI0006444	Nrm_LCL_CEU_NoTechReplicates.txt	10_-_105154058_105154079	17769.8	1.63891e-34	10_-_105154057_105154079	No	18225.4	1.18389e-34	0.0365268	10_-_105154058_105154079	Yes	17769.8	1.63891e-34	-0.0365268	10_-_105154057_105154078	No	11645.3	9.03347e-29	-0.609684
MIMAT0005951=hsa-miR-1307-3p=MI0006444	Nrm_LCL_GBR_NoTechReplicates.txt	10_-_105154058_105154079	18140.1	1.0163e-50	10_-_105154058_105154079	Yes	18140.1	1.0163e-50	0	10_-_105154057_105154079	No	14527.4	2.52532e-47	-0.320402	10_-_105154058_105154078	No	12253.7	6.9556e-36	-0.245562
MIMAT0005951=hsa-miR-1307-3p=MI0006444	Nrm_LCL_FIN_NoTechReplicates.txt	10_-_105154058_105154079	17997	2.33368e-44	10_-_105154058_105154079	Yes	17997	2.33368e-44	0	10_-_105154057_105154079	No	17298.8	7.55838e-46	-0.0570866	10_-_105154057_105154078	No	11569.9	5.80542e-36	-0.580297
MIMAT0004559=hsa-miR-181c-3p=MI0000271	Nrm_LCL_CEU_NoTechReplicates.txt	19_+_13985577_13985598	326.591	1.92819e-18	19_+_13985578_13985599	No	21224.1	1.17619e-25	6.02207	19_+_13985578_13985598	No	3181.27	1.84687e-26	-2.73803
MIMAT0004559=hsa-miR-181c-3p=MI0000271	Nrm_LCL_GBR_NoTechReplicates.txt	19_+_13985577_13985598	289.174	1.43437e-17	19_+_13985578_13985599	No	16671.8	3.80303e-36	5.84933	19_+_13985578_13985598	No	2950.16	4.38199e-30	-2.49854
MIMAT0004559=hsa-miR-181c-3p=MI0000271	Nrm_LCL_FIN_NoTechReplicates.txt	19_+_13985577_13985598	190.521	2.27898e-14	19_+_13985578_13985599	No	14593.6	2.40007e-37	6.25924	19_+_13985578_13985598	No	2143.1	1.63792e-29	-2.76757
MIMAT0004559=hsa-miR-181c-3p=MI0000271	Nrm_LCL_YRI_NoTechReplicates.txt	19_+_13985577_13985598	197.02	8.59231e-16	19_+_13985578_13985599	No	14124.7	5.77458e-30	6.16374	19_+_13985578_13985598	No	2106.26	1.20306e-27	-2.74547
MIMAT0004559=hsa-miR-181c-3p=MI0000271	Nrm_LCL_TSI_NoTechReplicates.txt	19_+_13985577_13985598	221.336	2.00383e-18	19_+_13985578_13985599	No	12940.9	7.49176e-31	5.86955	19_+_13985578_13985598	No	2267.69	7.86037e-27	-2.51264
MIMAT0000432=hsa-miR-141-3p=MI0000457	Nrm_LCL_GBR_NoTechReplicates.txt	12_+_7073318_7073339	213.996	6.0713e-10	12_+_7073318_7073338	No	21009	2.49559e-31	6.61728	12_+_7073318_7073335	No	1080.02	4.69563e-22	-4.28187
MIMAT0000432=hsa-miR-141-3p=MI0000457	Nrm_LCL_TSI_NoTechReplicates.txt	12_+_7073318_7073339	217.243	4.44538e-09	12_+_7073318_7073338	No	20124.9	1.81505e-29	6.53353	12_+_7073320_7073338	No	1090.17	1.06792e-23	-4.20636
MIMAT0000432=hsa-miR-141-3p=MI0000457	Nrm_LCL_YRI_NoTechReplicates.txt	12_+_7073318_7073339	241.792	7.3274e-09	12_+_7073318_7073338	No	17050.6	1.22749e-26	6.13991	12_+_7073320_7073338	No	662.565	1.47205e-14	-4.68561
MIMAT0000432=hsa-miR-141-3p=MI0000457	Nrm_LCL_CEU_NoTechReplicates.txt	12_+_7073318_7073339	200.28	6.27406e-10	12_+_7073318_7073338	No	15422.2	6.31986e-24	6.26685	12_+_7073320_7073338	No	722.197	2.89945e-17	-4.41647
MIMAT0000432=hsa-miR-141-3p=MI0000457	Nrm_LCL_FIN_NoTechReplicates.txt	12_+_7073318_7073339	136.941	1.84673e-10	12_+_7073318_7073338	No	14181	4.74256e-33	6.69427	12_+_7073320_7073338	No	1022.12	1.3174e-16	-3.79433
MIMAT0000254=hsa-miR-10b-5p=MI0000267	Nrm_LCL_CEU_NoTechReplicates.txt	2_+_177015057_177015079	5141.22	0.00048762	2_+_177015057_177015078	No	20833.9	0.000241321	2.01875	2_+_177015057_177015079	Yes	5141.22	0.00048762	-2.01875
MIMAT0000254=hsa-miR-10b-5p=MI0000267	Nrm_LCL_YRI_NoTechReplicates.txt	2_+_177015057_177015079	2531.34	7.00713e-11	2_+_177015057_177015078	No	11198.3	2.02811e-12	2.14531	2_+_177015057_177015079	Yes	2531.34	7.00713e-11	-2.14531
MIMAT0000254=hsa-miR-10b-5p=MI0000267	Nrm_LCL_TSI_NoTechReplicates.txt	2_+_177015057_177015079	1553.12	1.90727e-15	2_+_177015057_177015078	No	7572.07	4.87662e-08	2.28552	2_+_177015057_177015079	Yes	1553.12	1.90727e-15	-2.28552
MIMAT0000254=hsa-miR-10b-5p=MI0000267	Nrm_LCL_GBR_NoTechReplicates.txt	2_+_177015057_177015079	1313.1	1.36104e-13	2_+_177015057_177015078	No	5325.55	4.48586e-22	2.01996	2_+_177015057_177015079	Yes	1313.1	1.36104e-13	-2.01996
MIMAT0000254=hsa-miR-10b-5p=MI0000267	Nrm_LCL_FIN_NoTechReplicates.txt	2_+_177015057_177015079	918.547	1.42571e-17	2_+_177015057_177015078	No	4519.98	4.65207e-23	2.29889	2_+_177015057_177015079	Yes	918.547	1.42571e-17	-2.29889
MIMAT0000261=hsa-miR-183-5p=MI0000273	Nrm_LCL_FIN_NoTechReplicates.txt	7_-_129414807_129414828	19257.9	0.000150243	7_-_129414807_129414828	Yes	19257.9	0.000150243	0	7_-_129414806_129414828	No	9749.42	2.18321e-15	-0.982062	7_-_129414806_129414827	No	5622.69	1.13213e-12	-0.794057
MIMAT0000261=hsa-miR-183-5p=MI0000273	Nrm_LCL_YRI_NoTechReplicates.txt	7_-_129414807_129414828	15087.5	3.92968e-05	7_-_129414807_129414828	Yes	15087.5	3.92968e-05	0	7_-_129414806_129414828	No	7537.2	3.08397e-22	-1.00126	7_-_129414806_129414827	No	4064.03	3.92148e-21	-0.891116
MIMAT0000261=hsa-miR-183-5p=MI0000273	Nrm_LCL_TSI_NoTechReplicates.txt	7_-_129414807_129414828	14039.3	0.000966191	7_-_129414807_129414828	Yes	14039.3	0.000966191	0	7_-_129414806_129414828	No	7669.98	4.64198e-13	-0.872173	7_-_129414806_129414827	No	4401.45	3.10436e-11	-0.801244
MIMAT0000261=hsa-miR-183-5p=MI0000273	Nrm_LCL_CEU_NoTechReplicates.txt	7_-_129414807_129414828	12679.1	0.00855	7_-_129414807_129414828	Yes	12679.1	0.00855	0	7_-_129414806_129414828	No	6329.01	5.2743e-12	-1.0024	7_-_129414806_129414827	No	3456.91	1.10327e-10	-0.872497
MIMAT0000261=hsa-miR-183-5p=MI0000273	Nrm_LCL_GBR_NoTechReplicates.txt	7_-_129414807_129414828	11639.2	9.75522e-06	7_-_129414807_129414828	Yes	11639.2	9.75522e-06	0	7_-_129414806_129414828	No	6421.26	2.41174e-20	-0.85806	7_-_129414806_129414827	No	3497.57	4.46652e-18	-0.876504
MIMAT0000073=hsa-miR-19a-3p=MI0000073	Nrm_LCL_GBR_NoTechReplicates.txt	13_+_92003193_92003215	14059.5	1.8878e-15	13_+_92003193_92003214	No	18060.6	1.16121e-22	0.361309	13_+_92003193_92003215	Yes	14059.5	1.8878e-15	-0.361309
MIMAT0000073=hsa-miR-19a-3p=MI0000073	Nrm_LCL_TSI_NoTechReplicates.txt	13_+_92003193_92003215	10954.2	1.88478e-16	13_+_92003193_92003214	No	15788.1	3.73796e-15	0.527357	13_+_92003193_92003215	Yes	10954.2	1.88478e-16	-0.527357
MIMAT0000073=hsa-miR-19a-3p=MI0000073	Nrm_LCL_FIN_NoTechReplicates.txt	13_+_92003193_92003215	10329.6	2.06066e-26	13_+_92003193_92003214	No	14831.3	5.00893e-24	0.521852	13_+_92003193_92003215	Yes	10329.6	2.06066e-26	-0.521852
MIMAT0000073=hsa-miR-19a-3p=MI0000073	Nrm_LCL_YRI_NoTechReplicates.txt	13_+_92003193_92003215	11558	5.75699e-23	13_+_92003193_92003215	Yes	11558	5.75699e-23	0	13_+_92003193_92003214	No	8191.41	9.19069e-27	-0.496705
MIMAT0000073=hsa-miR-19a-3p=MI0000073	Nrm_LCL_CEU_NoTechReplicates.txt	13_+_92003193_92003215	10393.2	3.01167e-21	13_+_92003193_92003214	No	11396.1	1.42763e-19	0.132902	13_+_92003193_92003215	Yes	10393.2	3.01167e-21	-0.132902
MIMAT0003888=hsa-miR-766-3p=MI0003836	Nrm_LCL_YRI_NoTechReplicates.txt	X_-_118780726_118780747	18011.2	2.01415e-37	X_-_118780726_118780747	Yes	18011.2	2.01415e-37	0
MIMAT0003888=hsa-miR-766-3p=MI0003836	Nrm_LCL_CEU_NoTechReplicates.txt	X_-_118780726_118780747	14129	1.2109e-32	X_-_118780726_118780747	Yes	14129	1.2109e-32	0
MIMAT0003888=hsa-miR-766-3p=MI0003836	Nrm_LCL_FIN_NoTechReplicates.txt	X_-_118780726_118780747	12280.6	1.17997e-39	X_-_118780726_118780747	Yes	12280.6	1.17997e-39	0
MIMAT0003888=hsa-miR-766-3p=MI0003836	Nrm_LCL_TSI_NoTechReplicates.txt	X_-_118780726_118780747	10666.7	1.17086e-28	X_-_118780726_118780747	Yes	10666.7	1.17086e-28	0
MIMAT0003888=hsa-miR-766-3p=MI0003836	Nrm_LCL_GBR_NoTechReplicates.txt	X_-_118780726_118780747	9935.51	3.40413e-44	X_-_118780726_118780747	Yes	9935.51	3.40413e-44	0
MIMAT0022720=hsa-miR-1304-3p=MI0006371	Nrm_LCL_YRI_NoTechReplicates.txt	11_-_93466857_93466878	15392.3	1.45531e-12	11_-_93466859_93466878	No	17371.3	3.11999e-16	0.174495
MIMAT0022720=hsa-miR-1304-3p=MI0006371	Nrm_LCL_FIN_NoTechReplicates.txt	11_-_93466857_93466878	2119.21	5.53616e-21	11_-_93466859_93466878	No	2949.79	1.13296e-36	0.477089
MIMAT0022720=hsa-miR-1304-3p=MI0006371	Nrm_LCL_TSI_NoTechReplicates.txt	11_-_93466857_93466878	2337.23	1.00308e-10	11_-_93466859_93466878	No	2795.55	1.83412e-18	0.258335
MIMAT0022720=hsa-miR-1304-3p=MI0006371	Nrm_LCL_CEU_NoTechReplicates.txt	11_-_93466857_93466878	2039.3	2.05366e-22	11_-_93466859_93466878	No	2727.24	2.49271e-31	0.419366
MIMAT0022720=hsa-miR-1304-3p=MI0006371	Nrm_LCL_GBR_NoTechReplicates.txt	11_-_93466857_93466878	1593.21	4.31305e-20	11_-_93466859_93466878	No	2462.44	8.79775e-40	0.628148
MIMAT0000104=hsa-miR-107=MI0000114	Nrm_LCL_CEU_NoTechReplicates.txt	10_-_91352513_91352535	4601.25	3.33927e-26	10_-_91352514_91352535	No	17299.9	1.00877e-35	1.91067
MIMAT0000104=hsa-miR-107=MI0000114	Nrm_LCL_YRI_NoTechReplicates.txt	10_-_91352513_91352535	4562.97	1.90422e-28	10_-_91352514_91352535	No	17084.3	1.06573e-40	1.90463
MIMAT0000104=hsa-miR-107=MI0000114	Nrm_LCL_FIN_NoTechReplicates.txt	10_-_91352513_91352535	4298.37	2.53963e-32	10_-_91352514_91352535	No	14093.9	9.98706e-37	1.71321
MIMAT0000104=hsa-miR-107=MI0000114	Nrm_LCL_GBR_NoTechReplicates.txt	10_-_91352513_91352535	2647.19	9.11129e-31	10_-_91352514_91352535	No	10096.8	5.36417e-38	1.93136
MIMAT0000104=hsa-miR-107=MI0000114	Nrm_LCL_TSI_NoTechReplicates.txt	10_-_91352513_91352535	2499.45	6.48103e-25	10_-_91352514_91352535	No	9899.41	2.35894e-30	1.98573
MIMAT0000680=hsa-miR-106b-5p=MI0000734	Nrm_LCL_YRI_NoTechReplicates.txt	7_-_99691666_99691686	17278.3	5.02075e-44	7_-_99691666_99691686	Yes	17278.3	5.02075e-44	0	7_-_99691665_99691686	No	11838	6.96288e-30	-0.545545
MIMAT0000680=hsa-miR-106b-5p=MI0000734	Nrm_LCL_GBR_NoTechReplicates.txt	7_-_99691666_99691686	15904.7	5.01437e-42	7_-_99691666_99691686	Yes	15904.7	5.01437e-42	0	7_-_99691665_99691686	No	10053.6	2.64068e-35	-0.661742
MIMAT0000680=hsa-miR-106b-5p=MI0000734	Nrm_LCL_TSI_NoTechReplicates.txt	7_-_99691666_99691686	14849.3	8.14144e-33	7_-_99691666_99691686	Yes	14849.3	8.14144e-33	0	7_-_99691665_99691686	No	10041.8	3.94159e-21	-0.564372
MIMAT0000680=hsa-miR-106b-5p=MI0000734	Nrm_LCL_CEU_NoTechReplicates.txt	7_-_99691666_99691686	14366.2	3.45335e-32	7_-_99691666_99691686	Yes	14366.2	3.45335e-32	0	7_-_99691665_99691686	No	9659.47	2.3161e-18	-0.572662
MIMAT0000680=hsa-miR-106b-5p=MI0000734	Nrm_LCL_FIN_NoTechReplicates.txt	7_-_99691666_99691686	14008.6	1.11913e-37	7_-_99691666_99691686	Yes	14008.6	1.11913e-37	0	7_-_99691665_99691686	No	8674.28	4.39401e-26	-0.691495
MIMAT0004568=hsa-miR-221-5p=MI0000298	Nrm_LCL_YRI_NoTechReplicates.txt	X_-_45605649_45605670	1194.87	2.92947e-18	X_-_45605645_45605670	No	16052.9	2.37621e-29	3.74791	X_-_45605646_45605670	No	3618.7	7.49722e-21	-2.14929	X_-_45605648_45605670	No	2725.44	2.46611e-29	-0.408986	X_-_45605644_45605670	No	1411.63	7.88244e-27	-0.949121
MIMAT0004568=hsa-miR-221-5p=MI0000298	Nrm_LCL_GBR_NoTechReplicates.txt	X_-_45605649_45605670	989.498	4.2389e-22	X_-_45605645_45605670	No	9762.77	1.82469e-23	3.30252	X_-_45605646_45605670	No	2279.39	1.71255e-25	-2.09865	X_-_45605648_45605670	No	1615.45	1.5219e-27	-0.49671	X_-_45605649_45605670	Yes	989.498	4.2389e-22	-0.707166
MIMAT0004568=hsa-miR-221-5p=MI0000298	Nrm_LCL_FIN_NoTechReplicates.txt	X_-_45605649_45605670	692.887	2.55522e-19	X_-_45605645_45605670	No	9384.16	2.06028e-28	3.75954	X_-_45605646_45605670	No	2402.24	1.27672e-23	-1.96585	X_-_45605648_45605670	No	2018.33	5.13647e-29	-0.251219	X_-_45605644_45605670	No	841.089	8.83422e-20	-1.26283
MIMAT0004568=hsa-miR-221-5p=MI0000298	Nrm_LCL_CEU_NoTechReplicates.txt	X_-_45605649_45605670	654.389	9.59193e-11	X_-_45605645_45605670	No	8397.5	1.51894e-11	3.68174	X_-_45605646_45605670	No	2121.42	2.52013e-10	-1.98493	X_-_45605648_45605670	No	1462.7	4.63941e-16	-0.536395	X_-_45605644_45605670	No	741.091	4.86795e-16	-0.980915
MIMAT0004568=hsa-miR-221-5p=MI0000298	Nrm_LCL_TSI_NoTechReplicates.txt	X_-_45605649_45605670	823.967	6.51903e-15	X_-_45605645_45605670	No	8007.29	3.54673e-21	3.28065	X_-_45605646_45605670	No	1849.31	7.38045e-18	-2.11433	X_-_45605648_45605670	No	1386.94	1.94533e-23	-0.415076	X_-_45605649_45605670	Yes	823.967	6.51903e-15	-0.75125
MIMAT0004958=hsa-miR-301b=MI0005568	Nrm_LCL_CEU_NoTechReplicates.txt	22_+_22007314_22007336	15520.8	5.27589e-22	22_+_22007314_22007336	Yes	15520.8	5.27589e-22	0
MIMAT0004958=hsa-miR-301b=MI0005568	Nrm_LCL_YRI_NoTechReplicates.txt	22_+_22007314_22007336	14015.5	1.86657e-27	22_+_22007314_22007336	Yes	14015.5	1.86657e-27	0
MIMAT0004958=hsa-miR-301b=MI0005568	Nrm_LCL_GBR_NoTechReplicates.txt	22_+_22007314_22007336	12533.8	1.37505e-24	22_+_22007314_22007336	Yes	12533.8	1.37505e-24	0
MIMAT0004958=hsa-miR-301b=MI0005568	Nrm_LCL_FIN_NoTechReplicates.txt	22_+_22007314_22007336	12498.5	1.93906e-25	22_+_22007314_22007336	Yes	12498.5	1.93906e-25	0
MIMAT0004958=hsa-miR-301b=MI0005568	Nrm_LCL_TSI_NoTechReplicates.txt	22_+_22007314_22007336	10994.1	9.65155e-18	22_+_22007314_22007336	Yes	10994.1	9.65155e-18	0
MIMAT0004518=hsa-miR-16-2-3p=MI0000115	Nrm_LCL_GBR_NoTechReplicates.txt	3_+_160122585_160122606	3656.32	4.69712e-41	3_+_160122584_160122604	No	15366	1.21394e-53	2.07128	3_+_160122584_160122603	No	13933.9	1.70172e-41	-0.141143
MIMAT0004518=hsa-miR-16-2-3p=MI0000115	Nrm_LCL_FIN_NoTechReplicates.txt	3_+_160122585_160122606	3314.93	1.70662e-42	3_+_160122584_160122604	No	14702.7	2.15979e-45	2.14904	3_+_160122584_160122603	No	11891.7	2.90895e-36	-0.306131
MIMAT0004518=hsa-miR-16-2-3p=MI0000115	Nrm_LCL_TSI_NoTechReplicates.txt	3_+_160122585_160122606	3525.2	6.36499e-40	3_+_160122584_160122604	No	14700.6	8.50177e-44	2.06009	3_+_160122584_160122603	No	13241.4	4.35169e-34	-0.150811
MIMAT0004518=hsa-miR-16-2-3p=MI0000115	Nrm_LCL_YRI_NoTechReplicates.txt	3_+_160122585_160122606	3901.21	4.22832e-43	3_+_160122584_160122604	No	13842.8	1.36797e-47	1.82714	3_+_160122584_160122605	No	12808.5	9.45577e-50	-0.112032
MIMAT0004518=hsa-miR-16-2-3p=MI0000115	Nrm_LCL_CEU_NoTechReplicates.txt	3_+_160122585_160122606	3438.91	2.38543e-27	3_+_160122584_160122604	No	12341	1.5159e-43	1.84344	3_+_160122584_160122605	No	11623.9	4.13151e-43	-0.0863638
MIMAT0003339=hsa-miR-421=MI0003685	Nrm_LCL_YRI_NoTechReplicates.txt	X_-_73438227_73438249	15330.5	1.81752e-38	X_-_73438227_73438249	Yes	15330.5	1.81752e-38	0	X_-_73438228_73438249	No	7694.7	4.12384e-49	-0.994467	X_-_73438229_73438249	No	4962.76	9.63079e-43	-0.632723
MIMAT0003339=hsa-miR-421=MI0003685	Nrm_LCL_FIN_NoTechReplicates.txt	X_-_73438227_73438249	11919.1	2.53869e-42	X_-_73438227_73438249	Yes	11919.1	2.53869e-42	0	X_-_73438228_73438249	No	5410.69	8.08065e-44	-1.13939	X_-_73438229_73438249	No	4891.88	1.36078e-36	-0.145424
MIMAT0003339=hsa-miR-421=MI0003685	Nrm_LCL_CEU_NoTechReplicates.txt	X_-_73438227_73438249	10880.2	2.98164e-33	X_-_73438227_73438249	Yes	10880.2	2.98164e-33	0	X_-_73438228_73438249	No	5071.73	6.76246e-37	-1.10115	X_-_73438229_73438249	No	4450.81	1.32673e-40	-0.188412
MIMAT0003339=hsa-miR-421=MI0003685	Nrm_LCL_GBR_NoTechReplicates.txt	X_-_73438227_73438249	10470	4.34675e-39	X_-_73438227_73438249	Yes	10470	4.34675e-39	0	X_-_73438228_73438249	No	6196.51	1.40359e-43	-0.756734	X_-_73438229_73438249	No	5486.87	3.44213e-46	-0.175471
MIMAT0003339=hsa-miR-421=MI0003685	Nrm_LCL_TSI_NoTechReplicates.txt	X_-_73438227_73438249	9478.32	2.8221e-32	X_-_73438227_73438249	Yes	9478.32	2.8221e-32	0	X_-_73438228_73438249	No	5611.33	1.04956e-34	-0.756289	X_-_73438229_73438249	No	4894.51	7.8789e-36	-0.197179
MIMAT0027587=hsa-miR-6842-3p=MI0022688	Nrm_LCL_FIN_NoTechReplicates.txt	8_+_27290930_27290951	8446.06	1.0136e-41	8_+_27290930_27290952	No	15282.9	6.22123e-38	0.855568	8_+_27290930_27290951	Yes	8446.06	1.0136e-41	-0.855568	8_+_27290930_27290950	No	617.873	6.72406e-28	-3.7729
MIMAT0027587=hsa-miR-6842-3p=MI0022688	Nrm_LCL_GBR_NoTechReplicates.txt	8_+_27290930_27290951	7838.13	1.07421e-35	8_+_27290930_27290952	No	14969.7	3.81401e-37	0.933461	8_+_27290930_27290951	Yes	7838.13	1.07421e-35	-0.933461	8_+_27290930_27290950	No	733.619	1.17958e-28	-3.41741
MIMAT0027587=hsa-miR-6842-3p=MI0022688	Nrm_LCL_CEU_NoTechReplicates.txt	8_+_27290930_27290951	7315.35	8.17049e-32	8_+_27290930_27290952	No	14365.5	1.67394e-25	0.973604	8_+_27290930_27290951	Yes	7315.35	8.17049e-32	-0.973604	8_+_27290930_27290950	No	539.483	4.25018e-21	-3.76128
MIMAT0027587=hsa-miR-6842-3p=MI0022688	Nrm_LCL_TSI_NoTechReplicates.txt	8_+_27290930_27290951	6350.62	3.9725e-36	8_+_27290930_27290952	No	10867	7.26503e-33	0.774987	8_+_27290930_27290951	Yes	6350.62	3.9725e-36	-0.774987	8_+_27290930_27290950	No	546.633	2.55448e-24	-3.53825
MIMAT0027587=hsa-miR-6842-3p=MI0022688	Nrm_LCL_YRI_NoTechReplicates.txt	8_+_27290930_27290951	6111.28	3.71132e-37	8_+_27290930_27290952	No	10498	3.87091e-35	0.780569	8_+_27290930_27290951	Yes	6111.28	3.71132e-37	-0.780569	8_+_27290930_27290950	No	467.165	7.94231e-22	-3.70947
MIMAT0004945=hsa-miR-744-5p=MI0005559	Nrm_LCL_YRI_NoTechReplicates.txt	17_+_11985226_11985247	15125.2	6.33763e-41	17_+_11985226_11985247	Yes	15125.2	6.33763e-41	0	17_+_11985226_11985246	No	12992.2	1.59714e-30	-0.219306
MIMAT0004945=hsa-miR-744-5p=MI0005559	Nrm_LCL_CEU_NoTechReplicates.txt	17_+_11985226_11985247	13074.7	4.01105e-27	17_+_11985226_11985247	Yes	13074.7	4.01105e-27	0	17_+_11985226_11985246	No	12513.2	4.34548e-22	-0.0633246
MIMAT0004945=hsa-miR-744-5p=MI0005559	Nrm_LCL_FIN_NoTechReplicates.txt	17_+_11985226_11985247	11748.1	6.45799e-41	17_+_11985226_11985247	Yes	11748.1	6.45799e-41	0	17_+_11985226_11985246	No	11380	2.23313e-35	-0.0459282
MIMAT0004945=hsa-miR-744-5p=MI0005559	Nrm_LCL_GBR_NoTechReplicates.txt	17_+_11985226_11985247	8842.41	4.67408e-43	17_+_11985226_11985247	Yes	8842.41	4.67408e-43	0	17_+_11985226_11985246	No	7497.25	9.6952e-32	-0.238078
MIMAT0004945=hsa-miR-744-5p=MI0005559	Nrm_LCL_TSI_NoTechReplicates.txt	17_+_11985226_11985247	8428.5	2.30516e-37	17_+_11985226_11985247	Yes	8428.5	2.30516e-37	0	17_+_11985226_11985246	No	7491.25	1.58675e-30	-0.170069
MIMAT0004703=hsa-miR-335-3p=MI0000816	Nrm_LCL_CEU_NoTechReplicates.txt	7_+_130136003_130136024	15075.5	0.000855058	7_+_130136003_130136024	Yes	15075.5	0.000855058	0	7_+_130136003_130136023	No	7062.04	1.22403e-05	-1.09405
MIMAT0004703=hsa-miR-335-3p=MI0000816	Nrm_LCL_YRI_NoTechReplicates.txt	7_+_130136003_130136024	11832.7	8.9487e-07	7_+_130136003_130136024	Yes	11832.7	8.9487e-07	0	7_+_130136003_130136023	No	5740.11	2.18499e-05	-1.04362
MIMAT0004703=hsa-miR-335-3p=MI0000816	Nrm_LCL_TSI_NoTechReplicates.txt	7_+_130136003_130136024	9544.46	0.0299378	7_+_130136003_130136024	Yes	9544.46	0.0299378	0	7_+_130136003_130136023	No	4887.18	0.00748262	-0.965662
MIMAT0004703=hsa-miR-335-3p=MI0000816	Nrm_LCL_FIN_NoTechReplicates.txt	7_+_130136003_130136024	8904.56	0.000156186	7_+_130136003_130136024	Yes	8904.56	0.000156186	0	7_+_130136003_130136023	No	4158.57	2.87884e-05	-1.09846
MIMAT0004703=hsa-miR-335-3p=MI0000816	Nrm_LCL_GBR_NoTechReplicates.txt	7_+_130136003_130136024	4917.76	7.33546e-10	7_+_130136003_130136024	Yes	4917.76	7.33546e-10	0	7_+_130136003_130136023	No	3403.18	4.89518e-10	-0.531119
MIMAT0005949=hsa-miR-664a-3p=MI0006442	Nrm_LCL_FIN_NoTechReplicates.txt	1_-_220373891_220373913	15064.5	1.40551e-36	1_-_220373891_220373913	Yes	15064.5	1.40551e-36	0	1_-_220373894_220373913	No	846.835	5.54738e-25	-4.15293	1_-_220373890_220373913	No	733.677	2.03465e-21	-0.206937
MIMAT0005949=hsa-miR-664a-3p=MI0006442	Nrm_LCL_CEU_NoTechReplicates.txt	1_-_220373891_220373913	14221.4	7.79981e-25	1_-_220373891_220373913	Yes	14221.4	7.79981e-25	0	1_-_220373894_220373913	No	914.543	9.49951e-23	-3.95887	1_-_220373890_220373913	No	635.312	2.91963e-14	-0.525585
MIMAT0005949=hsa-miR-664a-3p=MI0006442	Nrm_LCL_GBR_NoTechReplicates.txt	1_-_220373891_220373913	12930.2	1.75425e-33	1_-_220373891_220373913	Yes	12930.2	1.75425e-33	0	1_-_220373894_220373913	No	980.29	5.23346e-24	-3.72139	1_-_220373890_220373913	No	541.155	4.03878e-22	-0.857165
MIMAT0005949=hsa-miR-664a-3p=MI0006442	Nrm_LCL_YRI_NoTechReplicates.txt	1_-_220373891_220373913	12894.3	2.5507e-29	1_-_220373891_220373913	Yes	12894.3	2.5507e-29	0	1_-_220373894_220373913	No	883.243	5.76546e-26	-3.86778	1_-_220373890_220373913	No	593.309	2.68997e-22	-0.574027
MIMAT0005949=hsa-miR-664a-3p=MI0006442	Nrm_LCL_TSI_NoTechReplicates.txt	1_-_220373891_220373913	12325.4	3.27538e-32	1_-_220373891_220373913	Yes	12325.4	3.27538e-32	0	1_-_220373894_220373913	No	906.516	6.54613e-21	-3.76516	1_-_220373890_220373913	No	433.526	6.24773e-20	-1.06421
MIMAT0000066=hsa-let-7e-5p=MI0000066	Nrm_LCL_CEU_NoTechReplicates.txt	19_+_52196046_52196067	14779.5	2.19516e-17	19_+_52196046_52196067	Yes	14779.5	2.19516e-17	0
MIMAT0000066=hsa-let-7e-5p=MI0000066	Nrm_LCL_GBR_NoTechReplicates.txt	19_+_52196046_52196067	10831.9	5.87904e-27	19_+_52196046_52196067	Yes	10831.9	5.87904e-27	0
MIMAT0000066=hsa-let-7e-5p=MI0000066	Nrm_LCL_FIN_NoTechReplicates.txt	19_+_52196046_52196067	6772.96	9.91274e-26	19_+_52196046_52196067	Yes	6772.96	9.91274e-26	0
MIMAT0000066=hsa-let-7e-5p=MI0000066	Nrm_LCL_YRI_NoTechReplicates.txt	19_+_52196046_52196067	6285.04	2.61026e-16	19_+_52196046_52196067	Yes	6285.04	2.61026e-16	0
MIMAT0000066=hsa-let-7e-5p=MI0000066	Nrm_LCL_TSI_NoTechReplicates.txt	19_+_52196046_52196067	6211.62	1.07613e-18	19_+_52196046_52196067	Yes	6211.62	1.07613e-18	0
MIMAT0004507=hsa-miR-92a-1-5p=MI0000093	Nrm_LCL_YRI_NoTechReplicates.txt	13_+_92003578_92003600	14703.4	4.35113e-30	13_+_92003578_92003600	Yes	14703.4	4.35113e-30	0	13_+_92003578_92003599	No	1817.29	1.41871e-30	-3.01629
MIMAT0004507=hsa-miR-92a-1-5p=MI0000093	Nrm_LCL_FIN_NoTechReplicates.txt	13_+_92003578_92003600	12101.1	2.59552e-36	13_+_92003578_92003600	Yes	12101.1	2.59552e-36	0	13_+_92003578_92003599	No	2918.55	9.34873e-21	-2.05181
MIMAT0004507=hsa-miR-92a-1-5p=MI0000093	Nrm_LCL_TSI_NoTechReplicates.txt	13_+_92003578_92003600	12001.2	7.26208e-33	13_+_92003578_92003600	Yes	12001.2	7.26208e-33	0	13_+_92003578_92003599	No	3340.65	3.99122e-24	-1.84498
MIMAT0004507=hsa-miR-92a-1-5p=MI0000093	Nrm_LCL_GBR_NoTechReplicates.txt	13_+_92003578_92003600	10717.9	1.0682e-33	13_+_92003578_92003600	Yes	10717.9	1.0682e-33	0	13_+_92003578_92003599	No	2999.46	2.63431e-29	-1.83724
MIMAT0004507=hsa-miR-92a-1-5p=MI0000093	Nrm_LCL_CEU_NoTechReplicates.txt	13_+_92003578_92003600	9754.57	1.98665e-30	13_+_92003578_92003600	Yes	9754.57	1.98665e-30	0	13_+_92003578_92003599	No	2809.3	9.97078e-21	-1.79587
MIMAT0000689=hsa-miR-99b-5p=MI0000746	Nrm_LCL_CEU_NoTechReplicates.txt	19_+_52195871_52195892	14110.8	1.6348e-11	19_+_52195871_52195892	Yes	14110.8	1.6348e-11	0	19_+_52195871_52195891	No	5078.96	7.01415e-09	-1.47419
MIMAT0000689=hsa-miR-99b-5p=MI0000746	Nrm_LCL_GBR_NoTechReplicates.txt	19_+_52195871_52195892	11750.6	1.56631e-11	19_+_52195871_52195892	Yes	11750.6	1.56631e-11	0	19_+_52195871_52195891	No	4158.38	8.88418e-12	-1.49864
MIMAT0000689=hsa-miR-99b-5p=MI0000746	Nrm_LCL_YRI_NoTechReplicates.txt	19_+_52195871_52195892	6522.61	1.92119e-07	19_+_52195871_52195892	Yes	6522.61	1.92119e-07	0	19_+_52195871_52195891	No	1923.91	1.23181e-09	-1.76141
MIMAT0000689=hsa-miR-99b-5p=MI0000746	Nrm_LCL_TSI_NoTechReplicates.txt	19_+_52195871_52195892	5672.45	3.67247e-08	19_+_52195871_52195892	Yes	5672.45	3.67247e-08	0	19_+_52195871_52195891	No	1759.54	6.37574e-08	-1.68877
MIMAT0000689=hsa-miR-99b-5p=MI0000746	Nrm_LCL_FIN_NoTechReplicates.txt	19_+_52195871_52195892	5103.53	1.40991e-13	19_+_52195871_52195892	Yes	5103.53	1.40991e-13	0	19_+_52195871_52195891	No	1766.57	1.17112e-10	-1.53055
MIMAT0004551=hsa-miR-30d-3p=MI0000255	Nrm_LCL_GBR_NoTechReplicates.txt	8_-_135817122_135817143	14087.6	1.13051e-38	8_-_135817122_135817143	Yes	14087.6	1.13051e-38	0	8_-_135817121_135817143	No	6427.57	1.78314e-37	-1.13208
MIMAT0004551=hsa-miR-30d-3p=MI0000255	Nrm_LCL_YRI_NoTechReplicates.txt	8_-_135817122_135817143	12852.4	2.87926e-25	8_-_135817122_135817143	Yes	12852.4	2.87926e-25	0	8_-_135817121_135817143	No	5790.38	2.18688e-35	-1.1503
MIMAT0004551=hsa-miR-30d-3p=MI0000255	Nrm_LCL_TSI_NoTechReplicates.txt	8_-_135817122_135817143	12300.6	3.3799e-28	8_-_135817122_135817143	Yes	12300.6	3.3799e-28	0	8_-_135817121_135817143	No	6371.87	2.2841e-34	-0.94894
MIMAT0004551=hsa-miR-30d-3p=MI0000255	Nrm_LCL_CEU_NoTechReplicates.txt	8_-_135817122_135817143	9368.24	2.24513e-26	8_-_135817122_135817143	Yes	9368.24	2.24513e-26	0	8_-_135817121_135817143	No	3909.54	1.302e-25	-1.26078
MIMAT0004551=hsa-miR-30d-3p=MI0000255	Nrm_LCL_FIN_NoTechReplicates.txt	8_-_135817122_135817143	7658.05	1.73303e-34	8_-_135817122_135817143	Yes	7658.05	1.73303e-34	0	8_-_135817121_135817143	No	3813.9	3.56837e-33	-1.00571
MIMAT0018108=hsa-miR-3681-5p=MI0016082	Nrm_LCL_CEU_NoTechReplicates.txt	2_+_12339264_12339285	13575.8	5.7276e-14	2_+_12339264_12339285	Yes	13575.8	5.7276e-14	0	2_+_12339264_12339286	No	3563.78	6.86353e-13	-1.92956
MIMAT0018108=hsa-miR-3681-5p=MI0016082	Nrm_LCL_FIN_NoTechReplicates.txt	2_+_12339264_12339285	7029.33	1.07584e-16	2_+_12339264_12339285	Yes	7029.33	1.07584e-16	0	2_+_12339264_12339286	No	1773.52	4.70948e-14	-1.98677
MIMAT0018108=hsa-miR-3681-5p=MI0016082	Nrm_LCL_YRI_NoTechReplicates.txt	2_+_12339264_12339285	6278.35	3.03194e-12	2_+_12339264_12339285	Yes	6278.35	3.03194e-12	0	2_+_12339264_12339286	No	1529.89	9.49812e-13	-2.03696
MIMAT0018108=hsa-miR-3681-5p=MI0016082	Nrm_LCL_GBR_NoTechReplicates.txt	2_+_12339264_12339285	5338.36	1.12321e-14	2_+_12339264_12339285	Yes	5338.36	1.12321e-14	0	2_+_12339264_12339286	No	1672.71	1.09574e-14	-1.67421
MIMAT0018108=hsa-miR-3681-5p=MI0016082	Nrm_LCL_TSI_NoTechReplicates.txt	2_+_12339264_12339285	3802.45	1.87083e-13	2_+_12339264_12339285	Yes	3802.45	1.87083e-13	0	2_+_12339264_12339286	No	1139.72	7.51168e-13	-1.73826
MIMAT0004501=hsa-miR-27a-5p=MI0000085	Nrm_LCL_GBR_NoTechReplicates.txt	19_-_13947301_13947322	13574.4	5.71182e-52	19_-_13947301_13947322	Yes	13574.4	5.71182e-52	0
MIMAT0004501=hsa-miR-27a-5p=MI0000085	Nrm_LCL_FIN_NoTechReplicates.txt	19_-_13947301_13947322	12663.7	3.792e-50	19_-_13947301_13947322	Yes	12663.7	3.792e-50	0
MIMAT0004501=hsa-miR-27a-5p=MI0000085	Nrm_LCL_TSI_NoTechReplicates.txt	19_-_13947301_13947322	12573.2	1.52001e-53	19_-_13947301_13947322	Yes	12573.2	1.52001e-53	0
MIMAT0004501=hsa-miR-27a-5p=MI0000085	Nrm_LCL_CEU_NoTechReplicates.txt	19_-_13947301_13947322	11877	3.34902e-36	19_-_13947301_13947322	Yes	11877	3.34902e-36	0
MIMAT0004501=hsa-miR-27a-5p=MI0000085	Nrm_LCL_YRI_NoTechReplicates.txt	19_-_13947301_13947322	11575.2	6.84097e-46	19_-_13947301_13947322	Yes	11575.2	6.84097e-46	0
MIMAT0000760=hsa-miR-331-3p=MI0000812	Nrm_LCL_TSI_NoTechReplicates.txt	12_+_95702256_95702276	12451.2	2.44124e-15	12_+_95702256_95702276	Yes	12451.2	2.44124e-15	0	12_+_95702256_95702277	No	6697.51	2.17593e-19	-0.894589
MIMAT0000760=hsa-miR-331-3p=MI0000812	Nrm_LCL_YRI_NoTechReplicates.txt	12_+_95702256_95702276	11871.7	1.46244e-16	12_+_95702256_95702276	Yes	11871.7	1.46244e-16	0	12_+_95702256_95702277	No	7805.49	1.56141e-20	-0.604959
MIMAT0000760=hsa-miR-331-3p=MI0000812	Nrm_LCL_FIN_NoTechReplicates.txt	12_+_95702256_95702276	11450.2	3.32042e-18	12_+_95702256_95702276	Yes	11450.2	3.32042e-18	0	12_+_95702256_95702277	No	7617.01	1.38619e-19	-0.588072
MIMAT0000760=hsa-miR-331-3p=MI0000812	Nrm_LCL_CEU_NoTechReplicates.txt	12_+_95702256_95702276	10904.5	1.81575e-14	12_+_95702256_95702276	Yes	10904.5	1.81575e-14	0	12_+_95702256_95702277	No	6976.01	2.63781e-15	-0.644444
MIMAT0000760=hsa-miR-331-3p=MI0000812	Nrm_LCL_GBR_NoTechReplicates.txt	12_+_95702256_95702276	9145.87	9.30428e-26	12_+_95702256_95702276	Yes	9145.87	9.30428e-26	0	12_+_95702256_95702277	No	5335.69	1.55874e-35	-0.777445
MIMAT0026477=hsa-miR-128-1-5p=MI0000447	Nrm_LCL_YRI_NoTechReplicates.txt	2_+_136422981_136423003	12206.2	1.49886e-34	2_+_136422981_136423003	Yes	12206.2	1.49886e-34	0
MIMAT0026477=hsa-miR-128-1-5p=MI0000447	Nrm_LCL_TSI_NoTechReplicates.txt	2_+_136422981_136423003	8611.02	7.12292e-34	2_+_136422981_136423003	Yes	8611.02	7.12292e-34	0
MIMAT0026477=hsa-miR-128-1-5p=MI0000447	Nrm_LCL_CEU_NoTechReplicates.txt	2_+_136422981_136423003	8604.74	7.07849e-30	2_+_136422981_136423003	Yes	8604.74	7.07849e-30	0
MIMAT0026477=hsa-miR-128-1-5p=MI0000447	Nrm_LCL_GBR_NoTechReplicates.txt	2_+_136422981_136423003	8491.65	7.82391e-31	2_+_136422981_136423003	Yes	8491.65	7.82391e-31	0
MIMAT0026477=hsa-miR-128-1-5p=MI0000447	Nrm_LCL_FIN_NoTechReplicates.txt	2_+_136422981_136423003	8383.33	4.7283e-34	2_+_136422981_136423003	Yes	8383.33	4.7283e-34	0
MIMAT0000067=hsa-let-7f-5p=MI0000067	Nrm_LCL_FIN_NoTechReplicates.txt	9_+_96938635_96938656	0	NA	9_+_96938635_96938657	No	12141	6.09544e-43	inf	9_+_96938635_96938658	No	386.39	1.69516e-22	-4.97369
MIMAT0000067=hsa-let-7f-5p=MI0000067	Nrm_LCL_CEU_NoTechReplicates.txt	9_+_96938635_96938656	0	NA	9_+_96938635_96938657	No	10691.9	4.26329e-39	inf	9_+_96938635_96938658	No	403.519	1.93325e-16	-4.72774
MIMAT0000067=hsa-let-7f-5p=MI0000067	Nrm_LCL_GBR_NoTechReplicates.txt	9_+_96938635_96938656	0	NA	9_+_96938635_96938657	No	10479.9	5.71897e-39	inf	9_+_96938635_96938658	No	350.109	2.08417e-16	-4.90368
MIMAT0000067=hsa-let-7f-5p=MI0000067	Nrm_LCL_TSI_NoTechReplicates.txt	9_+_96938635_96938656	0	NA	9_+_96938635_96938657	No	9716.1	4.44474e-33	inf	9_+_96938635_96938658	No	309.078	6.35077e-17	-4.97433
MIMAT0000067=hsa-let-7f-5p=MI0000067	Nrm_LCL_YRI_NoTechReplicates.txt	9_+_96938635_96938656	0	NA	9_+_96938635_96938657	No	7763.78	6.29278e-38	inf	9_+_96938634_96938656	No	793.763	0.0224195	-3.28998
MIMAT0004699=hsa-miR-148b-5p=MI0000811	Nrm_LCL_YRI_NoTechReplicates.txt	12_+_54731024_54731045	646.299	7.4066e-31	12_+_54731023_54731046	No	11975.9	4.7697e-47	4.21179	12_+_54731023_54731045	No	3191.05	1.08584e-40	-1.90804
MIMAT0004699=hsa-miR-148b-5p=MI0000811	Nrm_LCL_FIN_NoTechReplicates.txt	12_+_54731024_54731045	662.613	8.92292e-28	12_+_54731023_54731046	No	10206.4	2.40552e-38	3.94517	12_+_54731023_54731045	No	3112.65	1.162e-39	-1.71326
MIMAT0004699=hsa-miR-148b-5p=MI0000811	Nrm_LCL_CEU_NoTechReplicates.txt	12_+_54731024_54731045	580.262	1.77254e-25	12_+_54731023_54731046	No	10125.5	4.22917e-34	4.12514	12_+_54731023_54731045	No	2853.67	4.98942e-36	-1.8271
MIMAT0004699=hsa-miR-148b-5p=MI0000811	Nrm_LCL_GBR_NoTechReplicates.txt	12_+_54731024_54731045	571.937	9.02594e-21	12_+_54731023_54731046	No	9744.06	5.35589e-33	4.09059	12_+_54731023_54731045	No	3139.63	4.70575e-31	-1.63393
MIMAT0004699=hsa-miR-148b-5p=MI0000811	Nrm_LCL_TSI_NoTechReplicates.txt	12_+_54731024_54731045	544.518	6.30852e-27	12_+_54731023_54731046	No	8998.8	5.63944e-38	4.04668	12_+_54731023_54731045	No	2779.63	4.20403e-35	-1.69484
MIMAT0003338=hsa-miR-660-5p=MI0003684	Nrm_LCL_GBR_NoTechReplicates.txt	X_+_49777864_49777885	11780.5	2.73288e-52	X_+_49777864_49777885	Yes	11780.5	2.73288e-52	0	X_+_49777864_49777886	No	8408.82	2.70178e-45	-0.48643	X_+_49777864_49777887	No	2377.37	8.71229e-32	-1.82254
MIMAT0003338=hsa-miR-660-5p=MI0003684	Nrm_LCL_FIN_NoTechReplicates.txt	X_+_49777864_49777885	11405.4	4.27338e-45	X_+_49777864_49777885	Yes	11405.4	4.27338e-45	0	X_+_49777864_49777886	No	8749.45	7.71295e-46	-0.382452	X_+_49777864_49777887	No	2553.91	2.53442e-32	-1.77648
MIMAT0003338=hsa-miR-660-5p=MI0003684	Nrm_LCL_TSI_NoTechReplicates.txt	X_+_49777864_49777885	11351.2	8.74021e-42	X_+_49777864_49777885	Yes	11351.2	8.74021e-42	0	X_+_49777864_49777886	No	8257.28	1.80608e-34	-0.459103	X_+_49777864_49777887	No	2170.08	6.12411e-27	-1.92792
MIMAT0003338=hsa-miR-660-5p=MI0003684	Nrm_LCL_CEU_NoTechReplicates.txt	X_+_49777864_49777885	10724.9	1.17231e-40	X_+_49777864_49777885	Yes	10724.9	1.17231e-40	0	X_+_49777864_49777886	No	8563.77	2.43088e-37	-0.32464	X_+_49777864_49777887	No	2411.67	1.24526e-31	-1.82821
MIMAT0003338=hsa-miR-660-5p=MI0003684	Nrm_LCL_YRI_NoTechReplicates.txt	X_+_49777864_49777885	10272	3.83118e-45	X_+_49777864_49777885	Yes	10272	3.83118e-45	0	X_+_49777864_49777886	No	9160.68	6.15459e-43	-0.165188	X_+_49777864_49777887	No	2428.65	7.17593e-37	-1.9153
MIMAT0000103=hsa-miR-106a-5p=MI0000113	Nrm_LCL_YRI_NoTechReplicates.txt	X_-_133304274_133304296	10847	1.87417e-21	X_-_133304274_133304296	Yes	10847	1.87417e-21	0	X_-_133304273_133304296	No	1278.37	3.66015e-18	-3.08493
MIMAT0000103=hsa-miR-106a-5p=MI0000113	Nrm_LCL_TSI_NoTechReplicates.txt	X_-_133304274_133304296	9302.72	7.40605e-23	X_-_133304274_133304296	Yes	9302.72	7.40605e-23	0	X_-_133304275_133304296	No	1269.95	1.497e-16	-2.87288
MIMAT0000103=hsa-miR-106a-5p=MI0000113	Nrm_LCL_GBR_NoTechReplicates.txt	X_-_133304274_133304296	9127.48	4.15807e-38	X_-_133304274_133304296	Yes	9127.48	4.15807e-38	0	X_-_133304275_133304296	No	1266.78	6.2286e-27	-2.84905
MIMAT0000103=hsa-miR-106a-5p=MI0000113	Nrm_LCL_FIN_NoTechReplicates.txt	X_-_133304274_133304296	4932.94	4.31712e-23	X_-_133304274_133304296	Yes	4932.94	4.31712e-23	0	X_-_133304275_133304296	No	551.958	1.16948e-11	-3.15982
MIMAT0000103=hsa-miR-106a-5p=MI0000113	Nrm_LCL_CEU_NoTechReplicates.txt	X_-_133304274_133304296	4450.65	3.38023e-15	X_-_133304274_133304296	Yes	4450.65	3.38023e-15	0	X_-_133304273_133304296	No	542.422	2.55293e-12	-3.03653
MIMAT0000101=hsa-miR-103a-3p=MI0000108	Nrm_LCL_FIN_NoTechReplicates.txt	20_+_3898188_3898210	0	NA	20_+_3898188_3898212	No	10783.9	7.79651e-36	inf	20_+_3898188_3898213	No	735.518	2.13012e-23	-3.87397
MIMAT0000101=hsa-miR-103a-3p=MI0000108	Nrm_LCL_CEU_NoTechReplicates.txt	20_+_3898188_3898210	0	NA	20_+_3898188_3898212	No	9800.53	1.39399e-29	inf	20_+_3898188_3898213	No	559.661	2.45421e-13	-4.13024
MIMAT0000101=hsa-miR-103a-3p=MI0000108	Nrm_LCL_GBR_NoTechReplicates.txt	20_+_3898188_3898210	0	NA	20_+_3898188_3898212	No	8931.09	8.9157e-29	inf	20_+_3898188_3898213	No	555.401	5.75176e-16	-4.00723
MIMAT0000101=hsa-miR-103a-3p=MI0000108	Nrm_LCL_TSI_NoTechReplicates.txt	20_+_3898188_3898210	0	NA	20_+_3898188_3898212	No	7617.96	6.82717e-31	inf	20_+_3898188_3898213	No	445.058	1.66912e-18	-4.09734
MIMAT0000101=hsa-miR-103a-3p=MI0000108	Nrm_LCL_YRI_NoTechReplicates.txt	20_+_3898188_3898210	0	NA	20_+_3898188_3898212	No	7329.95	5.70271e-33	inf	20_+_3898188_3898213	No	489.025	6.66173e-23	-3.90582
MIMAT0004658=hsa-miR-155-3p=MI0000681	Nrm_LCL_TSI_NoTechReplicates.txt	21_+_26946334_26946355	10460	2.04431e-25	21_+_26946334_26946355	Yes	10460	2.04431e-25	0	21_+_26946334_26946354	No	833.204	3.30632e-21	-3.65007
MIMAT0004658=hsa-miR-155-3p=MI0000681	Nrm_LCL_FIN_NoTechReplicates.txt	21_+_26946334_26946355	10453.1	1.10775e-27	21_+_26946334_26946355	Yes	10453.1	1.10775e-27	0	21_+_26946334_26946354	No	876.779	7.25231e-25	-3.57557
MIMAT0004658=hsa-miR-155-3p=MI0000681	Nrm_LCL_GBR_NoTechReplicates.txt	21_+_26946334_26946355	9562.78	1.04003e-36	21_+_26946334_26946355	Yes	9562.78	1.04003e-36	0	21_+_26946334_26946354	No	845.917	4.21679e-24	-3.49884
MIMAT0004658=hsa-miR-155-3p=MI0000681	Nrm_LCL_CEU_NoTechReplicates.txt	21_+_26946334_26946355	9057.94	2.26313e-32	21_+_26946334_26946355	Yes	9057.94	2.26313e-32	0	21_+_26946334_26946354	No	754.8	2.02241e-23	-3.58502
MIMAT0004658=hsa-miR-155-3p=MI0000681	Nrm_LCL_YRI_NoTechReplicates.txt	21_+_26946334_26946355	8984.7	2.41592e-34	21_+_26946334_26946355	Yes	8984.7	2.41592e-34	0	21_+_26946334_26946354	No	1125.34	1.87663e-28	-2.99711
MIMAT0004586=hsa-miR-15b-3p=MI0000438	Nrm_LCL_YRI_NoTechReplicates.txt	3_+_160122433_160122454	9622.66	3.72592e-37	3_+_160122433_160122453	No	10056.2	4.8207e-43	0.0635844	3_+_160122433_160122454	Yes	9622.66	3.72592e-37	-0.0635844
MIMAT0004586=hsa-miR-15b-3p=MI0000438	Nrm_LCL_CEU_NoTechReplicates.txt	3_+_160122433_160122454	8389.27	2.26962e-33	3_+_160122433_160122454	Yes	8389.27	2.26962e-33	0	3_+_160122433_160122453	No	7606.42	8.81431e-36	-0.141328
MIMAT0004586=hsa-miR-15b-3p=MI0000438	Nrm_LCL_FIN_NoTechReplicates.txt	3_+_160122433_160122454	8192.15	3.40301e-43	3_+_160122433_160122454	Yes	8192.15	3.40301e-43	0	3_+_160122433_160122453	No	7626.78	1.43004e-45	-0.103168
MIMAT0004586=hsa-miR-15b-3p=MI0000438	Nrm_LCL_GBR_NoTechReplicates.txt	3_+_160122433_160122454	7582.78	1.22712e-38	3_+_160122433_160122454	Yes	7582.78	1.22712e-38	0	3_+_160122433_160122453	No	6682.8	6.77896e-39	-0.182274
MIMAT0004586=hsa-miR-15b-3p=MI0000438	Nrm_LCL_TSI_NoTechReplicates.txt	3_+_160122433_160122454	7449.7	1.63049e-39	3_+_160122433_160122453	No	7477.77	6.74367e-43	0.00542481	3_+_160122433_160122454	Yes	7449.7	1.63049e-39	-0.00542481
MIMAT0000681=hsa-miR-29c-3p=MI0000735	Nrm_LCL_TSI_NoTechReplicates.txt	1_-_207975210_207975231	10044.7	2.33778e-18	1_-_207975210_207975231	Yes	10044.7	2.33778e-18	0	1_-_207975211_207975231	No	7067.7	1.7174e-25	-0.507118	1_-_207975212_207975231	No	5672.88	5.99563e-32	-0.317159
MIMAT0000681=hsa-miR-29c-3p=MI0000735	Nrm_LCL_FIN_NoTechReplicates.txt	1_-_207975210_207975231	9814.38	9.57251e-14	1_-_207975210_207975231	Yes	9814.38	9.57251e-14	0	1_-_207975211_207975231	No	6395.98	1.59089e-18	-0.617732	1_-_207975212_207975231	No	4794.69	1.14416e-33	-0.415727
MIMAT0000681=hsa-miR-29c-3p=MI0000735	Nrm_LCL_CEU_NoTechReplicates.txt	1_-_207975210_207975231	8799.6	6.69209e-16	1_-_207975210_207975231	Yes	8799.6	6.69209e-16	0	1_-_207975211_207975231	No	5357.35	3.97444e-18	-0.715918	1_-_207975209_207975231	No	3793.11	1.64434e-21	-0.498138
MIMAT0000681=hsa-miR-29c-3p=MI0000735	Nrm_LCL_YRI_NoTechReplicates.txt	1_-_207975210_207975231	8127.42	1.71712e-26	1_-_207975210_207975231	Yes	8127.42	1.71712e-26	0	1_-_207975211_207975231	No	4901.52	1.57201e-26	-0.729569	1_-_207975212_207975231	No	4117.16	1.89463e-21	-0.251578
MIMAT0000681=hsa-miR-29c-3p=MI0000735	Nrm_LCL_GBR_NoTechReplicates.txt	1_-_207975210_207975231	7917.74	5.7822e-35	1_-_207975210_207975231	Yes	7917.74	5.7822e-35	0	1_-_207975211_207975231	No	6342.79	1.04129e-36	-0.319971	1_-_207975212_207975231	No	6034.83	3.1312e-31	-0.0718048
MIMAT0000062=hsa-let-7a-5p=MI0000061	Nrm_LCL_FIN_NoTechReplicates.txt	11_-_122017276_122017297	0	NA	11_-_122017274_122017297	No	9944.6	8.74126e-35	inf
MIMAT0000062=hsa-let-7a-5p=MI0000061	Nrm_LCL_CEU_NoTechReplicates.txt	11_-_122017276_122017297	0	NA	11_-_122017274_122017297	No	9411.71	6.87446e-31	inf
MIMAT0000062=hsa-let-7a-5p=MI0000061	Nrm_LCL_GBR_NoTechReplicates.txt	11_-_122017276_122017297	0	NA	11_-_122017274_122017297	No	7383.69	2.58944e-35	inf
MIMAT0000062=hsa-let-7a-5p=MI0000061	Nrm_LCL_TSI_NoTechReplicates.txt	11_-_122017276_122017297	0	NA	11_-_122017274_122017297	No	6285.3	1.79789e-34	inf
MIMAT0000062=hsa-let-7a-5p=MI0000061	Nrm_LCL_YRI_NoTechReplicates.txt	11_-_122017276_122017297	0	NA	11_-_122017274_122017297	No	6184.39	1.54892e-39	inf
MIMAT0004766=hsa-miR-146b-3p=MI0003129	Nrm_LCL_CEU_NoTechReplicates.txt	10_+_104196313_104196334	5919.13	7.23812e-26	10_+_104196313_104196335	No	9680.4	1.08746e-23	0.70968	10_+_104196313_104196334	Yes	5919.13	7.23812e-26	-0.70968
MIMAT0004766=hsa-miR-146b-3p=MI0003129	Nrm_LCL_FIN_NoTechReplicates.txt	10_+_104196313_104196334	5682.23	1.20536e-35	10_+_104196313_104196335	No	9547.49	1.00555e-30	0.748664	10_+_104196313_104196334	Yes	5682.23	1.20536e-35	-0.748664
MIMAT0004766=hsa-miR-146b-3p=MI0003129	Nrm_LCL_GBR_NoTechReplicates.txt	10_+_104196313_104196334	5701.05	6.91095e-40	10_+_104196313_104196335	No	8340.77	7.41006e-33	0.548954	10_+_104196313_104196334	Yes	5701.05	6.91095e-40	-0.548954
MIMAT0004766=hsa-miR-146b-3p=MI0003129	Nrm_LCL_YRI_NoTechReplicates.txt	10_+_104196313_104196334	4609.22	2.27802e-24	10_+_104196313_104196335	No	8176.6	2.17552e-25	0.82698	10_+_104196313_104196334	Yes	4609.22	2.27802e-24	-0.82698
MIMAT0004766=hsa-miR-146b-3p=MI0003129	Nrm_LCL_TSI_NoTechReplicates.txt	10_+_104196313_104196334	4310.35	2.00389e-29	10_+_104196313_104196335	No	6363.09	1.90989e-29	0.561924	10_+_104196313_104196334	Yes	4310.35	2.00389e-29	-0.561924
MIMAT0004749=hsa-miR-424-3p=MI0001446	Nrm_LCL_YRI_NoTechReplicates.txt	X_-_133680674_133680694	1610.41	3.58817e-23	X_-_133680676_133680694	No	9507.44	4.18795e-19	2.56163	X_-_133680673_133680694	No	2666.41	5.88321e-24	-1.83416
MIMAT0004749=hsa-miR-424-3p=MI0001446	Nrm_LCL_TSI_NoTechReplicates.txt	X_-_133680674_133680694	789.93	1.21229e-22	X_-_133680676_133680694	No	6217.83	1.56851e-20	2.97661	X_-_133680673_133680694	No	1517.19	4.17492e-24	-2.03501
MIMAT0004749=hsa-miR-424-3p=MI0001446	Nrm_LCL_CEU_NoTechReplicates.txt	X_-_133680674_133680694	797.36	4.629e-13	X_-_133680676_133680694	No	4725.26	1.40275e-12	2.56709	X_-_133680673_133680694	No	1457.74	5.00267e-12	-1.69666
MIMAT0004749=hsa-miR-424-3p=MI0001446	Nrm_LCL_GBR_NoTechReplicates.txt	X_-_133680674_133680694	566.036	2.79152e-22	X_-_133680676_133680694	No	4660.59	6.02352e-28	3.04155	X_-_133680673_133680694	No	1121.4	1.06087e-27	-2.05521
MIMAT0004749=hsa-miR-424-3p=MI0001446	Nrm_LCL_FIN_NoTechReplicates.txt	X_-_133680674_133680694	571.185	1.88178e-17	X_-_133680676_133680694	No	3900.15	4.05827e-26	2.7715	X_-_133680673_133680694	No	1099.78	2.95797e-26	-1.82631
MIMAT0004693=hsa-miR-330-5p=MI0000803	Nrm_LCL_YRI_NoTechReplicates.txt	19_-_46142307_46142328	3999.86	6.81488e-47	19_-_46142306_46142328	No	9442.82	1.14978e-35	1.23927	19_-_46142307_46142328	Yes	3999.86	6.81488e-47	-1.23927
MIMAT0004693=hsa-miR-330-5p=MI0000803	Nrm_LCL_CEU_NoTechReplicates.txt	19_-_46142307_46142328	4367.47	5.02485e-38	19_-_46142306_46142328	No	8650.97	1.23327e-26	0.986063	19_-_46142307_46142328	Yes	4367.47	5.02485e-38	-0.986063
MIMAT0004693=hsa-miR-330-5p=MI0000803	Nrm_LCL_GBR_NoTechReplicates.txt	19_-_46142307_46142328	5110.16	1.38065e-48	19_-_46142306_46142328	No	7823.87	4.03923e-31	0.614515	19_-_46142307_46142328	Yes	5110.16	1.38065e-48	-0.614515
MIMAT0004693=hsa-miR-330-5p=MI0000803	Nrm_LCL_FIN_NoTechReplicates.txt	19_-_46142307_46142328	4547.64	1.48403e-46	19_-_46142306_46142328	No	7506.59	2.35626e-33	0.723038	19_-_46142307_46142328	Yes	4547.64	1.48403e-46	-0.723038
MIMAT0004693=hsa-miR-330-5p=MI0000803	Nrm_LCL_TSI_NoTechReplicates.txt	19_-_46142307_46142328	3926.48	5.96315e-44	19_-_46142306_46142328	No	6399.81	2.12318e-27	0.704794	19_-_46142307_46142328	Yes	3926.48	5.96315e-44	-0.704794
MIMAT0002821=hsa-miR-181d-5p=MI0003139	Nrm_LCL_CEU_NoTechReplicates.txt	19_+_13985724_13985746	7123.76	3.60707e-29	19_+_13985724_13985747	No	9070.08	1.36008e-30	0.348476	19_+_13985724_13985746	Yes	7123.76	3.60707e-29	-0.348476
MIMAT0002821=hsa-miR-181d-5p=MI0003139	Nrm_LCL_GBR_NoTechReplicates.txt	19_+_13985724_13985746	6865.23	5.29832e-41	19_+_13985724_13985747	No	8065.2	1.63619e-38	0.232401	19_+_13985724_13985746	Yes	6865.23	5.29832e-41	-0.232401
MIMAT0002821=hsa-miR-181d-5p=MI0003139	Nrm_LCL_YRI_NoTechReplicates.txt	19_+_13985724_13985746	4717.79	1.4134e-30	19_+_13985724_13985747	No	6181.52	1.29099e-30	0.389848	19_+_13985724_13985746	Yes	4717.79	1.4134e-30	-0.389848
MIMAT0002821=hsa-miR-181d-5p=MI0003139	Nrm_LCL_TSI_NoTechReplicates.txt	19_+_13985724_13985746	4818.08	1.13786e-35	19_+_13985724_13985747	No	5548.31	2.67415e-38	0.203588	19_+_13985724_13985746	Yes	4818.08	1.13786e-35	-0.203588
MIMAT0002821=hsa-miR-181d-5p=MI0003139	Nrm_LCL_FIN_NoTechReplicates.txt	19_+_13985724_13985746	4472.26	1.30654e-34	19_+_13985724_13985747	No	5470.53	1.3378e-33	0.290677	19_+_13985724_13985746	Yes	4472.26	1.30654e-34	-0.290677
MIMAT0000705=hsa-miR-362-5p=MI0000762	Nrm_LCL_CEU_NoTechReplicates.txt	X_+_49773576_49773599	8973.13	7.83961e-16	X_+_49773576_49773599	Yes	8973.13	7.83961e-16	0	X_+_49773576_49773598	No	2495.75	2.08375e-18	-1.84614
MIMAT0000705=hsa-miR-362-5p=MI0000762	Nrm_LCL_FIN_NoTechReplicates.txt	X_+_49773576_49773599	4936.98	6.96635e-21	X_+_49773576_49773599	Yes	4936.98	6.96635e-21	0	X_+_49773576_49773598	No	1652.4	1.48448e-18	-1.57907
MIMAT0000705=hsa-miR-362-5p=MI0000762	Nrm_LCL_TSI_NoTechReplicates.txt	X_+_49773576_49773599	4424.13	1.07708e-15	X_+_49773576_49773599	Yes	4424.13	1.07708e-15	0	X_+_49773576_49773598	No	1838.14	2.52897e-24	-1.26714
MIMAT0000705=hsa-miR-362-5p=MI0000762	Nrm_LCL_GBR_NoTechReplicates.txt	X_+_49773576_49773599	4170.93	5.97501e-21	X_+_49773576_49773599	Yes	4170.93	5.97501e-21	0	X_+_49773576_49773598	No	1920.98	1.28322e-22	-1.11852
MIMAT0000705=hsa-miR-362-5p=MI0000762	Nrm_LCL_YRI_NoTechReplicates.txt	X_+_49773576_49773599	3277.38	2.7943e-25	X_+_49773576_49773599	Yes	3277.38	2.7943e-25	0	X_+_49773576_49773598	No	1039.8	1.36046e-29	-1.65623
MIMAT0000764=hsa-miR-339-5p=MI0000815	Nrm_LCL_GBR_NoTechReplicates.txt	7_-_1062626_1062648	8714.33	4.3351e-42	7_-_1062626_1062648	Yes	8714.33	4.3351e-42	0
MIMAT0000764=hsa-miR-339-5p=MI0000815	Nrm_LCL_YRI_NoTechReplicates.txt	7_-_1062626_1062648	7493.35	5.2561e-41	7_-_1062626_1062648	Yes	7493.35	5.2561e-41	0
MIMAT0000764=hsa-miR-339-5p=MI0000815	Nrm_LCL_TSI_NoTechReplicates.txt	7_-_1062626_1062648	7039.63	1.17585e-35	7_-_1062626_1062648	Yes	7039.63	1.17585e-35	0
MIMAT0000764=hsa-miR-339-5p=MI0000815	Nrm_LCL_CEU_NoTechReplicates.txt	7_-_1062626_1062648	6828.91	1.18828e-33	7_-_1062626_1062648	Yes	6828.91	1.18828e-33	0
MIMAT0000764=hsa-miR-339-5p=MI0000815	Nrm_LCL_FIN_NoTechReplicates.txt	7_-_1062626_1062648	6668.36	2.72268e-34	7_-_1062626_1062648	Yes	6668.36	2.72268e-34	0
MIMAT0004674=hsa-miR-30c-1-3p=MI0000736	Nrm_LCL_YRI_NoTechReplicates.txt	1_+_41223011_41223032	8697.19	1.58255e-34	1_+_41223011_41223032	Yes	8697.19	1.58255e-34	0	1_+_41223011_41223031	No	5397.63	2.15536e-37	-0.688222
MIMAT0004674=hsa-miR-30c-1-3p=MI0000736	Nrm_LCL_CEU_NoTechReplicates.txt	1_+_41223011_41223032	6976.15	8.18825e-33	1_+_41223011_41223032	Yes	6976.15	8.18825e-33	0	1_+_41223011_41223031	No	4066.58	3.60136e-33	-0.778615
MIMAT0004674=hsa-miR-30c-1-3p=MI0000736	Nrm_LCL_FIN_NoTechReplicates.txt	1_+_41223011_41223032	6762.35	3.61674e-35	1_+_41223011_41223032	Yes	6762.35	3.61674e-35	0	1_+_41223011_41223031	No	4539.35	6.3849e-36	-0.57504
MIMAT0004674=hsa-miR-30c-1-3p=MI0000736	Nrm_LCL_GBR_NoTechReplicates.txt	1_+_41223011_41223032	5215.6	5.13543e-31	1_+_41223011_41223032	Yes	5215.6	5.13543e-31	0	1_+_41223011_41223031	No	4630.67	4.35885e-44	-0.171613
MIMAT0004674=hsa-miR-30c-1-3p=MI0000736	Nrm_LCL_TSI_NoTechReplicates.txt	1_+_41223011_41223032	5045.93	5.30781e-34	1_+_41223011_41223032	Yes	5045.93	5.30781e-34	0	1_+_41223011_41223031	No	4705.36	3.98148e-38	-0.100814
MIMAT0001343=hsa-miR-425-3p=MI0001448	Nrm_LCL_CEU_NoTechReplicates.txt	3_-_49057592_49057613	406.988	2.91843e-13	3_-_49057593_49057614	No	8431.81	7.15893e-31	4.37278	3_-_49057594_49057614	No	3471.92	3.58484e-26	-1.28011	3_-_49057594_49057615	No	3109.39	9.86939e-24	-0.159102
MIMAT0001343=hsa-miR-425-3p=MI0001448	Nrm_LCL_FIN_NoTechReplicates.txt	3_-_49057592_49057613	352.085	7.15853e-18	3_-_49057593_49057614	No	8013.44	5.65978e-29	4.50842	3_-_49057594_49057614	No	3659.99	8.99228e-29	-1.13058	3_-_49057594_49057615	No	2819.35	3.06226e-27	-0.376479
MIMAT0001343=hsa-miR-425-3p=MI0001448	Nrm_LCL_YRI_NoTechReplicates.txt	3_-_49057592_49057613	400.65	4.54074e-12	3_-_49057593_49057614	No	7651.32	1.75459e-32	4.25529	3_-_49057594_49057614	No	3226.93	4.94428e-28	-1.24554	3_-_49057594_49057615	No	2816.58	7.50176e-25	-0.196219
MIMAT0001343=hsa-miR-425-3p=MI0001448	Nrm_LCL_TSI_NoTechReplicates.txt	3_-_49057592_49057613	226.896	7.00671e-11	3_-_49057593_49057614	No	6533.02	7.28435e-28	4.84765	3_-_49057594_49057614	No	3141.44	2.59938e-25	-1.05632	3_-_49057594_49057615	No	2838.66	1.08371e-24	-0.146217
MIMAT0001343=hsa-miR-425-3p=MI0001448	Nrm_LCL_GBR_NoTechReplicates.txt	3_-_49057592_49057613	170.712	5.29216e-11	3_-_49057593_49057614	No	6076.17	9.82438e-29	5.15352	3_-_49057594_49057614	No	3275.88	3.28977e-14	-0.891282	3_-_49057594_49057615	No	2696.6	1.39905e-21	-0.280737
MIMAT0003322=hsa-miR-652-3p=MI0003667	Nrm_LCL_CEU_NoTechReplicates.txt	X_+_109298617_109298637	3065.28	5.55343e-33	X_+_109298617_109298638	No	8372.05	4.65704e-36	1.44956	X_+_109298617_109298635	No	6039.83	2.17175e-29	-0.471074
MIMAT0003322=hsa-miR-652-3p=MI0003667	Nrm_LCL_GBR_NoTechReplicates.txt	X_+_109298617_109298637	2848.78	1.02708e-43	X_+_109298617_109298635	No	7336.04	5.50704e-33	1.36466	X_+_109298617_109298638	No	6345.86	3.53671e-41	-0.209186
MIMAT0003322=hsa-miR-652-3p=MI0003667	Nrm_LCL_FIN_NoTechReplicates.txt	X_+_109298617_109298637	2823.27	3.13807e-42	X_+_109298617_109298638	No	7010.94	2.65552e-37	1.31224	X_+_109298617_109298635	No	6678.73	1.12513e-40	-0.0700346
MIMAT0003322=hsa-miR-652-3p=MI0003667	Nrm_LCL_TSI_NoTechReplicates.txt	X_+_109298617_109298637	2485.35	1.61577e-40	X_+_109298617_109298635	No	5879.01	3.89711e-36	1.24213	X_+_109298617_109298638	No	5118.58	1.0978e-37	-0.199829
MIMAT0003322=hsa-miR-652-3p=MI0003667	Nrm_LCL_YRI_NoTechReplicates.txt	X_+_109298617_109298637	2162.25	9.03696e-39	X_+_109298617_109298638	No	5018.06	4.7227e-43	1.21459	X_+_109298617_109298635	No	4476.29	1.78081e-28	-0.164824
MIMAT0002177=hsa-miR-486-5p=MI0002470	Nrm_LCL_CEU_NoTechReplicates.txt	8_-_41518002_41518023	0	NA	8_-_41518001_41518023	No	8132.18	2.32842e-14	inf
MIMAT0002177=hsa-miR-486-5p=MI0002470	Nrm_LCL_YRI_NoTechReplicates.txt	8_-_41518002_41518023	0	NA	8_-_41518001_41518023	No	7695.72	6.96028e-21	inf
MIMAT0002177=hsa-miR-486-5p=MI0002470	Nrm_LCL_GBR_NoTechReplicates.txt	8_-_41518002_41518023	0	NA	8_-_41518001_41518023	No	7114.19	2.17696e-27	inf
MIMAT0002177=hsa-miR-486-5p=MI0002470	Nrm_LCL_TSI_NoTechReplicates.txt	8_-_41518002_41518023	0	NA	8_-_41518001_41518023	No	5314.4	1.26398e-17	inf
MIMAT0002177=hsa-miR-486-5p=MI0002470	Nrm_LCL_FIN_NoTechReplicates.txt	8_-_41518002_41518023	0	NA	8_-_41518001_41518023	No	3633.61	4.32579e-24	inf
MIMAT0017994=hsa-miR-3615=MI0016005	Nrm_LCL_FIN_NoTechReplicates.txt	17_+_72744802_72744822	1502.34	4.29549e-27	17_+_72744802_72744824	No	8080.16	1.35342e-34	2.42718	17_+_72744802_72744823	No	6124.18	1.52499e-23	-0.399867	17_+_72744802_72744821	No	4320.91	4.73222e-30	-0.503183
MIMAT0017994=hsa-miR-3615=MI0016005	Nrm_LCL_YRI_NoTechReplicates.txt	17_+_72744802_72744822	1608.99	5.70744e-25	17_+_72744802_72744824	No	7924.3	4.04122e-35	2.30013	17_+_72744802_72744823	No	6199.95	6.89567e-27	-0.354028	17_+_72744802_72744821	No	4040.98	6.23651e-30	-0.617553
MIMAT0017994=hsa-miR-3615=MI0016005	Nrm_LCL_GBR_NoTechReplicates.txt	17_+_72744802_72744822	1521.12	1.21521e-30	17_+_72744802_72744824	No	6807.34	5.66788e-32	2.16196	17_+_72744802_72744823	No	5099.98	3.16776e-19	-0.416601	17_+_72744802_72744821	No	4199.98	7.09812e-30	-0.280107
MIMAT0017994=hsa-miR-3615=MI0016005	Nrm_LCL_CEU_NoTechReplicates.txt	17_+_72744802_72744822	1106.77	3.28935e-24	17_+_72744802_72744824	No	6664.06	5.31676e-28	2.59004	17_+_72744802_72744823	No	4676	4.9737e-12	-0.511126	17_+_72744802_72744821	No	2766.1	3.97726e-25	-0.757422
MIMAT0017994=hsa-miR-3615=MI0016005	Nrm_LCL_TSI_NoTechReplicates.txt	17_+_72744802_72744822	1362.58	3.17451e-26	17_+_72744802_72744824	No	5761.57	1.24364e-29	2.08012	17_+_72744802_72744823	No	4891.12	2.6217e-25	-0.236296	17_+_72744802_72744821	No	4086.77	3.61359e-28	-0.259203
MIMAT0004688=hsa-miR-374a-3p=MI0000782	Nrm_LCL_GBR_NoTechReplicates.txt	X_-_73507130_73507151	7989	2.11581e-31	X_-_73507130_73507151	Yes	7989	2.11581e-31	0
MIMAT0004688=hsa-miR-374a-3p=MI0000782	Nrm_LCL_YRI_NoTechReplicates.txt	X_-_73507130_73507151	7261.14	4.11268e-31	X_-_73507130_73507151	Yes	7261.14	4.11268e-31	0
MIMAT0004688=hsa-miR-374a-3p=MI0000782	Nrm_LCL_FIN_NoTechReplicates.txt	X_-_73507130_73507151	7064.92	1.23252e-27	X_-_73507130_73507151	Yes	7064.92	1.23252e-27	0
MIMAT0004688=hsa-miR-374a-3p=MI0000782	Nrm_LCL_TSI_NoTechReplicates.txt	X_-_73507130_73507151	6971.85	6.82023e-26	X_-_73507130_73507151	Yes	6971.85	6.82023e-26	0
MIMAT0004688=hsa-miR-374a-3p=MI0000782	Nrm_LCL_CEU_NoTechReplicates.txt	X_-_73507130_73507151	6179.5	1.11566e-25	X_-_73507130_73507151	Yes	6179.5	1.11566e-25	0
MIMAT0030019=hsa-miR-7704=MI0025240	Nrm_LCL_CEU_NoTechReplicates.txt	2_+_177053571_177053589	7469.85	0.00342399	2_+_177053571_177053589	Yes	7469.85	0.00342399	0
MIMAT0030019=hsa-miR-7704=MI0025240	Nrm_LCL_FIN_NoTechReplicates.txt	2_+_177053571_177053589	3642.51	5.9548e-11	2_+_177053571_177053589	Yes	3642.51	5.9548e-11	0
MIMAT0030019=hsa-miR-7704=MI0025240	Nrm_LCL_GBR_NoTechReplicates.txt	2_+_177053571_177053589	3400.2	2.14173e-10	2_+_177053571_177053589	Yes	3400.2	2.14173e-10	0
MIMAT0030019=hsa-miR-7704=MI0025240	Nrm_LCL_TSI_NoTechReplicates.txt	2_+_177053571_177053589	2830.96	1.37068e-11	2_+_177053571_177053589	Yes	2830.96	1.37068e-11	0
MIMAT0030019=hsa-miR-7704=MI0025240	Nrm_LCL_YRI_NoTechReplicates.txt	2_+_177053571_177053589	2340.31	0.000506882	2_+_177053571_177053589	Yes	2340.31	0.000506882	0
MIMAT0000418=hsa-miR-23b-3p=MI0000439	Nrm_LCL_YRI_NoTechReplicates.txt	9_+_97847547_97847567	5991.12	8.51212e-38	9_+_97847547_97847570	No	7469.01	7.20226e-35	0.318091	9_+_97847547_97847567	Yes	5991.12	8.51212e-38	-0.318091	9_+_97847547_97847568	No	2156.25	1.07129e-35	-1.4743
MIMAT0000418=hsa-miR-23b-3p=MI0000439	Nrm_LCL_FIN_NoTechReplicates.txt	9_+_97847547_97847567	5805.3	8.32263e-38	9_+_97847547_97847570	No	7191.05	5.26283e-35	0.308831	9_+_97847547_97847567	Yes	5805.3	8.32263e-38	-0.308831	9_+_97847547_97847568	No	2432.42	6.41621e-36	-1.25498
MIMAT0000418=hsa-miR-23b-3p=MI0000439	Nrm_LCL_CEU_NoTechReplicates.txt	9_+_97847547_97847567	5721.07	4.21101e-29	9_+_97847547_97847570	No	6388.7	1.2999e-29	0.159236	9_+_97847547_97847567	Yes	5721.07	4.21101e-29	-0.159236	9_+_97847547_97847568	No	2136.07	2.10119e-26	-1.42133
MIMAT0000418=hsa-miR-23b-3p=MI0000439	Nrm_LCL_GBR_NoTechReplicates.txt	9_+_97847547_97847567	4592.63	1.16419e-34	9_+_97847547_97847570	No	5284.5	8.88399e-26	0.202445	9_+_97847547_97847567	Yes	4592.63	1.16419e-34	-0.202445	9_+_97847547_97847568	No	1876.6	2.10073e-31	-1.2912
MIMAT0000418=hsa-miR-23b-3p=MI0000439	Nrm_LCL_TSI_NoTechReplicates.txt	9_+_97847547_97847567	3766.63	2.97296e-31	9_+_97847547_97847570	No	4406.16	3.04362e-23	0.226247	9_+_97847547_97847567	Yes	3766.63	2.97296e-31	-0.226247	9_+_97847547_97847568	No	1579.93	4.91162e-27	-1.25342
MIMAT0004585=hsa-let-7i-3p=MI0000434	Nrm_LCL_GBR_NoTechReplicates.txt	12_+_62997527_62997548	1307.12	1.89253e-24	12_+_62997527_62997546	No	7423.94	1.11573e-35	2.50579	12_+_62997527_62997547	No	1749.04	7.33721e-29	-2.08562
MIMAT0004585=hsa-let-7i-3p=MI0000434	Nrm_LCL_TSI_NoTechReplicates.txt	12_+_62997527_62997548	1189.46	3.80007e-22	12_+_62997527_62997546	No	7290.1	1.504e-34	2.61563	12_+_62997527_62997547	No	1426.17	2.02003e-29	-2.35379
MIMAT0004585=hsa-let-7i-3p=MI0000434	Nrm_LCL_FIN_NoTechReplicates.txt	12_+_62997527_62997548	949.007	6.67898e-26	12_+_62997527_62997546	No	6155.55	3.33996e-33	2.6974	12_+_62997527_62997547	No	1221.15	4.13352e-31	-2.33365
MIMAT0004585=hsa-let-7i-3p=MI0000434	Nrm_LCL_YRI_NoTechReplicates.txt	12_+_62997527_62997548	1417.48	1.25466e-32	12_+_62997527_62997546	No	5204.5	1.07885e-25	1.87643	12_+_62997527_62997548	Yes	1417.48	1.25466e-32	-1.87643
MIMAT0004585=hsa-let-7i-3p=MI0000434	Nrm_LCL_CEU_NoTechReplicates.txt	12_+_62997527_62997548	1097.42	1.73998e-22	12_+_62997527_62997546	No	4683.44	1.45921e-27	2.09346	12_+_62997527_62997547	No	1296.76	3.48569e-23	-1.85265
MIMAT0000617=hsa-miR-200c-3p=MI0000650	Nrm_LCL_YRI_NoTechReplicates.txt	12_+_7072905_7072927	7269.04	2.35962e-42	12_+_7072905_7072927	Yes	7269.04	2.35962e-42	0	12_+_7072905_7072928	No	1042.93	3.34758e-26	-2.80112
MIMAT0000617=hsa-miR-200c-3p=MI0000650	Nrm_LCL_CEU_NoTechReplicates.txt	12_+_7072905_7072927	5219.3	4.8342e-33	12_+_7072905_7072927	Yes	5219.3	4.8342e-33	0	12_+_7072905_7072926	No	775.171	2.40414e-26	-2.75127
MIMAT0000617=hsa-miR-200c-3p=MI0000650	Nrm_LCL_TSI_NoTechReplicates.txt	12_+_7072905_7072927	5093.87	6.44326e-37	12_+_7072905_7072927	Yes	5093.87	6.44326e-37	0	12_+_7072905_7072926	No	790.918	4.05291e-23	-2.68716
MIMAT0000617=hsa-miR-200c-3p=MI0000650	Nrm_LCL_GBR_NoTechReplicates.txt	12_+_7072905_7072927	4697.09	8.77963e-45	12_+_7072905_7072927	Yes	4697.09	8.77963e-45	0	12_+_7072905_7072928	No	740.819	7.14977e-25	-2.66457
MIMAT0000617=hsa-miR-200c-3p=MI0000650	Nrm_LCL_FIN_NoTechReplicates.txt	12_+_7072905_7072927	4695.36	2.38601e-47	12_+_7072905_7072927	Yes	4695.36	2.38601e-47	0	12_+_7072905_7072928	No	741.268	5.85932e-28	-2.66317
MIMAT0003242=hsa-miR-577=MI0003584	Nrm_LCL_YRI_NoTechReplicates.txt	4_+_115577930_115577950	373.793	3.18848e-10	4_+_115577929_115577950	No	7254.68	4.95937e-13	4.2786
MIMAT0003242=hsa-miR-577=MI0003584	Nrm_LCL_GBR_NoTechReplicates.txt	4_+_115577930_115577950	737.596	8.50952e-09	4_+_115577929_115577950	No	3962.58	7.05425e-16	2.42554
MIMAT0003242=hsa-miR-577=MI0003584	Nrm_LCL_FIN_NoTechReplicates.txt	4_+_115577930_115577950	522.381	8.15256e-08	4_+_115577929_115577950	No	2727.99	1.17952e-13	2.38466
MIMAT0004774=hsa-miR-501-3p=MI0003185	Nrm_LCL_YRI_NoTechReplicates.txt	X_+_49774380_49774401	7186.24	1.64732e-12	X_+_49774380_49774401	Yes	7186.24	1.64732e-12	0	X_+_49774380_49774400	No	3710.99	6.98396e-32	-0.953434	X_+_49774380_49774402	No	2742.59	1.55738e-17	-0.436263
MIMAT0004774=hsa-miR-501-3p=MI0003185	Nrm_LCL_CEU_NoTechReplicates.txt	X_+_49774380_49774401	5577.52	1.69903e-10	X_+_49774380_49774401	Yes	5577.52	1.69903e-10	0	X_+_49774380_49774400	No	3401.66	8.08238e-35	-0.713388	X_+_49774380_49774402	No	1927.17	1.7004e-11	-0.81975
MIMAT0004774=hsa-miR-501-3p=MI0003185	Nrm_LCL_TSI_NoTechReplicates.txt	X_+_49774380_49774401	5077.85	7.86174e-12	X_+_49774380_49774401	Yes	5077.85	7.86174e-12	0	X_+_49774380_49774400	No	2945.94	4.62206e-40	-0.78549	X_+_49774380_49774402	No	1623.73	1.06904e-17	-0.859418
MIMAT0004774=hsa-miR-501-3p=MI0003185	Nrm_LCL_GBR_NoTechReplicates.txt	X_+_49774380_49774401	4669.86	1.02025e-11	X_+_49774380_49774401	Yes	4669.86	1.02025e-11	0	X_+_49774380_49774400	No	2906.63	3.09725e-43	-0.684029	X_+_49774380_49774402	No	1536.1	3.973e-18	-0.92008
MIMAT0004774=hsa-miR-501-3p=MI0003185	Nrm_LCL_FIN_NoTechReplicates.txt	X_+_49774380_49774401	4660.8	3.3042e-14	X_+_49774380_49774401	Yes	4660.8	3.3042e-14	0	X_+_49774380_49774400	No	3009.2	4.78242e-44	-0.631199	X_+_49774380_49774402	No	1866.8	6.70673e-17	-0.688808
MIMAT0031180=hsa-miR-7977=MI0025753	Nrm_LCL_GBR_NoTechReplicates.txt	3_+_176232891_176232908	9.41159	0.00414047	3_+_176232889_176232908	No	6938.93	3.65068e-38	9.52606
MIMAT0031180=hsa-miR-7977=MI0025753	Nrm_LCL_TSI_NoTechReplicates.txt	3_+_176232891_176232908	5.98069	0.0476642	3_+_176232889_176232908	No	6580.86	5.14404e-29	10.1037
MIMAT0031180=hsa-miR-7977=MI0025753	Nrm_LCL_FIN_NoTechReplicates.txt	3_+_176232891_176232908	10.5884	0.00373076	3_+_176232889_176232908	No	6373.4	9.71391e-40	9.23343
MIMAT0031180=hsa-miR-7977=MI0025753	Nrm_LCL_YRI_NoTechReplicates.txt	3_+_176232891_176232908	18.7439	0.000302335	3_+_176232889_176232908	No	5914.22	7.11704e-34	8.30162
MIMAT0031180=hsa-miR-7977=MI0025753	Nrm_LCL_CEU_NoTechReplicates.txt	3_+_176232891_176232908	3.97358	0.0219925	3_+_176232889_176232908	No	4924.68	3.69622e-31	10.2754
MIMAT0004498=hsa-miR-25-5p=MI0000082	Nrm_LCL_YRI_NoTechReplicates.txt	7_-_99691233_99691253	3438.47	2.57073e-32	7_-_99691231_99691253	No	6886.41	4.39e-33	1.00198	7_-_99691233_99691253	Yes	3438.47	2.57073e-32	-1.00198
MIMAT0004498=hsa-miR-25-5p=MI0000082	Nrm_LCL_TSI_NoTechReplicates.txt	7_-_99691233_99691253	3339.43	1.45669e-30	7_-_99691231_99691253	No	6054.55	4.58337e-29	0.858415	7_-_99691233_99691253	Yes	3339.43	1.45669e-30	-0.858415
MIMAT0004498=hsa-miR-25-5p=MI0000082	Nrm_LCL_FIN_NoTechReplicates.txt	7_-_99691233_99691253	2824.67	9.85729e-30	7_-_99691231_99691253	No	5928.52	8.19755e-30	1.06959	7_-_99691233_99691253	Yes	2824.67	9.85729e-30	-1.06959
MIMAT0004498=hsa-miR-25-5p=MI0000082	Nrm_LCL_CEU_NoTechReplicates.txt	7_-_99691233_99691253	2803.92	8.26441e-24	7_-_99691231_99691253	No	5906.91	1.59549e-25	1.07496	7_-_99691233_99691253	Yes	2803.92	8.26441e-24	-1.07496
MIMAT0004498=hsa-miR-25-5p=MI0000082	Nrm_LCL_GBR_NoTechReplicates.txt	7_-_99691233_99691253	3002.87	2.58111e-35	7_-_99691231_99691253	No	4955.56	8.71987e-30	0.722705	7_-_99691233_99691253	Yes	3002.87	2.58111e-35	-0.722705
MIMAT0005882=hsa-miR-548k=MI0006354	Nrm_LCL_YRI_NoTechReplicates.txt	11_+_70130092_70130113	6843.36	1.3678e-38	11_+_70130092_70130113	Yes	6843.36	1.3678e-38	0
MIMAT0005882=hsa-miR-548k=MI0006354	Nrm_LCL_CEU_NoTechReplicates.txt	11_+_70130092_70130113	5276.06	7.23615e-34	11_+_70130092_70130113	Yes	5276.06	7.23615e-34	0
MIMAT0005882=hsa-miR-548k=MI0006354	Nrm_LCL_GBR_NoTechReplicates.txt	11_+_70130092_70130113	5254	1.34277e-37	11_+_70130092_70130113	Yes	5254	1.34277e-37	0
MIMAT0005882=hsa-miR-548k=MI0006354	Nrm_LCL_FIN_NoTechReplicates.txt	11_+_70130092_70130113	5072.67	1.94752e-36	11_+_70130092_70130113	Yes	5072.67	1.94752e-36	0
MIMAT0005882=hsa-miR-548k=MI0006354	Nrm_LCL_TSI_NoTechReplicates.txt	11_+_70130092_70130113	4754.11	1.33075e-36	11_+_70130092_70130113	Yes	4754.11	1.33075e-36	0
MIMAT0000072=hsa-miR-18a-5p=MI0000072	Nrm_LCL_YRI_NoTechReplicates.txt	13_+_92003010_92003032	6694.77	2.58684e-29	13_+_92003010_92003032	Yes	6694.77	2.58684e-29	0	13_+_92003010_92003031	No	2988.93	1.51352e-21	-1.1634
MIMAT0000072=hsa-miR-18a-5p=MI0000072	Nrm_LCL_CEU_NoTechReplicates.txt	13_+_92003010_92003032	6343.77	1.13175e-24	13_+_92003010_92003032	Yes	6343.77	1.13175e-24	0	13_+_92003010_92003031	No	3037.57	6.98646e-17	-1.06242
MIMAT0000072=hsa-miR-18a-5p=MI0000072	Nrm_LCL_TSI_NoTechReplicates.txt	13_+_92003010_92003032	6324.46	5.68219e-19	13_+_92003010_92003032	Yes	6324.46	5.68219e-19	0	13_+_92003010_92003031	No	4081.64	6.23496e-09	-0.631796
MIMAT0000072=hsa-miR-18a-5p=MI0000072	Nrm_LCL_GBR_NoTechReplicates.txt	13_+_92003010_92003032	6321.7	1.80705e-30	13_+_92003010_92003032	Yes	6321.7	1.80705e-30	0	13_+_92003010_92003031	No	3580.66	2.90855e-25	-0.820089
MIMAT0000072=hsa-miR-18a-5p=MI0000072	Nrm_LCL_FIN_NoTechReplicates.txt	13_+_92003010_92003032	5547.48	6.90995e-28	13_+_92003010_92003032	Yes	5547.48	6.90995e-28	0	13_+_92003010_92003031	No	3017.37	4.16722e-15	-0.878542
MIMAT0003241=hsa-miR-576-5p=MI0003583	Nrm_LCL_YRI_NoTechReplicates.txt	4_+_110409869_110409890	2098.64	5.0934e-38	4_+_110409869_110409891	No	6600.8	2.06732e-35	1.65319
MIMAT0003241=hsa-miR-576-5p=MI0003583	Nrm_LCL_GBR_NoTechReplicates.txt	4_+_110409869_110409890	1888.52	8.23672e-34	4_+_110409869_110409891	No	5250.79	6.42971e-29	1.47528
MIMAT0003241=hsa-miR-576-5p=MI0003583	Nrm_LCL_CEU_NoTechReplicates.txt	4_+_110409869_110409890	1826.7	2.67715e-35	4_+_110409869_110409891	No	4898.38	4.5655e-33	1.42306
MIMAT0003241=hsa-miR-576-5p=MI0003583	Nrm_LCL_FIN_NoTechReplicates.txt	4_+_110409869_110409890	1684.97	1.37074e-36	4_+_110409869_110409891	No	4464.92	8.82753e-36	1.40591
MIMAT0003241=hsa-miR-576-5p=MI0003583	Nrm_LCL_TSI_NoTechReplicates.txt	4_+_110409869_110409890	1659.08	4.41584e-31	4_+_110409869_110409891	No	4308.73	2.20432e-34	1.37688
MIMAT0004588=hsa-miR-27b-5p=MI0000440	Nrm_LCL_YRI_NoTechReplicates.txt	9_+_97847745_97847766	6432.64	4.37283e-26	9_+_97847745_97847766	Yes	6432.64	4.37283e-26	0	9_+_97847745_97847767	No	647.366	1.29045e-24	-3.31276
MIMAT0004588=hsa-miR-27b-5p=MI0000440	Nrm_LCL_FIN_NoTechReplicates.txt	9_+_97847745_97847766	3981.6	1.09911e-29	9_+_97847745_97847766	Yes	3981.6	1.09911e-29	0	9_+_97847745_97847767	No	582.959	6.33308e-26	-2.77188
MIMAT0004588=hsa-miR-27b-5p=MI0000440	Nrm_LCL_GBR_NoTechReplicates.txt	9_+_97847745_97847766	3507.6	3.40132e-32	9_+_97847745_97847766	Yes	3507.6	3.40132e-32	0	9_+_97847745_97847767	No	594.77	2.28436e-26	-2.56008
MIMAT0004588=hsa-miR-27b-5p=MI0000440	Nrm_LCL_CEU_NoTechReplicates.txt	9_+_97847745_97847766	3074.19	1.78981e-25	9_+_97847745_97847766	Yes	3074.19	1.78981e-25	0	9_+_97847745_97847767	No	453.887	4.39381e-24	-2.7598
MIMAT0004588=hsa-miR-27b-5p=MI0000440	Nrm_LCL_TSI_NoTechReplicates.txt	9_+_97847745_97847766	2823.05	2.00493e-27	9_+_97847745_97847766	Yes	2823.05	2.00493e-27	0	9_+_97847745_97847767	No	508.339	4.3858e-23	-2.47339
MIMAT0000266=hsa-miR-205-5p=MI0000285	Nrm_LCL_CEU_NoTechReplicates.txt	1_+_209605511_209605532	6200.97	0.0889632	1_+_209605511_209605532	Yes	6200.97	0.0889632	0	1_+_209605511_209605533	No	3646.8	0.0185924	-0.765862
MIMAT0019761=hsa-miR-4677-3p=MI0017308	Nrm_LCL_YRI_NoTechReplicates.txt	1_+_243509527_243509548	6092.83	1.44457e-40	1_+_243509527_243509548	Yes	6092.83	1.44457e-40	0
MIMAT0019761=hsa-miR-4677-3p=MI0017308	Nrm_LCL_GBR_NoTechReplicates.txt	1_+_243509527_243509548	4151.83	3.11884e-44	1_+_243509527_243509548	Yes	4151.83	3.11884e-44	0
MIMAT0019761=hsa-miR-4677-3p=MI0017308	Nrm_LCL_CEU_NoTechReplicates.txt	1_+_243509527_243509548	3746.37	3.2071e-38	1_+_243509527_243509548	Yes	3746.37	3.2071e-38	0
MIMAT0019761=hsa-miR-4677-3p=MI0017308	Nrm_LCL_FIN_NoTechReplicates.txt	1_+_243509527_243509548	3523.9	5.75678e-40	1_+_243509527_243509548	Yes	3523.9	5.75678e-40	0
MIMAT0019761=hsa-miR-4677-3p=MI0017308	Nrm_LCL_TSI_NoTechReplicates.txt	1_+_243509527_243509548	3296.34	2.28572e-41	1_+_243509527_243509548	Yes	3296.34	2.28572e-41	0
MIMAT0004496=hsa-miR-23a-5p=MI0000079	Nrm_LCL_FIN_NoTechReplicates.txt	19_-_13947444_13947465	6064.85	4.88027e-38	19_-_13947444_13947465	Yes	6064.85	4.88027e-38	0
MIMAT0004496=hsa-miR-23a-5p=MI0000079	Nrm_LCL_TSI_NoTechReplicates.txt	19_-_13947444_13947465	5702.62	9.87047e-36	19_-_13947444_13947465	Yes	5702.62	9.87047e-36	0
MIMAT0004496=hsa-miR-23a-5p=MI0000079	Nrm_LCL_GBR_NoTechReplicates.txt	19_-_13947444_13947465	5486.33	2.52433e-40	19_-_13947444_13947465	Yes	5486.33	2.52433e-40	0
MIMAT0004496=hsa-miR-23a-5p=MI0000079	Nrm_LCL_CEU_NoTechReplicates.txt	19_-_13947444_13947465	5455.55	9.37035e-29	19_-_13947444_13947465	Yes	5455.55	9.37035e-29	0
MIMAT0004496=hsa-miR-23a-5p=MI0000079	Nrm_LCL_YRI_NoTechReplicates.txt	19_-_13947444_13947465	5151.2	3.46284e-42	19_-_13947444_13947465	Yes	5151.2	3.46284e-42	0
MIMAT0002891=hsa-miR-18a-3p=MI0000072	Nrm_LCL_YRI_NoTechReplicates.txt	13_+_92003051_92003073	3157.07	1.08527e-32	13_+_92003051_92003072	No	5943.35	8.73276e-33	0.912689	13_+_92003051_92003073	Yes	3157.07	1.08527e-32	-0.912689
MIMAT0002891=hsa-miR-18a-3p=MI0000072	Nrm_LCL_TSI_NoTechReplicates.txt	13_+_92003051_92003073	2712.92	4.19539e-38	13_+_92003051_92003072	No	5404.99	1.52993e-28	0.994445	13_+_92003051_92003073	Yes	2712.92	4.19539e-38	-0.994445
MIMAT0002891=hsa-miR-18a-3p=MI0000072	Nrm_LCL_GBR_NoTechReplicates.txt	13_+_92003051_92003073	2484.07	4.91096e-38	13_+_92003051_92003072	No	5378.93	2.47869e-38	1.11461	13_+_92003051_92003073	Yes	2484.07	4.91096e-38	-1.11461
MIMAT0002891=hsa-miR-18a-3p=MI0000072	Nrm_LCL_FIN_NoTechReplicates.txt	13_+_92003051_92003073	2841.88	1.01842e-33	13_+_92003051_92003072	No	5154.92	5.31481e-36	0.859108	13_+_92003051_92003073	Yes	2841.88	1.01842e-33	-0.859108
MIMAT0002891=hsa-miR-18a-3p=MI0000072	Nrm_LCL_CEU_NoTechReplicates.txt	13_+_92003051_92003073	3184.39	8.32925e-32	13_+_92003051_92003072	No	5072.79	7.8263e-30	0.671762	13_+_92003051_92003073	Yes	3184.39	8.32925e-32	-0.671762
MIMAT0003239=hsa-miR-574-3p=MI0003581	Nrm_LCL_FIN_NoTechReplicates.txt	4_+_38869713_38869734	5899.48	1.03456e-33	4_+_38869713_38869734	Yes	5899.48	1.03456e-33	0
MIMAT0003239=hsa-miR-574-3p=MI0003581	Nrm_LCL_CEU_NoTechReplicates.txt	4_+_38869713_38869734	5470.22	1.25947e-30	4_+_38869713_38869734	Yes	5470.22	1.25947e-30	0
MIMAT0003239=hsa-miR-574-3p=MI0003581	Nrm_LCL_YRI_NoTechReplicates.txt	4_+_38869713_38869734	5151.42	7.38859e-24	4_+_38869713_38869734	Yes	5151.42	7.38859e-24	0
MIMAT0003239=hsa-miR-574-3p=MI0003581	Nrm_LCL_TSI_NoTechReplicates.txt	4_+_38869713_38869734	4178.41	9.33662e-22	4_+_38869713_38869734	Yes	4178.41	9.33662e-22	0
MIMAT0003239=hsa-miR-574-3p=MI0003581	Nrm_LCL_GBR_NoTechReplicates.txt	4_+_38869713_38869734	4131.6	4.6158e-34	4_+_38869713_38869734	Yes	4131.6	4.6158e-34	0
MIMAT0000097=hsa-miR-99a-5p=MI0000101	Nrm_LCL_CEU_NoTechReplicates.txt	21_+_17911421_17911442	5890.25	7.3795e-09	21_+_17911421_17911442	Yes	5890.25	7.3795e-09	0	21_+_17911421_17911440	No	2090.97	2.56321e-09	-1.49416
MIMAT0000097=hsa-miR-99a-5p=MI0000101	Nrm_LCL_GBR_NoTechReplicates.txt	21_+_17911421_17911442	3435.19	4.48486e-18	21_+_17911421_17911442	Yes	3435.19	4.48486e-18	0	21_+_17911421_17911440	No	1618.64	1.23028e-17	-1.08561
MIMAT0000097=hsa-miR-99a-5p=MI0000101	Nrm_LCL_YRI_NoTechReplicates.txt	21_+_17911421_17911442	2678.95	8.15083e-09	21_+_17911421_17911442	Yes	2678.95	8.15083e-09	0	21_+_17911421_17911440	No	912.433	1.05747e-12	-1.55388
MIMAT0000424=hsa-miR-128-3p=MI0000447	Nrm_LCL_YRI_NoTechReplicates.txt	2_+_136423016_136423036	0	NA	2_+_136423016_136423037	No	5861.93	1.05078e-30	inf
MIMAT0000424=hsa-miR-128-3p=MI0000447	Nrm_LCL_CEU_NoTechReplicates.txt	2_+_136423016_136423036	0	NA	2_+_136423016_136423037	No	4603.74	1.5761e-33	inf
MIMAT0000424=hsa-miR-128-3p=MI0000447	Nrm_LCL_FIN_NoTechReplicates.txt	2_+_136423016_136423036	0	NA	2_+_136423016_136423037	No	4321.77	1.40094e-36	inf
MIMAT0000424=hsa-miR-128-3p=MI0000447	Nrm_LCL_TSI_NoTechReplicates.txt	2_+_136423016_136423036	0	NA	2_+_136423016_136423037	No	3549.36	4.18086e-25	inf
MIMAT0000424=hsa-miR-128-3p=MI0000447	Nrm_LCL_GBR_NoTechReplicates.txt	2_+_136423016_136423036	0	NA	2_+_136423016_136423037	No	3355.96	1.30388e-31	inf
MIMAT0000099_1=hsa-miR-101-3p=MI0000739	Nrm_LCL_FIN_NoTechReplicates.txt	9_+_4850345_4850365	0	NA	9_+_4850345_4850367	No	5727.04	1.13416e-32	inf
MIMAT0000099_1=hsa-miR-101-3p=MI0000739	Nrm_LCL_GBR_NoTechReplicates.txt	9_+_4850345_4850365	0	NA	9_+_4850345_4850367	No	5395.52	9.96051e-37	inf
MIMAT0000099_1=hsa-miR-101-3p=MI0000739	Nrm_LCL_CEU_NoTechReplicates.txt	9_+_4850345_4850365	0	NA	9_+_4850345_4850367	No	5058.29	7.45731e-26	inf
MIMAT0000099_1=hsa-miR-101-3p=MI0000739	Nrm_LCL_TSI_NoTechReplicates.txt	9_+_4850345_4850365	0	NA	9_+_4850345_4850367	No	4616.82	1.7188e-26	inf
MIMAT0000099_1=hsa-miR-101-3p=MI0000739	Nrm_LCL_YRI_NoTechReplicates.txt	9_+_4850345_4850365	0	NA	9_+_4850345_4850367	No	3793.32	5.60496e-36	inf
MIMAT0004570=hsa-miR-223-5p=MI0000300	Nrm_LCL_YRI_NoTechReplicates.txt	X_+_65238737_65238758	102.499	1.70071e-09	X_+_65238737_65238763	No	5510.59	8.31326e-15	5.74852	X_+_65238737_65238764	No	2205.15	4.1902e-18	-1.32133
MIMAT0004570=hsa-miR-223-5p=MI0000300	Nrm_LCL_TSI_NoTechReplicates.txt	X_+_65238737_65238758	112.636	1.03942e-10	X_+_65238737_65238763	No	3545.13	1.95849e-18	4.9761	X_+_65238737_65238764	No	1710.74	8.90852e-22	-1.05122
MIMAT0004570=hsa-miR-223-5p=MI0000300	Nrm_LCL_GBR_NoTechReplicates.txt	X_+_65238737_65238758	99.0447	2.98275e-08	X_+_65238737_65238763	No	3416.71	3.60584e-19	5.10838	X_+_65238737_65238764	No	1584.18	2.51826e-19	-1.10887
MIMAT0004570=hsa-miR-223-5p=MI0000300	Nrm_LCL_CEU_NoTechReplicates.txt	X_+_65238737_65238758	50.2409	0.000123483	X_+_65238737_65238763	No	2975.8	6.27113e-11	5.88827	X_+_65238737_65238764	No	1527.44	1.37007e-10	-0.962166
MIMAT0004570=hsa-miR-223-5p=MI0000300	Nrm_LCL_FIN_NoTechReplicates.txt	X_+_65238737_65238758	54.6037	1.1177e-05	X_+_65238737_65238763	No	2927.22	6.77452e-15	5.74439	X_+_65238737_65238764	No	1507.64	1.78968e-14	-0.957236
MIMAT0004810=hsa-miR-629-5p=MI0003643	Nrm_LCL_TSI_NoTechReplicates.txt	15_-_70371766_70371786	5489.07	2.33612e-41	15_-_70371766_70371786	Yes	5489.07	2.33612e-41	0	15_-_70371765_70371786	No	2888.41	5.03202e-33	-0.926284
MIMAT0004810=hsa-miR-629-5p=MI0003643	Nrm_LCL_GBR_NoTechReplicates.txt	15_-_70371766_70371786	5411.95	3.41515e-46	15_-_70371766_70371786	Yes	5411.95	3.41515e-46	0	15_-_70371765_70371786	No	2861.86	3.74764e-40	-0.919197
MIMAT0004810=hsa-miR-629-5p=MI0003643	Nrm_LCL_FIN_NoTechReplicates.txt	15_-_70371766_70371786	5230.09	2.83885e-44	15_-_70371766_70371786	Yes	5230.09	2.83885e-44	0	15_-_70371765_70371786	No	3077.16	1.5378e-39	-0.765235
MIMAT0004810=hsa-miR-629-5p=MI0003643	Nrm_LCL_CEU_NoTechReplicates.txt	15_-_70371766_70371786	5135.26	2.00364e-42	15_-_70371766_70371786	Yes	5135.26	2.00364e-42	0	15_-_70371765_70371786	No	3091.96	9.69608e-33	-0.731917
MIMAT0004810=hsa-miR-629-5p=MI0003643	Nrm_LCL_YRI_NoTechReplicates.txt	15_-_70371766_70371786	4977.22	8.47303e-42	15_-_70371766_70371786	Yes	4977.22	8.47303e-42	0	15_-_70371765_70371786	No	3063.69	1.76233e-39	-0.700069
MIMAT0004767=hsa-miR-193b-5p=MI0003137	Nrm_LCL_CEU_NoTechReplicates.txt	16_+_14397837_14397858	5417.67	1.12191e-23	16_+_14397837_14397858	Yes	5417.67	1.12191e-23	0	16_+_14397837_14397857	No	3533.37	2.09732e-28	-0.616629
MIMAT0004767=hsa-miR-193b-5p=MI0003137	Nrm_LCL_FIN_NoTechReplicates.txt	16_+_14397837_14397858	5373.01	1.07558e-42	16_+_14397837_14397858	Yes	5373.01	1.07558e-42	0	16_+_14397837_14397857	No	4284.57	7.20168e-40	-0.32658
MIMAT0004767=hsa-miR-193b-5p=MI0003137	Nrm_LCL_TSI_NoTechReplicates.txt	16_+_14397837_14397858	4914.11	1.76791e-31	16_+_14397837_14397858	Yes	4914.11	1.76791e-31	0	16_+_14397837_14397857	No	4290.55	5.94845e-35	-0.195768
MIMAT0004767=hsa-miR-193b-5p=MI0003137	Nrm_LCL_GBR_NoTechReplicates.txt	16_+_14397837_14397858	4709.28	1.74779e-35	16_+_14397837_14397858	Yes	4709.28	1.74779e-35	0	16_+_14397837_14397857	No	3996.17	3.37061e-44	-0.236888
MIMAT0004767=hsa-miR-193b-5p=MI0003137	Nrm_LCL_YRI_NoTechReplicates.txt	16_+_14397837_14397858	3925.48	1.45641e-27	16_+_14397837_14397858	Yes	3925.48	1.45641e-27	0	16_+_14397837_14397857	No	3590.65	1.84537e-26	-0.128625
MIMAT0000062_2=hsa-let-7a-5p=MI0000060	Nrm_LCL_FIN_NoTechReplicates.txt	9_+_96938244_96938265	0	NA	9_+_96938244_96938267	No	5362.42	4.68831e-35	inf	9_+_96938243_96938265	No	284.065	4.15166e-16	-4.23859
MIMAT0000062_2=hsa-let-7a-5p=MI0000060	Nrm_LCL_CEU_NoTechReplicates.txt	9_+_96938244_96938265	0	NA	9_+_96938244_96938267	No	5051.73	1.60205e-22	inf	9_+_96938243_96938265	No	236.922	6.93162e-14	-4.4143
MIMAT0000062_2=hsa-let-7a-5p=MI0000060	Nrm_LCL_YRI_NoTechReplicates.txt	9_+_96938244_96938265	0	NA	9_+_96938244_96938267	No	3871.24	4.19045e-32	inf	9_+_96938243_96938265	No	498.481	4.68282e-07	-2.95719
MIMAT0000062_2=hsa-let-7a-5p=MI0000060	Nrm_LCL_GBR_NoTechReplicates.txt	9_+_96938244_96938265	0	NA	9_+_96938244_96938267	No	3722.84	3.26345e-29	inf	9_+_96938243_96938265	No	241.141	3.08492e-13	-3.94845
MIMAT0000062_2=hsa-let-7a-5p=MI0000060	Nrm_LCL_TSI_NoTechReplicates.txt	9_+_96938244_96938265	0	NA	9_+_96938244_96938267	No	3510.1	1.49999e-22	inf	9_+_96938243_96938265	No	299.629	5.26533e-09	-3.55026
MIMAT0000090=hsa-miR-32-5p=MI0000090	Nrm_LCL_GBR_NoTechReplicates.txt	9_-_111808552_111808573	56.9329	1.14306e-08	9_-_111808554_111808573	No	5280.14	1.12506e-35	6.53517
MIMAT0000090=hsa-miR-32-5p=MI0000090	Nrm_LCL_FIN_NoTechReplicates.txt	9_-_111808552_111808573	66.4949	1.20531e-07	9_-_111808554_111808573	No	4479.23	3.38776e-41	6.07386
MIMAT0000090=hsa-miR-32-5p=MI0000090	Nrm_LCL_TSI_NoTechReplicates.txt	9_-_111808552_111808573	58.0681	6.13715e-07	9_-_111808554_111808573	No	4318.41	1.53567e-30	6.21661
MIMAT0000090=hsa-miR-32-5p=MI0000090	Nrm_LCL_CEU_NoTechReplicates.txt	9_-_111808552_111808573	61.7907	4.76772e-06	9_-_111808554_111808573	No	3384.28	2.33285e-28	5.77532
MIMAT0000090=hsa-miR-32-5p=MI0000090	Nrm_LCL_YRI_NoTechReplicates.txt	9_-_111808552_111808573	64.0823	2.84399e-06	9_-_111808554_111808573	No	3256.32	3.76269e-33	5.66717
MIMAT0000460_1=hsa-miR-194-5p=MI0000732	Nrm_LCL_GBR_NoTechReplicates.txt	11_-_64658876_64658897	0	NA	11_-_64658875_64658897	No	5155.23	1.45507e-25	inf
MIMAT0000460_1=hsa-miR-194-5p=MI0000732	Nrm_LCL_TSI_NoTechReplicates.txt	11_-_64658876_64658897	0	NA	11_-_64658875_64658897	No	4424.71	8.22669e-17	inf
MIMAT0000460_1=hsa-miR-194-5p=MI0000732	Nrm_LCL_YRI_NoTechReplicates.txt	11_-_64658876_64658897	0	NA	11_-_64658875_64658897	No	3182.35	8.19988e-16	inf
MIMAT0000460_1=hsa-miR-194-5p=MI0000732	Nrm_LCL_CEU_NoTechReplicates.txt	11_-_64658876_64658897	0	NA	11_-_64658875_64658897	No	2364.04	8.54641e-13	inf
MIMAT0004985=hsa-miR-942-5p=MI0005767	Nrm_LCL_CEU_NoTechReplicates.txt	1_+_117637277_117637298	1017.54	3.56694e-27	1_+_117637277_117637299	No	5148.55	1.45902e-34	2.33908	1_+_117637277_117637298	Yes	1017.54	3.56694e-27	-2.33908
MIMAT0004985=hsa-miR-942-5p=MI0005767	Nrm_LCL_FIN_NoTechReplicates.txt	1_+_117637277_117637298	1006.22	8.62126e-32	1_+_117637277_117637299	No	5112.31	5.52739e-33	2.34504	1_+_117637277_117637298	Yes	1006.22	8.62126e-32	-2.34504
MIMAT0004985=hsa-miR-942-5p=MI0005767	Nrm_LCL_GBR_NoTechReplicates.txt	1_+_117637277_117637298	1009.28	1.40815e-27	1_+_117637277_117637299	No	4408.51	1.71985e-33	2.12696	1_+_117637279_117637299	No	1258.57	3.40908e-32	-1.80851
MIMAT0004985=hsa-miR-942-5p=MI0005767	Nrm_LCL_YRI_NoTechReplicates.txt	1_+_117637277_117637298	1079.57	6.01141e-27	1_+_117637277_117637299	No	4384.47	3.70817e-34	2.02195	1_+_117637277_117637298	Yes	1079.57	6.01141e-27	-2.02195
MIMAT0004985=hsa-miR-942-5p=MI0005767	Nrm_LCL_TSI_NoTechReplicates.txt	1_+_117637277_117637298	1179.46	6.70374e-22	1_+_117637277_117637299	No	4191.03	2.20462e-27	1.82918	1_+_117637279_117637299	No	1188.97	4.98629e-37	-1.81759
MIMAT0000438=hsa-miR-152-3p=MI0000462	Nrm_LCL_CEU_NoTechReplicates.txt	17_-_46114540_46114560	615.624	1.48916e-19	17_-_46114538_46114560	No	4995.92	4.13753e-31	3.02063
MIMAT0000438=hsa-miR-152-3p=MI0000462	Nrm_LCL_FIN_NoTechReplicates.txt	17_-_46114540_46114560	540.483	4.04435e-22	17_-_46114538_46114560	No	4517.55	1.45177e-38	3.06322
MIMAT0000438=hsa-miR-152-3p=MI0000462	Nrm_LCL_YRI_NoTechReplicates.txt	17_-_46114540_46114560	530.002	6.60437e-21	17_-_46114538_46114560	No	4140.48	9.65998e-34	2.96573
MIMAT0000438=hsa-miR-152-3p=MI0000462	Nrm_LCL_GBR_NoTechReplicates.txt	17_-_46114540_46114560	600.101	2.83337e-19	17_-_46114538_46114560	No	3873.35	2.77017e-40	2.69031
MIMAT0000438=hsa-miR-152-3p=MI0000462	Nrm_LCL_TSI_NoTechReplicates.txt	17_-_46114540_46114560	549.706	2.53023e-19	17_-_46114538_46114560	No	3630.56	1.99665e-28	2.72346
MIMAT0004500=hsa-miR-26b-3p=MI0000084	Nrm_LCL_YRI_NoTechReplicates.txt	2_+_219267415_219267436	2120.48	1.76226e-28	2_+_219267415_219267435	No	4923.95	3.89469e-37	1.21542	2_+_219267415_219267436	Yes	2120.48	1.76226e-28	-1.21542
MIMAT0004500=hsa-miR-26b-3p=MI0000084	Nrm_LCL_TSI_NoTechReplicates.txt	2_+_219267415_219267436	1258.51	7.81179e-22	2_+_219267415_219267435	No	4172.58	4.04491e-36	1.72922	2_+_219267415_219267436	Yes	1258.51	7.81179e-22	-1.72922
MIMAT0004500=hsa-miR-26b-3p=MI0000084	Nrm_LCL_FIN_NoTechReplicates.txt	2_+_219267415_219267436	1611.65	2.33984e-30	2_+_219267415_219267435	No	3788.26	2.94009e-42	1.233	2_+_219267415_219267436	Yes	1611.65	2.33984e-30	-1.233
MIMAT0004500=hsa-miR-26b-3p=MI0000084	Nrm_LCL_GBR_NoTechReplicates.txt	2_+_219267415_219267436	1067.5	1.72217e-30	2_+_219267415_219267435	No	3649.75	3.48375e-47	1.77357	2_+_219267415_219267436	Yes	1067.5	1.72217e-30	-1.77357
MIMAT0004500=hsa-miR-26b-3p=MI0000084	Nrm_LCL_CEU_NoTechReplicates.txt	2_+_219267415_219267436	1353.74	1.10208e-27	2_+_219267415_219267435	No	3082.44	2.5782e-36	1.18713	2_+_219267415_219267436	Yes	1353.74	1.10208e-27	-1.18713
MIMAT0006789=hsa-miR-1468-5p=MI0003782	Nrm_LCL_CEU_NoTechReplicates.txt	X_-_63005935_63005955	103.631	3.92766e-11	X_-_63005934_63005955	No	4856.59	7.03329e-31	5.55042
MIMAT0006789=hsa-miR-1468-5p=MI0003782	Nrm_LCL_GBR_NoTechReplicates.txt	X_-_63005935_63005955	134.346	8.34461e-13	X_-_63005934_63005955	No	4514.64	1.3737e-30	5.07059
MIMAT0006789=hsa-miR-1468-5p=MI0003782	Nrm_LCL_FIN_NoTechReplicates.txt	X_-_63005935_63005955	108.041	9.91194e-12	X_-_63005934_63005955	No	4357.18	6.68578e-32	5.33375
MIMAT0006789=hsa-miR-1468-5p=MI0003782	Nrm_LCL_YRI_NoTechReplicates.txt	X_-_63005935_63005955	104.315	2.34148e-06	X_-_63005934_63005955	No	3999.3	1.83199e-23	5.26073
MIMAT0006789=hsa-miR-1468-5p=MI0003782	Nrm_LCL_TSI_NoTechReplicates.txt	X_-_63005935_63005955	103.751	2.07584e-10	X_-_63005934_63005955	No	3855.8	3.82449e-27	5.21583
MIMAT0003884=hsa-miR-454-5p=MI0003820	Nrm_LCL_YRI_NoTechReplicates.txt	17_-_57215189_57215210	4781.61	1.45604e-37	17_-_57215189_57215210	Yes	4781.61	1.45604e-37	0
MIMAT0003884=hsa-miR-454-5p=MI0003820	Nrm_LCL_FIN_NoTechReplicates.txt	17_-_57215189_57215210	3274.85	6.9067e-33	17_-_57215189_57215210	Yes	3274.85	6.9067e-33	0
MIMAT0003884=hsa-miR-454-5p=MI0003820	Nrm_LCL_CEU_NoTechReplicates.txt	17_-_57215189_57215210	3068.48	1.12275e-32	17_-_57215189_57215210	Yes	3068.48	1.12275e-32	0
MIMAT0003884=hsa-miR-454-5p=MI0003820	Nrm_LCL_GBR_NoTechReplicates.txt	17_-_57215189_57215210	2924.68	3.10509e-35	17_-_57215189_57215210	Yes	2924.68	3.10509e-35	0
MIMAT0003884=hsa-miR-454-5p=MI0003820	Nrm_LCL_TSI_NoTechReplicates.txt	17_-_57215189_57215210	2697.35	5.67909e-35	17_-_57215189_57215210	Yes	2697.35	5.67909e-35	0
MIMAT0000280=hsa-miR-223-3p=MI0000300	Nrm_LCL_YRI_NoTechReplicates.txt	X_+_65238779_65238800	4759.61	3.05326e-27	X_+_65238779_65238800	Yes	4759.61	3.05326e-27	0	X_+_65238779_65238801	No	3503.31	4.23838e-22	-0.442127
MIMAT0000280=hsa-miR-223-3p=MI0000300	Nrm_LCL_TSI_NoTechReplicates.txt	X_+_65238779_65238800	2744.27	2.38177e-23	X_+_65238779_65238800	Yes	2744.27	2.38177e-23	0	X_+_65238779_65238801	No	2002.68	8.7786e-22	-0.454493
MIMAT0000280=hsa-miR-223-3p=MI0000300	Nrm_LCL_GBR_NoTechReplicates.txt	X_+_65238779_65238800	2404.72	1.63157e-23	X_+_65238779_65238800	Yes	2404.72	1.63157e-23	0	X_+_65238779_65238801	No	1909.65	2.84382e-22	-0.332556
MIMAT0004955=hsa-miR-374b-5p=MI0005566	Nrm_LCL_CEU_NoTechReplicates.txt	X_-_73438422_73438443	2571.21	3.6237e-32	X_-_73438423_73438443	No	4757.09	1.45575e-38	0.887631	X_-_73438422_73438443	Yes	2571.21	3.6237e-32	-0.887631
MIMAT0004955=hsa-miR-374b-5p=MI0005566	Nrm_LCL_GBR_NoTechReplicates.txt	X_-_73438422_73438443	2354.87	1.0076e-35	X_-_73438423_73438443	No	4483.8	1.76765e-42	0.929077	X_-_73438422_73438443	Yes	2354.87	1.0076e-35	-0.929077
MIMAT0004955=hsa-miR-374b-5p=MI0005566	Nrm_LCL_YRI_NoTechReplicates.txt	X_-_73438422_73438443	2827.3	3.63151e-34	X_-_73438423_73438443	No	4301.61	7.53151e-37	0.605454	X_-_73438422_73438443	Yes	2827.3	3.63151e-34	-0.605454
MIMAT0004955=hsa-miR-374b-5p=MI0005566	Nrm_LCL_FIN_NoTechReplicates.txt	X_-_73438422_73438443	2155.88	1.25401e-37	X_-_73438423_73438443	No	4198.95	5.67052e-37	0.961752	X_-_73438422_73438443	Yes	2155.88	1.25401e-37	-0.961752
MIMAT0004955=hsa-miR-374b-5p=MI0005566	Nrm_LCL_TSI_NoTechReplicates.txt	X_-_73438422_73438443	2301.18	1.25109e-32	X_-_73438423_73438443	No	4087.7	8.40978e-41	0.828916	X_-_73438422_73438443	Yes	2301.18	1.25109e-32	-0.828916
MIMAT0004553=hsa-miR-7-1-3p=MI0000263	Nrm_LCL_YRI_NoTechReplicates.txt	9_-_86584686_86584707	4747.27	7.43175e-43	9_-_86584686_86584707	Yes	4747.27	7.43175e-43	0	9_-_86584689_86584707	No	1366.83	2.00288e-31	-1.79627
MIMAT0004553=hsa-miR-7-1-3p=MI0000263	Nrm_LCL_GBR_NoTechReplicates.txt	9_-_86584686_86584707	3995.72	2.5379e-42	9_-_86584686_86584707	Yes	3995.72	2.5379e-42	0	9_-_86584689_86584707	No	2422.02	1.55324e-31	-0.722241
MIMAT0004553=hsa-miR-7-1-3p=MI0000263	Nrm_LCL_CEU_NoTechReplicates.txt	9_-_86584686_86584707	3979.62	7.54454e-37	9_-_86584686_86584707	Yes	3979.62	7.54454e-37	0	9_-_86584689_86584707	No	2408.15	2.56005e-22	-0.724703
MIMAT0004553=hsa-miR-7-1-3p=MI0000263	Nrm_LCL_TSI_NoTechReplicates.txt	9_-_86584686_86584707	3937.57	9.54734e-43	9_-_86584686_86584707	Yes	3937.57	9.54734e-43	0	9_-_86584689_86584707	No	2501.73	7.84225e-28	-0.654377
MIMAT0004553=hsa-miR-7-1-3p=MI0000263	Nrm_LCL_FIN_NoTechReplicates.txt	9_-_86584686_86584707	3456.53	7.96551e-40	9_-_86584686_86584707	Yes	3456.53	7.96551e-40	0	9_-_86584689_86584707	No	2062.45	2.65453e-32	-0.744966
MIMAT0000731=hsa-miR-378a-5p=MI0000786	Nrm_LCL_YRI_NoTechReplicates.txt	5_+_149112392_149112413	4719.53	8.05938e-41	5_+_149112392_149112413	Yes	4719.53	8.05938e-41	0	5_+_149112392_149112412	No	1208.65	5.35502e-33	-1.96525
MIMAT0000731=hsa-miR-378a-5p=MI0000786	Nrm_LCL_CEU_NoTechReplicates.txt	5_+_149112392_149112413	4602.35	1.7384e-29	5_+_149112392_149112413	Yes	4602.35	1.7384e-29	0	5_+_149112392_149112412	No	1140.89	1.57809e-27	-2.01221
MIMAT0000731=hsa-miR-378a-5p=MI0000786	Nrm_LCL_FIN_NoTechReplicates.txt	5_+_149112392_149112413	4305.65	2.92232e-40	5_+_149112392_149112413	Yes	4305.65	2.92232e-40	0	5_+_149112392_149112412	No	1131.32	8.98154e-34	-1.92822
MIMAT0000731=hsa-miR-378a-5p=MI0000786	Nrm_LCL_TSI_NoTechReplicates.txt	5_+_149112392_149112413	3457.65	1.99153e-30	5_+_149112392_149112413	Yes	3457.65	1.99153e-30	0	5_+_149112392_149112412	No	1147.86	6.12175e-33	-1.59084
MIMAT0000731=hsa-miR-378a-5p=MI0000786	Nrm_LCL_GBR_NoTechReplicates.txt	5_+_149112392_149112413	3276.7	1.2406e-43	5_+_149112392_149112413	Yes	3276.7	1.2406e-43	0	5_+_149112392_149112412	No	1013.7	5.45637e-28	-1.69262
MIMAT0000069=hsa-miR-16-5p=MI0000070	Nrm_LCL_TSI_NoTechReplicates.txt	13_-_50623163_50623184	0	NA	13_-_50623161_50623184	No	4638.72	9.12588e-19	inf
MIMAT0000069=hsa-miR-16-5p=MI0000070	Nrm_LCL_FIN_NoTechReplicates.txt	13_-_50623163_50623184	0	NA	13_-_50623161_50623184	No	4350.62	6.90725e-22	inf
MIMAT0000069=hsa-miR-16-5p=MI0000070	Nrm_LCL_CEU_NoTechReplicates.txt	13_-_50623163_50623184	0	NA	13_-_50623161_50623184	No	4061.76	1.40162e-16	inf
MIMAT0000069=hsa-miR-16-5p=MI0000070	Nrm_LCL_GBR_NoTechReplicates.txt	13_-_50623163_50623184	0	NA	13_-_50623161_50623184	No	4031.86	2.32466e-28	inf
MIMAT0000069=hsa-miR-16-5p=MI0000070	Nrm_LCL_YRI_NoTechReplicates.txt	13_-_50623163_50623184	0	NA	13_-_50623161_50623184	No	4014.23	8.4427e-26	inf
MIMAT0004487=hsa-let-7f-2-3p=MI0000068	Nrm_LCL_FIN_NoTechReplicates.txt	X_-_53584157_53584178	4630.91	2.44802e-39	X_-_53584157_53584178	Yes	4630.91	2.44802e-39	0	X_-_53584158_53584178	No	327.677	1.10666e-18	-3.82095
MIMAT0004487=hsa-let-7f-2-3p=MI0000068	Nrm_LCL_YRI_NoTechReplicates.txt	X_-_53584157_53584178	4601.8	4.65047e-34	X_-_53584157_53584178	Yes	4601.8	4.65047e-34	0	X_-_53584158_53584178	No	289.456	8.54927e-20	-3.99078
MIMAT0004487=hsa-let-7f-2-3p=MI0000068	Nrm_LCL_CEU_NoTechReplicates.txt	X_-_53584157_53584178	4390.7	3.26882e-35	X_-_53584157_53584178	Yes	4390.7	3.26882e-35	0	X_-_53584158_53584178	No	315.925	8.02467e-17	-3.7968
MIMAT0004487=hsa-let-7f-2-3p=MI0000068	Nrm_LCL_GBR_NoTechReplicates.txt	X_-_53584157_53584178	4035.31	6.78834e-40	X_-_53584157_53584178	Yes	4035.31	6.78834e-40	0	X_-_53584158_53584178	No	376.423	6.07222e-21	-3.42225
MIMAT0004487=hsa-let-7f-2-3p=MI0000068	Nrm_LCL_TSI_NoTechReplicates.txt	X_-_53584157_53584178	3589.33	8.27833e-31	X_-_53584157_53584178	Yes	3589.33	8.27833e-31	0	X_-_53584158_53584178	No	316.736	3.20581e-17	-3.50236
MIMAT0004949=hsa-miR-877-5p=MI0005561	Nrm_LCL_CEU_NoTechReplicates.txt	6_+_30552109_30552128	162.165	6.4954e-14	6_+_30552109_30552131	No	4610.73	1.85343e-34	4.82946	6_+_30552110_30552131	No	2347.75	3.38348e-29	-0.973714
MIMAT0004949=hsa-miR-877-5p=MI0005561	Nrm_LCL_GBR_NoTechReplicates.txt	6_+_30552109_30552128	173.838	1.77908e-16	6_+_30552109_30552131	No	4036.78	2.97769e-37	4.53739	6_+_30552109_30552130	No	1958.31	3.29866e-24	-1.04359
MIMAT0004949=hsa-miR-877-5p=MI0005561	Nrm_LCL_FIN_NoTechReplicates.txt	6_+_30552109_30552128	197.543	2.8663e-16	6_+_30552109_30552131	No	3911.22	1.49164e-37	4.30738	6_+_30552109_30552130	No	2036.08	8.06386e-29	-0.941822
MIMAT0004949=hsa-miR-877-5p=MI0005561	Nrm_LCL_TSI_NoTechReplicates.txt	6_+_30552109_30552128	161.905	4.9408e-14	6_+_30552109_30552131	No	3462.31	1.18102e-32	4.41851	6_+_30552109_30552130	No	1861.44	2.19302e-24	-0.895315
MIMAT0004949=hsa-miR-877-5p=MI0005561	Nrm_LCL_YRI_NoTechReplicates.txt	6_+_30552109_30552128	174.149	2.02219e-12	6_+_30552109_30552131	No	3451.12	3.02408e-40	4.30867	6_+_30552110_30552131	No	1974.28	3.32999e-30	-0.805739
MIMAT0000455=hsa-miR-185-5p=MI0000482	Nrm_LCL_YRI_NoTechReplicates.txt	22_+_20020676_20020697	4505.43	4.79245e-28	22_+_20020676_20020697	Yes	4505.43	4.79245e-28	0
MIMAT0000455=hsa-miR-185-5p=MI0000482	Nrm_LCL_CEU_NoTechReplicates.txt	22_+_20020676_20020697	4389.64	1.45785e-29	22_+_20020676_20020697	Yes	4389.64	1.45785e-29	0
MIMAT0000455=hsa-miR-185-5p=MI0000482	Nrm_LCL_TSI_NoTechReplicates.txt	22_+_20020676_20020697	4055.95	1.07787e-27	22_+_20020676_20020697	Yes	4055.95	1.07787e-27	0
MIMAT0000455=hsa-miR-185-5p=MI0000482	Nrm_LCL_GBR_NoTechReplicates.txt	22_+_20020676_20020697	3754.48	8.77339e-32	22_+_20020676_20020697	Yes	3754.48	8.77339e-32	0
MIMAT0000455=hsa-miR-185-5p=MI0000482	Nrm_LCL_FIN_NoTechReplicates.txt	22_+_20020676_20020697	3535.35	3.10957e-28	22_+_20020676_20020697	Yes	3535.35	3.10957e-28	0
MIMAT0000727=hsa-miR-374a-5p=MI0000782	Nrm_LCL_GBR_NoTechReplicates.txt	X_-_73507160_73507181	2651.71	4.2154e-26	X_-_73507161_73507181	No	4495.24	3.86455e-34	0.761476	X_-_73507160_73507181	Yes	2651.71	4.2154e-26	-0.761476
MIMAT0000727=hsa-miR-374a-5p=MI0000782	Nrm_LCL_TSI_NoTechReplicates.txt	X_-_73507160_73507181	2380.99	4.36107e-28	X_-_73507161_73507181	No	4337.32	5.79529e-28	0.865243	X_-_73507160_73507181	Yes	2380.99	4.36107e-28	-0.865243
MIMAT0000727=hsa-miR-374a-5p=MI0000782	Nrm_LCL_CEU_NoTechReplicates.txt	X_-_73507160_73507181	2057.24	1.38877e-26	X_-_73507161_73507181	No	4171.16	5.07016e-30	1.01974	X_-_73507160_73507181	Yes	2057.24	1.38877e-26	-1.01974
MIMAT0000727=hsa-miR-374a-5p=MI0000782	Nrm_LCL_FIN_NoTechReplicates.txt	X_-_73507160_73507181	2055.93	5.94259e-31	X_-_73507161_73507181	No	4126.53	1.36991e-33	1.00514	X_-_73507160_73507181	Yes	2055.93	5.94259e-31	-1.00514
MIMAT0000727=hsa-miR-374a-5p=MI0000782	Nrm_LCL_YRI_NoTechReplicates.txt	X_-_73507160_73507181	3160.67	3.11398e-34	X_-_73507161_73507181	No	3854.53	2.77051e-28	0.286327	X_-_73507160_73507181	Yes	3160.67	3.11398e-34	-0.286327
MIMAT0017992=hsa-miR-3614-5p=MI0016004	Nrm_LCL_YRI_NoTechReplicates.txt	17_-_54968680_54968702	142.9	5.79664e-10	17_-_54968681_54968702	No	4196.34	1.02529e-18	4.87605	17_-_54968680_54968702	Yes	142.9	5.79664e-10	-4.87605
MIMAT0017992=hsa-miR-3614-5p=MI0016004	Nrm_LCL_TSI_NoTechReplicates.txt	17_-_54968680_54968702	138.614	3.9714e-11	17_-_54968681_54968702	No	3257.55	8.56056e-22	4.55464	17_-_54968682_54968702	No	170.309	4.87414e-10	-4.25756
MIMAT0017992=hsa-miR-3614-5p=MI0016004	Nrm_LCL_GBR_NoTechReplicates.txt	17_-_54968680_54968702	99.9868	6.28666e-10	17_-_54968681_54968702	No	3082.46	4.03396e-24	4.9462	17_-_54968682_54968702	No	126.551	4.03431e-13	-4.60629
MIMAT0004673=hsa-miR-29c-5p=MI0000735	Nrm_LCL_CEU_NoTechReplicates.txt	1_-_207975248_207975269	286.562	3.46822e-15	1_-_207975245_207975267	No	4020.72	2.01968e-26	3.81053	1_-_207975249_207975269	No	757.203	1.44792e-18	-2.4087	1_-_207975244_207975267	No	402.57	3.20041e-16	-0.911441
MIMAT0004673=hsa-miR-29c-5p=MI0000735	Nrm_LCL_TSI_NoTechReplicates.txt	1_-_207975248_207975269	206.881	1.6836e-11	1_-_207975245_207975267	No	3725.72	8.56548e-24	4.17065	1_-_207975249_207975269	No	679.191	4.18971e-21	-2.45563	1_-_207975244_207975267	No	423.712	5.36076e-16	-0.680732
MIMAT0004673=hsa-miR-29c-5p=MI0000735	Nrm_LCL_FIN_NoTechReplicates.txt	1_-_207975248_207975269	230.058	9.09896e-14	1_-_207975245_207975267	No	3603.88	1.30581e-21	3.96948	1_-_207975249_207975269	No	689.877	3.2123e-20	-2.38514	1_-_207975244_207975267	No	386.224	6.89636e-14	-0.836903
MIMAT0004673=hsa-miR-29c-5p=MI0000735	Nrm_LCL_GBR_NoTechReplicates.txt	1_-_207975248_207975269	249.757	4.61319e-17	1_-_207975245_207975267	No	3005.19	3.55733e-30	3.58886	1_-_207975249_207975269	No	719.024	4.64036e-24	-2.06334	1_-_207975244_207975267	No	348.579	1.21931e-16	-1.04455
MIMAT0004673=hsa-miR-29c-5p=MI0000735	Nrm_LCL_YRI_NoTechReplicates.txt	1_-_207975248_207975269	162.203	9.3751e-12	1_-_207975245_207975267	No	2880.1	6.47526e-24	4.15024	1_-_207975249_207975269	No	490.633	7.76752e-24	-2.5534	1_-_207975244_207975267	No	288.512	2.00047e-16	-0.766012
MIMAT0000761=hsa-miR-324-5p=MI0000813	Nrm_LCL_GBR_NoTechReplicates.txt	17_-_7126661_7126683	1339.39	1.01248e-35	17_-_7126662_7126683	No	4018.28	2.09276e-21	1.58501	17_-_7126661_7126683	Yes	1339.39	1.01248e-35	-1.58501
MIMAT0000761=hsa-miR-324-5p=MI0000813	Nrm_LCL_TSI_NoTechReplicates.txt	17_-_7126661_7126683	1277.04	1.69605e-26	17_-_7126662_7126683	No	3857.53	6.8097e-43	1.59487	17_-_7126661_7126683	Yes	1277.04	1.69605e-26	-1.59487
MIMAT0000761=hsa-miR-324-5p=MI0000813	Nrm_LCL_CEU_NoTechReplicates.txt	17_-_7126661_7126683	1727.99	6.34481e-32	17_-_7126662_7126683	No	3838.7	4.21198e-33	1.15152	17_-_7126661_7126683	Yes	1727.99	6.34481e-32	-1.15152
MIMAT0000761=hsa-miR-324-5p=MI0000813	Nrm_LCL_FIN_NoTechReplicates.txt	17_-_7126661_7126683	1428.14	1.67993e-27	17_-_7126662_7126683	No	3838.63	1.56327e-40	1.42646	17_-_7126661_7126683	Yes	1428.14	1.67993e-27	-1.42646
MIMAT0000761=hsa-miR-324-5p=MI0000813	Nrm_LCL_YRI_NoTechReplicates.txt	17_-_7126661_7126683	1118.16	1.59424e-31	17_-_7126662_7126683	No	3037.44	3.49536e-40	1.44172	17_-_7126661_7126683	Yes	1118.16	1.59424e-31	-1.44172
MIMAT0004607=hsa-miR-138-1-3p=MI0000476	Nrm_LCL_CEU_NoTechReplicates.txt	3_+_44155766_44155787	113.026	1.96383e-06	3_+_44155764_44155786	No	3977.29	2.62746e-11	5.13705	3_+_44155766_44155786	No	1454.74	3.92635e-12	-1.45102
MIMAT0004607=hsa-miR-138-1-3p=MI0000476	Nrm_LCL_YRI_NoTechReplicates.txt	3_+_44155766_44155787	103.222	7.02244e-09	3_+_44155764_44155786	No	2887.08	3.02111e-11	4.80579	3_+_44155766_44155786	No	1056.62	3.4026e-11	-1.45015
MIMAT0003266=hsa-miR-598-3p=MI0003610	Nrm_LCL_YRI_NoTechReplicates.txt	8_-_10892731_10892752	3770.82	1.05449e-46	8_-_10892731_10892752	Yes	3770.82	1.05449e-46	0
MIMAT0003266=hsa-miR-598-3p=MI0003610	Nrm_LCL_GBR_NoTechReplicates.txt	8_-_10892731_10892752	3591.91	2.99863e-44	8_-_10892731_10892752	Yes	3591.91	2.99863e-44	0
MIMAT0003266=hsa-miR-598-3p=MI0003610	Nrm_LCL_FIN_NoTechReplicates.txt	8_-_10892731_10892752	3276.61	6.95905e-44	8_-_10892731_10892752	Yes	3276.61	6.95905e-44	0
MIMAT0003266=hsa-miR-598-3p=MI0003610	Nrm_LCL_TSI_NoTechReplicates.txt	8_-_10892731_10892752	3035.39	2.93371e-36	8_-_10892731_10892752	Yes	3035.39	2.93371e-36	0
MIMAT0003266=hsa-miR-598-3p=MI0003610	Nrm_LCL_CEU_NoTechReplicates.txt	8_-_10892731_10892752	3000.4	5.87768e-34	8_-_10892731_10892752	Yes	3000.4	5.87768e-34	0
MIMAT0004603=hsa-miR-125b-2-3p=MI0000470	Nrm_LCL_CEU_NoTechReplicates.txt	21_+_17962610_17962631	40.5793	0.00143419	21_+_17962612_17962632	No	3535.7	2.51889e-10	6.44511	21_+_17962612_17962633	No	2327.25	1.02668e-08	-0.603367
MIMAT0004509=hsa-miR-93-3p=MI0000095	Nrm_LCL_YRI_NoTechReplicates.txt	7_-_99691400_99691421	833.381	5.00318e-28	7_-_99691399_99691421	No	3438.56	3.57993e-31	2.04475	7_-_99691400_99691421	Yes	833.381	5.00318e-28	-2.04475	7_-_99691398_99691421	No	335.629	1.71895e-17	-1.31211
MIMAT0004509=hsa-miR-93-3p=MI0000095	Nrm_LCL_CEU_NoTechReplicates.txt	7_-_99691400_99691421	609.506	1.76509e-20	7_-_99691399_99691421	No	2784.04	1.45756e-34	2.19147	7_-_99691400_99691421	Yes	609.506	1.76509e-20	-2.19147	7_-_99691398_99691421	No	217.652	1.23257e-16	-1.48561
MIMAT0004509=hsa-miR-93-3p=MI0000095	Nrm_LCL_FIN_NoTechReplicates.txt	7_-_99691400_99691421	518.559	4.13998e-23	7_-_99691399_99691421	No	2569.83	2.50253e-32	2.30909	7_-_99691400_99691421	Yes	518.559	4.13998e-23	-2.30909	7_-_99691398_99691421	No	219.516	4.90672e-14	-1.24018
MIMAT0004509=hsa-miR-93-3p=MI0000095	Nrm_LCL_TSI_NoTechReplicates.txt	7_-_99691400_99691421	549.052	1.99154e-19	7_-_99691399_99691421	No	2291.65	6.92232e-34	2.06137	7_-_99691400_99691421	Yes	549.052	1.99154e-19	-2.06137	7_-_99691398_99691421	No	161.805	2.99158e-11	-1.76269
MIMAT0005797=hsa-miR-1301-3p=MI0003815	Nrm_LCL_YRI_NoTechReplicates.txt	2_-_25551520_25551543	686.517	2.36282e-26	2_-_25551522_25551543	No	3430.27	4.83776e-44	2.32095	2_-_25551523_25551543	No	1685.85	7.65805e-28	-1.02484
MIMAT0005797=hsa-miR-1301-3p=MI0003815	Nrm_LCL_CEU_NoTechReplicates.txt	2_-_25551520_25551543	522.372	8.37216e-21	2_-_25551522_25551543	No	2437.08	3.94876e-32	2.222	2_-_25551523_25551543	No	1419.1	4.96934e-29	-0.780173
MIMAT0005797=hsa-miR-1301-3p=MI0003815	Nrm_LCL_FIN_NoTechReplicates.txt	2_-_25551520_25551543	492.843	4.26506e-23	2_-_25551522_25551543	No	2364.64	1.85117e-41	2.26242	2_-_25551523_25551543	No	1444.69	5.69341e-41	-0.710862
MIMAT0005797=hsa-miR-1301-3p=MI0003815	Nrm_LCL_TSI_NoTechReplicates.txt	2_-_25551520_25551543	345.777	3.29275e-19	2_-_25551522_25551543	No	2292.51	1.41127e-32	2.72901	2_-_25551523_25551543	No	1390.22	1.06886e-28	-0.721615
MIMAT0019880=hsa-miR-4746-5p=MI0017385	Nrm_LCL_YRI_NoTechReplicates.txt	19_+_4445984_4446006	3429.96	4.43599e-36	19_+_4445984_4446006	Yes	3429.96	4.43599e-36	0
MIMAT0019880=hsa-miR-4746-5p=MI0017385	Nrm_LCL_CEU_NoTechReplicates.txt	19_+_4445984_4446006	2536.36	9.26943e-29	19_+_4445984_4446006	Yes	2536.36	9.26943e-29	0
MIMAT0020958=hsa-miR-4482-3p=MI0016843	Nrm_LCL_YRI_NoTechReplicates.txt	10_-_106028099_106028120	447.774	1.24017e-19	10_-_106028100_106028120	No	3416.98	2.76171e-26	2.93188
MIMAT0004589=hsa-miR-30b-3p=MI0000441	Nrm_LCL_TSI_NoTechReplicates.txt	8_-_135812775_135812796	3408.09	6.40285e-29	8_-_135812775_135812796	Yes	3408.09	6.40285e-29	0
MIMAT0004589=hsa-miR-30b-3p=MI0000441	Nrm_LCL_GBR_NoTechReplicates.txt	8_-_135812775_135812796	3260.76	5.44314e-36	8_-_135812775_135812796	Yes	3260.76	5.44314e-36	0
MIMAT0004589=hsa-miR-30b-3p=MI0000441	Nrm_LCL_YRI_NoTechReplicates.txt	8_-_135812775_135812796	2780.71	2.04147e-20	8_-_135812775_135812796	Yes	2780.71	2.04147e-20	0
MIMAT0004589=hsa-miR-30b-3p=MI0000441	Nrm_LCL_CEU_NoTechReplicates.txt	8_-_135812775_135812796	2288.71	3.02815e-20	8_-_135812775_135812796	Yes	2288.71	3.02815e-20	0
MIMAT0005825=hsa-miR-1180-3p=MI0006273	Nrm_LCL_CEU_NoTechReplicates.txt	17_-_19247826_19247847	3321.59	1.0604e-19	17_-_19247826_19247847	Yes	3321.59	1.0604e-19	0
MIMAT0005825=hsa-miR-1180-3p=MI0006273	Nrm_LCL_FIN_NoTechReplicates.txt	17_-_19247826_19247847	3217.36	4.47771e-32	17_-_19247826_19247847	Yes	3217.36	4.47771e-32	0
MIMAT0005825=hsa-miR-1180-3p=MI0006273	Nrm_LCL_YRI_NoTechReplicates.txt	17_-_19247826_19247847	2879.88	3.34861e-29	17_-_19247826_19247847	Yes	2879.88	3.34861e-29	0
MIMAT0004797=hsa-miR-582-3p=MI0003589	Nrm_LCL_YRI_NoTechReplicates.txt	5_-_58999456_58999477	3186.41	2.48852e-15	5_-_58999456_58999477	Yes	3186.41	2.48852e-15	0	5_-_58999457_58999477	No	241.381	1.13356e-12	-3.72255
MIMAT0004797=hsa-miR-582-3p=MI0003589	Nrm_LCL_CEU_NoTechReplicates.txt	5_-_58999456_58999477	3003.18	8.02178e-16	5_-_58999456_58999477	Yes	3003.18	8.02178e-16	0	5_-_58999457_58999477	No	264.305	3.77526e-08	-3.50622
MIMAT0004797=hsa-miR-582-3p=MI0003589	Nrm_LCL_GBR_NoTechReplicates.txt	5_-_58999456_58999477	2505.44	2.17507e-20	5_-_58999456_58999477	Yes	2505.44	2.17507e-20	0	5_-_58999457_58999477	No	268.685	5.02846e-14	-3.22108
MIMAT0004486=hsa-let-7f-1-3p=MI0000067	Nrm_LCL_YRI_NoTechReplicates.txt	9_+_96938691_96938712	3133.06	2.45864e-29	9_+_96938691_96938712	Yes	3133.06	2.45864e-29	0
MIMAT0004486=hsa-let-7f-1-3p=MI0000067	Nrm_LCL_FIN_NoTechReplicates.txt	9_+_96938691_96938712	2912.83	7.84207e-34	9_+_96938691_96938712	Yes	2912.83	7.84207e-34	0
MIMAT0004486=hsa-let-7f-1-3p=MI0000067	Nrm_LCL_CEU_NoTechReplicates.txt	9_+_96938691_96938712	2772.16	1.10451e-26	9_+_96938691_96938712	Yes	2772.16	1.10451e-26	0
MIMAT0000269=hsa-miR-212-3p=MI0000288	Nrm_LCL_CEU_NoTechReplicates.txt	17_-_1953584_1953604	3044.6	4.06215e-19	17_-_1953584_1953604	Yes	3044.6	4.06215e-19	0
MIMAT0000269=hsa-miR-212-3p=MI0000288	Nrm_LCL_YRI_NoTechReplicates.txt	17_-_1953584_1953604	2778.66	1.04969e-20	17_-_1953584_1953604	Yes	2778.66	1.04969e-20	0
MIMAT0000269=hsa-miR-212-3p=MI0000288	Nrm_LCL_FIN_NoTechReplicates.txt	17_-_1953584_1953604	2333.52	6.40131e-18	17_-_1953584_1953604	Yes	2333.52	6.40131e-18	0
MIMAT0009199=hsa-miR-365a-5p=MI0000767	Nrm_LCL_TSI_NoTechReplicates.txt	16_+_14403157_14403179	2971.06	4.94749e-32	16_+_14403157_14403179	Yes	2971.06	4.94749e-32	0	16_+_14403157_14403177	No	1092.18	3.69698e-29	-1.44377
MIMAT0009199=hsa-miR-365a-5p=MI0000767	Nrm_LCL_GBR_NoTechReplicates.txt	16_+_14403157_14403179	2855.4	7.269e-30	16_+_14403157_14403179	Yes	2855.4	7.269e-30	0	16_+_14403157_14403177	No	914.307	1.13862e-33	-1.64294
MIMAT0009199=hsa-miR-365a-5p=MI0000767	Nrm_LCL_FIN_NoTechReplicates.txt	16_+_14403157_14403179	2852.49	5.02255e-44	16_+_14403157_14403179	Yes	2852.49	5.02255e-44	0	16_+_14403157_14403177	No	800.899	2.90593e-31	-1.83253
MIMAT0009199=hsa-miR-365a-5p=MI0000767	Nrm_LCL_CEU_NoTechReplicates.txt	16_+_14403157_14403179	2755.4	1.34653e-23	16_+_14403157_14403179	Yes	2755.4	1.34653e-23	0	16_+_14403157_14403177	No	725.846	2.22568e-19	-1.92453
MIMAT0009199=hsa-miR-365a-5p=MI0000767	Nrm_LCL_YRI_NoTechReplicates.txt	16_+_14403157_14403179	2437.33	2.33881e-19	16_+_14403157_14403179	Yes	2437.33	2.33881e-19	0	16_+_14403157_14403177	No	719.894	8.27763e-23	-1.75944
MIMAT0019058=hsa-miR-4521=MI0016887	Nrm_LCL_YRI_NoTechReplicates.txt	17_+_8090266_8090287	78.9837	1.23817e-05	17_+_8090266_8090291	No	2963.13	9.52863e-26	5.22942	17_+_8090266_8090290	No	1775.49	1.54216e-19	-0.738903	17_+_8090266_8090289	No	449.983	9.9551e-20	-1.98028	17_+_8090266_8090292	No	411.512	5.78629e-17	-0.128934
MIMAT0019058=hsa-miR-4521=MI0016887	Nrm_LCL_TSI_NoTechReplicates.txt	17_+_8090266_8090287	55.1829	5.33965e-07	17_+_8090266_8090291	No	2783.17	1.33383e-20	5.65636	17_+_8090266_8090290	No	1633.36	8.37546e-24	-0.768885	17_+_8090266_8090289	No	473.21	2.85653e-19	-1.78729	17_+_8090266_8090292	No	417.015	2.31848e-15	-0.182382
MIMAT0019058=hsa-miR-4521=MI0016887	Nrm_LCL_CEU_NoTechReplicates.txt	17_+_8090266_8090287	47.0976	2.206e-07	17_+_8090266_8090291	No	2494.61	3.35774e-14	5.72702	17_+_8090266_8090290	No	1473.23	2.10691e-11	-0.759826	17_+_8090266_8090289	No	305.974	7.0926e-17	-2.26751	17_+_8090266_8090292	No	271.662	1.76592e-13	-0.171596
MIMAT0019058=hsa-miR-4521=MI0016887	Nrm_LCL_GBR_NoTechReplicates.txt	17_+_8090266_8090287	54.752	5.29035e-07	17_+_8090266_8090291	No	2451.03	1.15983e-20	5.48433	17_+_8090266_8090290	No	1381.63	1.78801e-19	-0.82702	17_+_8090266_8090289	No	436.506	5.21136e-15	-1.6623	17_+_8090266_8090292	No	433.567	5.26615e-13	-0.00974661
MIMAT0000690=hsa-miR-296-5p=MI0000747	Nrm_LCL_YRI_NoTechReplicates.txt	20_-_57392716_57392736	2897.01	1.5763e-43	20_-_57392716_57392736	Yes	2897.01	1.5763e-43	0	20_-_57392717_57392736	No	306.325	8.95415e-15	-3.24143
MIMAT0000690=hsa-miR-296-5p=MI0000747	Nrm_LCL_CEU_NoTechReplicates.txt	20_-_57392716_57392736	2603.78	5.87955e-34	20_-_57392716_57392736	Yes	2603.78	5.87955e-34	0	20_-_57392717_57392736	No	288.101	5.35186e-20	-3.17596
MIMAT0000690=hsa-miR-296-5p=MI0000747	Nrm_LCL_FIN_NoTechReplicates.txt	20_-_57392716_57392736	2348.75	4.83356e-43	20_-_57392716_57392736	Yes	2348.75	4.83356e-43	0	20_-_57392717_57392736	No	320.715	5.96941e-23	-2.87252
MIMAT0004694=hsa-miR-342-5p=MI0000805	Nrm_LCL_GBR_NoTechReplicates.txt	14_+_100576010_100576030	619.703	1.24801e-19	14_+_100576010_100576035	No	2724.64	1.97602e-29	2.13642	14_+_100576010_100576032	No	2135.39	4.51856e-35	-0.351569	14_+_100576010_100576036	No	2110.49	1.48874e-26	-0.0169191
MIMAT0004694=hsa-miR-342-5p=MI0000805	Nrm_LCL_YRI_NoTechReplicates.txt	14_+_100576010_100576030	316.572	1.96106e-17	14_+_100576010_100576035	No	2536.09	1.08197e-28	3.002	14_+_100576010_100576036	No	2181.39	2.96977e-25	-0.217356	14_+_100576011_100576035	No	1780.13	8.60203e-28	-0.293266
MIMAT0004694=hsa-miR-342-5p=MI0000805	Nrm_LCL_CEU_NoTechReplicates.txt	14_+_100576010_100576030	416.699	3.22184e-19	14_+_100576010_100576035	No	2360.7	2.11676e-25	2.50213	14_+_100576010_100576032	No	1974.46	8.3504e-32	-0.25775	14_+_100576010_100576036	No	1840.12	7.42546e-23	-0.10166
MIMAT0000069_1=hsa-miR-16-5p=MI0000115	Nrm_LCL_GBR_NoTechReplicates.txt	3_+_160122542_160122563	0	NA	3_+_160122542_160122565	No	2692.48	7.32681e-36	inf	3_+_160122541_160122563	No	508.654	3.45951e-18	-2.40418
MIMAT0000069_1=hsa-miR-16-5p=MI0000115	Nrm_LCL_FIN_NoTechReplicates.txt	3_+_160122542_160122563	0	NA	3_+_160122542_160122565	No	2572.95	3.46213e-34	inf	3_+_160122541_160122563	No	602.735	1.67859e-18	-2.09383
MIMAT0000069_1=hsa-miR-16-5p=MI0000115	Nrm_LCL_CEU_NoTechReplicates.txt	3_+_160122542_160122563	0	NA	3_+_160122542_160122565	No	2479.64	2.41628e-25	inf	3_+_160122542_160122566	No	510.471	9.2124e-18	-2.28023
MIMAT0000069_1=hsa-miR-16-5p=MI0000115	Nrm_LCL_TSI_NoTechReplicates.txt	3_+_160122542_160122563	0	NA	3_+_160122542_160122565	No	2319.29	5.01335e-28	inf	3_+_160122541_160122563	No	597.335	2.0569e-21	-1.95707
MIMAT0004497=hsa-miR-24-2-5p=MI0000081	Nrm_LCL_GBR_NoTechReplicates.txt	19_-_13947140_13947161	362.337	4.60273e-20	19_-_13947140_13947162	No	2659.8	1.86321e-33	2.87591	19_-_13947139_13947162	No	1752.02	1.09571e-24	-0.602296
MIMAT0004497=hsa-miR-24-2-5p=MI0000081	Nrm_LCL_CEU_NoTechReplicates.txt	19_-_13947140_13947161	331.167	6.33166e-17	19_-_13947140_13947162	No	2550.93	3.64358e-29	2.94539	19_-_13947139_13947162	No	1709.53	3.18059e-25	-0.577423
MIMAT0004497=hsa-miR-24-2-5p=MI0000081	Nrm_LCL_FIN_NoTechReplicates.txt	19_-_13947140_13947161	287.557	3.79839e-21	19_-_13947140_13947162	No	2446.35	4.28761e-33	3.08871	19_-_13947139_13947162	No	1556.88	8.74073e-33	-0.651973
MIMAT0004497=hsa-miR-24-2-5p=MI0000081	Nrm_LCL_TSI_NoTechReplicates.txt	19_-_13947140_13947161	276.044	7.9686e-18	19_-_13947140_13947162	No	2241.48	4.44063e-32	3.02148	19_-_13947139_13947162	No	1535.8	1.42896e-31	-0.545458
MIMAT0004811=hsa-miR-33b-3p=MI0003646	Nrm_LCL_YRI_NoTechReplicates.txt	17_-_17717171_17717192	119.025	6.17722e-12	17_-_17717172_17717192	No	2654.65	3.90075e-38	4.47918
MIMAT0000430_1=hsa-miR-138-5p=MI0000476	Nrm_LCL_CEU_NoTechReplicates.txt	3_+_44155726_44155748	0	NA	3_+_44155726_44155750	No	2635.38	4.36023e-09	inf	3_+_44155726_44155749	No	2551.99	5.49682e-09	-0.0463851
MIMAT0004514=hsa-miR-29b-1-5p=MI0000105	Nrm_LCL_FIN_NoTechReplicates.txt	7_-_130562266_130562289	2549.5	1.375e-32	7_-_130562266_130562289	Yes	2549.5	1.375e-32	0	7_-_130562268_130562289	No	957.449	4.44895e-23	-1.41295
MIMAT0004514=hsa-miR-29b-1-5p=MI0000105	Nrm_LCL_CEU_NoTechReplicates.txt	7_-_130562266_130562289	2362.62	3.73834e-22	7_-_130562266_130562289	Yes	2362.62	3.73834e-22	0	7_-_130562268_130562289	No	810.216	1.17215e-20	-1.54401
MIMAT0004514=hsa-miR-29b-1-5p=MI0000105	Nrm_LCL_TSI_NoTechReplicates.txt	7_-_130562266_130562289	2253.59	2.73431e-28	7_-_130562266_130562289	Yes	2253.59	2.73431e-28	0	7_-_130562268_130562289	No	956.63	1.28547e-26	-1.23619
MIMAT0003256=hsa-miR-589-3p=MI0003599	Nrm_LCL_YRI_NoTechReplicates.txt	7_-_5535465_5535488	2470.62	5.96133e-19	7_-_5535465_5535488	Yes	2470.62	5.96133e-19	0	7_-_5535464_5535488	No	434.25	2.14667e-13	-2.50827
MIMAT0000257=hsa-miR-181b-5p=MI0000270	Nrm_LCL_GBR_NoTechReplicates.txt	1_-_198828054_198828076	0	NA	1_-_198828051_198828076	No	2437.39	8.11354e-28	inf	1_-_198828050_198828076	No	1764.39	1.50144e-18	-0.466167
MIMAT0001341=hsa-miR-424-5p=MI0001446	Nrm_LCL_YRI_NoTechReplicates.txt	X_-_133680710_133680731	2430.62	4.54003e-24	X_-_133680710_133680731	Yes	2430.62	4.54003e-24	0
MIMAT0004608=hsa-miR-146a-3p=MI0000477	Nrm_LCL_GBR_NoTechReplicates.txt	5_+_159912415_159912436	673.407	7.81966e-19	5_+_159912415_159912435	No	2394.05	1.03969e-28	1.82991	5_+_159912415_159912436	Yes	673.407	7.81966e-19	-1.82991
MIMAT0018933=hsa-miR-4420=MI0016757	Nrm_LCL_CEU_NoTechReplicates.txt	1_-_31212005_31212026	10.7652	0.00330295	1_-_31212001_31212027	No	2286.67	4.75205e-21	7.73072	1_-_31212001_31212026	No	1949.73	5.97529e-19	-0.229969
MIMAT0004700=hsa-miR-331-5p=MI0000812	Nrm_LCL_YRI_NoTechReplicates.txt	12_+_95702221_95702242	183.037	2.85677e-12	12_+_95702221_95702241	No	2279	1.387e-37	3.6382	12_+_95702221_95702240	No	1189.78	9.31107e-33	-0.937707	12_+_95702219_95702240	No	246.96	1.61256e-16	-2.26835
