# Supplementary material for: IsomiR expression profiles in human lymphoblastoid cell lines exhibit population and gender dependencies
Source: Oncotarget. 2014 Aug 27;5(18):8790–802. doi: 10.18632/oncotarget.2405 (PMC4226722; doi:10.18632/oncotarget.2405)
Supplement: Supplementary file 7 [file oncotarget-05-8790-s007.xlsx]

## Sheet: A. Population (both genders)
Supp. File 6. IsomiRs found to have significant differential expression. A: At the level of a population (both genders). B: At the level of gender and population (Males only). C: At the level of gender and population (Females only). D: Combination of all three tables in a single list. Instances of miR-1304-3p and miR-143-3p (see text) have been highlighted.
IsomiR	Log2 Change in expression ratio Group A / Group B	pVal	FDR	Groups Compared: Group A / Group B	isomiR (miRBase reference or variant)
MIMAT0022720=hsa-miR-1304-3p=MI0006371|11_-_93466857_93466878	3.25897	1.02e-10	8.85e-09	YRI / GBR	miRBase
MIMAT0022720=hsa-miR-1304-3p=MI0006371|11_-_93466859_93466878	2.80468	6.27e-11	8.85e-09	YRI / GBR	Variant
MIMAT0022720=hsa-miR-1304-3p=MI0006371|11_-_93466857_93466878	2.78674	5.93e-10	3.83e-08	YRI / FIN	miRBase
MIMAT0022720=hsa-miR-1304-3p=MI0006371|11_-_93466857_93466878	2.73656	1.26e-09	6.77e-08	YRI / CEU	miRBase
MIMAT0022720=hsa-miR-1304-3p=MI0006371|11_-_93466857_93466878	2.57249	6.07e-10	4.9e-08	YRI / TSI	miRBase
MIMAT0022720=hsa-miR-1304-3p=MI0006371|11_-_93466859_93466878	2.53631	2.55e-10	2.06e-08	YRI / CEU	Variant
MIMAT0022720=hsa-miR-1304-3p=MI0006371|11_-_93466859_93466878	2.5046	2.38e-11	3.84e-09	YRI / TSI	Variant
MIMAT0022720=hsa-miR-1304-3p=MI0006371|11_-_93466859_93466878	2.49571	1.87e-12	3.02e-10	YRI / FIN	Variant
MIMAT0000435=hsa-miR-143-3p=MI0000459|5_+_148808541_148808561	2.04564	0.000545663	0.0051838	CEU / TSI	miRBase
MIMAT0000757=hsa-miR-151a-3p=MI0000809|8_-_141742684_141742706	1.92798	4.96e-09	3.2e-07	CEU / TSI	Variant
MIMAT0000435=hsa-miR-143-3p=MI0000459|5_+_148808541_148808560	1.91948	0.000925371	0.00830264	CEU / GBR	Variant
MIMAT0000435=hsa-miR-143-3p=MI0000459|5_+_148808541_148808560	1.81992	0.00512746	0.0264651	CEU / TSI	Variant
MIMAT0000443=hsa-miR-125a-5p=MI0000469|19_+_52196521_52196544	1.81766	0.000257386	0.0023753	CEU / YRI	miRBase
MIMAT0000435=hsa-miR-143-3p=MI0000459|5_+_148808541_148808561	1.80585	0.00133833	0.0101891	CEU / GBR	miRBase
MIMAT0018108=hsa-miR-3681-5p=MI0016082|2_+_12339264_12339285	1.79364	2.43e-09	1.97e-07	CEU / TSI	miRBase
MIMAT0000435=hsa-miR-143-3p=MI0000459|5_+_148808541_148808560	1.7787	0.000619804	0.00645795	CEU / FIN	Variant
MIMAT0000757=hsa-miR-151a-3p=MI0000809|8_-_141742685_141742706	1.74453	7.05e-09	3.8e-07	CEU / TSI	Variant
MIMAT0004558=hsa-miR-181a-2-3p=MI0000269|9_+_127454797_127454816	1.72108	3.67e-14	3.96e-12	GBR / FIN	Variant
MIMAT0004703=hsa-miR-335-3p=MI0000816|7_+_130136003_130136024	1.72083	0.00469115	0.0265832	CEU / GBR	miRBase
MIMAT0000435=hsa-miR-143-3p=MI0000459|5_+_148808541_148808561	1.71134	0.00037442	0.00335938	CEU / YRI	miRBase
MIMAT0000435=hsa-miR-143-3p=MI0000459|5_+_148808541_148808560	1.58375	0.000773069	0.00594527	CEU / YRI	Variant
MIMAT0000222=hsa-miR-192-5p=MI0000234|11_-_64658672_64658694	1.57079	9.13e-17	2.95e-14	GBR / FIN	Variant
MIMAT0000451=hsa-miR-150-5p=MI0000479|19_-_50004089_50004110	1.53408	7.16e-08	2.57e-06	TSI / CEU	miRBase
MIMAT0000689=hsa-miR-99b-5p=MI0000746|19_+_52195871_52195892	1.52414	0.000111865	0.00200735	CEU / FIN	miRBase
MIMAT0004494=hsa-miR-21-3p=MI0000077|17_+_57918672_57918690	1.51294	2.33e-05	0.000580149	TSI / YRI	Variant
MIMAT0000435=hsa-miR-143-3p=MI0000459|5_+_148808541_148808561	1.49868	0.00200849	0.0166344	CEU / FIN	miRBase
MIMAT0000222=hsa-miR-192-5p=MI0000234|11_-_64658675_64658695	1.47385	1.92e-13	1.24e-11	GBR / FIN	miRBase
MIMAT0000443=hsa-miR-125a-5p=MI0000469|19_+_52196521_52196544	1.46638	3.36e-05	0.000722678	CEU / FIN	miRBase
MIMAT0000086=hsa-miR-29a-3p=MI0000087|7_-_130561510_130561528	1.46024	7.92e-12	2.56e-09	TSI / YRI	Variant
MIMAT0000087=hsa-miR-30a-5p=MI0000088|6_-_72113296_72113319	1.4572	4.5e-05	0.00041551	GBR / FIN	Variant
MIMAT0000451=hsa-miR-150-5p=MI0000479|19_-_50004089_50004110	1.45026	0.000420345	0.00361463	YRI / CEU	miRBase
MIMAT0004558=hsa-miR-181a-2-3p=MI0000269|9_+_127454797_127454817	1.44492	5.18e-15	8.37e-13	GBR / FIN	Variant
MIMAT0000443=hsa-miR-125a-5p=MI0000469|19_+_52196521_52196544	1.44319	5.98e-05	0.00087757	CEU / TSI	miRBase
MIMAT0018108=hsa-miR-3681-5p=MI0016082|2_+_12339264_12339285	1.44197	6.72e-08	2.41e-06	CEU / GBR	miRBase
MIMAT0000086=hsa-miR-29a-3p=MI0000087|7_-_130561510_130561528	1.41235	1.37e-12	3.02e-10	FIN / YRI	Variant
MIMAT0000222=hsa-miR-192-5p=MI0000234|11_-_64658672_64658694	1.41153	1.91e-08	2.06e-06	TSI / FIN	Variant
MIMAT0000076=hsa-miR-21-5p=MI0000077|17_+_57918634_57918653	1.36739	5.7e-08	1.53e-06	GBR / YRI	Variant
MIMAT0000757=hsa-miR-151a-3p=MI0000809|8_-_141742684_141742706	1.3543	4e-05	0.000851452	YRI / TSI	Variant
MIMAT0000066=hsa-let-7e-5p=MI0000066|19_+_52196046_52196067	1.33968	9.42e-05	0.000922264	CEU / YRI	miRBase
MIMAT0000076=hsa-miR-21-5p=MI0000077|17_+_57918634_57918653	1.33886	1.62e-07	7.48e-06	TSI / YRI	Variant
MIMAT0000707=hsa-miR-363-3p=MI0000764|X_-_133303412_133303433	1.32446	9.6e-11	2.06e-08	YRI / CEU	miRBase
MIMAT0000443=hsa-miR-125a-5p=MI0000469|19_+_52196521_52196544	1.31638	0.0019094	0.00811494	GBR / YRI	miRBase
MIMAT0000757=hsa-miR-151a-3p=MI0000809|8_-_141742685_141742706	1.31158	0.000125088	0.00175668	YRI / TSI	Variant
MIMAT0000253=hsa-miR-10a-5p=MI0000266|17_-_46657268_46657288	1.30456	5.67e-10	1.52e-08	GBR / FIN	Variant
MIMAT0000254=hsa-miR-10b-5p=MI0000267|2_+_177015057_177015078	1.29581	0.000475939	0.00349383	YRI / FIN	Variant
MIMAT0000270=hsa-miR-181a-3p=MI0000289|1_-_198828199_198828219	1.28893	2.35e-10	7.6e-09	GBR / FIN	Variant
MIMAT0000086=hsa-miR-29a-3p=MI0000087|7_-_130561510_130561528	1.27588	1.63e-08	6.59e-07	GBR / YRI	Variant
MIMAT0000222=hsa-miR-192-5p=MI0000234|11_-_64658674_64658695	1.27258	4.09e-12	1.65e-10	GBR / FIN	Variant
MIMAT0001413=hsa-miR-20b-5p=MI0001519|X_-_133303880_133303902	1.27181	3.47e-10	2.8e-08	YRI / FIN	miRBase
MIMAT0000757=hsa-miR-151a-3p=MI0000809|8_-_141742685_141742706	1.26875	2.67e-06	0.000107944	CEU / FIN	Variant
MIMAT0001413=hsa-miR-20b-5p=MI0001519|X_-_133303880_133303902	1.26518	5.47e-09	1.96e-07	YRI / CEU	miRBase
MIMAT0000757=hsa-miR-151a-3p=MI0000809|8_-_141742684_141742706	1.25498	7.13e-06	0.00020442	CEU / FIN	Variant
MIMAT0000253=hsa-miR-10a-5p=MI0000266|17_-_46657266_46657287	1.25219	9.37e-08	3.36e-06	YRI / FIN	Variant
MIMAT0000707=hsa-miR-363-3p=MI0000764|X_-_133303412_133303433	1.24316	9.21e-11	9.92e-09	YRI / FIN	miRBase
MIMAT0000253=hsa-miR-10a-5p=MI0000266|17_-_46657266_46657287	1.23935	4.92e-08	7.95e-07	GBR / FIN	Variant
MIMAT0000258=hsa-miR-181c-5p=MI0000271|19_+_13985539_13985559	1.23746	1.38e-12	4.46e-10	GBR / YRI	Variant
MIMAT0000253=hsa-miR-10a-5p=MI0000266|17_-_46657267_46657288	1.23616	3.37e-06	3.89e-05	GBR / FIN	Variant
MIMAT0000707=hsa-miR-363-3p=MI0000764|X_-_133303414_133303433	1.22979	4e-09	2.82e-07	GBR / CEU	Variant
MIMAT0000451=hsa-miR-150-5p=MI0000479|19_-_50004089_50004110	1.22712	5.99e-06	0.00020442	FIN / CEU	miRBase
MIMAT0000689=hsa-miR-99b-5p=MI0000746|19_+_52195871_52195892	1.2257	0.00159357	0.0110802	CEU / TSI	miRBase
MIMAT0000066=hsa-let-7e-5p=MI0000066|19_+_52196046_52196067	1.21528	7.59e-06	0.00020442	CEU / FIN	miRBase
MIMAT0004494=hsa-miR-21-3p=MI0000077|17_+_57918672_57918690	1.21011	1.67e-07	3.59e-06	GBR / YRI	Variant
MIMAT0004494=hsa-miR-21-3p=MI0000077|17_+_57918672_57918691	1.20729	0.000102113	0.00157059	TSI / YRI	Variant
MIMAT0004494=hsa-miR-21-3p=MI0000077|17_+_57918672_57918691	1.20646	1.28e-07	2.95e-06	GBR / YRI	Variant
MIMAT0000253=hsa-miR-10a-5p=MI0000266|17_-_46657266_46657288	1.20151	5.95e-08	8.74e-07	GBR / FIN	miRBase
MIMAT0000707=hsa-miR-363-3p=MI0000764|X_-_133303414_133303433	1.20101	8.18e-08	2.64e-06	TSI / CEU	Variant
MIMAT0000066=hsa-let-7e-5p=MI0000066|19_+_52196046_52196067	1.19215	1.65e-05	0.000281309	CEU / TSI	miRBase
MIMAT0000257_1=hsa-miR-181b-5p=MI0000683|9_+_127456004_127456028	1.18369	1.54e-09	3.54e-08	GBR / FIN	Variant
MIMAT0018108=hsa-miR-3681-5p=MI0016082|2_+_12339264_12339285	1.18287	1.13e-06	2.44e-05	CEU / YRI	miRBase
MIMAT0004799=hsa-miR-589-5p=MI0003599|7_-_5535503_5535525	1.17277	1.8e-07	3.64e-06	YRI / GBR	Variant
MIMAT0004494=hsa-miR-21-3p=MI0000077|17_+_57918672_57918690	1.16827	0.000710788	0.00620499	TSI / CEU	Variant
MIMAT0000757=hsa-miR-151a-3p=MI0000809|8_-_141742685_141742706	1.16544	1.27e-06	2.56e-05	CEU / GBR	Variant
MIMAT0000270=hsa-miR-181a-3p=MI0000289|1_-_198828199_198828219	1.15941	1.34e-06	3.09e-05	TSI / FIN	Variant
MIMAT0000757=hsa-miR-151a-3p=MI0000809|8_-_141742684_141742706	1.15891	1.47e-06	2.8e-05	CEU / GBR	Variant
MIMAT0000707=hsa-miR-363-3p=MI0000764|X_-_133303412_133303433	1.15057	7.66e-10	8.25e-08	GBR / CEU	miRBase
MIMAT0000076=hsa-miR-21-5p=MI0000077|17_+_57918634_57918653	1.14632	1.19e-05	0.000153872	FIN / YRI	Variant
MIMAT0000222=hsa-miR-192-5p=MI0000234|11_-_64658675_64658695	1.13829	2.71e-07	1.25e-05	TSI / FIN	miRBase
MIMAT0000254=hsa-miR-10b-5p=MI0000267|2_+_177015057_177015078	1.12955	0.0012138	0.00594028	YRI / GBR	Variant
MIMAT0000073=hsa-miR-19a-3p=MI0000073|13_+_92003193_92003214	1.1287	0.000349937	0.00226059	GBR / YRI	Variant
MIMAT0000253=hsa-miR-10a-5p=MI0000266|17_-_46657268_46657288	1.12819	1.96e-07	1.05e-05	TSI / FIN	Variant
MIMAT0000707=hsa-miR-363-3p=MI0000764|X_-_133303412_133303433	1.12127	7.17e-08	2.57e-06	TSI / CEU	miRBase
MIMAT0000707=hsa-miR-363-3p=MI0000764|X_-_133303413_133303433	1.11063	2.58e-15	8.33e-13	GBR / CEU	Variant
MIMAT0000222=hsa-miR-192-5p=MI0000234|11_-_64658675_64658695	1.10775	1.06e-08	4.89e-07	GBR / CEU	miRBase
MIMAT0004558=hsa-miR-181a-2-3p=MI0000269|9_+_127454797_127454818	1.09986	1.15e-13	9.27e-12	GBR / FIN	miRBase
MIMAT0000253=hsa-miR-10a-5p=MI0000266|17_-_46657267_46657288	1.09631	6.16e-06	9.05e-05	YRI / FIN	Variant
MIMAT0004558=hsa-miR-181a-2-3p=MI0000269|9_+_127454797_127454816	1.09501	0.000235108	0.00166478	GBR / YRI	Variant
MIMAT0000258=hsa-miR-181c-5p=MI0000271|19_+_13985539_13985559	1.09098	4.88e-09	1.96e-07	CEU / YRI	Variant
MIMAT0000243=hsa-miR-148a-3p=MI0000253|7_-_25989543_25989563	1.08924	1.08e-11	3.49e-09	TSI / CEU	Variant
MIMAT0000707=hsa-miR-363-3p=MI0000764|X_-_133303411_133303433	1.08823	9.82e-10	6.34e-08	YRI / CEU	Variant
MIMAT0000270=hsa-miR-181a-3p=MI0000289|1_-_198828198_198828219	1.08274	2.45e-09	4.94e-08	GBR / FIN	miRBase
MIMAT0000092=hsa-miR-92a-3p=MI0000093|13_+_92003616_92003637	1.07802	2.06e-10	2.06e-08	YRI / CEU	Variant
MIMAT0000073=hsa-miR-19a-3p=MI0000073|13_+_92003193_92003214	1.07656	0.00166545	0.012299	TSI / YRI	Variant
MIMAT0000222=hsa-miR-192-5p=MI0000234|11_-_64658674_64658695	1.07397	2.98e-06	5.66e-05	TSI / FIN	Variant
MIMAT0000707=hsa-miR-363-3p=MI0000764|X_-_133303413_133303433	1.07263	4.9e-09	1.96e-07	YRI / CEU	Variant
MIMAT0000707=hsa-miR-363-3p=MI0000764|X_-_133303414_133303433	1.07019	1.71e-07	2.3e-06	GBR / FIN	Variant
MIMAT0000253=hsa-miR-10a-5p=MI0000266|17_-_46657267_46657288	1.06796	6.7e-05	0.00103063	TSI / FIN	Variant
MIMAT0000243=hsa-miR-148a-3p=MI0000253|7_-_25989543_25989563	1.06187	6.93e-08	1.12e-05	FIN / CEU	Variant
MIMAT0004494=hsa-miR-21-3p=MI0000077|17_+_57918672_57918690	1.05977	0.00861846	0.033839	FIN / YRI	Variant
MIMAT0000707=hsa-miR-363-3p=MI0000764|X_-_133303412_133303433	1.05962	4.22e-10	1.24e-08	GBR / FIN	miRBase
MIMAT0000451=hsa-miR-150-5p=MI0000479|19_-_50004089_50004110	1.05636	0.00156062	0.0112017	GBR / CEU	miRBase
MIMAT0000707=hsa-miR-363-3p=MI0000764|X_-_133303414_133303433	1.05437	1.28e-06	3.09e-05	TSI / FIN	Variant
MIMAT0000707=hsa-miR-363-3p=MI0000764|X_-_133303413_133303433	1.04821	2.15e-09	1.97e-07	TSI / CEU	Variant
MIMAT0000707=hsa-miR-363-3p=MI0000764|X_-_133303412_133303433	1.04353	4.6e-07	1.53e-05	TSI / FIN	miRBase
MIMAT0018108=hsa-miR-3681-5p=MI0016082|2_+_12339264_12339285	1.03315	6.76e-07	3.67e-05	CEU / FIN	miRBase
MIMAT0001413=hsa-miR-20b-5p=MI0001519|X_-_133303880_133303902	1.03031	9.94e-07	2.92e-05	TSI / FIN	miRBase
MIMAT0000253=hsa-miR-10a-5p=MI0000266|17_-_46657266_46657287	1.02909	1.16e-06	3.09e-05	TSI / FIN	Variant
MIMAT0004558=hsa-miR-181a-2-3p=MI0000269|9_+_127454797_127454816	1.02878	0.000203081	0.00204985	GBR / CEU	Variant
MIMAT0000253=hsa-miR-10a-5p=MI0000266|17_-_46657266_46657288	1.02174	5.37e-06	8.67e-05	YRI / FIN	miRBase
MIMAT0000076=hsa-miR-21-5p=MI0000077|17_+_57918634_57918654	1.01894	1.1e-10	8.85e-09	GBR / YRI	Variant
MIMAT0001413=hsa-miR-20b-5p=MI0001519|X_-_133303880_133303902	1.01714	2.69e-06	6.69e-05	TSI / CEU	miRBase
MIMAT0000257_1=hsa-miR-181b-5p=MI0000683|9_+_127456004_127456028	1.01692	0.000170693	0.00262542	CEU / FIN	Variant
MIMAT0000426=hsa-miR-132-3p=MI0000449|17_-_1953223_1953244	1.00702	4.91e-07	1.39e-05	CEU / GBR	miRBase
MIMAT0000257_1=hsa-miR-181b-5p=MI0000683|9_+_127456004_127456028	1.00391	5.74e-06	8.84e-05	YRI / FIN	Variant
MIMAT0001413=hsa-miR-20b-5p=MI0001519|X_-_133303879_133303902	1.00004	5.56e-06	8.99e-05	YRI / CEU	Variant
MIMAT0000076=hsa-miR-21-5p=MI0000077|17_+_57918634_57918654	0.999733	4.53e-10	4.88e-08	TSI / YRI	Variant
MIMAT0001413=hsa-miR-20b-5p=MI0001519|X_-_133303879_133303902	0.996245	2.53e-05	0.000281608	YRI / FIN	Variant
MIMAT0001413=hsa-miR-20b-5p=MI0001519|X_-_133303880_133303902	0.994407	5.15e-09	9.78e-08	GBR / FIN	miRBase
MIMAT0001413=hsa-miR-20b-5p=MI0001519|X_-_133303880_133303902	0.992671	2.22e-07	7.18e-06	GBR / CEU	miRBase
MIMAT0000707=hsa-miR-363-3p=MI0000764|X_-_133303411_133303433	0.982852	2.02e-08	9.34e-07	YRI / FIN	Variant
MIMAT0000426=hsa-miR-132-3p=MI0000449|17_-_1953223_1953244	0.981234	1.33e-06	2.69e-05	CEU / YRI	miRBase
MIMAT0000222=hsa-miR-192-5p=MI0000234|11_-_64658672_64658694	0.966273	0.00143822	0.00893353	YRI / FIN	Variant
MIMAT0002174=hsa-miR-484=MI0002468|16_+_15737158_15737179	0.964542	2.82e-08	8.27e-07	YRI / CEU	miRBase
MIMAT0000075=hsa-miR-20a-5p=MI0000076|13_+_92003326_92003347	0.960942	0.00126991	0.00977339	TSI / YRI	Variant
MIMAT0000443=hsa-miR-125a-5p=MI0000469|19_+_52196521_52196544	0.955209	0.000525265	0.0424151	GBR / TSI	miRBase
MIMAT0000425=hsa-miR-130a-3p=MI0000448|11_+_57408725_57408744	0.953983	0.00412925	0.0233991	TSI / YRI	Variant
MIMAT0031177=hsa-miR-7974=MI0025750|19_-_11606359_11606382	0.953918	6.31e-08	2.55e-06	YRI / FIN	miRBase
MIMAT0031177=hsa-miR-7974=MI0025750|19_-_11606359_11606382	0.952655	1.9e-06	3.23e-05	YRI / GBR	miRBase
MIMAT0000443=hsa-miR-125a-5p=MI0000469|19_+_52196521_52196544	0.949601	0.000182856	0.00151442	GBR / FIN	miRBase
MIMAT0000253=hsa-miR-10a-5p=MI0000266|17_-_46657266_46657288	0.947066	2.99e-05	0.000537132	TSI / FIN	miRBase
MIMAT0000086=hsa-miR-29a-3p=MI0000087|7_-_130561510_130561528	0.944108	0.00207635	0.0133477	CEU / YRI	Variant
MIMAT0004558=hsa-miR-181a-2-3p=MI0000269|9_+_127454797_127454817	0.942547	8.3e-06	0.00268061	GBR / TSI	Variant
MIMAT0000278=hsa-miR-221-3p=MI0000298|X_-_45605611_45605630	0.940951	2.07e-05	0.000300437	GBR / CEU	Variant
MIMAT0004549=hsa-miR-148a-5p=MI0000253|7_-_25989582_25989601	0.936809	8.23e-05	0.00156298	FIN / CEU	Variant
MIMAT0000270=hsa-miR-181a-3p=MI0000289|1_-_198828198_198828219	0.935969	2.48e-06	4.7e-05	YRI / FIN	miRBase
MIMAT0000707=hsa-miR-363-3p=MI0000764|X_-_133303413_133303433	0.935468	5.29e-13	2.85e-11	GBR / FIN	Variant
MIMAT0000245=hsa-miR-30d-5p=MI0000255|8_-_135817164_135817183	0.93289	1.84e-10	6.6e-09	GBR / FIN	Variant
MIMAT0000759=hsa-miR-148b-3p=MI0000811|12_+_54731062_54731085	0.925362	2.94e-10	1.9e-08	YRI / GBR	Variant
MIMAT0000253=hsa-miR-10a-5p=MI0000266|17_-_46657268_46657288	0.921592	0.000498916	0.00358111	YRI / FIN	Variant
MIMAT0000255=hsa-miR-34a-5p=MI0000268|1_-_9211794_9211815	0.91037	1.72e-07	4.62e-06	CEU / YRI	miRBase
MIMAT0000245=hsa-miR-30d-5p=MI0000255|8_-_135817163_135817183	0.90822	1.41e-12	6.53e-11	GBR / FIN	Variant
MIMAT0000707=hsa-miR-363-3p=MI0000764|X_-_133303413_133303433	0.907122	4.41e-07	1.19e-05	YRI / FIN	Variant
MIMAT0000076=hsa-miR-21-5p=MI0000077|17_+_57918634_57918653	0.904328	2.6e-05	0.000335567	GBR / CEU	Variant
MIMAT0000084=hsa-miR-27a-3p=MI0000085|19_-_13947263_13947281	0.901884	4.78e-08	1.53e-06	GBR / YRI	Variant
MIMAT0000222=hsa-miR-192-5p=MI0000234|11_-_64658672_64658694	0.896227	9.35e-07	2.16e-05	GBR / CEU	Variant
MIMAT0004558=hsa-miR-181a-2-3p=MI0000269|9_+_127454797_127454816	0.895841	0.000365511	0.0393534	GBR / TSI	Variant
MIMAT0000258=hsa-miR-181c-5p=MI0000271|19_+_13985539_13985560	0.891404	1.07e-08	4.95e-07	GBR / YRI	miRBase
MIMAT0000279=hsa-miR-222-3p=MI0000299|X_-_45606442_45606462	0.891267	0.00174873	0.0117675	TSI / CEU	miRBase
MIMAT0003218=hsa-miR-92b-3p=MI0003560|1_+_155165028_155165049	0.891097	1.87e-08	6.7e-07	YRI / GBR	miRBase
MIMAT0000707=hsa-miR-363-3p=MI0000764|X_-_133303411_133303433	0.889753	1.04e-10	1.68e-08	GBR / CEU	Variant
MIMAT0004558=hsa-miR-181a-2-3p=MI0000269|9_+_127454797_127454818	0.889611	1.74e-05	0.000208362	YRI / FIN	miRBase
MIMAT0000073=hsa-miR-19a-3p=MI0000073|13_+_92003193_92003214	0.889399	0.00153606	0.00936126	FIN / YRI	Variant
MIMAT0000076=hsa-miR-21-5p=MI0000077|17_+_57918634_57918654	0.886087	4.37e-09	2.82e-07	GBR / CEU	Variant
MIMAT0000245=hsa-miR-30d-5p=MI0000255|8_-_135817163_135817183	0.885967	3.47e-08	1.4e-06	GBR / CEU	Variant
MIMAT0000707=hsa-miR-363-3p=MI0000764|X_-_133303413_133303433	0.884635	4.85e-08	3.91e-06	TSI / FIN	Variant
MIMAT0000255=hsa-miR-34a-5p=MI0000268|1_-_9211793_9211815	0.882998	3.07e-06	5.51e-05	CEU / YRI	Variant
MIMAT0000258=hsa-miR-181c-5p=MI0000271|19_+_13985539_13985560	0.881531	1.66e-10	2.06e-08	CEU / YRI	miRBase
MIMAT0002174=hsa-miR-484=MI0002468|16_+_15737158_15737179	0.881529	1.05e-08	5.66e-07	YRI / FIN	miRBase
MIMAT0004494=hsa-miR-21-3p=MI0000077|17_+_57918672_57918690	0.876675	0.000771963	0.00712412	GBR / CEU	Variant
MIMAT0000245=hsa-miR-30d-5p=MI0000255|8_-_135817164_135817183	0.876664	3.52e-09	5.68e-07	TSI / FIN	Variant
MIMAT0000279=hsa-miR-222-3p=MI0000299|X_-_45606442_45606462	0.875987	0.00114467	0.0108744	FIN / CEU	miRBase
MIMAT0004494=hsa-miR-21-3p=MI0000077|17_+_57918672_57918692	0.874732	0.00195335	0.0131444	TSI / YRI	miRBase
MIMAT0004549=hsa-miR-148a-5p=MI0000253|7_-_25989582_25989601	0.873327	0.000517153	0.00511224	TSI / CEU	Variant
MIMAT0000076=hsa-miR-21-5p=MI0000077|17_+_57918634_57918653	0.872437	3.8e-05	0.000613245	TSI / CEU	Variant
MIMAT0000270=hsa-miR-181a-3p=MI0000289|1_-_198828198_198828219	0.872307	3.5e-05	0.000595282	TSI / FIN	miRBase
MIMAT0000076=hsa-miR-21-5p=MI0000077|17_+_57918634_57918654	0.86836	1.79e-09	1.97e-07	TSI / CEU	Variant
MIMAT0000076=hsa-miR-21-5p=MI0000077|17_+_57918634_57918654	0.864846	1.13e-06	2.8e-05	FIN / YRI	Variant
MIMAT0002174=hsa-miR-484=MI0002468|16_+_15737158_15737180	0.863131	2.31e-06	4.67e-05	YRI / FIN	Variant
MIMAT0002174=hsa-miR-484=MI0002468|16_+_15737158_15737180	0.862016	8.19e-06	0.000126012	YRI / CEU	Variant
MIMAT0000104=hsa-miR-107=MI0000114|10_-_91352514_91352535	0.860782	0.00135645	0.0101891	CEU / GBR	Variant
MIMAT0000245=hsa-miR-30d-5p=MI0000255|8_-_135817164_135817183	0.86046	5.16e-07	1.39e-05	GBR / CEU	Variant
MIMAT0000707=hsa-miR-363-3p=MI0000764|X_-_133303411_133303433	0.859239	9.68e-08	2.84e-06	TSI / CEU	Variant
MIMAT0000425=hsa-miR-130a-3p=MI0000448|11_+_57408725_57408745	0.856922	0.000325399	0.00362427	TSI / FIN	Variant
MIMAT0000092=hsa-miR-92a-3p=MI0000093|13_+_92003616_92003637	0.8555	8.92e-06	0.000169429	TSI / CEU	Variant
MIMAT0000279=hsa-miR-222-3p=MI0000299|X_-_45606442_45606462	0.849482	0.00134848	0.0101891	GBR / CEU	miRBase
MIMAT0004558=hsa-miR-181a-2-3p=MI0000269|9_+_127454797_127454818	0.84888	6.81e-07	3.67e-05	CEU / FIN	miRBase
MIMAT0003888=hsa-miR-766-3p=MI0003836|X_-_118780726_118780747	0.848082	0.000325247	0.00218864	YRI / GBR	miRBase
MIMAT0000425=hsa-miR-130a-3p=MI0000448|11_+_57408725_57408744	0.847764	0.000257408	0.00296938	TSI / FIN	Variant
MIMAT0000257_1=hsa-miR-181b-5p=MI0000683|9_+_127456004_127456028	0.842668	0.0010223	0.00917229	TSI / FIN	Variant
MIMAT0004551=hsa-miR-30d-3p=MI0000255|8_-_135817122_135817143	0.841635	8.8e-06	9.17e-05	GBR / FIN	miRBase
MIMAT0000759=hsa-miR-148b-3p=MI0000811|12_+_54731062_54731085	0.83984	2.19e-08	1.24e-06	YRI / TSI	Variant
MIMAT0004799=hsa-miR-589-5p=MI0003599|7_-_5535503_5535525	0.838775	0.00358094	0.0206544	YRI / TSI	Variant
MIMAT0000258=hsa-miR-181c-5p=MI0000271|19_+_13985539_13985559	0.83823	2.11e-06	6.8e-05	TSI / YRI	Variant
MIMAT0004568=hsa-miR-221-5p=MI0000298|X_-_45605645_45605670	0.837014	0.000167112	0.00207604	YRI / TSI	Variant
MIMAT0000757=hsa-miR-151a-3p=MI0000809|8_-_141742685_141742706	0.83571	0.00871658	0.033839	YRI / FIN	Variant
MIMAT0000270=hsa-miR-181a-3p=MI0000289|1_-_198828200_198828219	0.831806	0.00142871	0.00659247	GBR / YRI	Variant
MIMAT0003393=hsa-miR-425-5p=MI0001448|3_-_49057630_49057654	0.830962	1.18e-06	2.54e-05	CEU / GBR	Variant
MIMAT0000425=hsa-miR-130a-3p=MI0000448|11_+_57408725_57408744	0.83016	0.00095473	0.00489489	GBR / YRI	Variant
MIMAT0000772=hsa-miR-345-5p=MI0000825|14_+_100774213_100774233	0.828693	0.000133981	0.00227531	CEU / FIN	Variant
MIMAT0004568=hsa-miR-221-5p=MI0000298|X_-_45605645_45605670	0.827603	5.5e-06	8.99e-05	YRI / CEU	Variant
MIMAT0000222=hsa-miR-192-5p=MI0000234|11_-_64658675_64658695	0.826588	0.00358402	0.0183608	YRI / FIN	miRBase
MIMAT0000092=hsa-miR-92a-3p=MI0000093|13_+_92003616_92003637	0.82472	1.01e-05	0.000155091	GBR / CEU	Variant
MIMAT0000245=hsa-miR-30d-5p=MI0000255|8_-_135817162_135817183	0.824463	2.04e-06	3.47e-05	GBR / CEU	miRBase
MIMAT0000075=hsa-miR-20a-5p=MI0000076|13_+_92003326_92003347	0.819439	4.95e-05	0.000484735	GBR / YRI	Variant
MIMAT0004945=hsa-miR-744-5p=MI0005559|17_+_11985226_11985246	0.818167	0.0092272	0.0419149	CEU / GBR	Variant
MIMAT0000279=hsa-miR-222-3p=MI0000299|X_-_45606439_45606462	0.81595	2.31e-08	1.24e-06	YRI / TSI	Variant
MIMAT0000510=hsa-miR-320a=MI0000542|8_-_22102489_22102509	0.811298	0.000375814	0.00357023	TSI / YRI	Variant
MIMAT0000084=hsa-miR-27a-3p=MI0000085|19_-_13947263_13947281	0.80985	8.32e-06	0.000244165	TSI / YRI	Variant
MIMAT0031177=hsa-miR-7974=MI0025750|19_-_11606359_11606382	0.805289	1.14e-06	4.1e-05	YRI / TSI	miRBase
MIMAT0000425=hsa-miR-130a-3p=MI0000448|11_+_57408725_57408744	0.804846	0.000522303	0.00511224	TSI / CEU	Variant
MIMAT0004494=hsa-miR-21-3p=MI0000077|17_+_57918672_57918692	0.801635	1.87e-05	0.00021551	GBR / YRI	miRBase
MIMAT0000255=hsa-miR-34a-5p=MI0000268|1_-_9211794_9211815	0.801251	3.86e-05	0.000851452	TSI / YRI	miRBase
MIMAT0004551=hsa-miR-30d-3p=MI0000255|8_-_135817122_135817143	0.800915	0.000163865	0.00203571	TSI / FIN	miRBase
MIMAT0000245=hsa-miR-30d-5p=MI0000255|8_-_135817162_135817183	0.799097	6.13e-10	1.52e-08	GBR / FIN	miRBase
MIMAT0000245=hsa-miR-30d-5p=MI0000255|8_-_135817164_135817183	0.798261	5.01e-06	0.000107937	TSI / CEU	Variant
MIMAT0004558=hsa-miR-181a-2-3p=MI0000269|9_+_127454797_127454817	0.797378	0.000783798	0.00791146	CEU / FIN	Variant
MIMAT0000084=hsa-miR-27a-3p=MI0000085|19_-_13947263_13947281	0.797298	4.9e-06	8.67e-05	FIN / YRI	Variant
MIMAT0000258=hsa-miR-181c-5p=MI0000271|19_+_13985539_13985559	0.796654	3.12e-07	3.88e-06	GBR / FIN	Variant
MIMAT0000440=hsa-miR-191-5p=MI0000465|3_-_49058104_49058127	0.794323	5.38e-09	2.9e-07	CEU / GBR	Variant
MIMAT0000425=hsa-miR-130a-3p=MI0000448|11_+_57408725_57408745	0.793034	5.89e-06	6.56e-05	GBR / FIN	Variant
MIMAT0000426=hsa-miR-132-3p=MI0000449|17_-_1953223_1953244	0.79292	0.00425736	0.0233073	FIN / GBR	miRBase
MIMAT0000278=hsa-miR-221-3p=MI0000298|X_-_45605611_45605630	0.790813	0.00121598	0.00935302	TSI / CEU	Variant
MIMAT0000222=hsa-miR-192-5p=MI0000234|11_-_64658674_64658695	0.787015	0.00506814	0.0230565	YRI / FIN	Variant
MIMAT0004945=hsa-miR-744-5p=MI0005559|17_+_11985226_11985246	0.782328	0.000583759	0.00342826	YRI / GBR	Variant
MIMAT0000243=hsa-miR-148a-3p=MI0000253|7_-_25989540_25989563	0.777281	6.74e-06	0.000103648	YRI / GBR	Variant
MIMAT0000707=hsa-miR-363-3p=MI0000764|X_-_133303411_133303433	0.775698	1.19e-08	2.13e-07	GBR / FIN	Variant
MIMAT0004945=hsa-miR-744-5p=MI0005559|17_+_11985226_11985247	0.774875	0.000383885	0.00233953	YRI / GBR	miRBase
MIMAT0004558=hsa-miR-181a-2-3p=MI0000269|9_+_127454797_127454818	0.769363	2.84e-05	0.00458084	GBR / TSI	miRBase
MIMAT0000255=hsa-miR-34a-5p=MI0000268|1_-_9211794_9211815	0.767712	5.16e-06	8.67e-05	FIN / YRI	miRBase
MIMAT0000092=hsa-miR-92a-3p=MI0000093|13_+_92003616_92003637	0.766827	3.93e-07	1.16e-05	YRI / FIN	Variant
MIMAT0000104=hsa-miR-107=MI0000114|10_-_91352514_91352535	0.765833	0.000740766	0.0041253	YRI / GBR	Variant
MIMAT0000245=hsa-miR-30d-5p=MI0000255|8_-_135817163_135817183	0.76523	7.49e-10	2.42e-07	TSI / FIN	Variant
MIMAT0000222=hsa-miR-192-5p=MI0000234|11_-_64658675_64658695	0.763044	0.000215327	0.00278203	TSI / CEU	miRBase
MIMAT0003393=hsa-miR-425-5p=MI0001448|3_-_49057630_49057654	0.762314	5.82e-05	0.000552863	YRI / GBR	Variant
MIMAT0000084=hsa-miR-27a-3p=MI0000085|19_-_13947263_13947281	0.762163	2.74e-05	0.000353384	CEU / YRI	Variant
MIMAT0004568=hsa-miR-221-5p=MI0000298|X_-_45605645_45605670	0.761292	0.000344713	0.00271566	YRI / FIN	Variant
MIMAT0004680=hsa-miR-130b-5p=MI0000748|22_+_22007605_22007626	0.759728	0.000341622	0.00225192	YRI / GBR	Variant
MIMAT0000243=hsa-miR-148a-3p=MI0000253|7_-_25989540_25989563	0.759224	2.63e-08	4.47e-07	FIN / GBR	Variant
MIMAT0000245=hsa-miR-30d-5p=MI0000255|8_-_135817163_135817183	0.75808	6.56e-07	1.25e-05	GBR / YRI	Variant
MIMAT0004568=hsa-miR-221-5p=MI0000298|X_-_45605645_45605670	0.757454	3.68e-06	5.95e-05	YRI / GBR	Variant
MIMAT0000707=hsa-miR-363-3p=MI0000764|X_-_133303411_133303433	0.755959	2.19e-06	4.42e-05	TSI / FIN	Variant
MIMAT0004558=hsa-miR-181a-2-3p=MI0000269|9_+_127454797_127454817	0.755366	0.00296392	0.0162797	YRI / FIN	Variant
MIMAT0000426=hsa-miR-132-3p=MI0000449|17_-_1953223_1953244	0.754081	0.00408481	0.0199908	FIN / YRI	miRBase
MIMAT0000449=hsa-miR-146a-5p=MI0000477|5_+_159912379_159912402	0.751028	1.87e-05	0.000274786	CEU / YRI	Variant
MIMAT0000270=hsa-miR-181a-3p=MI0000289|1_-_198828198_198828219	0.750959	0.00583236	0.038446	CEU / FIN	miRBase
MIMAT0000646=hsa-miR-155-5p=MI0000681|21_+_26946295_26946315	0.749408	3.09e-09	1.67e-07	GBR / YRI	Variant
MIMAT0000278=hsa-miR-221-3p=MI0000298|X_-_45605611_45605630	0.748453	0.00148945	0.0100227	YRI / CEU	Variant
MIMAT0000267=hsa-miR-210-3p=MI0000286|11_-_568113_568133	0.747827	0.00130669	0.00629941	GBR / YRI	Variant
MIMAT0000772=hsa-miR-345-5p=MI0000825|14_+_100774213_100774233	0.747805	1.52e-05	0.000188997	YRI / FIN	Variant
MIMAT0004494=hsa-miR-21-3p=MI0000077|17_+_57918672_57918691	0.747624	0.00045447	0.00431746	GBR / CEU	Variant
MIMAT0000258=hsa-miR-181c-5p=MI0000271|19_+_13985539_13985561	0.747171	8.45e-09	2.73e-07	CEU / YRI	Variant
MIMAT0004494=hsa-miR-21-3p=MI0000077|17_+_57918672_57918691	0.746932	0.0107082	0.0476148	TSI / CEU	Variant
MIMAT0000245=hsa-miR-30d-5p=MI0000255|8_-_135817162_135817183	0.744705	1.31e-06	2.35e-05	GBR / YRI	miRBase
MIMAT0000222=hsa-miR-192-5p=MI0000234|11_-_64658674_64658695	0.74216	3.97e-05	0.000474733	GBR / CEU	Variant
MIMAT0004672=hsa-miR-106b-3p=MI0000734|7_-_99691631_99691648	0.740328	0.00982502	0.0288498	GBR / YRI	Variant
MIMAT0004518=hsa-miR-16-2-3p=MI0000115|3_+_160122584_160122603	0.737242	0.00822629	0.0385086	TSI / CEU	Variant
MIMAT0000245=hsa-miR-30d-5p=MI0000255|8_-_135817163_135817183	0.735323	3e-06	6.91e-05	TSI / CEU	Variant
MIMAT0000255=hsa-miR-34a-5p=MI0000268|1_-_9211793_9211815	0.732568	4.39e-05	0.000851452	TSI / YRI	Variant
MIMAT0000222=hsa-miR-192-5p=MI0000234|11_-_64658672_64658694	0.731278	0.00100876	0.00857449	TSI / CEU	Variant
MIMAT0000076=hsa-miR-21-5p=MI0000077|17_+_57918634_57918654	0.729893	6.51e-06	0.00020442	FIN / CEU	Variant
MIMAT0000425=hsa-miR-130a-3p=MI0000448|11_+_57408725_57408744	0.727331	4.67e-05	0.000418792	GBR / FIN	Variant
MIMAT0000757=hsa-miR-151a-3p=MI0000809|8_-_141742685_141742706	0.724114	0.00396504	0.0140737	YRI / GBR	Variant
MIMAT0000243=hsa-miR-148a-3p=MI0000253|7_-_25989543_25989563	0.720391	9.24e-07	2.16e-05	GBR / CEU	Variant
MIMAT0004945=hsa-miR-744-5p=MI0005559|17_+_11985226_11985247	0.717303	0.00530323	0.0284443	YRI / TSI	miRBase
MIMAT0000267=hsa-miR-210-3p=MI0000286|11_-_568113_568133	0.716043	0.00203975	0.0134457	TSI / YRI	Variant
MIMAT0000245=hsa-miR-30d-5p=MI0000255|8_-_135817164_135817183	0.715073	3.01e-05	0.00032365	GBR / YRI	Variant
MIMAT0004549=hsa-miR-148a-5p=MI0000253|7_-_25989580_25989601	0.713884	1.41e-10	4.55e-08	FIN / CEU	miRBase
MIMAT0000449=hsa-miR-146a-5p=MI0000477|5_+_159912379_159912399	0.711567	8.23e-05	0.000830323	CEU / YRI	Variant
MIMAT0000425=hsa-miR-130a-3p=MI0000448|11_+_57408725_57408745	0.711242	0.00285486	0.0107223	GBR / YRI	Variant
MIMAT0000278=hsa-miR-221-3p=MI0000298|X_-_45605609_45605630	0.708436	1.49e-06	2.82e-05	YRI / CEU	Variant
MIMAT0004558=hsa-miR-181a-2-3p=MI0000269|9_+_127454797_127454817	0.707977	0.00446857	0.0153548	GBR / YRI	Variant
MIMAT0000425=hsa-miR-130a-3p=MI0000448|11_+_57408725_57408745	0.706388	0.00717473	0.0349029	TSI / CEU	Variant
MIMAT0000419=hsa-miR-27b-3p=MI0000440|9_+_97847787_97847807	0.705178	9.72e-06	0.000261602	YRI / TSI	miRBase
MIMAT0004799=hsa-miR-589-5p=MI0003599|7_-_5535505_5535525	0.704312	0.000180101	0.00135286	YRI / GBR	Variant
MIMAT0000279=hsa-miR-222-3p=MI0000299|X_-_45606439_45606462	0.702447	1.2e-07	2.95e-06	YRI / GBR	Variant
MIMAT0002819=hsa-miR-193b-3p=MI0003137|16_+_14397874_14397894	0.7024	0.000702071	0.00596761	TSI / YRI	Variant
MIMAT0004551=hsa-miR-30d-3p=MI0000255|8_-_135817122_135817143	0.701527	0.000358555	0.00275745	YRI / FIN	miRBase
MIMAT0000646=hsa-miR-155-5p=MI0000681|21_+_26946295_26946315	0.700622	2.26e-07	9.12e-06	TSI / YRI	Variant
MIMAT0000278=hsa-miR-221-3p=MI0000298|X_-_45605610_45605630	0.699622	3.26e-05	0.000405387	GBR / CEU	Variant
MIMAT0000425=hsa-miR-130a-3p=MI0000448|11_+_57408725_57408744	0.695456	0.000142281	0.00153189	GBR / CEU	Variant
MIMAT0000278=hsa-miR-221-3p=MI0000298|X_-_45605611_45605630	0.694438	0.00230016	0.0185738	FIN / CEU	Variant
MIMAT0000255=hsa-miR-34a-5p=MI0000268|1_-_9211793_9211815	0.693019	1.16e-05	0.000153872	FIN / YRI	Variant
MIMAT0000420=hsa-miR-30b-5p=MI0000441|8_-_135812813_135812834	0.692271	0.000133404	0.00183845	TSI / FIN	miRBase
MIMAT0004559=hsa-miR-181c-3p=MI0000271|19_+_13985578_13985599	0.685326	0.000453587	0.00505202	CEU / TSI	Variant
MIMAT0004682=hsa-miR-361-3p=MI0000760|X_-_85158648_85158668	0.684675	0.000125679	0.0013998	GBR / CEU	Variant
MIMAT0004518=hsa-miR-16-2-3p=MI0000115|3_+_160122584_160122603	0.683606	0.00934327	0.0419149	GBR / CEU	Variant
MIMAT0004672=hsa-miR-106b-3p=MI0000734|7_-_99691631_99691648	0.682566	0.0113001	0.0486657	GBR / CEU	Variant
MIMAT0002174=hsa-miR-484=MI0002468|16_+_15737158_15737179	0.680672	5.33e-08	1.53e-06	YRI / GBR	miRBase
MIMAT0000227=hsa-miR-197-3p=MI0000239|1_+_110141562_110141583	0.679411	4.25e-05	0.000428698	YRI / GBR	miRBase
MIMAT0000510=hsa-miR-320a=MI0000542|8_-_22102489_22102509	0.67857	0.000167552	0.00128856	GBR / YRI	Variant
MIMAT0004559=hsa-miR-181c-3p=MI0000271|19_+_13985578_13985599	0.677888	5.37e-05	0.000619718	CEU / YRI	Variant
MIMAT0004549=hsa-miR-148a-5p=MI0000253|7_-_25989581_25989601	0.677621	0.0010982	0.00788264	FIN / GBR	Variant
MIMAT0000245=hsa-miR-30d-5p=MI0000255|8_-_135817160_135817183	0.676155	1.48e-06	3.42e-05	YRI / FIN	Variant
MIMAT0000279=hsa-miR-222-3p=MI0000299|X_-_45606439_45606462	0.675341	7.87e-07	1.96e-05	YRI / CEU	Variant
MIMAT0000076=hsa-miR-21-5p=MI0000077|17_+_57918634_57918653	0.674961	0.00140219	0.0129402	FIN / CEU	Variant
MIMAT0000449=hsa-miR-146a-5p=MI0000477|5_+_159912379_159912401	0.674463	2.2e-05	0.000309128	CEU / YRI	Variant
MIMAT0000426=hsa-miR-132-3p=MI0000449|17_-_1953224_1953244	0.671359	0.00341412	0.0196921	CEU / YRI	Variant
MIMAT0000426=hsa-miR-132-3p=MI0000449|17_-_1953224_1953244	0.669525	0.0046802	0.0265832	CEU / GBR	Variant
MIMAT0000757=hsa-miR-151a-3p=MI0000809|8_-_141742684_141742706	0.669364	0.00511368	0.0367049	FIN / TSI	Variant
MIMAT0000245=hsa-miR-30d-5p=MI0000255|8_-_135817162_135817183	0.668524	4.58e-05	0.000704449	TSI / CEU	miRBase
MIMAT0000067=hsa-let-7f-5p=MI0000067|9_+_96938635_96938657	0.666745	0.00758602	0.0310162	FIN / YRI	Variant
MIMAT0000245=hsa-miR-30d-5p=MI0000255|8_-_135817160_135817183	0.664126	5.62e-08	8.64e-07	GBR / FIN	Variant
MIMAT0000258=hsa-miR-181c-5p=MI0000271|19_+_13985539_13985559	0.663227	4.12e-05	0.000832669	CEU / FIN	Variant
MIMAT0004945=hsa-miR-744-5p=MI0005559|17_+_11985226_11985246	0.662839	0.00537184	0.0284443	YRI / TSI	Variant
MIMAT0000707=hsa-miR-363-3p=MI0000764|X_-_133303414_133303433	0.662691	0.0027891	0.0107223	GBR / YRI	Variant
MIMAT0000222=hsa-miR-192-5p=MI0000234|11_-_64658675_64658695	0.662168	0.00528729	0.0176061	GBR / YRI	miRBase
MIMAT0004558=hsa-miR-181a-2-3p=MI0000269|9_+_127454797_127454817	0.661075	0.00594169	0.0316583	GBR / CEU	Variant
MIMAT0000510=hsa-miR-320a=MI0000542|8_-_22102489_22102509	0.660878	0.000291207	0.00235149	FIN / YRI	Variant
MIMAT0000759=hsa-miR-148b-3p=MI0000811|12_+_54731062_54731085	0.657525	0.000157271	0.00163866	CEU / GBR	Variant
MIMAT0000426=hsa-miR-132-3p=MI0000449|17_-_1953223_1953244	0.657326	0.000128629	0.0018064	CEU / TSI	miRBase
MIMAT0003393=hsa-miR-425-5p=MI0001448|3_-_49057630_49057654	0.655931	0.000209482	0.00278203	CEU / TSI	Variant
MIMAT0000440=hsa-miR-191-5p=MI0000465|3_-_49058104_49058127	0.654188	5.66e-06	0.000114312	CEU / TSI	Variant
MIMAT0000440=hsa-miR-191-5p=MI0000465|3_-_49058104_49058127	0.65416	2.18e-07	2.82e-06	FIN / GBR	Variant
MIMAT0004549=hsa-miR-148a-5p=MI0000253|7_-_25989580_25989602	0.652741	0.000275619	0.00398149	FIN / CEU	Variant
MIMAT0000245=hsa-miR-30d-5p=MI0000255|8_-_135817164_135817183	0.652389	0.000222847	0.0026452	TSI / YRI	Variant
MIMAT0000440=hsa-miR-191-5p=MI0000465|3_-_49058105_49058127	0.65216	7.85e-06	0.000126732	CEU / GBR	miRBase
MIMAT0000245=hsa-miR-30d-5p=MI0000255|8_-_135817162_135817183	0.651489	1.24e-07	8.03e-06	TSI / FIN	miRBase
MIMAT0000279=hsa-miR-222-3p=MI0000299|X_-_45606440_45606462	0.651249	2.59e-05	0.000349197	YRI / CEU	Variant
MIMAT0000425=hsa-miR-130a-3p=MI0000448|11_+_57408725_57408745	0.650082	0.00139065	0.0102086	GBR / CEU	Variant
MIMAT0004549=hsa-miR-148a-5p=MI0000253|7_-_25989581_25989601	0.649218	0.00247152	0.0194707	FIN / CEU	Variant
MIMAT0004799=hsa-miR-589-5p=MI0003599|7_-_5535503_5535525	0.649184	0.00310896	0.0164622	YRI / FIN	Variant
MIMAT0000270=hsa-miR-181a-3p=MI0000289|1_-_198828199_198828219	0.645538	0.003812	0.0236784	GBR / CEU	Variant
MIMAT0004549=hsa-miR-148a-5p=MI0000253|7_-_25989580_25989602	0.645316	0.00326777	0.0191907	YRI / CEU	Variant
MIMAT0002819=hsa-miR-193b-3p=MI0003137|16_+_14397874_14397897	0.644983	0.00305775	0.0164609	FIN / YRI	Variant
MIMAT0000278=hsa-miR-221-3p=MI0000298|X_-_45605610_45605630	0.644493	0.00210625	0.013083	TSI / CEU	Variant
MIMAT0003218=hsa-miR-92b-3p=MI0003560|1_+_155165028_155165049	0.644456	5.32e-05	0.000464716	FIN / GBR	miRBase
MIMAT0000076=hsa-miR-21-5p=MI0000077|17_+_57918634_57918655	0.640427	2.14e-05	0.000300437	GBR / CEU	miRBase
MIMAT0000258=hsa-miR-181c-5p=MI0000271|19_+_13985539_13985561	0.63986	7.97e-07	3.68e-05	CEU / FIN	Variant
MIMAT0000703=hsa-miR-361-5p=MI0000760|X_-_85158686_85158707	0.636106	0.00792413	0.0393768	CEU / GBR	miRBase
MIMAT0000420=hsa-miR-30b-5p=MI0000441|8_-_135812813_135812834	0.634316	0.0066023	0.033321	TSI / CEU	miRBase
MIMAT0003888=hsa-miR-766-3p=MI0003836|X_-_118780726_118780747	0.633	0.0101537	0.0455505	YRI / TSI	miRBase
MIMAT0004549=hsa-miR-148a-5p=MI0000253|7_-_25989580_25989601	0.631127	9.58e-08	1.35e-06	FIN / GBR	miRBase
MIMAT0004549=hsa-miR-148a-5p=MI0000253|7_-_25989582_25989601	0.629062	0.00627485	0.0332259	YRI / CEU	Variant
MIMAT0000278=hsa-miR-221-3p=MI0000298|X_-_45605610_45605630	0.628885	0.000453104	0.00375263	YRI / CEU	Variant
MIMAT0000433=hsa-miR-142-5p=MI0000458|17_-_56408645_56408666	0.626656	8.19e-06	0.000114957	YRI / GBR	Variant
MIMAT0004502=hsa-miR-28-3p=MI0000086|3_+_188406622_188406643	0.621414	0.00516192	0.0264651	TSI / CEU	miRBase
MIMAT0004494=hsa-miR-21-3p=MI0000077|17_+_57918672_57918693	0.619626	3.83e-05	0.000475927	YRI / CEU	Variant
MIMAT0002819=hsa-miR-193b-3p=MI0003137|16_+_14397874_14397893	0.61951	0.0053548	0.0284443	TSI / YRI	Variant
MIMAT0000243=hsa-miR-148a-3p=MI0000253|7_-_25989541_25989563	0.619479	0.00318783	0.0114408	YRI / GBR	Variant
MIMAT0004682=hsa-miR-361-3p=MI0000760|X_-_85158648_85158668	0.618886	0.00202798	0.012972	TSI / CEU	Variant
MIMAT0004559=hsa-miR-181c-3p=MI0000271|19_+_13985578_13985599	0.616453	0.000612425	0.00645795	CEU / FIN	Variant
MIMAT0000753=hsa-miR-342-3p=MI0000805|14_+_100576052_100576073	0.616436	0.00185138	0.0129229	TSI / YRI	Variant
MIMAT0000433=hsa-miR-142-5p=MI0000458|17_-_56408645_56408666	0.616181	0.000300019	0.00302832	YRI / TSI	Variant
MIMAT0000449=hsa-miR-146a-5p=MI0000477|5_+_159912379_159912399	0.614193	0.000145701	0.00130727	FIN / YRI	Variant
MIMAT0000510=hsa-miR-320a=MI0000542|8_-_22102486_22102509	0.614143	5.72e-05	0.000577455	FIN / YRI	Variant
MIMAT0000258=hsa-miR-181c-5p=MI0000271|19_+_13985539_13985560	0.612682	5.91e-07	3.67e-05	CEU / FIN	miRBase
MIMAT0000432=hsa-miR-141-3p=MI0000457|12_+_7073318_7073338	0.611977	0.00173111	0.0144352	TSI / FIN	Variant
MIMAT0002871=hsa-miR-500a-3p=MI0003184|X_+_49773090_49773112	0.611336	7.01e-05	0.000646864	YRI / GBR	Variant
MIMAT0000258=hsa-miR-181c-5p=MI0000271|19_+_13985539_13985560	0.610786	1.5e-05	0.000151361	GBR / FIN	miRBase
MIMAT0002174=hsa-miR-484=MI0002468|16_+_15737158_15737180	0.610105	1.01e-05	0.000135535	YRI / GBR	Variant
MIMAT0000245=hsa-miR-30d-5p=MI0000255|8_-_135817163_135817183	0.608231	5.48e-05	0.000983113	TSI / YRI	Variant
MIMAT0004911=hsa-miR-874-3p=MI0005532|5_-_136983270_136983292	0.607073	0.000958392	0.00631756	YRI / FIN	Variant
MIMAT0000753=hsa-miR-342-3p=MI0000805|14_+_100576052_100576073	0.606892	0.000485275	0.00511224	TSI / CEU	Variant
MIMAT0000449=hsa-miR-146a-5p=MI0000477|5_+_159912379_159912399	0.606834	8.57e-05	0.000748372	GBR / YRI	Variant
MIMAT0002809=hsa-miR-146b-5p=MI0003129|10_+_104196277_104196300	0.605768	0.0036457	0.0203028	CEU / TSI	Variant
MIMAT0000510=hsa-miR-320a=MI0000542|8_-_22102486_22102509	0.604876	0.00188666	0.0124366	CEU / YRI	Variant
MIMAT0000270=hsa-miR-181a-3p=MI0000289|1_-_198828199_198828219	0.603306	0.000716663	0.00406109	GBR / YRI	Variant
MIMAT0004484=hsa-let-7d-3p=MI0000065|9_+_96941177_96941198	0.602707	0.00115872	0.00575797	YRI / GBR	miRBase
MIMAT0004597=hsa-miR-140-3p=MI0000456|16_+_69967046_69967067	0.601176	0.00064075	0.00369575	YRI / GBR	Variant
MIMAT0000703=hsa-miR-361-5p=MI0000760|X_-_85158686_85158707	0.598624	0.00225031	0.0137142	CEU / TSI	miRBase
MIMAT0000259=hsa-miR-182-5p=MI0000272|7_-_129410285_129410310	0.598117	0.00938327	0.0415177	FIN / GBR	Variant
MIMAT0000243=hsa-miR-148a-3p=MI0000253|7_-_25989543_25989563	0.598016	0.00012247	0.00175668	TSI / YRI	Variant
MIMAT0004502=hsa-miR-28-3p=MI0000086|3_+_188406622_188406643	0.59774	0.00174295	0.0144352	TSI / FIN	miRBase
MIMAT0004518=hsa-miR-16-2-3p=MI0000115|3_+_160122584_160122603	0.594112	0.00571772	0.0188451	GBR / YRI	Variant
MIMAT0000449=hsa-miR-146a-5p=MI0000477|5_+_159912379_159912399	0.593924	0.000296755	0.00302832	TSI / YRI	Variant
MIMAT0002174=hsa-miR-484=MI0002468|16_+_15737158_15737179	0.592266	6.96e-05	0.00118288	YRI / TSI	miRBase
MIMAT0000065=hsa-let-7d-5p=MI0000065|9_+_96941123_96941145	0.590729	0.00928398	0.0434598	CEU / YRI	Variant
MIMAT0002819=hsa-miR-193b-3p=MI0003137|16_+_14397874_14397896	0.589999	8.79e-06	9.17e-05	FIN / GBR	Variant
MIMAT0000440=hsa-miR-191-5p=MI0000465|3_-_49058104_49058127	0.589751	7.64e-06	0.000112212	YRI / GBR	Variant
MIMAT0003393=hsa-miR-425-5p=MI0001448|3_-_49057630_49057654	0.589661	0.00340821	0.0203861	YRI / TSI	Variant
MIMAT0000245=hsa-miR-30d-5p=MI0000255|8_-_135817162_135817183	0.58943	4.48e-05	0.000851452	TSI / YRI	miRBase
MIMAT0000693=hsa-miR-30e-3p=MI0000749|1_+_41220085_41220106	0.589243	0.000237295	0.00166478	YRI / GBR	miRBase
MIMAT0000245=hsa-miR-30d-5p=MI0000255|8_-_135817161_135817183	0.589212	8.45e-07	1.01e-05	GBR / FIN	Variant
MIMAT0005951=hsa-miR-1307-3p=MI0006444|10_-_105154057_105154078	0.585245	0.00302123	0.0110893	YRI / GBR	Variant
MIMAT0000255=hsa-miR-34a-5p=MI0000268|1_-_9211793_9211815	0.585108	0.000120371	0.000996921	GBR / YRI	Variant
MIMAT0000414=hsa-let-7g-5p=MI0000433|3_-_52302353_52302373	0.584076	0.000166674	0.00207604	TSI / YRI	Variant
MIMAT0003218=hsa-miR-92b-3p=MI0003560|1_+_155165028_155165047	0.584017	2.87e-05	0.000319246	YRI / GBR	Variant
MIMAT0002174=hsa-miR-484=MI0002468|16_+_15737158_15737180	0.582505	0.000387908	0.00357984	YRI / TSI	Variant
MIMAT0000267=hsa-miR-210-3p=MI0000286|11_-_568114_568133	0.582343	0.0016426	0.00726795	GBR / YRI	Variant
MIMAT0000753=hsa-miR-342-3p=MI0000805|14_+_100576052_100576073	0.580836	0.000999957	0.00917229	TSI / FIN	Variant
MIMAT0000757=hsa-miR-151a-3p=MI0000809|8_-_141742684_141742706	0.58027	0.00487144	0.0165629	YRI / GBR	Variant
MIMAT0004682=hsa-miR-361-3p=MI0000760|X_-_85158648_85158668	0.579447	0.000148069	0.0011665	GBR / YRI	Variant
MIMAT0000255=hsa-miR-34a-5p=MI0000268|1_-_9211794_9211815	0.578342	0.000203642	0.00149492	GBR / YRI	miRBase
MIMAT0003885=hsa-miR-454-3p=MI0003820|17_-_57215148_57215170	0.576415	0.00660963	0.0211377	GBR / YRI	miRBase
MIMAT0000243=hsa-miR-148a-3p=MI0000253|7_-_25989542_25989563	0.57553	0.000288932	0.00398149	FIN / CEU	miRBase
MIMAT0002871=hsa-miR-500a-3p=MI0003184|X_+_49773090_49773113	0.575478	0.00289477	0.0107472	YRI / GBR	Variant
MIMAT0003339=hsa-miR-421=MI0003685|X_-_73438227_73438249	0.574531	0.00446601	0.0153548	YRI / GBR	miRBase
MIMAT0031177=hsa-miR-7974=MI0025750|19_-_11606359_11606382	0.57447	6.69e-05	0.000720119	YRI / CEU	miRBase
MIMAT0000414=hsa-let-7g-5p=MI0000433|3_-_52302353_52302373	0.573462	1.09e-05	0.000140531	GBR / YRI	Variant
MIMAT0000243=hsa-miR-148a-3p=MI0000253|7_-_25989543_25989563	0.572221	0.00332244	0.0173088	FIN / YRI	Variant
MIMAT0002174=hsa-miR-484=MI0002468|16_+_15737158_15737178	0.570735	0.00021735	0.00184748	YRI / FIN	Variant
MIMAT0002871=hsa-miR-500a-3p=MI0003184|X_+_49773090_49773112	0.567896	0.000237495	0.0026452	YRI / TSI	Variant
MIMAT0000759=hsa-miR-148b-3p=MI0000811|12_+_54731062_54731085	0.567265	0.0015509	0.0110802	CEU / TSI	Variant
MIMAT0000076=hsa-miR-21-5p=MI0000077|17_+_57918634_57918655	0.566808	0.000226833	0.00281796	TSI / CEU	miRBase
MIMAT0000075=hsa-miR-20a-5p=MI0000076|13_+_92003326_92003349	0.56613	4.12e-05	0.000492818	CEU / YRI	Variant
MIMAT0000076=hsa-miR-21-5p=MI0000077|17_+_57918634_57918652	0.565473	0.00723993	0.0349029	TSI / CEU	Variant
MIMAT0027587=hsa-miR-6842-3p=MI0022688|8_+_27290930_27290952	0.565358	0.0117732	0.0419535	FIN / YRI	Variant
MIMAT0002174=hsa-miR-484=MI0002468|16_+_15737158_15737178	0.56386	0.000425251	0.00361463	YRI / CEU	Variant
MIMAT0004484=hsa-let-7d-3p=MI0000065|9_+_96941177_96941198	0.563332	0.0113815	0.0496787	YRI / TSI	miRBase
MIMAT0000278=hsa-miR-221-3p=MI0000298|X_-_45605608_45605630	0.562133	0.00346456	0.0266298	FIN / CEU	miRBase
MIMAT0000707=hsa-miR-363-3p=MI0000764|X_-_133303414_133303433	0.560922	0.00120873	0.00830681	YRI / CEU	Variant
MIMAT0000279=hsa-miR-222-3p=MI0000299|X_-_45606441_45606462	0.56052	0.00310938	0.0185987	YRI / CEU	Variant
MIMAT0000419=hsa-miR-27b-3p=MI0000440|9_+_97847787_97847807	0.559747	0.000409816	0.00472752	CEU / TSI	miRBase
MIMAT0000759=hsa-miR-148b-3p=MI0000811|12_+_54731062_54731085	0.559309	1.64e-05	0.000160527	FIN / GBR	Variant
MIMAT0004549=hsa-miR-148a-5p=MI0000253|7_-_25989580_25989601	0.556544	7.22e-05	0.000752565	YRI / CEU	miRBase
MIMAT0002871=hsa-miR-500a-3p=MI0003184|X_+_49773090_49773113	0.551816	0.00708706	0.0296519	YRI / FIN	Variant
MIMAT0002871=hsa-miR-500a-3p=MI0003184|X_+_49773090_49773112	0.550927	0.000421392	0.00316534	YRI / FIN	Variant
MIMAT0004502=hsa-miR-28-3p=MI0000086|3_+_188406622_188406643	0.550267	0.00427238	0.0205967	YRI / FIN	miRBase
MIMAT0000258=hsa-miR-181c-5p=MI0000271|19_+_13985539_13985561	0.548613	0.000242244	0.00166478	GBR / YRI	Variant
MIMAT0000278=hsa-miR-221-3p=MI0000298|X_-_45605608_45605630	0.5481	0.00648491	0.0337843	YRI / CEU	miRBase
MIMAT0000753=hsa-miR-342-3p=MI0000805|14_+_100576052_100576073	0.547304	0.00753119	0.038009	GBR / CEU	Variant
MIMAT0000092=hsa-miR-92a-3p=MI0000093|13_+_92003616_92003637	0.546513	0.00122174	0.0106655	TSI / FIN	Variant
MIMAT0000646=hsa-miR-155-5p=MI0000681|21_+_26946295_26946316	0.543998	1.43e-05	0.000177841	GBR / YRI	Variant
MIMAT0004672=hsa-miR-106b-3p=MI0000734|7_-_99691627_99691648	0.54155	0.00362907	0.0202102	YRI / CEU	Variant
MIMAT0000449=hsa-miR-146a-5p=MI0000477|5_+_159912379_159912402	0.540939	0.00204821	0.012972	CEU / TSI	Variant
MIMAT0000076=hsa-miR-21-5p=MI0000077|17_+_57918634_57918652	0.539759	0.0032346	0.0204858	GBR / CEU	Variant
MIMAT0000267=hsa-miR-210-3p=MI0000286|11_-_568114_568133	0.539421	0.00124945	0.00977339	TSI / YRI	Variant
MIMAT0000449=hsa-miR-146a-5p=MI0000477|5_+_159912379_159912402	0.538939	7.93e-05	0.000752949	FIN / YRI	Variant
MIMAT0004558=hsa-miR-181a-2-3p=MI0000269|9_+_127454797_127454818	0.538853	0.00958405	0.0442235	YRI / TSI	miRBase
MIMAT0004494=hsa-miR-21-3p=MI0000077|17_+_57918672_57918693	0.537912	0.000507458	0.00511224	TSI / CEU	Variant
MIMAT0000440=hsa-miR-191-5p=MI0000465|3_-_49058105_49058126	0.537784	0.000453675	0.00431746	CEU / GBR	Variant
MIMAT0000693=hsa-miR-30e-3p=MI0000749|1_+_41220085_41220106	0.536306	0.000312926	0.00306288	YRI / TSI	miRBase
MIMAT0000222=hsa-miR-192-5p=MI0000234|11_-_64658674_64658695	0.535436	0.0113555	0.0483277	TSI / CEU	Variant
MIMAT0000066=hsa-let-7e-5p=MI0000066|19_+_52196046_52196067	0.535136	0.00466132	0.0265832	CEU / GBR	miRBase
MIMAT0000432=hsa-miR-141-3p=MI0000457|12_+_7073318_7073338	0.53338	0.000303649	0.0023352	GBR / FIN	Variant
MIMAT0000253=hsa-miR-10a-5p=MI0000266|17_-_46657268_46657288	0.533291	0.0010409	0.00862082	GBR / CEU	Variant
MIMAT0000420=hsa-miR-30b-5p=MI0000441|8_-_135812813_135812834	0.531943	0.00318089	0.0186533	GBR / FIN	miRBase
MIMAT0000243=hsa-miR-148a-3p=MI0000253|7_-_25989541_25989563	0.531923	0.000223725	0.00176252	FIN / GBR	Variant
MIMAT0000259=hsa-miR-182-5p=MI0000272|7_-_129410287_129410310	0.530149	0.00612374	0.0313963	FIN / GBR	miRBase
MIMAT0000245=hsa-miR-30d-5p=MI0000255|8_-_135817160_135817183	0.527659	4.74e-07	1.53e-05	TSI / FIN	Variant
MIMAT0000077=hsa-miR-22-3p=MI0000078|17_-_1617209_1617229	0.524477	0.00506222	0.0347893	FIN / CEU	Variant
MIMAT0004549=hsa-miR-148a-5p=MI0000253|7_-_25989580_25989602	0.523845	0.00019707	0.00159134	FIN / GBR	Variant
MIMAT0000279=hsa-miR-222-3p=MI0000299|X_-_45606440_45606462	0.523154	0.00104493	0.00527364	YRI / GBR	Variant
MIMAT0000278=hsa-miR-221-3p=MI0000298|X_-_45605610_45605630	0.522251	0.00189888	0.0161405	FIN / CEU	Variant
MIMAT0000243=hsa-miR-148a-3p=MI0000253|7_-_25989541_25989563	0.522016	0.000577273	0.00466148	YRI / CEU	Variant
MIMAT0003886=hsa-miR-769-5p=MI0003834|19_+_46522219_46522240	0.518475	0.0013795	0.00645766	YRI / GBR	miRBase
MIMAT0000243=hsa-miR-148a-3p=MI0000253|7_-_25989540_25989563	0.518436	0.00062527	0.00492591	YRI / CEU	Variant
MIMAT0004682=hsa-miR-361-3p=MI0000760|X_-_85158648_85158668	0.517466	0.00620694	0.0318229	TSI / YRI	Variant
MIMAT0001340=hsa-miR-423-3p=MI0001445|17_+_28444148_28444171	0.517206	0.00127084	0.00977339	YRI / TSI	Variant
MIMAT0000414=hsa-let-7g-5p=MI0000433|3_-_52302351_52302373	0.516601	0.000189696	0.001656	FIN / YRI	Variant
MIMAT0026477=hsa-miR-128-1-5p=MI0000447|2_+_136422981_136423003	0.514701	0.00528023	0.0176061	YRI / GBR	miRBase
MIMAT0000279=hsa-miR-222-3p=MI0000299|X_-_45606440_45606462	0.514469	0.000541797	0.00472974	YRI / TSI	Variant
MIMAT0000419=hsa-miR-27b-3p=MI0000440|9_+_97847787_97847807	0.514177	0.000779121	0.00426536	YRI / GBR	miRBase
MIMAT0000510=hsa-miR-320a=MI0000542|8_-_22102487_22102509	0.513167	6.75e-05	0.000660364	FIN / YRI	Variant
MIMAT0000086=hsa-miR-29a-3p=MI0000087|7_-_130561510_130561528	0.511517	0.00150288	0.0110325	TSI / CEU	Variant
MIMAT0004507=hsa-miR-92a-1-5p=MI0000093|13_+_92003578_92003600	0.509256	0.00904574	0.0429673	YRI / CEU	miRBase
MIMAT0000086=hsa-miR-29a-3p=MI0000087|7_-_130561509_130561528	0.508442	0.00124489	0.00977339	TSI / YRI	Variant
MIMAT0001340=hsa-miR-423-3p=MI0001445|17_+_28444149_28444171	0.508334	8.42e-05	0.000748372	YRI / GBR	miRBase
MIMAT0000258=hsa-miR-181c-5p=MI0000271|19_+_13985539_13985560	0.506669	0.00182037	0.0129229	TSI / YRI	miRBase
MIMAT0000440=hsa-miR-191-5p=MI0000465|3_-_49058104_49058127	0.505564	0.000136603	0.00183845	FIN / TSI	Variant
MIMAT0000279=hsa-miR-222-3p=MI0000299|X_-_45606440_45606462	0.504506	0.00147895	0.0132695	FIN / CEU	Variant
MIMAT0000065=hsa-let-7d-5p=MI0000065|9_+_96941123_96941143	0.503129	0.00837172	0.0409707	CEU / YRI	Variant
MIMAT0001340=hsa-miR-423-3p=MI0001445|17_+_28444148_28444171	0.502982	0.000367864	0.00228502	YRI / GBR	Variant
MIMAT0000092=hsa-miR-92a-3p=MI0000093|13_+_92003616_92003637	0.5011	0.0015299	0.010295	GBR / FIN	Variant
MIMAT0000245=hsa-miR-30d-5p=MI0000255|8_-_135817160_135817183	0.499919	0.00263259	0.0163524	YRI / CEU	Variant
MIMAT0000279=hsa-miR-222-3p=MI0000299|X_-_45606439_45606462	0.497303	0.00225756	0.0177852	FIN / TSI	Variant
MIMAT0000449=hsa-miR-146a-5p=MI0000477|5_+_159912379_159912400	0.496818	0.000922604	0.00693026	CEU / YRI	miRBase
MIMAT0000243=hsa-miR-148a-3p=MI0000253|7_-_25989543_25989563	0.495905	0.00120634	0.00830681	YRI / CEU	Variant
MIMAT0000646=hsa-miR-155-5p=MI0000681|21_+_26946295_26946316	0.495695	0.000502033	0.00450435	TSI / YRI	Variant
MIMAT0004558=hsa-miR-181a-2-3p=MI0000269|9_+_127454797_127454818	0.495177	0.0107612	0.0476148	CEU / TSI	miRBase
MIMAT0000245=hsa-miR-30d-5p=MI0000255|8_-_135817160_135817183	0.494837	0.000985845	0.00838953	GBR / CEU	Variant
MIMAT0000703=hsa-miR-361-5p=MI0000760|X_-_85158686_85158707	0.492852	0.0104269	0.0481128	CEU / YRI	miRBase
MIMAT0000245=hsa-miR-30d-5p=MI0000255|8_-_135817161_135817183	0.492539	0.00123127	0.00994253	GBR / CEU	Variant
MIMAT0000646=hsa-miR-155-5p=MI0000681|21_+_26946295_26946315	0.490873	8.92e-06	0.0001253	FIN / YRI	Variant
MIMAT0000440=hsa-miR-191-5p=MI0000465|3_-_49058105_49058127	0.487702	0.00251684	0.0150544	CEU / TSI	miRBase
MIMAT0002819=hsa-miR-193b-3p=MI0003137|16_+_14397874_14397896	0.487475	0.00239142	0.0160923	CEU / GBR	Variant
MIMAT0000243=hsa-miR-148a-3p=MI0000253|7_-_25989540_25989563	0.487193	0.000451514	0.00583356	FIN / CEU	Variant
MIMAT0000063=hsa-let-7b-5p=MI0000063|22_+_46509571_46509592	0.486407	0.00965566	0.044554	CEU / TSI	miRBase
MIMAT0000449=hsa-miR-146a-5p=MI0000477|5_+_159912379_159912401	0.485415	0.00027407	0.00226986	FIN / YRI	Variant
MIMAT0000414=hsa-let-7g-5p=MI0000433|3_-_52302351_52302373	0.483658	0.00116161	0.00830681	CEU / YRI	Variant
MIMAT0000414=hsa-let-7g-5p=MI0000433|3_-_52302353_52302373	0.483362	0.000850195	0.0057211	FIN / YRI	Variant
MIMAT0000646=hsa-miR-155-5p=MI0000681|21_+_26946295_26946316	0.481895	2.22e-05	0.00025581	FIN / YRI	Variant
MIMAT0000278=hsa-miR-221-3p=MI0000298|X_-_45605609_45605630	0.48009	0.000514878	0.00593949	FIN / CEU	Variant
MIMAT0000433=hsa-miR-142-5p=MI0000458|17_-_56408645_56408666	0.479698	0.000515851	0.00362217	YRI / FIN	Variant
MIMAT0000419=hsa-miR-27b-3p=MI0000440|9_+_97847787_97847807	0.479507	0.000688813	0.00674202	FIN / TSI	miRBase
MIMAT0000456=hsa-miR-186-5p=MI0000483|1_-_71533363_71533385	0.479122	0.00226897	0.0146575	YRI / TSI	Variant
MIMAT0026475=hsa-miR-210-5p=MI0000286|11_-_568150_568171	0.477935	0.00241022	0.00961111	YRI / GBR	miRBase
MIMAT0000415=hsa-let-7i-5p=MI0000434|12_+_62997471_62997491	0.476741	0.00478419	0.026643	TSI / YRI	Variant
MIMAT0000440=hsa-miR-191-5p=MI0000465|3_-_49058105_49058127	0.474603	3.61e-05	0.000376046	YRI / GBR	miRBase
MIMAT0001340=hsa-miR-423-3p=MI0001445|17_+_28444149_28444171	0.474427	0.000140827	0.0018953	YRI / TSI	miRBase
MIMAT0000279=hsa-miR-222-3p=MI0000299|X_-_45606441_45606462	0.473954	0.00788101	0.0499131	FIN / CEU	Variant
MIMAT0004549=hsa-miR-148a-5p=MI0000253|7_-_25989580_25989601	0.473881	1.42e-05	0.000255247	TSI / CEU	miRBase
MIMAT0000258=hsa-miR-181c-5p=MI0000271|19_+_13985539_13985561	0.473667	0.000250348	0.0029949	CEU / TSI	Variant
MIMAT0000259=hsa-miR-182-5p=MI0000272|7_-_129410285_129410310	0.473469	0.000115224	0.000979403	YRI / GBR	Variant
MIMAT0000278=hsa-miR-221-3p=MI0000298|X_-_45605608_45605630	0.472009	0.003234	0.0186533	FIN / GBR	miRBase
MIMAT0003393=hsa-miR-425-5p=MI0001448|3_-_49057632_49057654	0.471877	0.0117102	0.0497682	CEU / GBR	miRBase
MIMAT0000227=hsa-miR-197-3p=MI0000239|1_+_110141562_110141583	0.47184	0.00439206	0.0208623	YRI / FIN	miRBase
MIMAT0000075=hsa-miR-20a-5p=MI0000076|13_+_92003326_92003348	0.470267	0.000127934	0.00103306	GBR / YRI	miRBase
MIMAT0000081=hsa-miR-25-3p=MI0000082|7_-_99691195_99691215	0.469908	0.00912558	0.0433465	TSI / YRI	Variant
MIMAT0000086=hsa-miR-29a-3p=MI0000087|7_-_130561509_130561528	0.469815	0.00452198	0.0239443	TSI / CEU	Variant
MIMAT0000456=hsa-miR-186-5p=MI0000483|1_-_71533363_71533385	0.469316	0.00180572	0.00788174	YRI / GBR	Variant
MIMAT0000086=hsa-miR-29a-3p=MI0000087|7_-_130561509_130561528	0.468259	5.57e-05	0.000577455	FIN / YRI	Variant
MIMAT0000243=hsa-miR-148a-3p=MI0000253|7_-_25989542_25989563	0.466938	0.00384093	0.0217653	FIN / GBR	miRBase
MIMAT0002819=hsa-miR-193b-3p=MI0003137|16_+_14397874_14397894	0.466162	0.0118197	0.0419535	FIN / YRI	Variant
MIMAT0000065=hsa-let-7d-5p=MI0000065|9_+_96941123_96941145	0.465288	0.0139206	0.0483479	FIN / YRI	Variant
MIMAT0004559=hsa-miR-181c-3p=MI0000271|19_+_13985578_13985599	0.462976	0.000987004	0.00838953	CEU / GBR	Variant
MIMAT0003886=hsa-miR-769-5p=MI0003834|19_+_46522219_46522240	0.462521	0.00585872	0.030522	YRI / TSI	miRBase
MIMAT0004799=hsa-miR-589-5p=MI0003599|7_-_5535505_5535525	0.462304	0.00880022	0.033839	YRI / FIN	Variant
MIMAT0000086=hsa-miR-29a-3p=MI0000087|7_-_130561509_130561528	0.46221	0.000855665	0.00453081	GBR / YRI	Variant
MIMAT0000075=hsa-miR-20a-5p=MI0000076|13_+_92003326_92003349	0.461959	0.000929873	0.00484434	GBR / YRI	Variant
MIMAT0000086=hsa-miR-29a-3p=MI0000087|7_-_130561510_130561528	0.461027	0.000503508	0.00593949	FIN / CEU	Variant
MIMAT0000759=hsa-miR-148b-3p=MI0000811|12_+_54731062_54731085	0.459129	0.000683443	0.00674202	FIN / TSI	Variant
MIMAT0000093=hsa-miR-93-5p=MI0000095|7_-_99691437_99691460	0.455887	0.00768373	0.0381822	YRI / TSI	Variant
MIMAT0002809=hsa-miR-146b-5p=MI0003129|10_+_104196277_104196300	0.455716	7.55e-05	0.00110837	FIN / TSI	Variant
MIMAT0000075=hsa-miR-20a-5p=MI0000076|13_+_92003326_92003349	0.455129	0.00221032	0.0129806	FIN / YRI	Variant
MIMAT0003218=hsa-miR-92b-3p=MI0003560|1_+_155165028_155165049	0.454669	0.000252463	0.00271819	YRI / TSI	miRBase
MIMAT0000245=hsa-miR-30d-5p=MI0000255|8_-_135817161_135817183	0.454596	3.72e-05	0.000600389	TSI / FIN	Variant
MIMAT0004507=hsa-miR-92a-1-5p=MI0000093|13_+_92003578_92003600	0.454573	0.00850285	0.0259096	YRI / GBR	miRBase
MIMAT0003393=hsa-miR-425-5p=MI0001448|3_-_49057630_49057654	0.454353	0.00174328	0.0152183	CEU / FIN	Variant
MIMAT0000440=hsa-miR-191-5p=MI0000465|3_-_49058104_49058127	0.453377	0.00188042	0.0129229	YRI / TSI	Variant
MIMAT0004682=hsa-miR-361-3p=MI0000760|X_-_85158648_85158668	0.449963	0.00379248	0.0266298	FIN / CEU	Variant
MIMAT0000415=hsa-let-7i-5p=MI0000434|12_+_62997471_62997491	0.449775	0.00307226	0.0111499	GBR / YRI	Variant
MIMAT0004911=hsa-miR-874-3p=MI0005532|5_-_136983270_136983292	0.449609	0.0172841	0.0465231	YRI / GBR	Variant
MIMAT0000065=hsa-let-7d-5p=MI0000065|9_+_96941123_96941143	0.448156	0.0103425	0.0457622	TSI / YRI	Variant
MIMAT0000417=hsa-miR-15b-5p=MI0000438|3_+_160122395_160122416	0.447164	0.00158705	0.00711968	YRI / GBR	miRBase
MIMAT0002809=hsa-miR-146b-5p=MI0003129|10_+_104196277_104196299	0.44622	0.0111365	0.0483277	CEU / TSI	Variant
MIMAT0000075=hsa-miR-20a-5p=MI0000076|13_+_92003326_92003348	0.445959	0.00236543	0.0149811	TSI / YRI	miRBase
MIMAT0004748=hsa-miR-423-5p=MI0001445|17_+_28444113_28444136	0.445021	0.000367867	0.00228502	YRI / GBR	Variant
MIMAT0000456=hsa-miR-186-5p=MI0000483|1_-_71533365_71533385	0.444651	0.0125042	0.0351205	GBR / YRI	Variant
MIMAT0000419=hsa-miR-27b-3p=MI0000440|9_+_97847787_97847806	0.444072	0.00267096	0.0165908	YRI / TSI	Variant
MIMAT0000081=hsa-miR-25-3p=MI0000082|7_-_99691196_99691215	0.443164	0.00230948	0.0158715	GBR / CEU	Variant
MIMAT0000278=hsa-miR-221-3p=MI0000298|X_-_45605608_45605630	0.442504	0.0168041	0.0456112	YRI / GBR	miRBase
MIMAT0004748=hsa-miR-423-5p=MI0001445|17_+_28444113_28444136	0.441206	0.000234934	0.0026452	YRI / TSI	Variant
MIMAT0000245=hsa-miR-30d-5p=MI0000255|8_-_135817161_135817183	0.439269	0.00284096	0.0107223	GBR / YRI	Variant
MIMAT0000243=hsa-miR-148a-3p=MI0000253|7_-_25989542_25989563	0.439152	0.00191183	0.0126024	TSI / CEU	miRBase
MIMAT0004494=hsa-miR-21-3p=MI0000077|17_+_57918672_57918693	0.438534	0.0037061	0.0266298	FIN / CEU	Variant
MIMAT0000267=hsa-miR-210-3p=MI0000286|11_-_568111_568133	0.438223	0.00776557	0.0243522	GBR / YRI	Variant
MIMAT0000693=hsa-miR-30e-3p=MI0000749|1_+_41220085_41220106	0.435167	0.0028739	0.0162797	YRI / FIN	miRBase
MIMAT0000258=hsa-miR-181c-5p=MI0000271|19_+_13985539_13985559	0.434968	0.00716052	0.0296519	FIN / YRI	Variant
MIMAT0000258=hsa-miR-181c-5p=MI0000271|19_+_13985539_13985561	0.43252	0.00488636	0.0258737	GBR / FIN	Variant
MIMAT0000243=hsa-miR-148a-3p=MI0000253|7_-_25989542_25989563	0.428387	0.00286355	0.0174514	YRI / CEU	miRBase
MIMAT0000086=hsa-miR-29a-3p=MI0000087|7_-_130561509_130561528	0.427314	0.000484319	0.00593949	FIN / CEU	Variant
MIMAT0003218=hsa-miR-92b-3p=MI0003560|1_+_155165028_155165049	0.426596	0.00350977	0.0198887	YRI / CEU	miRBase
MIMAT0002819=hsa-miR-193b-3p=MI0003137|16_+_14397874_14397896	0.42621	0.00645474	0.0277852	FIN / YRI	Variant
MIMAT0002809=hsa-miR-146b-5p=MI0003129|10_+_104196277_104196301	0.423525	0.000149599	0.00193282	FIN / TSI	Variant
MIMAT0004819=hsa-miR-671-3p=MI0003760|7_+_150935574_150935594	0.422626	0.00821377	0.0255101	YRI / GBR	miRBase
MIMAT0000065=hsa-let-7d-5p=MI0000065|9_+_96941123_96941143	0.421445	0.011123	0.0408266	FIN / YRI	Variant
MIMAT0004502=hsa-miR-28-3p=MI0000086|3_+_188406622_188406643	0.42126	0.00946284	0.0280413	YRI / GBR	miRBase
MIMAT0000772=hsa-miR-345-5p=MI0000825|14_+_100774213_100774233	0.420468	0.00606381	0.0195861	YRI / GBR	Variant
MIMAT0000086=hsa-miR-29a-3p=MI0000087|7_-_130561509_130561528	0.420123	0.00410578	0.025022	GBR / CEU	Variant
MIMAT0000243=hsa-miR-148a-3p=MI0000253|7_-_25989541_25989563	0.419843	0.000878801	0.0086016	FIN / CEU	Variant
MIMAT0000449=hsa-miR-146a-5p=MI0000477|5_+_159912379_159912401	0.41874	0.00188533	0.00811494	GBR / YRI	Variant
MIMAT0000076=hsa-miR-21-5p=MI0000077|17_+_57918634_57918655	0.418321	1.69e-05	0.000201991	GBR / YRI	miRBase
MIMAT0000075=hsa-miR-20a-5p=MI0000076|13_+_92003326_92003348	0.417185	0.00113171	0.00830681	CEU / YRI	miRBase
MIMAT0000646=hsa-miR-155-5p=MI0000681|21_+_26946295_26946320	0.416659	0.00291566	0.0171229	CEU / TSI	Variant
MIMAT0000759=hsa-miR-148b-3p=MI0000811|12_+_54731062_54731084	0.413297	0.014723	0.0406456	YRI / GBR	Variant
MIMAT0000456=hsa-miR-186-5p=MI0000483|1_-_71533365_71533385	0.412229	0.00211675	0.0139533	GBR / FIN	Variant
MIMAT0004494=hsa-miR-21-3p=MI0000077|17_+_57918672_57918693	0.409883	0.00597882	0.0316583	GBR / CEU	Variant
MIMAT0000510=hsa-miR-320a=MI0000542|8_-_22102487_22102509	0.40944	0.00352693	0.0206544	TSI / YRI	Variant
MIMAT0000267=hsa-miR-210-3p=MI0000286|11_-_568114_568133	0.407793	0.00994839	0.0440182	GBR / CEU	Variant
MIMAT0000258=hsa-miR-181c-5p=MI0000271|19_+_13985539_13985559	0.404559	0.00610806	0.0428892	TSI / FIN	Variant
MIMAT0002809=hsa-miR-146b-5p=MI0003129|10_+_104196277_104196299	0.404155	0.00251309	0.0144952	FIN / YRI	Variant
MIMAT0000646=hsa-miR-155-5p=MI0000681|21_+_26946295_26946315	0.403311	0.00829682	0.0396816	GBR / CEU	Variant
MIMAT0000449=hsa-miR-146a-5p=MI0000477|5_+_159912379_159912402	0.402952	0.00731506	0.0231644	GBR / YRI	Variant
MIMAT0000753=hsa-miR-342-3p=MI0000805|14_+_100576052_100576075	0.402754	0.00473322	0.0218404	YRI / FIN	Variant
MIMAT0000510=hsa-miR-320a=MI0000542|8_-_22102488_22102509	0.399904	0.00127189	0.0082164	FIN / YRI	miRBase
MIMAT0000449=hsa-miR-146a-5p=MI0000477|5_+_159912379_159912401	0.395325	0.00688512	0.0342138	CEU / TSI	Variant
MIMAT0000279=hsa-miR-222-3p=MI0000299|X_-_45606440_45606462	0.394325	0.00778049	0.0364217	FIN / GBR	Variant
MIMAT0000456=hsa-miR-186-5p=MI0000483|1_-_71533365_71533385	0.393562	0.00549854	0.0301022	GBR / CEU	Variant
MIMAT0000086=hsa-miR-29a-3p=MI0000087|7_-_130561507_130561528	0.393526	0.000952141	0.00698958	FIN / GBR	miRBase
MIMAT0000646=hsa-miR-155-5p=MI0000681|21_+_26946295_26946320	0.392104	0.00607599	0.0327091	CEU / YRI	Variant
MIMAT0000279=hsa-miR-222-3p=MI0000299|X_-_45606439_45606462	0.390747	0.00738376	0.0350729	FIN / GBR	Variant
MIMAT0003393=hsa-miR-425-5p=MI0001448|3_-_49057630_49057654	0.388178	0.010981	0.0466693	FIN / GBR	Variant
MIMAT0000259=hsa-miR-182-5p=MI0000272|7_-_129410285_129410310	0.3859	0.00734796	0.0376729	YRI / CEU	Variant
MIMAT0000692=hsa-miR-30e-5p=MI0000749|1_+_41220043_41220066	0.381157	0.000597034	0.00410302	YRI / FIN	Variant
MIMAT0000759=hsa-miR-148b-3p=MI0000811|12_+_54731062_54731085	0.380028	0.00520698	0.0233591	YRI / FIN	Variant
MIMAT0002809=hsa-miR-146b-5p=MI0003129|10_+_104196277_104196299	0.379507	0.000835605	0.00793825	FIN / TSI	Variant
MIMAT0004819=hsa-miR-671-3p=MI0003760|7_+_150935574_150935594	0.378264	0.00733503	0.0350729	FIN / GBR	miRBase
MIMAT0000419=hsa-miR-27b-3p=MI0000440|9_+_97847787_97847806	0.377697	0.00637419	0.0438056	FIN / TSI	Variant
MIMAT0000258=hsa-miR-181c-5p=MI0000271|19_+_13985539_13985560	0.377252	0.00112138	0.00905517	CEU / TSI	miRBase
MIMAT0000419=hsa-miR-27b-3p=MI0000440|9_+_97847787_97847807	0.37395	0.00709476	0.0363747	CEU / GBR	miRBase
MIMAT0001340=hsa-miR-423-3p=MI0001445|17_+_28444149_28444172	0.370465	0.00316336	0.0192786	YRI / TSI	Variant
MIMAT0000440=hsa-miR-191-5p=MI0000465|3_-_49058105_49058127	0.369787	0.00376025	0.0266298	CEU / FIN	miRBase
MIMAT0000086=hsa-miR-29a-3p=MI0000087|7_-_130561508_130561528	0.369253	0.00899772	0.0433465	TSI / YRI	Variant
MIMAT0004702=hsa-miR-339-3p=MI0000815|7_-_1062593_1062613	0.366797	0.00597154	0.0311098	GBR / FIN	Variant
MIMAT0000456=hsa-miR-186-5p=MI0000483|1_-_71533363_71533385	0.366725	0.00884064	0.0407932	CEU / GBR	Variant
MIMAT0004494=hsa-miR-21-3p=MI0000077|17_+_57918672_57918692	0.363889	0.00519346	0.0289222	GBR / CEU	miRBase
MIMAT0002174=hsa-miR-484=MI0002468|16_+_15737158_15737178	0.362868	0.00226853	0.00934615	YRI / GBR	Variant
MIMAT0000267=hsa-miR-210-3p=MI0000286|11_-_568114_568133	0.3626	0.00779647	0.0370332	TSI / CEU	Variant
MIMAT0000278=hsa-miR-221-3p=MI0000298|X_-_45605609_45605630	0.362427	0.0137782	0.0383651	YRI / GBR	Variant
MIMAT0000096=hsa-miR-98-5p=MI0000100|X_-_53583260_53583281	0.361313	0.00986116	0.0448614	CEU / TSI	miRBase
MIMAT0000510=hsa-miR-320a=MI0000542|8_-_22102488_22102509	0.360746	0.00901576	0.0433465	TSI / YRI	miRBase
MIMAT0000278=hsa-miR-221-3p=MI0000298|X_-_45605609_45605630	0.357127	0.00640822	0.0323415	YRI / TSI	Variant
MIMAT0000646=hsa-miR-155-5p=MI0000681|21_+_26946295_26946317	0.353806	0.000106022	0.000978433	FIN / YRI	miRBase
MIMAT0000245=hsa-miR-30d-5p=MI0000255|8_-_135817160_135817183	0.351627	0.00398162	0.0215544	TSI / CEU	Variant
MIMAT0000081=hsa-miR-25-3p=MI0000082|7_-_99691196_99691215	0.350724	0.0115208	0.0483277	TSI / CEU	Variant
MIMAT0004682=hsa-miR-361-3p=MI0000760|X_-_85158648_85158668	0.347707	0.00797823	0.0318144	FIN / YRI	Variant
MIMAT0000075=hsa-miR-20a-5p=MI0000076|13_+_92003326_92003348	0.343702	0.00978023	0.0367327	FIN / YRI	miRBase
MIMAT0000270=hsa-miR-181a-3p=MI0000289|1_-_198828198_198828219	0.342212	0.00856125	0.0400766	GBR / CEU	miRBase
MIMAT0000646=hsa-miR-155-5p=MI0000681|21_+_26946295_26946315	0.341699	0.00814432	0.040471	CEU / YRI	Variant
MIMAT0000646=hsa-miR-155-5p=MI0000681|21_+_26946295_26946320	0.340836	0.000570703	0.00594635	FIN / TSI	Variant
MIMAT0000440=hsa-miR-191-5p=MI0000465|3_-_49058105_49058126	0.340266	0.00152544	0.00693967	YRI / GBR	Variant
MIMAT0000081=hsa-miR-25-3p=MI0000082|7_-_99691194_99691215	0.339912	0.0131048	0.0460091	YRI / FIN	miRBase
MIMAT0000076=hsa-miR-21-5p=MI0000077|17_+_57918634_57918655	0.339365	0.0016754	0.012299	TSI / YRI	miRBase
MIMAT0004702=hsa-miR-339-3p=MI0000815|7_-_1062592_1062613	0.339123	0.00231921	0.0146883	GBR / FIN	Variant
MIMAT0000086=hsa-miR-29a-3p=MI0000087|7_-_130561508_130561528	0.339032	0.00297368	0.0162797	FIN / YRI	Variant
MIMAT0000076=hsa-miR-21-5p=MI0000077|17_+_57918634_57918652	0.338601	0.00270608	0.0105309	GBR / YRI	Variant
MIMAT0000278=hsa-miR-221-3p=MI0000298|X_-_45605609_45605630	0.337398	0.00810634	0.039672	GBR / CEU	Variant
MIMAT0000081=hsa-miR-25-3p=MI0000082|7_-_99691196_99691215	0.337022	0.0166765	0.0456112	GBR / YRI	Variant
MIMAT0000510=hsa-miR-320a=MI0000542|8_-_22102487_22102509	0.332951	0.0112098	0.0320421	GBR / YRI	Variant
MIMAT0000433=hsa-miR-142-5p=MI0000458|17_-_56408644_56408664	0.329458	0.0026094	0.0156081	GBR / FIN	miRBase
MIMAT0000267=hsa-miR-210-3p=MI0000286|11_-_568114_568133	0.327164	0.00220586	0.0142499	GBR / FIN	Variant
MIMAT0004748=hsa-miR-423-5p=MI0001445|17_+_28444113_28444133	0.32327	0.00687975	0.0444432	FIN / CEU	Variant
MIMAT0000456=hsa-miR-186-5p=MI0000483|1_-_71533365_71533385	0.322031	0.00489793	0.0362118	TSI / FIN	Variant
MIMAT0000646=hsa-miR-155-5p=MI0000681|21_+_26946295_26946320	0.316671	0.00131506	0.00832873	FIN / YRI	Variant
MIMAT0002819=hsa-miR-193b-3p=MI0003137|16_+_14397874_14397895	0.314138	0.00254204	0.0155362	FIN / GBR	miRBase
MIMAT0000433=hsa-miR-142-5p=MI0000458|17_-_56408644_56408664	0.313833	0.00493287	0.0362118	TSI / FIN	miRBase
MIMAT0003218=hsa-miR-92b-3p=MI0003560|1_+_155165028_155165047	0.303583	0.00624469	0.0272871	YRI / FIN	Variant
MIMAT0001340=hsa-miR-423-3p=MI0001445|17_+_28444149_28444172	0.302448	0.00593968	0.019379	YRI / GBR	Variant
MIMAT0000434=hsa-miR-142-3p=MI0000458|17_-_56408604_56408625	0.299456	0.0109805	0.0466693	GBR / FIN	Variant
MIMAT0000433=hsa-miR-142-5p=MI0000458|17_-_56408647_56408666	0.29587	0.00863844	0.0260768	GBR / YRI	Variant
MIMAT0000646=hsa-miR-155-5p=MI0000681|21_+_26946295_26946317	0.293947	0.0115027	0.0325909	GBR / YRI	miRBase
MIMAT0000092=hsa-miR-92a-3p=MI0000093|13_+_92003615_92003637	0.293796	0.0088797	0.0428081	YRI / CEU	Variant
MIMAT0000267=hsa-miR-210-3p=MI0000286|11_-_568114_568133	0.292654	0.0018856	0.0152263	TSI / FIN	Variant
MIMAT0000646=hsa-miR-155-5p=MI0000681|21_+_26946295_26946320	0.285954	0.00399913	0.022271	FIN / GBR	Variant
MIMAT0004748=hsa-miR-423-5p=MI0001445|17_+_28444113_28444135	0.279894	0.00887941	0.026556	YRI / GBR	miRBase
MIMAT0000433=hsa-miR-142-5p=MI0000458|17_-_56408647_56408666	0.265196	0.010111	0.0455505	TSI / YRI	Variant
MIMAT0003218=hsa-miR-92b-3p=MI0003560|1_+_155165028_155165049	0.263932	0.0096306	0.0365963	YRI / FIN	miRBase
MIMAT0000092=hsa-miR-92a-3p=MI0000093|13_+_92003616_92003637	0.254099	0.00844117	0.0259096	YRI / GBR	Variant
MIMAT0002809=hsa-miR-146b-5p=MI0003129|10_+_104196277_104196301	0.241768	0.00464603	0.0250111	FIN / GBR	Variant
MIMAT0000258=hsa-miR-181c-5p=MI0000271|19_+_13985539_13985561	0.202734	0.00308771	0.0199466	CEU / GBR	Variant
MIMAT0000259=hsa-miR-182-5p=MI0000272|7_-_129410287_129410310	0.185061	0.0101574	0.029557	YRI / GBR	miRBase
MIMAT0004549=hsa-miR-148a-5p=MI0000253|7_-_25989580_25989601	0.160273	0.01158	0.0419535	FIN / YRI	miRBase
MIMAT0004549=hsa-miR-148a-5p=MI0000253|7_-_25989580_25989601	-0.160273	0.01158	0.0419535	YRI / FIN	miRBase
MIMAT0000259=hsa-miR-182-5p=MI0000272|7_-_129410287_129410310	-0.185061	0.0101574	0.029557	GBR / YRI	miRBase
MIMAT0000258=hsa-miR-181c-5p=MI0000271|19_+_13985539_13985561	-0.202734	0.00308771	0.0199466	GBR / CEU	Variant
MIMAT0002809=hsa-miR-146b-5p=MI0003129|10_+_104196277_104196301	-0.241768	0.00464603	0.0250111	GBR / FIN	Variant
MIMAT0000092=hsa-miR-92a-3p=MI0000093|13_+_92003616_92003637	-0.254099	0.00844117	0.0259096	GBR / YRI	Variant
MIMAT0003218=hsa-miR-92b-3p=MI0003560|1_+_155165028_155165049	-0.263932	0.0096306	0.0365963	FIN / YRI	miRBase
MIMAT0000433=hsa-miR-142-5p=MI0000458|17_-_56408647_56408666	-0.265196	0.010111	0.0455505	YRI / TSI	Variant
MIMAT0004748=hsa-miR-423-5p=MI0001445|17_+_28444113_28444135	-0.279894	0.00887941	0.026556	GBR / YRI	miRBase
MIMAT0000646=hsa-miR-155-5p=MI0000681|21_+_26946295_26946320	-0.285954	0.00399913	0.022271	GBR / FIN	Variant
MIMAT0000267=hsa-miR-210-3p=MI0000286|11_-_568114_568133	-0.292654	0.0018856	0.0152263	FIN / TSI	Variant
MIMAT0000092=hsa-miR-92a-3p=MI0000093|13_+_92003615_92003637	-0.293796	0.0088797	0.0428081	CEU / YRI	Variant
MIMAT0000646=hsa-miR-155-5p=MI0000681|21_+_26946295_26946317	-0.293947	0.0115027	0.0325909	YRI / GBR	miRBase
MIMAT0000433=hsa-miR-142-5p=MI0000458|17_-_56408647_56408666	-0.29587	0.00863844	0.0260768	YRI / GBR	Variant
MIMAT0000434=hsa-miR-142-3p=MI0000458|17_-_56408604_56408625	-0.299456	0.0109805	0.0466693	FIN / GBR	Variant
MIMAT0001340=hsa-miR-423-3p=MI0001445|17_+_28444149_28444172	-0.302448	0.00593968	0.019379	GBR / YRI	Variant
MIMAT0003218=hsa-miR-92b-3p=MI0003560|1_+_155165028_155165047	-0.303583	0.00624469	0.0272871	FIN / YRI	Variant
MIMAT0000433=hsa-miR-142-5p=MI0000458|17_-_56408644_56408664	-0.313833	0.00493287	0.0362118	FIN / TSI	miRBase
MIMAT0002819=hsa-miR-193b-3p=MI0003137|16_+_14397874_14397895	-0.314138	0.00254204	0.0155362	GBR / FIN	miRBase
MIMAT0000646=hsa-miR-155-5p=MI0000681|21_+_26946295_26946320	-0.316671	0.00131506	0.00832873	YRI / FIN	Variant
MIMAT0000456=hsa-miR-186-5p=MI0000483|1_-_71533365_71533385	-0.322031	0.00489793	0.0362118	FIN / TSI	Variant
MIMAT0004748=hsa-miR-423-5p=MI0001445|17_+_28444113_28444133	-0.32327	0.00687975	0.0444432	CEU / FIN	Variant
MIMAT0000267=hsa-miR-210-3p=MI0000286|11_-_568114_568133	-0.327164	0.00220586	0.0142499	FIN / GBR	Variant
MIMAT0000433=hsa-miR-142-5p=MI0000458|17_-_56408644_56408664	-0.329458	0.0026094	0.0156081	FIN / GBR	miRBase
MIMAT0000510=hsa-miR-320a=MI0000542|8_-_22102487_22102509	-0.332951	0.0112098	0.0320421	YRI / GBR	Variant
MIMAT0000081=hsa-miR-25-3p=MI0000082|7_-_99691196_99691215	-0.337022	0.0166765	0.0456112	YRI / GBR	Variant
MIMAT0000278=hsa-miR-221-3p=MI0000298|X_-_45605609_45605630	-0.337398	0.00810634	0.039672	CEU / GBR	Variant
MIMAT0000076=hsa-miR-21-5p=MI0000077|17_+_57918634_57918652	-0.338601	0.00270608	0.0105309	YRI / GBR	Variant
MIMAT0000086=hsa-miR-29a-3p=MI0000087|7_-_130561508_130561528	-0.339032	0.00297368	0.0162797	YRI / FIN	Variant
MIMAT0004702=hsa-miR-339-3p=MI0000815|7_-_1062592_1062613	-0.339123	0.00231921	0.0146883	FIN / GBR	Variant
MIMAT0000076=hsa-miR-21-5p=MI0000077|17_+_57918634_57918655	-0.339365	0.0016754	0.012299	YRI / TSI	miRBase
MIMAT0000081=hsa-miR-25-3p=MI0000082|7_-_99691194_99691215	-0.339912	0.0131048	0.0460091	FIN / YRI	miRBase
MIMAT0000440=hsa-miR-191-5p=MI0000465|3_-_49058105_49058126	-0.340266	0.00152544	0.00693967	GBR / YRI	Variant
MIMAT0000646=hsa-miR-155-5p=MI0000681|21_+_26946295_26946320	-0.340836	0.000570703	0.00594635	TSI / FIN	Variant
MIMAT0000646=hsa-miR-155-5p=MI0000681|21_+_26946295_26946315	-0.341699	0.00814432	0.040471	YRI / CEU	Variant
MIMAT0000270=hsa-miR-181a-3p=MI0000289|1_-_198828198_198828219	-0.342212	0.00856125	0.0400766	CEU / GBR	miRBase
MIMAT0000075=hsa-miR-20a-5p=MI0000076|13_+_92003326_92003348	-0.343702	0.00978023	0.0367327	YRI / FIN	miRBase
MIMAT0004682=hsa-miR-361-3p=MI0000760|X_-_85158648_85158668	-0.347707	0.00797823	0.0318144	YRI / FIN	Variant
MIMAT0000081=hsa-miR-25-3p=MI0000082|7_-_99691196_99691215	-0.350724	0.0115208	0.0483277	CEU / TSI	Variant
MIMAT0000245=hsa-miR-30d-5p=MI0000255|8_-_135817160_135817183	-0.351627	0.00398162	0.0215544	CEU / TSI	Variant
MIMAT0000646=hsa-miR-155-5p=MI0000681|21_+_26946295_26946317	-0.353806	0.000106022	0.000978433	YRI / FIN	miRBase
MIMAT0000278=hsa-miR-221-3p=MI0000298|X_-_45605609_45605630	-0.357127	0.00640822	0.0323415	TSI / YRI	Variant
MIMAT0000510=hsa-miR-320a=MI0000542|8_-_22102488_22102509	-0.360746	0.00901576	0.0433465	YRI / TSI	miRBase
MIMAT0000096=hsa-miR-98-5p=MI0000100|X_-_53583260_53583281	-0.361313	0.00986116	0.0448614	TSI / CEU	miRBase
MIMAT0000278=hsa-miR-221-3p=MI0000298|X_-_45605609_45605630	-0.362427	0.0137782	0.0383651	GBR / YRI	Variant
MIMAT0000267=hsa-miR-210-3p=MI0000286|11_-_568114_568133	-0.3626	0.00779647	0.0370332	CEU / TSI	Variant
MIMAT0002174=hsa-miR-484=MI0002468|16_+_15737158_15737178	-0.362868	0.00226853	0.00934615	GBR / YRI	Variant
MIMAT0004494=hsa-miR-21-3p=MI0000077|17_+_57918672_57918692	-0.363889	0.00519346	0.0289222	CEU / GBR	miRBase
MIMAT0000456=hsa-miR-186-5p=MI0000483|1_-_71533363_71533385	-0.366725	0.00884064	0.0407932	GBR / CEU	Variant
MIMAT0004702=hsa-miR-339-3p=MI0000815|7_-_1062593_1062613	-0.366797	0.00597154	0.0311098	FIN / GBR	Variant
MIMAT0000086=hsa-miR-29a-3p=MI0000087|7_-_130561508_130561528	-0.369253	0.00899772	0.0433465	YRI / TSI	Variant
MIMAT0000440=hsa-miR-191-5p=MI0000465|3_-_49058105_49058127	-0.369787	0.00376025	0.0266298	FIN / CEU	miRBase
MIMAT0001340=hsa-miR-423-3p=MI0001445|17_+_28444149_28444172	-0.370465	0.00316336	0.0192786	TSI / YRI	Variant
MIMAT0000419=hsa-miR-27b-3p=MI0000440|9_+_97847787_97847807	-0.37395	0.00709476	0.0363747	GBR / CEU	miRBase
MIMAT0000258=hsa-miR-181c-5p=MI0000271|19_+_13985539_13985560	-0.377252	0.00112138	0.00905517	TSI / CEU	miRBase
MIMAT0000419=hsa-miR-27b-3p=MI0000440|9_+_97847787_97847806	-0.377697	0.00637419	0.0438056	TSI / FIN	Variant
MIMAT0004819=hsa-miR-671-3p=MI0003760|7_+_150935574_150935594	-0.378264	0.00733503	0.0350729	GBR / FIN	miRBase
MIMAT0002809=hsa-miR-146b-5p=MI0003129|10_+_104196277_104196299	-0.379507	0.000835605	0.00793825	TSI / FIN	Variant
MIMAT0000759=hsa-miR-148b-3p=MI0000811|12_+_54731062_54731085	-0.380028	0.00520698	0.0233591	FIN / YRI	Variant
MIMAT0000692=hsa-miR-30e-5p=MI0000749|1_+_41220043_41220066	-0.381157	0.000597034	0.00410302	FIN / YRI	Variant
MIMAT0000259=hsa-miR-182-5p=MI0000272|7_-_129410285_129410310	-0.3859	0.00734796	0.0376729	CEU / YRI	Variant
MIMAT0003393=hsa-miR-425-5p=MI0001448|3_-_49057630_49057654	-0.388178	0.010981	0.0466693	GBR / FIN	Variant
MIMAT0000279=hsa-miR-222-3p=MI0000299|X_-_45606439_45606462	-0.390747	0.00738376	0.0350729	GBR / FIN	Variant
MIMAT0000646=hsa-miR-155-5p=MI0000681|21_+_26946295_26946320	-0.392104	0.00607599	0.0327091	YRI / CEU	Variant
MIMAT0000086=hsa-miR-29a-3p=MI0000087|7_-_130561507_130561528	-0.393526	0.000952141	0.00698958	GBR / FIN	miRBase
MIMAT0000456=hsa-miR-186-5p=MI0000483|1_-_71533365_71533385	-0.393562	0.00549854	0.0301022	CEU / GBR	Variant
MIMAT0000279=hsa-miR-222-3p=MI0000299|X_-_45606440_45606462	-0.394325	0.00778049	0.0364217	GBR / FIN	Variant
MIMAT0000449=hsa-miR-146a-5p=MI0000477|5_+_159912379_159912401	-0.395325	0.00688512	0.0342138	TSI / CEU	Variant
MIMAT0000510=hsa-miR-320a=MI0000542|8_-_22102488_22102509	-0.399904	0.00127189	0.0082164	YRI / FIN	miRBase
MIMAT0000753=hsa-miR-342-3p=MI0000805|14_+_100576052_100576075	-0.402754	0.00473322	0.0218404	FIN / YRI	Variant
MIMAT0000449=hsa-miR-146a-5p=MI0000477|5_+_159912379_159912402	-0.402952	0.00731506	0.0231644	YRI / GBR	Variant
MIMAT0000646=hsa-miR-155-5p=MI0000681|21_+_26946295_26946315	-0.403311	0.00829682	0.0396816	CEU / GBR	Variant
MIMAT0002809=hsa-miR-146b-5p=MI0003129|10_+_104196277_104196299	-0.404155	0.00251309	0.0144952	YRI / FIN	Variant
MIMAT0000258=hsa-miR-181c-5p=MI0000271|19_+_13985539_13985559	-0.404559	0.00610806	0.0428892	FIN / TSI	Variant
MIMAT0000267=hsa-miR-210-3p=MI0000286|11_-_568114_568133	-0.407793	0.00994839	0.0440182	CEU / GBR	Variant
MIMAT0000510=hsa-miR-320a=MI0000542|8_-_22102487_22102509	-0.40944	0.00352693	0.0206544	YRI / TSI	Variant
MIMAT0004494=hsa-miR-21-3p=MI0000077|17_+_57918672_57918693	-0.409883	0.00597882	0.0316583	CEU / GBR	Variant
MIMAT0000456=hsa-miR-186-5p=MI0000483|1_-_71533365_71533385	-0.412229	0.00211675	0.0139533	FIN / GBR	Variant
MIMAT0000759=hsa-miR-148b-3p=MI0000811|12_+_54731062_54731084	-0.413297	0.014723	0.0406456	GBR / YRI	Variant
MIMAT0000646=hsa-miR-155-5p=MI0000681|21_+_26946295_26946320	-0.416659	0.00291566	0.0171229	TSI / CEU	Variant
MIMAT0000075=hsa-miR-20a-5p=MI0000076|13_+_92003326_92003348	-0.417185	0.00113171	0.00830681	YRI / CEU	miRBase
MIMAT0000076=hsa-miR-21-5p=MI0000077|17_+_57918634_57918655	-0.418321	1.69e-05	0.000201991	YRI / GBR	miRBase
MIMAT0000449=hsa-miR-146a-5p=MI0000477|5_+_159912379_159912401	-0.41874	0.00188533	0.00811494	YRI / GBR	Variant
MIMAT0000243=hsa-miR-148a-3p=MI0000253|7_-_25989541_25989563	-0.419843	0.000878801	0.0086016	CEU / FIN	Variant
MIMAT0000086=hsa-miR-29a-3p=MI0000087|7_-_130561509_130561528	-0.420123	0.00410578	0.025022	CEU / GBR	Variant
MIMAT0000772=hsa-miR-345-5p=MI0000825|14_+_100774213_100774233	-0.420468	0.00606381	0.0195861	GBR / YRI	Variant
MIMAT0004502=hsa-miR-28-3p=MI0000086|3_+_188406622_188406643	-0.42126	0.00946284	0.0280413	GBR / YRI	miRBase
MIMAT0000065=hsa-let-7d-5p=MI0000065|9_+_96941123_96941143	-0.421445	0.011123	0.0408266	YRI / FIN	Variant
MIMAT0004819=hsa-miR-671-3p=MI0003760|7_+_150935574_150935594	-0.422626	0.00821377	0.0255101	GBR / YRI	miRBase
MIMAT0002809=hsa-miR-146b-5p=MI0003129|10_+_104196277_104196301	-0.423525	0.000149599	0.00193282	TSI / FIN	Variant
MIMAT0002819=hsa-miR-193b-3p=MI0003137|16_+_14397874_14397896	-0.42621	0.00645474	0.0277852	YRI / FIN	Variant
MIMAT0003218=hsa-miR-92b-3p=MI0003560|1_+_155165028_155165049	-0.426596	0.00350977	0.0198887	CEU / YRI	miRBase
MIMAT0000086=hsa-miR-29a-3p=MI0000087|7_-_130561509_130561528	-0.427314	0.000484319	0.00593949	CEU / FIN	Variant
MIMAT0000243=hsa-miR-148a-3p=MI0000253|7_-_25989542_25989563	-0.428387	0.00286355	0.0174514	CEU / YRI	miRBase
MIMAT0000258=hsa-miR-181c-5p=MI0000271|19_+_13985539_13985561	-0.43252	0.00488636	0.0258737	FIN / GBR	Variant
MIMAT0000258=hsa-miR-181c-5p=MI0000271|19_+_13985539_13985559	-0.434968	0.00716052	0.0296519	YRI / FIN	Variant
MIMAT0000693=hsa-miR-30e-3p=MI0000749|1_+_41220085_41220106	-0.435167	0.0028739	0.0162797	FIN / YRI	miRBase
MIMAT0000267=hsa-miR-210-3p=MI0000286|11_-_568111_568133	-0.438223	0.00776557	0.0243522	YRI / GBR	Variant
MIMAT0004494=hsa-miR-21-3p=MI0000077|17_+_57918672_57918693	-0.438534	0.0037061	0.0266298	CEU / FIN	Variant
MIMAT0000243=hsa-miR-148a-3p=MI0000253|7_-_25989542_25989563	-0.439152	0.00191183	0.0126024	CEU / TSI	miRBase
MIMAT0000245=hsa-miR-30d-5p=MI0000255|8_-_135817161_135817183	-0.439269	0.00284096	0.0107223	YRI / GBR	Variant
MIMAT0004748=hsa-miR-423-5p=MI0001445|17_+_28444113_28444136	-0.441206	0.000234934	0.0026452	TSI / YRI	Variant
MIMAT0000278=hsa-miR-221-3p=MI0000298|X_-_45605608_45605630	-0.442504	0.0168041	0.0456112	GBR / YRI	miRBase
MIMAT0000081=hsa-miR-25-3p=MI0000082|7_-_99691196_99691215	-0.443164	0.00230948	0.0158715	CEU / GBR	Variant
MIMAT0000419=hsa-miR-27b-3p=MI0000440|9_+_97847787_97847806	-0.444072	0.00267096	0.0165908	TSI / YRI	Variant
MIMAT0000456=hsa-miR-186-5p=MI0000483|1_-_71533365_71533385	-0.444651	0.0125042	0.0351205	YRI / GBR	Variant
MIMAT0004748=hsa-miR-423-5p=MI0001445|17_+_28444113_28444136	-0.445021	0.000367867	0.00228502	GBR / YRI	Variant
MIMAT0000075=hsa-miR-20a-5p=MI0000076|13_+_92003326_92003348	-0.445959	0.00236543	0.0149811	YRI / TSI	miRBase
MIMAT0002809=hsa-miR-146b-5p=MI0003129|10_+_104196277_104196299	-0.44622	0.0111365	0.0483277	TSI / CEU	Variant
MIMAT0000417=hsa-miR-15b-5p=MI0000438|3_+_160122395_160122416	-0.447164	0.00158705	0.00711968	GBR / YRI	miRBase
MIMAT0000065=hsa-let-7d-5p=MI0000065|9_+_96941123_96941143	-0.448156	0.0103425	0.0457622	YRI / TSI	Variant
MIMAT0004911=hsa-miR-874-3p=MI0005532|5_-_136983270_136983292	-0.449609	0.0172841	0.0465231	GBR / YRI	Variant
MIMAT0000415=hsa-let-7i-5p=MI0000434|12_+_62997471_62997491	-0.449775	0.00307226	0.0111499	YRI / GBR	Variant
MIMAT0004682=hsa-miR-361-3p=MI0000760|X_-_85158648_85158668	-0.449963	0.00379248	0.0266298	CEU / FIN	Variant
MIMAT0000440=hsa-miR-191-5p=MI0000465|3_-_49058104_49058127	-0.453377	0.00188042	0.0129229	TSI / YRI	Variant
MIMAT0003393=hsa-miR-425-5p=MI0001448|3_-_49057630_49057654	-0.454353	0.00174328	0.0152183	FIN / CEU	Variant
MIMAT0004507=hsa-miR-92a-1-5p=MI0000093|13_+_92003578_92003600	-0.454573	0.00850285	0.0259096	GBR / YRI	miRBase
MIMAT0000245=hsa-miR-30d-5p=MI0000255|8_-_135817161_135817183	-0.454596	3.72e-05	0.000600389	FIN / TSI	Variant
MIMAT0003218=hsa-miR-92b-3p=MI0003560|1_+_155165028_155165049	-0.454669	0.000252463	0.00271819	TSI / YRI	miRBase
MIMAT0000075=hsa-miR-20a-5p=MI0000076|13_+_92003326_92003349	-0.455129	0.00221032	0.0129806	YRI / FIN	Variant
MIMAT0002809=hsa-miR-146b-5p=MI0003129|10_+_104196277_104196300	-0.455716	7.55e-05	0.00110837	TSI / FIN	Variant
MIMAT0000093=hsa-miR-93-5p=MI0000095|7_-_99691437_99691460	-0.455887	0.00768373	0.0381822	TSI / YRI	Variant
MIMAT0000759=hsa-miR-148b-3p=MI0000811|12_+_54731062_54731085	-0.459129	0.000683443	0.00674202	TSI / FIN	Variant
MIMAT0000086=hsa-miR-29a-3p=MI0000087|7_-_130561510_130561528	-0.461027	0.000503508	0.00593949	CEU / FIN	Variant
MIMAT0000075=hsa-miR-20a-5p=MI0000076|13_+_92003326_92003349	-0.461959	0.000929873	0.00484434	YRI / GBR	Variant
MIMAT0000086=hsa-miR-29a-3p=MI0000087|7_-_130561509_130561528	-0.46221	0.000855665	0.00453081	YRI / GBR	Variant
MIMAT0004799=hsa-miR-589-5p=MI0003599|7_-_5535505_5535525	-0.462304	0.00880022	0.033839	FIN / YRI	Variant
MIMAT0003886=hsa-miR-769-5p=MI0003834|19_+_46522219_46522240	-0.462521	0.00585872	0.030522	TSI / YRI	miRBase
MIMAT0004559=hsa-miR-181c-3p=MI0000271|19_+_13985578_13985599	-0.462976	0.000987004	0.00838953	GBR / CEU	Variant
MIMAT0000065=hsa-let-7d-5p=MI0000065|9_+_96941123_96941145	-0.465288	0.0139206	0.0483479	YRI / FIN	Variant
MIMAT0002819=hsa-miR-193b-3p=MI0003137|16_+_14397874_14397894	-0.466162	0.0118197	0.0419535	YRI / FIN	Variant
MIMAT0000243=hsa-miR-148a-3p=MI0000253|7_-_25989542_25989563	-0.466938	0.00384093	0.0217653	GBR / FIN	miRBase
MIMAT0000086=hsa-miR-29a-3p=MI0000087|7_-_130561509_130561528	-0.468259	5.57e-05	0.000577455	YRI / FIN	Variant
MIMAT0000456=hsa-miR-186-5p=MI0000483|1_-_71533363_71533385	-0.469316	0.00180572	0.00788174	GBR / YRI	Variant
MIMAT0000086=hsa-miR-29a-3p=MI0000087|7_-_130561509_130561528	-0.469815	0.00452198	0.0239443	CEU / TSI	Variant
MIMAT0000081=hsa-miR-25-3p=MI0000082|7_-_99691195_99691215	-0.469908	0.00912558	0.0433465	YRI / TSI	Variant
MIMAT0000075=hsa-miR-20a-5p=MI0000076|13_+_92003326_92003348	-0.470267	0.000127934	0.00103306	YRI / GBR	miRBase
MIMAT0000227=hsa-miR-197-3p=MI0000239|1_+_110141562_110141583	-0.47184	0.00439206	0.0208623	FIN / YRI	miRBase
MIMAT0003393=hsa-miR-425-5p=MI0001448|3_-_49057632_49057654	-0.471877	0.0117102	0.0497682	GBR / CEU	miRBase
MIMAT0000278=hsa-miR-221-3p=MI0000298|X_-_45605608_45605630	-0.472009	0.003234	0.0186533	GBR / FIN	miRBase
MIMAT0000259=hsa-miR-182-5p=MI0000272|7_-_129410285_129410310	-0.473469	0.000115224	0.000979403	GBR / YRI	Variant
MIMAT0000258=hsa-miR-181c-5p=MI0000271|19_+_13985539_13985561	-0.473667	0.000250348	0.0029949	TSI / CEU	Variant
MIMAT0004549=hsa-miR-148a-5p=MI0000253|7_-_25989580_25989601	-0.473881	1.42e-05	0.000255247	CEU / TSI	miRBase
MIMAT0000279=hsa-miR-222-3p=MI0000299|X_-_45606441_45606462	-0.473954	0.00788101	0.0499131	CEU / FIN	Variant
MIMAT0001340=hsa-miR-423-3p=MI0001445|17_+_28444149_28444171	-0.474427	0.000140827	0.0018953	TSI / YRI	miRBase
MIMAT0000440=hsa-miR-191-5p=MI0000465|3_-_49058105_49058127	-0.474603	3.61e-05	0.000376046	GBR / YRI	miRBase
MIMAT0000415=hsa-let-7i-5p=MI0000434|12_+_62997471_62997491	-0.476741	0.00478419	0.026643	YRI / TSI	Variant
MIMAT0026475=hsa-miR-210-5p=MI0000286|11_-_568150_568171	-0.477935	0.00241022	0.00961111	GBR / YRI	miRBase
MIMAT0000456=hsa-miR-186-5p=MI0000483|1_-_71533363_71533385	-0.479122	0.00226897	0.0146575	TSI / YRI	Variant
MIMAT0000419=hsa-miR-27b-3p=MI0000440|9_+_97847787_97847807	-0.479507	0.000688813	0.00674202	TSI / FIN	miRBase
MIMAT0000433=hsa-miR-142-5p=MI0000458|17_-_56408645_56408666	-0.479698	0.000515851	0.00362217	FIN / YRI	Variant
MIMAT0000278=hsa-miR-221-3p=MI0000298|X_-_45605609_45605630	-0.48009	0.000514878	0.00593949	CEU / FIN	Variant
MIMAT0000646=hsa-miR-155-5p=MI0000681|21_+_26946295_26946316	-0.481895	2.22e-05	0.00025581	YRI / FIN	Variant
MIMAT0000414=hsa-let-7g-5p=MI0000433|3_-_52302353_52302373	-0.483362	0.000850195	0.0057211	YRI / FIN	Variant
MIMAT0000414=hsa-let-7g-5p=MI0000433|3_-_52302351_52302373	-0.483658	0.00116161	0.00830681	YRI / CEU	Variant
MIMAT0000449=hsa-miR-146a-5p=MI0000477|5_+_159912379_159912401	-0.485415	0.00027407	0.00226986	YRI / FIN	Variant
MIMAT0000063=hsa-let-7b-5p=MI0000063|22_+_46509571_46509592	-0.486407	0.00965566	0.044554	TSI / CEU	miRBase
MIMAT0000243=hsa-miR-148a-3p=MI0000253|7_-_25989540_25989563	-0.487193	0.000451514	0.00583356	CEU / FIN	Variant
MIMAT0002819=hsa-miR-193b-3p=MI0003137|16_+_14397874_14397896	-0.487475	0.00239142	0.0160923	GBR / CEU	Variant
MIMAT0000440=hsa-miR-191-5p=MI0000465|3_-_49058105_49058127	-0.487702	0.00251684	0.0150544	TSI / CEU	miRBase
MIMAT0000646=hsa-miR-155-5p=MI0000681|21_+_26946295_26946315	-0.490873	8.92e-06	0.0001253	YRI / FIN	Variant
MIMAT0000245=hsa-miR-30d-5p=MI0000255|8_-_135817161_135817183	-0.492539	0.00123127	0.00994253	CEU / GBR	Variant
MIMAT0000703=hsa-miR-361-5p=MI0000760|X_-_85158686_85158707	-0.492852	0.0104269	0.0481128	YRI / CEU	miRBase
MIMAT0000245=hsa-miR-30d-5p=MI0000255|8_-_135817160_135817183	-0.494837	0.000985845	0.00838953	CEU / GBR	Variant
MIMAT0004558=hsa-miR-181a-2-3p=MI0000269|9_+_127454797_127454818	-0.495177	0.0107612	0.0476148	TSI / CEU	miRBase
MIMAT0000646=hsa-miR-155-5p=MI0000681|21_+_26946295_26946316	-0.495695	0.000502033	0.00450435	YRI / TSI	Variant
MIMAT0000243=hsa-miR-148a-3p=MI0000253|7_-_25989543_25989563	-0.495905	0.00120634	0.00830681	CEU / YRI	Variant
MIMAT0000449=hsa-miR-146a-5p=MI0000477|5_+_159912379_159912400	-0.496818	0.000922604	0.00693026	YRI / CEU	miRBase
MIMAT0000279=hsa-miR-222-3p=MI0000299|X_-_45606439_45606462	-0.497303	0.00225756	0.0177852	TSI / FIN	Variant
MIMAT0000245=hsa-miR-30d-5p=MI0000255|8_-_135817160_135817183	-0.499919	0.00263259	0.0163524	CEU / YRI	Variant
MIMAT0000092=hsa-miR-92a-3p=MI0000093|13_+_92003616_92003637	-0.5011	0.0015299	0.010295	FIN / GBR	Variant
MIMAT0001340=hsa-miR-423-3p=MI0001445|17_+_28444148_28444171	-0.502982	0.000367864	0.00228502	GBR / YRI	Variant
MIMAT0000065=hsa-let-7d-5p=MI0000065|9_+_96941123_96941143	-0.503129	0.00837172	0.0409707	YRI / CEU	Variant
MIMAT0000279=hsa-miR-222-3p=MI0000299|X_-_45606440_45606462	-0.504506	0.00147895	0.0132695	CEU / FIN	Variant
MIMAT0000440=hsa-miR-191-5p=MI0000465|3_-_49058104_49058127	-0.505564	0.000136603	0.00183845	TSI / FIN	Variant
MIMAT0000258=hsa-miR-181c-5p=MI0000271|19_+_13985539_13985560	-0.506669	0.00182037	0.0129229	YRI / TSI	miRBase
MIMAT0001340=hsa-miR-423-3p=MI0001445|17_+_28444149_28444171	-0.508334	8.42e-05	0.000748372	GBR / YRI	miRBase
MIMAT0000086=hsa-miR-29a-3p=MI0000087|7_-_130561509_130561528	-0.508442	0.00124489	0.00977339	YRI / TSI	Variant
MIMAT0004507=hsa-miR-92a-1-5p=MI0000093|13_+_92003578_92003600	-0.509256	0.00904574	0.0429673	CEU / YRI	miRBase
MIMAT0000086=hsa-miR-29a-3p=MI0000087|7_-_130561510_130561528	-0.511517	0.00150288	0.0110325	CEU / TSI	Variant
MIMAT0000510=hsa-miR-320a=MI0000542|8_-_22102487_22102509	-0.513167	6.75e-05	0.000660364	YRI / FIN	Variant
MIMAT0000419=hsa-miR-27b-3p=MI0000440|9_+_97847787_97847807	-0.514177	0.000779121	0.00426536	GBR / YRI	miRBase
MIMAT0000279=hsa-miR-222-3p=MI0000299|X_-_45606440_45606462	-0.514469	0.000541797	0.00472974	TSI / YRI	Variant
MIMAT0026477=hsa-miR-128-1-5p=MI0000447|2_+_136422981_136423003	-0.514701	0.00528023	0.0176061	GBR / YRI	miRBase
MIMAT0000414=hsa-let-7g-5p=MI0000433|3_-_52302351_52302373	-0.516601	0.000189696	0.001656	YRI / FIN	Variant
MIMAT0001340=hsa-miR-423-3p=MI0001445|17_+_28444148_28444171	-0.517206	0.00127084	0.00977339	TSI / YRI	Variant
MIMAT0004682=hsa-miR-361-3p=MI0000760|X_-_85158648_85158668	-0.517466	0.00620694	0.0318229	YRI / TSI	Variant
MIMAT0000243=hsa-miR-148a-3p=MI0000253|7_-_25989540_25989563	-0.518436	0.00062527	0.00492591	CEU / YRI	Variant
MIMAT0003886=hsa-miR-769-5p=MI0003834|19_+_46522219_46522240	-0.518475	0.0013795	0.00645766	GBR / YRI	miRBase
MIMAT0000243=hsa-miR-148a-3p=MI0000253|7_-_25989541_25989563	-0.522016	0.000577273	0.00466148	CEU / YRI	Variant
MIMAT0000278=hsa-miR-221-3p=MI0000298|X_-_45605610_45605630	-0.522251	0.00189888	0.0161405	CEU / FIN	Variant
MIMAT0000279=hsa-miR-222-3p=MI0000299|X_-_45606440_45606462	-0.523154	0.00104493	0.00527364	GBR / YRI	Variant
MIMAT0004549=hsa-miR-148a-5p=MI0000253|7_-_25989580_25989602	-0.523845	0.00019707	0.00159134	GBR / FIN	Variant
MIMAT0000077=hsa-miR-22-3p=MI0000078|17_-_1617209_1617229	-0.524477	0.00506222	0.0347893	CEU / FIN	Variant
MIMAT0000245=hsa-miR-30d-5p=MI0000255|8_-_135817160_135817183	-0.527659	4.74e-07	1.53e-05	FIN / TSI	Variant
MIMAT0000259=hsa-miR-182-5p=MI0000272|7_-_129410287_129410310	-0.530149	0.00612374	0.0313963	GBR / FIN	miRBase
MIMAT0000243=hsa-miR-148a-3p=MI0000253|7_-_25989541_25989563	-0.531923	0.000223725	0.00176252	GBR / FIN	Variant
MIMAT0000420=hsa-miR-30b-5p=MI0000441|8_-_135812813_135812834	-0.531943	0.00318089	0.0186533	FIN / GBR	miRBase
MIMAT0000253=hsa-miR-10a-5p=MI0000266|17_-_46657268_46657288	-0.533291	0.0010409	0.00862082	CEU / GBR	Variant
MIMAT0000432=hsa-miR-141-3p=MI0000457|12_+_7073318_7073338	-0.53338	0.000303649	0.0023352	FIN / GBR	Variant
MIMAT0000066=hsa-let-7e-5p=MI0000066|19_+_52196046_52196067	-0.535136	0.00466132	0.0265832	GBR / CEU	miRBase
MIMAT0000222=hsa-miR-192-5p=MI0000234|11_-_64658674_64658695	-0.535436	0.0113555	0.0483277	CEU / TSI	Variant
MIMAT0000693=hsa-miR-30e-3p=MI0000749|1_+_41220085_41220106	-0.536306	0.000312926	0.00306288	TSI / YRI	miRBase
MIMAT0000440=hsa-miR-191-5p=MI0000465|3_-_49058105_49058126	-0.537784	0.000453675	0.00431746	GBR / CEU	Variant
MIMAT0004494=hsa-miR-21-3p=MI0000077|17_+_57918672_57918693	-0.537912	0.000507458	0.00511224	CEU / TSI	Variant
MIMAT0004558=hsa-miR-181a-2-3p=MI0000269|9_+_127454797_127454818	-0.538853	0.00958405	0.0442235	TSI / YRI	miRBase
MIMAT0000449=hsa-miR-146a-5p=MI0000477|5_+_159912379_159912402	-0.538939	7.93e-05	0.000752949	YRI / FIN	Variant
MIMAT0000267=hsa-miR-210-3p=MI0000286|11_-_568114_568133	-0.539421	0.00124945	0.00977339	YRI / TSI	Variant
MIMAT0000076=hsa-miR-21-5p=MI0000077|17_+_57918634_57918652	-0.539759	0.0032346	0.0204858	CEU / GBR	Variant
MIMAT0000449=hsa-miR-146a-5p=MI0000477|5_+_159912379_159912402	-0.540939	0.00204821	0.012972	TSI / CEU	Variant
MIMAT0004672=hsa-miR-106b-3p=MI0000734|7_-_99691627_99691648	-0.54155	0.00362907	0.0202102	CEU / YRI	Variant
MIMAT0000646=hsa-miR-155-5p=MI0000681|21_+_26946295_26946316	-0.543998	1.43e-05	0.000177841	YRI / GBR	Variant
MIMAT0000092=hsa-miR-92a-3p=MI0000093|13_+_92003616_92003637	-0.546513	0.00122174	0.0106655	FIN / TSI	Variant
MIMAT0000753=hsa-miR-342-3p=MI0000805|14_+_100576052_100576073	-0.547304	0.00753119	0.038009	CEU / GBR	Variant
MIMAT0000278=hsa-miR-221-3p=MI0000298|X_-_45605608_45605630	-0.5481	0.00648491	0.0337843	CEU / YRI	miRBase
MIMAT0000258=hsa-miR-181c-5p=MI0000271|19_+_13985539_13985561	-0.548613	0.000242244	0.00166478	YRI / GBR	Variant
MIMAT0004502=hsa-miR-28-3p=MI0000086|3_+_188406622_188406643	-0.550267	0.00427238	0.0205967	FIN / YRI	miRBase
MIMAT0002871=hsa-miR-500a-3p=MI0003184|X_+_49773090_49773112	-0.550927	0.000421392	0.00316534	FIN / YRI	Variant
MIMAT0002871=hsa-miR-500a-3p=MI0003184|X_+_49773090_49773113	-0.551816	0.00708706	0.0296519	FIN / YRI	Variant
MIMAT0004549=hsa-miR-148a-5p=MI0000253|7_-_25989580_25989601	-0.556544	7.22e-05	0.000752565	CEU / YRI	miRBase
MIMAT0000759=hsa-miR-148b-3p=MI0000811|12_+_54731062_54731085	-0.559309	1.64e-05	0.000160527	GBR / FIN	Variant
MIMAT0000419=hsa-miR-27b-3p=MI0000440|9_+_97847787_97847807	-0.559747	0.000409816	0.00472752	TSI / CEU	miRBase
MIMAT0000279=hsa-miR-222-3p=MI0000299|X_-_45606441_45606462	-0.56052	0.00310938	0.0185987	CEU / YRI	Variant
MIMAT0000707=hsa-miR-363-3p=MI0000764|X_-_133303414_133303433	-0.560922	0.00120873	0.00830681	CEU / YRI	Variant
MIMAT0000278=hsa-miR-221-3p=MI0000298|X_-_45605608_45605630	-0.562133	0.00346456	0.0266298	CEU / FIN	miRBase
MIMAT0004484=hsa-let-7d-3p=MI0000065|9_+_96941177_96941198	-0.563332	0.0113815	0.0496787	TSI / YRI	miRBase
MIMAT0002174=hsa-miR-484=MI0002468|16_+_15737158_15737178	-0.56386	0.000425251	0.00361463	CEU / YRI	Variant
MIMAT0027587=hsa-miR-6842-3p=MI0022688|8_+_27290930_27290952	-0.565358	0.0117732	0.0419535	YRI / FIN	Variant
MIMAT0000076=hsa-miR-21-5p=MI0000077|17_+_57918634_57918652	-0.565473	0.00723993	0.0349029	CEU / TSI	Variant
MIMAT0000075=hsa-miR-20a-5p=MI0000076|13_+_92003326_92003349	-0.56613	4.12e-05	0.000492818	YRI / CEU	Variant
MIMAT0000076=hsa-miR-21-5p=MI0000077|17_+_57918634_57918655	-0.566808	0.000226833	0.00281796	CEU / TSI	miRBase
MIMAT0000759=hsa-miR-148b-3p=MI0000811|12_+_54731062_54731085	-0.567265	0.0015509	0.0110802	TSI / CEU	Variant
MIMAT0002871=hsa-miR-500a-3p=MI0003184|X_+_49773090_49773112	-0.567896	0.000237495	0.0026452	TSI / YRI	Variant
MIMAT0002174=hsa-miR-484=MI0002468|16_+_15737158_15737178	-0.570735	0.00021735	0.00184748	FIN / YRI	Variant
MIMAT0000243=hsa-miR-148a-3p=MI0000253|7_-_25989543_25989563	-0.572221	0.00332244	0.0173088	YRI / FIN	Variant
MIMAT0000414=hsa-let-7g-5p=MI0000433|3_-_52302353_52302373	-0.573462	1.09e-05	0.000140531	YRI / GBR	Variant
MIMAT0031177=hsa-miR-7974=MI0025750|19_-_11606359_11606382	-0.57447	6.69e-05	0.000720119	CEU / YRI	miRBase
MIMAT0003339=hsa-miR-421=MI0003685|X_-_73438227_73438249	-0.574531	0.00446601	0.0153548	GBR / YRI	miRBase
MIMAT0002871=hsa-miR-500a-3p=MI0003184|X_+_49773090_49773113	-0.575478	0.00289477	0.0107472	GBR / YRI	Variant
MIMAT0000243=hsa-miR-148a-3p=MI0000253|7_-_25989542_25989563	-0.57553	0.000288932	0.00398149	CEU / FIN	miRBase
MIMAT0003885=hsa-miR-454-3p=MI0003820|17_-_57215148_57215170	-0.576415	0.00660963	0.0211377	YRI / GBR	miRBase
MIMAT0000255=hsa-miR-34a-5p=MI0000268|1_-_9211794_9211815	-0.578342	0.000203642	0.00149492	YRI / GBR	miRBase
MIMAT0004682=hsa-miR-361-3p=MI0000760|X_-_85158648_85158668	-0.579447	0.000148069	0.0011665	YRI / GBR	Variant
MIMAT0000757=hsa-miR-151a-3p=MI0000809|8_-_141742684_141742706	-0.58027	0.00487144	0.0165629	GBR / YRI	Variant
MIMAT0000753=hsa-miR-342-3p=MI0000805|14_+_100576052_100576073	-0.580836	0.000999957	0.00917229	FIN / TSI	Variant
MIMAT0000267=hsa-miR-210-3p=MI0000286|11_-_568114_568133	-0.582343	0.0016426	0.00726795	YRI / GBR	Variant
MIMAT0002174=hsa-miR-484=MI0002468|16_+_15737158_15737180	-0.582505	0.000387908	0.00357984	TSI / YRI	Variant
MIMAT0003218=hsa-miR-92b-3p=MI0003560|1_+_155165028_155165047	-0.584017	2.87e-05	0.000319246	GBR / YRI	Variant
MIMAT0000414=hsa-let-7g-5p=MI0000433|3_-_52302353_52302373	-0.584076	0.000166674	0.00207604	YRI / TSI	Variant
MIMAT0000255=hsa-miR-34a-5p=MI0000268|1_-_9211793_9211815	-0.585108	0.000120371	0.000996921	YRI / GBR	Variant
MIMAT0005951=hsa-miR-1307-3p=MI0006444|10_-_105154057_105154078	-0.585245	0.00302123	0.0110893	GBR / YRI	Variant
MIMAT0000245=hsa-miR-30d-5p=MI0000255|8_-_135817161_135817183	-0.589212	8.45e-07	1.01e-05	FIN / GBR	Variant
MIMAT0000693=hsa-miR-30e-3p=MI0000749|1_+_41220085_41220106	-0.589243	0.000237295	0.00166478	GBR / YRI	miRBase
MIMAT0000245=hsa-miR-30d-5p=MI0000255|8_-_135817162_135817183	-0.58943	4.48e-05	0.000851452	YRI / TSI	miRBase
MIMAT0003393=hsa-miR-425-5p=MI0001448|3_-_49057630_49057654	-0.589661	0.00340821	0.0203861	TSI / YRI	Variant
MIMAT0000440=hsa-miR-191-5p=MI0000465|3_-_49058104_49058127	-0.589751	7.64e-06	0.000112212	GBR / YRI	Variant
MIMAT0002819=hsa-miR-193b-3p=MI0003137|16_+_14397874_14397896	-0.589999	8.79e-06	9.17e-05	GBR / FIN	Variant
MIMAT0000065=hsa-let-7d-5p=MI0000065|9_+_96941123_96941145	-0.590729	0.00928398	0.0434598	YRI / CEU	Variant
MIMAT0002174=hsa-miR-484=MI0002468|16_+_15737158_15737179	-0.592266	6.96e-05	0.00118288	TSI / YRI	miRBase
MIMAT0000449=hsa-miR-146a-5p=MI0000477|5_+_159912379_159912399	-0.593924	0.000296755	0.00302832	YRI / TSI	Variant
MIMAT0004518=hsa-miR-16-2-3p=MI0000115|3_+_160122584_160122603	-0.594112	0.00571772	0.0188451	YRI / GBR	Variant
MIMAT0004502=hsa-miR-28-3p=MI0000086|3_+_188406622_188406643	-0.59774	0.00174295	0.0144352	FIN / TSI	miRBase
MIMAT0000243=hsa-miR-148a-3p=MI0000253|7_-_25989543_25989563	-0.598016	0.00012247	0.00175668	YRI / TSI	Variant
MIMAT0000259=hsa-miR-182-5p=MI0000272|7_-_129410285_129410310	-0.598117	0.00938327	0.0415177	GBR / FIN	Variant
MIMAT0000703=hsa-miR-361-5p=MI0000760|X_-_85158686_85158707	-0.598624	0.00225031	0.0137142	TSI / CEU	miRBase
MIMAT0004597=hsa-miR-140-3p=MI0000456|16_+_69967046_69967067	-0.601176	0.00064075	0.00369575	GBR / YRI	Variant
MIMAT0004484=hsa-let-7d-3p=MI0000065|9_+_96941177_96941198	-0.602707	0.00115872	0.00575797	GBR / YRI	miRBase
MIMAT0000270=hsa-miR-181a-3p=MI0000289|1_-_198828199_198828219	-0.603306	0.000716663	0.00406109	YRI / GBR	Variant
MIMAT0000510=hsa-miR-320a=MI0000542|8_-_22102486_22102509	-0.604876	0.00188666	0.0124366	YRI / CEU	Variant
MIMAT0002809=hsa-miR-146b-5p=MI0003129|10_+_104196277_104196300	-0.605768	0.0036457	0.0203028	TSI / CEU	Variant
MIMAT0000449=hsa-miR-146a-5p=MI0000477|5_+_159912379_159912399	-0.606834	8.57e-05	0.000748372	YRI / GBR	Variant
MIMAT0000753=hsa-miR-342-3p=MI0000805|14_+_100576052_100576073	-0.606892	0.000485275	0.00511224	CEU / TSI	Variant
MIMAT0004911=hsa-miR-874-3p=MI0005532|5_-_136983270_136983292	-0.607073	0.000958392	0.00631756	FIN / YRI	Variant
MIMAT0000245=hsa-miR-30d-5p=MI0000255|8_-_135817163_135817183	-0.608231	5.48e-05	0.000983113	YRI / TSI	Variant
MIMAT0002174=hsa-miR-484=MI0002468|16_+_15737158_15737180	-0.610105	1.01e-05	0.000135535	GBR / YRI	Variant
MIMAT0000258=hsa-miR-181c-5p=MI0000271|19_+_13985539_13985560	-0.610786	1.5e-05	0.000151361	FIN / GBR	miRBase
MIMAT0002871=hsa-miR-500a-3p=MI0003184|X_+_49773090_49773112	-0.611336	7.01e-05	0.000646864	GBR / YRI	Variant
MIMAT0000432=hsa-miR-141-3p=MI0000457|12_+_7073318_7073338	-0.611977	0.00173111	0.0144352	FIN / TSI	Variant
MIMAT0000258=hsa-miR-181c-5p=MI0000271|19_+_13985539_13985560	-0.612682	5.91e-07	3.67e-05	FIN / CEU	miRBase
MIMAT0000510=hsa-miR-320a=MI0000542|8_-_22102486_22102509	-0.614143	5.72e-05	0.000577455	YRI / FIN	Variant
MIMAT0000449=hsa-miR-146a-5p=MI0000477|5_+_159912379_159912399	-0.614193	0.000145701	0.00130727	YRI / FIN	Variant
MIMAT0000433=hsa-miR-142-5p=MI0000458|17_-_56408645_56408666	-0.616181	0.000300019	0.00302832	TSI / YRI	Variant
MIMAT0000753=hsa-miR-342-3p=MI0000805|14_+_100576052_100576073	-0.616436	0.00185138	0.0129229	YRI / TSI	Variant
MIMAT0004559=hsa-miR-181c-3p=MI0000271|19_+_13985578_13985599	-0.616453	0.000612425	0.00645795	FIN / CEU	Variant
MIMAT0004682=hsa-miR-361-3p=MI0000760|X_-_85158648_85158668	-0.618886	0.00202798	0.012972	CEU / TSI	Variant
MIMAT0000243=hsa-miR-148a-3p=MI0000253|7_-_25989541_25989563	-0.619479	0.00318783	0.0114408	GBR / YRI	Variant
MIMAT0002819=hsa-miR-193b-3p=MI0003137|16_+_14397874_14397893	-0.61951	0.0053548	0.0284443	YRI / TSI	Variant
MIMAT0004494=hsa-miR-21-3p=MI0000077|17_+_57918672_57918693	-0.619626	3.83e-05	0.000475927	CEU / YRI	Variant
MIMAT0004502=hsa-miR-28-3p=MI0000086|3_+_188406622_188406643	-0.621414	0.00516192	0.0264651	CEU / TSI	miRBase
MIMAT0000433=hsa-miR-142-5p=MI0000458|17_-_56408645_56408666	-0.626656	8.19e-06	0.000114957	GBR / YRI	Variant
MIMAT0000278=hsa-miR-221-3p=MI0000298|X_-_45605610_45605630	-0.628885	0.000453104	0.00375263	CEU / YRI	Variant
MIMAT0004549=hsa-miR-148a-5p=MI0000253|7_-_25989582_25989601	-0.629062	0.00627485	0.0332259	CEU / YRI	Variant
MIMAT0004549=hsa-miR-148a-5p=MI0000253|7_-_25989580_25989601	-0.631127	9.58e-08	1.35e-06	GBR / FIN	miRBase
MIMAT0003888=hsa-miR-766-3p=MI0003836|X_-_118780726_118780747	-0.633	0.0101537	0.0455505	TSI / YRI	miRBase
MIMAT0000420=hsa-miR-30b-5p=MI0000441|8_-_135812813_135812834	-0.634316	0.0066023	0.033321	CEU / TSI	miRBase
MIMAT0000703=hsa-miR-361-5p=MI0000760|X_-_85158686_85158707	-0.636106	0.00792413	0.0393768	GBR / CEU	miRBase
MIMAT0000258=hsa-miR-181c-5p=MI0000271|19_+_13985539_13985561	-0.63986	7.97e-07	3.68e-05	FIN / CEU	Variant
MIMAT0000076=hsa-miR-21-5p=MI0000077|17_+_57918634_57918655	-0.640427	2.14e-05	0.000300437	CEU / GBR	miRBase
MIMAT0003218=hsa-miR-92b-3p=MI0003560|1_+_155165028_155165049	-0.644456	5.32e-05	0.000464716	GBR / FIN	miRBase
MIMAT0000278=hsa-miR-221-3p=MI0000298|X_-_45605610_45605630	-0.644493	0.00210625	0.013083	CEU / TSI	Variant
MIMAT0002819=hsa-miR-193b-3p=MI0003137|16_+_14397874_14397897	-0.644983	0.00305775	0.0164609	YRI / FIN	Variant
MIMAT0004549=hsa-miR-148a-5p=MI0000253|7_-_25989580_25989602	-0.645316	0.00326777	0.0191907	CEU / YRI	Variant
MIMAT0000270=hsa-miR-181a-3p=MI0000289|1_-_198828199_198828219	-0.645538	0.003812	0.0236784	CEU / GBR	Variant
MIMAT0004799=hsa-miR-589-5p=MI0003599|7_-_5535503_5535525	-0.649184	0.00310896	0.0164622	FIN / YRI	Variant
MIMAT0004549=hsa-miR-148a-5p=MI0000253|7_-_25989581_25989601	-0.649218	0.00247152	0.0194707	CEU / FIN	Variant
MIMAT0000425=hsa-miR-130a-3p=MI0000448|11_+_57408725_57408745	-0.650082	0.00139065	0.0102086	CEU / GBR	Variant
MIMAT0000279=hsa-miR-222-3p=MI0000299|X_-_45606440_45606462	-0.651249	2.59e-05	0.000349197	CEU / YRI	Variant
MIMAT0000245=hsa-miR-30d-5p=MI0000255|8_-_135817162_135817183	-0.651489	1.24e-07	8.03e-06	FIN / TSI	miRBase
MIMAT0000440=hsa-miR-191-5p=MI0000465|3_-_49058105_49058127	-0.65216	7.85e-06	0.000126732	GBR / CEU	miRBase
MIMAT0000245=hsa-miR-30d-5p=MI0000255|8_-_135817164_135817183	-0.652389	0.000222847	0.0026452	YRI / TSI	Variant
MIMAT0004549=hsa-miR-148a-5p=MI0000253|7_-_25989580_25989602	-0.652741	0.000275619	0.00398149	CEU / FIN	Variant
MIMAT0000440=hsa-miR-191-5p=MI0000465|3_-_49058104_49058127	-0.65416	2.18e-07	2.82e-06	GBR / FIN	Variant
MIMAT0000440=hsa-miR-191-5p=MI0000465|3_-_49058104_49058127	-0.654188	5.66e-06	0.000114312	TSI / CEU	Variant
MIMAT0003393=hsa-miR-425-5p=MI0001448|3_-_49057630_49057654	-0.655931	0.000209482	0.00278203	TSI / CEU	Variant
MIMAT0000426=hsa-miR-132-3p=MI0000449|17_-_1953223_1953244	-0.657326	0.000128629	0.0018064	TSI / CEU	miRBase
MIMAT0000759=hsa-miR-148b-3p=MI0000811|12_+_54731062_54731085	-0.657525	0.000157271	0.00163866	GBR / CEU	Variant
MIMAT0000510=hsa-miR-320a=MI0000542|8_-_22102489_22102509	-0.660878	0.000291207	0.00235149	YRI / FIN	Variant
MIMAT0004558=hsa-miR-181a-2-3p=MI0000269|9_+_127454797_127454817	-0.661075	0.00594169	0.0316583	CEU / GBR	Variant
MIMAT0000222=hsa-miR-192-5p=MI0000234|11_-_64658675_64658695	-0.662168	0.00528729	0.0176061	YRI / GBR	miRBase
MIMAT0000707=hsa-miR-363-3p=MI0000764|X_-_133303414_133303433	-0.662691	0.0027891	0.0107223	YRI / GBR	Variant
MIMAT0004945=hsa-miR-744-5p=MI0005559|17_+_11985226_11985246	-0.662839	0.00537184	0.0284443	TSI / YRI	Variant
MIMAT0000258=hsa-miR-181c-5p=MI0000271|19_+_13985539_13985559	-0.663227	4.12e-05	0.000832669	FIN / CEU	Variant
MIMAT0000245=hsa-miR-30d-5p=MI0000255|8_-_135817160_135817183	-0.664126	5.62e-08	8.64e-07	FIN / GBR	Variant
MIMAT0000067=hsa-let-7f-5p=MI0000067|9_+_96938635_96938657	-0.666745	0.00758602	0.0310162	YRI / FIN	Variant
MIMAT0000245=hsa-miR-30d-5p=MI0000255|8_-_135817162_135817183	-0.668524	4.58e-05	0.000704449	CEU / TSI	miRBase
MIMAT0000757=hsa-miR-151a-3p=MI0000809|8_-_141742684_141742706	-0.669364	0.00511368	0.0367049	TSI / FIN	Variant
MIMAT0000426=hsa-miR-132-3p=MI0000449|17_-_1953224_1953244	-0.669525	0.0046802	0.0265832	GBR / CEU	Variant
MIMAT0000426=hsa-miR-132-3p=MI0000449|17_-_1953224_1953244	-0.671359	0.00341412	0.0196921	YRI / CEU	Variant
MIMAT0000449=hsa-miR-146a-5p=MI0000477|5_+_159912379_159912401	-0.674463	2.2e-05	0.000309128	YRI / CEU	Variant
MIMAT0000076=hsa-miR-21-5p=MI0000077|17_+_57918634_57918653	-0.674961	0.00140219	0.0129402	CEU / FIN	Variant
MIMAT0000279=hsa-miR-222-3p=MI0000299|X_-_45606439_45606462	-0.675341	7.87e-07	1.96e-05	CEU / YRI	Variant
MIMAT0000245=hsa-miR-30d-5p=MI0000255|8_-_135817160_135817183	-0.676155	1.48e-06	3.42e-05	FIN / YRI	Variant
MIMAT0004549=hsa-miR-148a-5p=MI0000253|7_-_25989581_25989601	-0.677621	0.0010982	0.00788264	GBR / FIN	Variant
MIMAT0004559=hsa-miR-181c-3p=MI0000271|19_+_13985578_13985599	-0.677888	5.37e-05	0.000619718	YRI / CEU	Variant
MIMAT0000510=hsa-miR-320a=MI0000542|8_-_22102489_22102509	-0.67857	0.000167552	0.00128856	YRI / GBR	Variant
MIMAT0000227=hsa-miR-197-3p=MI0000239|1_+_110141562_110141583	-0.679411	4.25e-05	0.000428698	GBR / YRI	miRBase
MIMAT0002174=hsa-miR-484=MI0002468|16_+_15737158_15737179	-0.680672	5.33e-08	1.53e-06	GBR / YRI	miRBase
MIMAT0004672=hsa-miR-106b-3p=MI0000734|7_-_99691631_99691648	-0.682566	0.0113001	0.0486657	CEU / GBR	Variant
MIMAT0004518=hsa-miR-16-2-3p=MI0000115|3_+_160122584_160122603	-0.683606	0.00934327	0.0419149	CEU / GBR	Variant
MIMAT0004682=hsa-miR-361-3p=MI0000760|X_-_85158648_85158668	-0.684675	0.000125679	0.0013998	CEU / GBR	Variant
MIMAT0004559=hsa-miR-181c-3p=MI0000271|19_+_13985578_13985599	-0.685326	0.000453587	0.00505202	TSI / CEU	Variant
MIMAT0000420=hsa-miR-30b-5p=MI0000441|8_-_135812813_135812834	-0.692271	0.000133404	0.00183845	FIN / TSI	miRBase
MIMAT0000255=hsa-miR-34a-5p=MI0000268|1_-_9211793_9211815	-0.693019	1.16e-05	0.000153872	YRI / FIN	Variant
MIMAT0000278=hsa-miR-221-3p=MI0000298|X_-_45605611_45605630	-0.694438	0.00230016	0.0185738	CEU / FIN	Variant
MIMAT0000425=hsa-miR-130a-3p=MI0000448|11_+_57408725_57408744	-0.695456	0.000142281	0.00153189	CEU / GBR	Variant
MIMAT0000278=hsa-miR-221-3p=MI0000298|X_-_45605610_45605630	-0.699622	3.26e-05	0.000405387	CEU / GBR	Variant
MIMAT0000646=hsa-miR-155-5p=MI0000681|21_+_26946295_26946315	-0.700622	2.26e-07	9.12e-06	YRI / TSI	Variant
MIMAT0004551=hsa-miR-30d-3p=MI0000255|8_-_135817122_135817143	-0.701527	0.000358555	0.00275745	FIN / YRI	miRBase
MIMAT0002819=hsa-miR-193b-3p=MI0003137|16_+_14397874_14397894	-0.7024	0.000702071	0.00596761	YRI / TSI	Variant
MIMAT0000279=hsa-miR-222-3p=MI0000299|X_-_45606439_45606462	-0.702447	1.2e-07	2.95e-06	GBR / YRI	Variant
MIMAT0004799=hsa-miR-589-5p=MI0003599|7_-_5535505_5535525	-0.704312	0.000180101	0.00135286	GBR / YRI	Variant
MIMAT0000419=hsa-miR-27b-3p=MI0000440|9_+_97847787_97847807	-0.705178	9.72e-06	0.000261602	TSI / YRI	miRBase
MIMAT0000425=hsa-miR-130a-3p=MI0000448|11_+_57408725_57408745	-0.706388	0.00717473	0.0349029	CEU / TSI	Variant
MIMAT0004558=hsa-miR-181a-2-3p=MI0000269|9_+_127454797_127454817	-0.707977	0.00446857	0.0153548	YRI / GBR	Variant
MIMAT0000278=hsa-miR-221-3p=MI0000298|X_-_45605609_45605630	-0.708436	1.49e-06	2.82e-05	CEU / YRI	Variant
MIMAT0000425=hsa-miR-130a-3p=MI0000448|11_+_57408725_57408745	-0.711242	0.00285486	0.0107223	YRI / GBR	Variant
MIMAT0000449=hsa-miR-146a-5p=MI0000477|5_+_159912379_159912399	-0.711567	8.23e-05	0.000830323	YRI / CEU	Variant
MIMAT0004549=hsa-miR-148a-5p=MI0000253|7_-_25989580_25989601	-0.713884	1.41e-10	4.55e-08	CEU / FIN	miRBase
MIMAT0000245=hsa-miR-30d-5p=MI0000255|8_-_135817164_135817183	-0.715073	3.01e-05	0.00032365	YRI / GBR	Variant
MIMAT0000267=hsa-miR-210-3p=MI0000286|11_-_568113_568133	-0.716043	0.00203975	0.0134457	YRI / TSI	Variant
MIMAT0004945=hsa-miR-744-5p=MI0005559|17_+_11985226_11985247	-0.717303	0.00530323	0.0284443	TSI / YRI	miRBase
MIMAT0000243=hsa-miR-148a-3p=MI0000253|7_-_25989543_25989563	-0.720391	9.24e-07	2.16e-05	CEU / GBR	Variant
MIMAT0000757=hsa-miR-151a-3p=MI0000809|8_-_141742685_141742706	-0.724114	0.00396504	0.0140737	GBR / YRI	Variant
MIMAT0000425=hsa-miR-130a-3p=MI0000448|11_+_57408725_57408744	-0.727331	4.67e-05	0.000418792	FIN / GBR	Variant
MIMAT0000076=hsa-miR-21-5p=MI0000077|17_+_57918634_57918654	-0.729893	6.51e-06	0.00020442	CEU / FIN	Variant
MIMAT0000222=hsa-miR-192-5p=MI0000234|11_-_64658672_64658694	-0.731278	0.00100876	0.00857449	CEU / TSI	Variant
MIMAT0000255=hsa-miR-34a-5p=MI0000268|1_-_9211793_9211815	-0.732568	4.39e-05	0.000851452	YRI / TSI	Variant
MIMAT0000245=hsa-miR-30d-5p=MI0000255|8_-_135817163_135817183	-0.735323	3e-06	6.91e-05	CEU / TSI	Variant
MIMAT0004518=hsa-miR-16-2-3p=MI0000115|3_+_160122584_160122603	-0.737242	0.00822629	0.0385086	CEU / TSI	Variant
MIMAT0004672=hsa-miR-106b-3p=MI0000734|7_-_99691631_99691648	-0.740328	0.00982502	0.0288498	YRI / GBR	Variant
MIMAT0000222=hsa-miR-192-5p=MI0000234|11_-_64658674_64658695	-0.74216	3.97e-05	0.000474733	CEU / GBR	Variant
MIMAT0000245=hsa-miR-30d-5p=MI0000255|8_-_135817162_135817183	-0.744705	1.31e-06	2.35e-05	YRI / GBR	miRBase
MIMAT0004494=hsa-miR-21-3p=MI0000077|17_+_57918672_57918691	-0.746932	0.0107082	0.0476148	CEU / TSI	Variant
MIMAT0000258=hsa-miR-181c-5p=MI0000271|19_+_13985539_13985561	-0.747171	8.45e-09	2.73e-07	YRI / CEU	Variant
MIMAT0004494=hsa-miR-21-3p=MI0000077|17_+_57918672_57918691	-0.747624	0.00045447	0.00431746	CEU / GBR	Variant
MIMAT0000772=hsa-miR-345-5p=MI0000825|14_+_100774213_100774233	-0.747805	1.52e-05	0.000188997	FIN / YRI	Variant
MIMAT0000267=hsa-miR-210-3p=MI0000286|11_-_568113_568133	-0.747827	0.00130669	0.00629941	YRI / GBR	Variant
MIMAT0000278=hsa-miR-221-3p=MI0000298|X_-_45605611_45605630	-0.748453	0.00148945	0.0100227	CEU / YRI	Variant
MIMAT0000646=hsa-miR-155-5p=MI0000681|21_+_26946295_26946315	-0.749408	3.09e-09	1.67e-07	YRI / GBR	Variant
MIMAT0000270=hsa-miR-181a-3p=MI0000289|1_-_198828198_198828219	-0.750959	0.00583236	0.038446	FIN / CEU	miRBase
MIMAT0000449=hsa-miR-146a-5p=MI0000477|5_+_159912379_159912402	-0.751028	1.87e-05	0.000274786	YRI / CEU	Variant
MIMAT0000426=hsa-miR-132-3p=MI0000449|17_-_1953223_1953244	-0.754081	0.00408481	0.0199908	YRI / FIN	miRBase
MIMAT0004558=hsa-miR-181a-2-3p=MI0000269|9_+_127454797_127454817	-0.755366	0.00296392	0.0162797	FIN / YRI	Variant
MIMAT0000707=hsa-miR-363-3p=MI0000764|X_-_133303411_133303433	-0.755959	2.19e-06	4.42e-05	FIN / TSI	Variant
MIMAT0004568=hsa-miR-221-5p=MI0000298|X_-_45605645_45605670	-0.757454	3.68e-06	5.95e-05	GBR / YRI	Variant
MIMAT0000245=hsa-miR-30d-5p=MI0000255|8_-_135817163_135817183	-0.75808	6.56e-07	1.25e-05	YRI / GBR	Variant
MIMAT0000243=hsa-miR-148a-3p=MI0000253|7_-_25989540_25989563	-0.759224	2.63e-08	4.47e-07	GBR / FIN	Variant
MIMAT0004680=hsa-miR-130b-5p=MI0000748|22_+_22007605_22007626	-0.759728	0.000341622	0.00225192	GBR / YRI	Variant
MIMAT0004568=hsa-miR-221-5p=MI0000298|X_-_45605645_45605670	-0.761292	0.000344713	0.00271566	FIN / YRI	Variant
MIMAT0000084=hsa-miR-27a-3p=MI0000085|19_-_13947263_13947281	-0.762163	2.74e-05	0.000353384	YRI / CEU	Variant
MIMAT0003393=hsa-miR-425-5p=MI0001448|3_-_49057630_49057654	-0.762314	5.82e-05	0.000552863	GBR / YRI	Variant
MIMAT0000222=hsa-miR-192-5p=MI0000234|11_-_64658675_64658695	-0.763044	0.000215327	0.00278203	CEU / TSI	miRBase
MIMAT0000245=hsa-miR-30d-5p=MI0000255|8_-_135817163_135817183	-0.76523	7.49e-10	2.42e-07	FIN / TSI	Variant
MIMAT0000104=hsa-miR-107=MI0000114|10_-_91352514_91352535	-0.765833	0.000740766	0.0041253	GBR / YRI	Variant
MIMAT0000092=hsa-miR-92a-3p=MI0000093|13_+_92003616_92003637	-0.766827	3.93e-07	1.16e-05	FIN / YRI	Variant
MIMAT0000255=hsa-miR-34a-5p=MI0000268|1_-_9211794_9211815	-0.767712	5.16e-06	8.67e-05	YRI / FIN	miRBase
MIMAT0004558=hsa-miR-181a-2-3p=MI0000269|9_+_127454797_127454818	-0.769363	2.84e-05	0.00458084	TSI / GBR	miRBase
MIMAT0004945=hsa-miR-744-5p=MI0005559|17_+_11985226_11985247	-0.774875	0.000383885	0.00233953	GBR / YRI	miRBase
MIMAT0000707=hsa-miR-363-3p=MI0000764|X_-_133303411_133303433	-0.775698	1.19e-08	2.13e-07	FIN / GBR	Variant
MIMAT0000243=hsa-miR-148a-3p=MI0000253|7_-_25989540_25989563	-0.777281	6.74e-06	0.000103648	GBR / YRI	Variant
MIMAT0004945=hsa-miR-744-5p=MI0005559|17_+_11985226_11985246	-0.782328	0.000583759	0.00342826	GBR / YRI	Variant
MIMAT0000222=hsa-miR-192-5p=MI0000234|11_-_64658674_64658695	-0.787015	0.00506814	0.0230565	FIN / YRI	Variant
MIMAT0000278=hsa-miR-221-3p=MI0000298|X_-_45605611_45605630	-0.790813	0.00121598	0.00935302	CEU / TSI	Variant
MIMAT0000426=hsa-miR-132-3p=MI0000449|17_-_1953223_1953244	-0.79292	0.00425736	0.0233073	GBR / FIN	miRBase
MIMAT0000425=hsa-miR-130a-3p=MI0000448|11_+_57408725_57408745	-0.793034	5.89e-06	6.56e-05	FIN / GBR	Variant
MIMAT0000440=hsa-miR-191-5p=MI0000465|3_-_49058104_49058127	-0.794323	5.38e-09	2.9e-07	GBR / CEU	Variant
MIMAT0000258=hsa-miR-181c-5p=MI0000271|19_+_13985539_13985559	-0.796654	3.12e-07	3.88e-06	FIN / GBR	Variant
MIMAT0000084=hsa-miR-27a-3p=MI0000085|19_-_13947263_13947281	-0.797298	4.9e-06	8.67e-05	YRI / FIN	Variant
MIMAT0004558=hsa-miR-181a-2-3p=MI0000269|9_+_127454797_127454817	-0.797378	0.000783798	0.00791146	FIN / CEU	Variant
MIMAT0000245=hsa-miR-30d-5p=MI0000255|8_-_135817164_135817183	-0.798261	5.01e-06	0.000107937	CEU / TSI	Variant
MIMAT0000245=hsa-miR-30d-5p=MI0000255|8_-_135817162_135817183	-0.799097	6.13e-10	1.52e-08	FIN / GBR	miRBase
MIMAT0004551=hsa-miR-30d-3p=MI0000255|8_-_135817122_135817143	-0.800915	0.000163865	0.00203571	FIN / TSI	miRBase
MIMAT0000255=hsa-miR-34a-5p=MI0000268|1_-_9211794_9211815	-0.801251	3.86e-05	0.000851452	YRI / TSI	miRBase
MIMAT0004494=hsa-miR-21-3p=MI0000077|17_+_57918672_57918692	-0.801635	1.87e-05	0.00021551	YRI / GBR	miRBase
MIMAT0000425=hsa-miR-130a-3p=MI0000448|11_+_57408725_57408744	-0.804846	0.000522303	0.00511224	CEU / TSI	Variant
MIMAT0031177=hsa-miR-7974=MI0025750|19_-_11606359_11606382	-0.805289	1.14e-06	4.1e-05	TSI / YRI	miRBase
MIMAT0000084=hsa-miR-27a-3p=MI0000085|19_-_13947263_13947281	-0.80985	8.32e-06	0.000244165	YRI / TSI	Variant
MIMAT0000510=hsa-miR-320a=MI0000542|8_-_22102489_22102509	-0.811298	0.000375814	0.00357023	YRI / TSI	Variant
MIMAT0000279=hsa-miR-222-3p=MI0000299|X_-_45606439_45606462	-0.81595	2.31e-08	1.24e-06	TSI / YRI	Variant
MIMAT0004945=hsa-miR-744-5p=MI0005559|17_+_11985226_11985246	-0.818167	0.0092272	0.0419149	GBR / CEU	Variant
MIMAT0000075=hsa-miR-20a-5p=MI0000076|13_+_92003326_92003347	-0.819439	4.95e-05	0.000484735	YRI / GBR	Variant
MIMAT0000245=hsa-miR-30d-5p=MI0000255|8_-_135817162_135817183	-0.824463	2.04e-06	3.47e-05	CEU / GBR	miRBase
MIMAT0000092=hsa-miR-92a-3p=MI0000093|13_+_92003616_92003637	-0.82472	1.01e-05	0.000155091	CEU / GBR	Variant
MIMAT0000222=hsa-miR-192-5p=MI0000234|11_-_64658675_64658695	-0.826588	0.00358402	0.0183608	FIN / YRI	miRBase
MIMAT0004568=hsa-miR-221-5p=MI0000298|X_-_45605645_45605670	-0.827603	5.5e-06	8.99e-05	CEU / YRI	Variant
MIMAT0000772=hsa-miR-345-5p=MI0000825|14_+_100774213_100774233	-0.828693	0.000133981	0.00227531	FIN / CEU	Variant
MIMAT0000425=hsa-miR-130a-3p=MI0000448|11_+_57408725_57408744	-0.83016	0.00095473	0.00489489	YRI / GBR	Variant
MIMAT0003393=hsa-miR-425-5p=MI0001448|3_-_49057630_49057654	-0.830962	1.18e-06	2.54e-05	GBR / CEU	Variant
MIMAT0000270=hsa-miR-181a-3p=MI0000289|1_-_198828200_198828219	-0.831806	0.00142871	0.00659247	YRI / GBR	Variant
MIMAT0000757=hsa-miR-151a-3p=MI0000809|8_-_141742685_141742706	-0.83571	0.00871658	0.033839	FIN / YRI	Variant
MIMAT0004568=hsa-miR-221-5p=MI0000298|X_-_45605645_45605670	-0.837014	0.000167112	0.00207604	TSI / YRI	Variant
MIMAT0000258=hsa-miR-181c-5p=MI0000271|19_+_13985539_13985559	-0.83823	2.11e-06	6.8e-05	YRI / TSI	Variant
MIMAT0004799=hsa-miR-589-5p=MI0003599|7_-_5535503_5535525	-0.838775	0.00358094	0.0206544	TSI / YRI	Variant
MIMAT0000759=hsa-miR-148b-3p=MI0000811|12_+_54731062_54731085	-0.83984	2.19e-08	1.24e-06	TSI / YRI	Variant
MIMAT0004551=hsa-miR-30d-3p=MI0000255|8_-_135817122_135817143	-0.841635	8.8e-06	9.17e-05	FIN / GBR	miRBase
MIMAT0000257_1=hsa-miR-181b-5p=MI0000683|9_+_127456004_127456028	-0.842668	0.0010223	0.00917229	FIN / TSI	Variant
MIMAT0000425=hsa-miR-130a-3p=MI0000448|11_+_57408725_57408744	-0.847764	0.000257408	0.00296938	FIN / TSI	Variant
MIMAT0003888=hsa-miR-766-3p=MI0003836|X_-_118780726_118780747	-0.848082	0.000325247	0.00218864	GBR / YRI	miRBase
MIMAT0004558=hsa-miR-181a-2-3p=MI0000269|9_+_127454797_127454818	-0.84888	6.81e-07	3.67e-05	FIN / CEU	miRBase
MIMAT0000279=hsa-miR-222-3p=MI0000299|X_-_45606442_45606462	-0.849482	0.00134848	0.0101891	CEU / GBR	miRBase
MIMAT0000092=hsa-miR-92a-3p=MI0000093|13_+_92003616_92003637	-0.8555	8.92e-06	0.000169429	CEU / TSI	Variant
MIMAT0000425=hsa-miR-130a-3p=MI0000448|11_+_57408725_57408745	-0.856922	0.000325399	0.00362427	FIN / TSI	Variant
MIMAT0000707=hsa-miR-363-3p=MI0000764|X_-_133303411_133303433	-0.859239	9.68e-08	2.84e-06	CEU / TSI	Variant
MIMAT0000245=hsa-miR-30d-5p=MI0000255|8_-_135817164_135817183	-0.86046	5.16e-07	1.39e-05	CEU / GBR	Variant
MIMAT0000104=hsa-miR-107=MI0000114|10_-_91352514_91352535	-0.860782	0.00135645	0.0101891	GBR / CEU	Variant
MIMAT0002174=hsa-miR-484=MI0002468|16_+_15737158_15737180	-0.862016	8.19e-06	0.000126012	CEU / YRI	Variant
MIMAT0002174=hsa-miR-484=MI0002468|16_+_15737158_15737180	-0.863131	2.31e-06	4.67e-05	FIN / YRI	Variant
MIMAT0000076=hsa-miR-21-5p=MI0000077|17_+_57918634_57918654	-0.864846	1.13e-06	2.8e-05	YRI / FIN	Variant
MIMAT0000076=hsa-miR-21-5p=MI0000077|17_+_57918634_57918654	-0.86836	1.79e-09	1.97e-07	CEU / TSI	Variant
MIMAT0000270=hsa-miR-181a-3p=MI0000289|1_-_198828198_198828219	-0.872307	3.5e-05	0.000595282	FIN / TSI	miRBase
MIMAT0000076=hsa-miR-21-5p=MI0000077|17_+_57918634_57918653	-0.872437	3.8e-05	0.000613245	CEU / TSI	Variant
MIMAT0004549=hsa-miR-148a-5p=MI0000253|7_-_25989582_25989601	-0.873327	0.000517153	0.00511224	CEU / TSI	Variant
MIMAT0004494=hsa-miR-21-3p=MI0000077|17_+_57918672_57918692	-0.874732	0.00195335	0.0131444	YRI / TSI	miRBase
MIMAT0000279=hsa-miR-222-3p=MI0000299|X_-_45606442_45606462	-0.875987	0.00114467	0.0108744	CEU / FIN	miRBase
MIMAT0000245=hsa-miR-30d-5p=MI0000255|8_-_135817164_135817183	-0.876664	3.52e-09	5.68e-07	FIN / TSI	Variant
MIMAT0004494=hsa-miR-21-3p=MI0000077|17_+_57918672_57918690	-0.876675	0.000771963	0.00712412	CEU / GBR	Variant
MIMAT0002174=hsa-miR-484=MI0002468|16_+_15737158_15737179	-0.881529	1.05e-08	5.66e-07	FIN / YRI	miRBase
MIMAT0000258=hsa-miR-181c-5p=MI0000271|19_+_13985539_13985560	-0.881531	1.66e-10	2.06e-08	YRI / CEU	miRBase
MIMAT0000255=hsa-miR-34a-5p=MI0000268|1_-_9211793_9211815	-0.882998	3.07e-06	5.51e-05	YRI / CEU	Variant
MIMAT0000707=hsa-miR-363-3p=MI0000764|X_-_133303413_133303433	-0.884635	4.85e-08	3.91e-06	FIN / TSI	Variant
MIMAT0000245=hsa-miR-30d-5p=MI0000255|8_-_135817163_135817183	-0.885967	3.47e-08	1.4e-06	CEU / GBR	Variant
MIMAT0000076=hsa-miR-21-5p=MI0000077|17_+_57918634_57918654	-0.886087	4.37e-09	2.82e-07	CEU / GBR	Variant
MIMAT0000073=hsa-miR-19a-3p=MI0000073|13_+_92003193_92003214	-0.889399	0.00153606	0.00936126	YRI / FIN	Variant
MIMAT0004558=hsa-miR-181a-2-3p=MI0000269|9_+_127454797_127454818	-0.889611	1.74e-05	0.000208362	FIN / YRI	miRBase
MIMAT0000707=hsa-miR-363-3p=MI0000764|X_-_133303411_133303433	-0.889753	1.04e-10	1.68e-08	CEU / GBR	Variant
MIMAT0003218=hsa-miR-92b-3p=MI0003560|1_+_155165028_155165049	-0.891097	1.87e-08	6.7e-07	GBR / YRI	miRBase
MIMAT0000279=hsa-miR-222-3p=MI0000299|X_-_45606442_45606462	-0.891267	0.00174873	0.0117675	CEU / TSI	miRBase
MIMAT0000258=hsa-miR-181c-5p=MI0000271|19_+_13985539_13985560	-0.891404	1.07e-08	4.95e-07	YRI / GBR	miRBase
MIMAT0004558=hsa-miR-181a-2-3p=MI0000269|9_+_127454797_127454816	-0.895841	0.000365511	0.0393534	TSI / GBR	Variant
MIMAT0000222=hsa-miR-192-5p=MI0000234|11_-_64658672_64658694	-0.896227	9.35e-07	2.16e-05	CEU / GBR	Variant
MIMAT0000084=hsa-miR-27a-3p=MI0000085|19_-_13947263_13947281	-0.901884	4.78e-08	1.53e-06	YRI / GBR	Variant
MIMAT0000076=hsa-miR-21-5p=MI0000077|17_+_57918634_57918653	-0.904328	2.6e-05	0.000335567	CEU / GBR	Variant
MIMAT0000707=hsa-miR-363-3p=MI0000764|X_-_133303413_133303433	-0.907122	4.41e-07	1.19e-05	FIN / YRI	Variant
MIMAT0000245=hsa-miR-30d-5p=MI0000255|8_-_135817163_135817183	-0.90822	1.41e-12	6.53e-11	FIN / GBR	Variant
MIMAT0000255=hsa-miR-34a-5p=MI0000268|1_-_9211794_9211815	-0.91037	1.72e-07	4.62e-06	YRI / CEU	miRBase
MIMAT0000253=hsa-miR-10a-5p=MI0000266|17_-_46657268_46657288	-0.921592	0.000498916	0.00358111	FIN / YRI	Variant
MIMAT0000759=hsa-miR-148b-3p=MI0000811|12_+_54731062_54731085	-0.925362	2.94e-10	1.9e-08	GBR / YRI	Variant
MIMAT0000245=hsa-miR-30d-5p=MI0000255|8_-_135817164_135817183	-0.93289	1.84e-10	6.6e-09	FIN / GBR	Variant
MIMAT0000707=hsa-miR-363-3p=MI0000764|X_-_133303413_133303433	-0.935468	5.29e-13	2.85e-11	FIN / GBR	Variant
MIMAT0000270=hsa-miR-181a-3p=MI0000289|1_-_198828198_198828219	-0.935969	2.48e-06	4.7e-05	FIN / YRI	miRBase
MIMAT0004549=hsa-miR-148a-5p=MI0000253|7_-_25989582_25989601	-0.936809	8.23e-05	0.00156298	CEU / FIN	Variant
MIMAT0000278=hsa-miR-221-3p=MI0000298|X_-_45605611_45605630	-0.940951	2.07e-05	0.000300437	CEU / GBR	Variant
MIMAT0004558=hsa-miR-181a-2-3p=MI0000269|9_+_127454797_127454817	-0.942547	8.3e-06	0.00268061	TSI / GBR	Variant
MIMAT0000086=hsa-miR-29a-3p=MI0000087|7_-_130561510_130561528	-0.944108	0.00207635	0.0133477	YRI / CEU	Variant
MIMAT0000253=hsa-miR-10a-5p=MI0000266|17_-_46657266_46657288	-0.947066	2.99e-05	0.000537132	FIN / TSI	miRBase
MIMAT0000443=hsa-miR-125a-5p=MI0000469|19_+_52196521_52196544	-0.949601	0.000182856	0.00151442	FIN / GBR	miRBase
MIMAT0031177=hsa-miR-7974=MI0025750|19_-_11606359_11606382	-0.952655	1.9e-06	3.23e-05	GBR / YRI	miRBase
MIMAT0031177=hsa-miR-7974=MI0025750|19_-_11606359_11606382	-0.953918	6.31e-08	2.55e-06	FIN / YRI	miRBase
MIMAT0000425=hsa-miR-130a-3p=MI0000448|11_+_57408725_57408744	-0.953983	0.00412925	0.0233991	YRI / TSI	Variant
MIMAT0000443=hsa-miR-125a-5p=MI0000469|19_+_52196521_52196544	-0.955209	0.000525265	0.0424151	TSI / GBR	miRBase
MIMAT0000075=hsa-miR-20a-5p=MI0000076|13_+_92003326_92003347	-0.960942	0.00126991	0.00977339	YRI / TSI	Variant
MIMAT0002174=hsa-miR-484=MI0002468|16_+_15737158_15737179	-0.964542	2.82e-08	8.27e-07	CEU / YRI	miRBase
MIMAT0000222=hsa-miR-192-5p=MI0000234|11_-_64658672_64658694	-0.966273	0.00143822	0.00893353	FIN / YRI	Variant
MIMAT0000426=hsa-miR-132-3p=MI0000449|17_-_1953223_1953244	-0.981234	1.33e-06	2.69e-05	YRI / CEU	miRBase
MIMAT0000707=hsa-miR-363-3p=MI0000764|X_-_133303411_133303433	-0.982852	2.02e-08	9.34e-07	FIN / YRI	Variant
MIMAT0001413=hsa-miR-20b-5p=MI0001519|X_-_133303880_133303902	-0.992671	2.22e-07	7.18e-06	CEU / GBR	miRBase
MIMAT0001413=hsa-miR-20b-5p=MI0001519|X_-_133303880_133303902	-0.994407	5.15e-09	9.78e-08	FIN / GBR	miRBase
MIMAT0001413=hsa-miR-20b-5p=MI0001519|X_-_133303879_133303902	-0.996245	2.53e-05	0.000281608	FIN / YRI	Variant
MIMAT0000076=hsa-miR-21-5p=MI0000077|17_+_57918634_57918654	-0.999733	4.53e-10	4.88e-08	YRI / TSI	Variant
MIMAT0001413=hsa-miR-20b-5p=MI0001519|X_-_133303879_133303902	-1.00004	5.56e-06	8.99e-05	CEU / YRI	Variant
MIMAT0000257_1=hsa-miR-181b-5p=MI0000683|9_+_127456004_127456028	-1.00391	5.74e-06	8.84e-05	FIN / YRI	Variant
MIMAT0000426=hsa-miR-132-3p=MI0000449|17_-_1953223_1953244	-1.00702	4.91e-07	1.39e-05	GBR / CEU	miRBase
MIMAT0000257_1=hsa-miR-181b-5p=MI0000683|9_+_127456004_127456028	-1.01692	0.000170693	0.00262542	FIN / CEU	Variant
MIMAT0001413=hsa-miR-20b-5p=MI0001519|X_-_133303880_133303902	-1.01714	2.69e-06	6.69e-05	CEU / TSI	miRBase
MIMAT0000076=hsa-miR-21-5p=MI0000077|17_+_57918634_57918654	-1.01894	1.1e-10	8.85e-09	YRI / GBR	Variant
MIMAT0000253=hsa-miR-10a-5p=MI0000266|17_-_46657266_46657288	-1.02174	5.37e-06	8.67e-05	FIN / YRI	miRBase
MIMAT0004558=hsa-miR-181a-2-3p=MI0000269|9_+_127454797_127454816	-1.02878	0.000203081	0.00204985	CEU / GBR	Variant
MIMAT0000253=hsa-miR-10a-5p=MI0000266|17_-_46657266_46657287	-1.02909	1.16e-06	3.09e-05	FIN / TSI	Variant
MIMAT0001413=hsa-miR-20b-5p=MI0001519|X_-_133303880_133303902	-1.03031	9.94e-07	2.92e-05	FIN / TSI	miRBase
MIMAT0018108=hsa-miR-3681-5p=MI0016082|2_+_12339264_12339285	-1.03315	6.76e-07	3.67e-05	FIN / CEU	miRBase
MIMAT0000707=hsa-miR-363-3p=MI0000764|X_-_133303412_133303433	-1.04353	4.6e-07	1.53e-05	FIN / TSI	miRBase
MIMAT0000707=hsa-miR-363-3p=MI0000764|X_-_133303413_133303433	-1.04821	2.15e-09	1.97e-07	CEU / TSI	Variant
MIMAT0000707=hsa-miR-363-3p=MI0000764|X_-_133303414_133303433	-1.05437	1.28e-06	3.09e-05	FIN / TSI	Variant
MIMAT0000451=hsa-miR-150-5p=MI0000479|19_-_50004089_50004110	-1.05636	0.00156062	0.0112017	CEU / GBR	miRBase
MIMAT0000707=hsa-miR-363-3p=MI0000764|X_-_133303412_133303433	-1.05962	4.22e-10	1.24e-08	FIN / GBR	miRBase
MIMAT0004494=hsa-miR-21-3p=MI0000077|17_+_57918672_57918690	-1.05977	0.00861846	0.033839	YRI / FIN	Variant
MIMAT0000243=hsa-miR-148a-3p=MI0000253|7_-_25989543_25989563	-1.06187	6.93e-08	1.12e-05	CEU / FIN	Variant
MIMAT0000253=hsa-miR-10a-5p=MI0000266|17_-_46657267_46657288	-1.06796	6.7e-05	0.00103063	FIN / TSI	Variant
MIMAT0000707=hsa-miR-363-3p=MI0000764|X_-_133303414_133303433	-1.07019	1.71e-07	2.3e-06	FIN / GBR	Variant
MIMAT0000707=hsa-miR-363-3p=MI0000764|X_-_133303413_133303433	-1.07263	4.9e-09	1.96e-07	CEU / YRI	Variant
MIMAT0000222=hsa-miR-192-5p=MI0000234|11_-_64658674_64658695	-1.07397	2.98e-06	5.66e-05	FIN / TSI	Variant
MIMAT0000073=hsa-miR-19a-3p=MI0000073|13_+_92003193_92003214	-1.07656	0.00166545	0.012299	YRI / TSI	Variant
MIMAT0000092=hsa-miR-92a-3p=MI0000093|13_+_92003616_92003637	-1.07802	2.06e-10	2.06e-08	CEU / YRI	Variant
MIMAT0000270=hsa-miR-181a-3p=MI0000289|1_-_198828198_198828219	-1.08274	2.45e-09	4.94e-08	FIN / GBR	miRBase
MIMAT0000707=hsa-miR-363-3p=MI0000764|X_-_133303411_133303433	-1.08823	9.82e-10	6.34e-08	CEU / YRI	Variant
MIMAT0000243=hsa-miR-148a-3p=MI0000253|7_-_25989543_25989563	-1.08924	1.08e-11	3.49e-09	CEU / TSI	Variant
MIMAT0000258=hsa-miR-181c-5p=MI0000271|19_+_13985539_13985559	-1.09098	4.88e-09	1.96e-07	YRI / CEU	Variant
MIMAT0004558=hsa-miR-181a-2-3p=MI0000269|9_+_127454797_127454816	-1.09501	0.000235108	0.00166478	YRI / GBR	Variant
MIMAT0000253=hsa-miR-10a-5p=MI0000266|17_-_46657267_46657288	-1.09631	6.16e-06	9.05e-05	FIN / YRI	Variant
MIMAT0004558=hsa-miR-181a-2-3p=MI0000269|9_+_127454797_127454818	-1.09986	1.15e-13	9.27e-12	FIN / GBR	miRBase
MIMAT0000222=hsa-miR-192-5p=MI0000234|11_-_64658675_64658695	-1.10775	1.06e-08	4.89e-07	CEU / GBR	miRBase
MIMAT0000707=hsa-miR-363-3p=MI0000764|X_-_133303413_133303433	-1.11063	2.58e-15	8.33e-13	CEU / GBR	Variant
MIMAT0000707=hsa-miR-363-3p=MI0000764|X_-_133303412_133303433	-1.12127	7.17e-08	2.57e-06	CEU / TSI	miRBase
MIMAT0000253=hsa-miR-10a-5p=MI0000266|17_-_46657268_46657288	-1.12819	1.96e-07	1.05e-05	FIN / TSI	Variant
MIMAT0000073=hsa-miR-19a-3p=MI0000073|13_+_92003193_92003214	-1.1287	0.000349937	0.00226059	YRI / GBR	Variant
MIMAT0000254=hsa-miR-10b-5p=MI0000267|2_+_177015057_177015078	-1.12955	0.0012138	0.00594028	GBR / YRI	Variant
MIMAT0000222=hsa-miR-192-5p=MI0000234|11_-_64658675_64658695	-1.13829	2.71e-07	1.25e-05	FIN / TSI	miRBase
MIMAT0000076=hsa-miR-21-5p=MI0000077|17_+_57918634_57918653	-1.14632	1.19e-05	0.000153872	YRI / FIN	Variant
MIMAT0000707=hsa-miR-363-3p=MI0000764|X_-_133303412_133303433	-1.15057	7.66e-10	8.25e-08	CEU / GBR	miRBase
MIMAT0000757=hsa-miR-151a-3p=MI0000809|8_-_141742684_141742706	-1.15891	1.47e-06	2.8e-05	GBR / CEU	Variant
MIMAT0000270=hsa-miR-181a-3p=MI0000289|1_-_198828199_198828219	-1.15941	1.34e-06	3.09e-05	FIN / TSI	Variant
MIMAT0000757=hsa-miR-151a-3p=MI0000809|8_-_141742685_141742706	-1.16544	1.27e-06	2.56e-05	GBR / CEU	Variant
MIMAT0004494=hsa-miR-21-3p=MI0000077|17_+_57918672_57918690	-1.16827	0.000710788	0.00620499	CEU / TSI	Variant
MIMAT0004799=hsa-miR-589-5p=MI0003599|7_-_5535503_5535525	-1.17277	1.8e-07	3.64e-06	GBR / YRI	Variant
MIMAT0018108=hsa-miR-3681-5p=MI0016082|2_+_12339264_12339285	-1.18287	1.13e-06	2.44e-05	YRI / CEU	miRBase
MIMAT0000257_1=hsa-miR-181b-5p=MI0000683|9_+_127456004_127456028	-1.18369	1.54e-09	3.54e-08	FIN / GBR	Variant
MIMAT0000066=hsa-let-7e-5p=MI0000066|19_+_52196046_52196067	-1.19215	1.65e-05	0.000281309	TSI / CEU	miRBase
MIMAT0000707=hsa-miR-363-3p=MI0000764|X_-_133303414_133303433	-1.20101	8.18e-08	2.64e-06	CEU / TSI	Variant
MIMAT0000253=hsa-miR-10a-5p=MI0000266|17_-_46657266_46657288	-1.20151	5.95e-08	8.74e-07	FIN / GBR	miRBase
MIMAT0004494=hsa-miR-21-3p=MI0000077|17_+_57918672_57918691	-1.20646	1.28e-07	2.95e-06	YRI / GBR	Variant
MIMAT0004494=hsa-miR-21-3p=MI0000077|17_+_57918672_57918691	-1.20729	0.000102113	0.00157059	YRI / TSI	Variant
MIMAT0004494=hsa-miR-21-3p=MI0000077|17_+_57918672_57918690	-1.21011	1.67e-07	3.59e-06	YRI / GBR	Variant
MIMAT0000066=hsa-let-7e-5p=MI0000066|19_+_52196046_52196067	-1.21528	7.59e-06	0.00020442	FIN / CEU	miRBase
MIMAT0000689=hsa-miR-99b-5p=MI0000746|19_+_52195871_52195892	-1.2257	0.00159357	0.0110802	TSI / CEU	miRBase
MIMAT0000451=hsa-miR-150-5p=MI0000479|19_-_50004089_50004110	-1.22712	5.99e-06	0.00020442	CEU / FIN	miRBase
MIMAT0000707=hsa-miR-363-3p=MI0000764|X_-_133303414_133303433	-1.22979	4e-09	2.82e-07	CEU / GBR	Variant
MIMAT0000253=hsa-miR-10a-5p=MI0000266|17_-_46657267_46657288	-1.23616	3.37e-06	3.89e-05	FIN / GBR	Variant
MIMAT0000258=hsa-miR-181c-5p=MI0000271|19_+_13985539_13985559	-1.23746	1.38e-12	4.46e-10	YRI / GBR	Variant
MIMAT0000253=hsa-miR-10a-5p=MI0000266|17_-_46657266_46657287	-1.23935	4.92e-08	7.95e-07	FIN / GBR	Variant
MIMAT0000707=hsa-miR-363-3p=MI0000764|X_-_133303412_133303433	-1.24316	9.21e-11	9.92e-09	FIN / YRI	miRBase
MIMAT0000253=hsa-miR-10a-5p=MI0000266|17_-_46657266_46657287	-1.25219	9.37e-08	3.36e-06	FIN / YRI	Variant
MIMAT0000757=hsa-miR-151a-3p=MI0000809|8_-_141742684_141742706	-1.25498	7.13e-06	0.00020442	FIN / CEU	Variant
MIMAT0001413=hsa-miR-20b-5p=MI0001519|X_-_133303880_133303902	-1.26518	5.47e-09	1.96e-07	CEU / YRI	miRBase
MIMAT0000757=hsa-miR-151a-3p=MI0000809|8_-_141742685_141742706	-1.26875	2.67e-06	0.000107944	FIN / CEU	Variant
MIMAT0001413=hsa-miR-20b-5p=MI0001519|X_-_133303880_133303902	-1.27181	3.47e-10	2.8e-08	FIN / YRI	miRBase
MIMAT0000222=hsa-miR-192-5p=MI0000234|11_-_64658674_64658695	-1.27258	4.09e-12	1.65e-10	FIN / GBR	Variant
MIMAT0000086=hsa-miR-29a-3p=MI0000087|7_-_130561510_130561528	-1.27588	1.63e-08	6.59e-07	YRI / GBR	Variant
MIMAT0000270=hsa-miR-181a-3p=MI0000289|1_-_198828199_198828219	-1.28893	2.35e-10	7.6e-09	FIN / GBR	Variant
MIMAT0000254=hsa-miR-10b-5p=MI0000267|2_+_177015057_177015078	-1.29581	0.000475939	0.00349383	FIN / YRI	Variant
MIMAT0000253=hsa-miR-10a-5p=MI0000266|17_-_46657268_46657288	-1.30456	5.67e-10	1.52e-08	FIN / GBR	Variant
MIMAT0000757=hsa-miR-151a-3p=MI0000809|8_-_141742685_141742706	-1.31158	0.000125088	0.00175668	TSI / YRI	Variant
MIMAT0000443=hsa-miR-125a-5p=MI0000469|19_+_52196521_52196544	-1.31638	0.0019094	0.00811494	YRI / GBR	miRBase
MIMAT0000707=hsa-miR-363-3p=MI0000764|X_-_133303412_133303433	-1.32446	9.6e-11	2.06e-08	CEU / YRI	miRBase
MIMAT0000076=hsa-miR-21-5p=MI0000077|17_+_57918634_57918653	-1.33886	1.62e-07	7.48e-06	YRI / TSI	Variant
MIMAT0000066=hsa-let-7e-5p=MI0000066|19_+_52196046_52196067	-1.33968	9.42e-05	0.000922264	YRI / CEU	miRBase
MIMAT0000757=hsa-miR-151a-3p=MI0000809|8_-_141742684_141742706	-1.3543	4e-05	0.000851452	TSI / YRI	Variant
MIMAT0000076=hsa-miR-21-5p=MI0000077|17_+_57918634_57918653	-1.36739	5.7e-08	1.53e-06	YRI / GBR	Variant
MIMAT0000222=hsa-miR-192-5p=MI0000234|11_-_64658672_64658694	-1.41153	1.91e-08	2.06e-06	FIN / TSI	Variant
MIMAT0000086=hsa-miR-29a-3p=MI0000087|7_-_130561510_130561528	-1.41235	1.37e-12	3.02e-10	YRI / FIN	Variant
MIMAT0018108=hsa-miR-3681-5p=MI0016082|2_+_12339264_12339285	-1.44197	6.72e-08	2.41e-06	GBR / CEU	miRBase
MIMAT0000443=hsa-miR-125a-5p=MI0000469|19_+_52196521_52196544	-1.44319	5.98e-05	0.00087757	TSI / CEU	miRBase
MIMAT0004558=hsa-miR-181a-2-3p=MI0000269|9_+_127454797_127454817	-1.44492	5.18e-15	8.37e-13	FIN / GBR	Variant
MIMAT0000451=hsa-miR-150-5p=MI0000479|19_-_50004089_50004110	-1.45026	0.000420345	0.00361463	CEU / YRI	miRBase
MIMAT0000087=hsa-miR-30a-5p=MI0000088|6_-_72113296_72113319	-1.4572	4.5e-05	0.00041551	FIN / GBR	Variant
MIMAT0000086=hsa-miR-29a-3p=MI0000087|7_-_130561510_130561528	-1.46024	7.92e-12	2.56e-09	YRI / TSI	Variant
MIMAT0000443=hsa-miR-125a-5p=MI0000469|19_+_52196521_52196544	-1.46638	3.36e-05	0.000722678	FIN / CEU	miRBase
MIMAT0000222=hsa-miR-192-5p=MI0000234|11_-_64658675_64658695	-1.47385	1.92e-13	1.24e-11	FIN / GBR	miRBase
MIMAT0000435=hsa-miR-143-3p=MI0000459|5_+_148808541_148808561	-1.49868	0.00200849	0.0166344	FIN / CEU	miRBase
MIMAT0004494=hsa-miR-21-3p=MI0000077|17_+_57918672_57918690	-1.51294	2.33e-05	0.000580149	YRI / TSI	Variant
MIMAT0000689=hsa-miR-99b-5p=MI0000746|19_+_52195871_52195892	-1.52414	0.000111865	0.00200735	FIN / CEU	miRBase
MIMAT0000451=hsa-miR-150-5p=MI0000479|19_-_50004089_50004110	-1.53408	7.16e-08	2.57e-06	CEU / TSI	miRBase
MIMAT0000222=hsa-miR-192-5p=MI0000234|11_-_64658672_64658694	-1.57079	9.13e-17	2.95e-14	FIN / GBR	Variant
MIMAT0000435=hsa-miR-143-3p=MI0000459|5_+_148808541_148808560	-1.58375	0.000773069	0.00594527	YRI / CEU	Variant
MIMAT0000435=hsa-miR-143-3p=MI0000459|5_+_148808541_148808561	-1.71134	0.00037442	0.00335938	YRI / CEU	miRBase
MIMAT0004703=hsa-miR-335-3p=MI0000816|7_+_130136003_130136024	-1.72083	0.00469115	0.0265832	GBR / CEU	miRBase
MIMAT0004558=hsa-miR-181a-2-3p=MI0000269|9_+_127454797_127454816	-1.72108	3.67e-14	3.96e-12	FIN / GBR	Variant
MIMAT0000757=hsa-miR-151a-3p=MI0000809|8_-_141742685_141742706	-1.74453	7.05e-09	3.8e-07	TSI / CEU	Variant
MIMAT0000435=hsa-miR-143-3p=MI0000459|5_+_148808541_148808560	-1.7787	0.000619804	0.00645795	FIN / CEU	Variant
MIMAT0018108=hsa-miR-3681-5p=MI0016082|2_+_12339264_12339285	-1.79364	2.43e-09	1.97e-07	TSI / CEU	miRBase
MIMAT0000435=hsa-miR-143-3p=MI0000459|5_+_148808541_148808561	-1.80585	0.00133833	0.0101891	GBR / CEU	miRBase
MIMAT0000443=hsa-miR-125a-5p=MI0000469|19_+_52196521_52196544	-1.81766	0.000257386	0.0023753	YRI / CEU	miRBase
MIMAT0000435=hsa-miR-143-3p=MI0000459|5_+_148808541_148808560	-1.81992	0.00512746	0.0264651	TSI / CEU	Variant
MIMAT0000435=hsa-miR-143-3p=MI0000459|5_+_148808541_148808560	-1.91948	0.000925371	0.00830264	GBR / CEU	Variant
MIMAT0000757=hsa-miR-151a-3p=MI0000809|8_-_141742684_141742706	-1.92798	4.96e-09	3.2e-07	TSI / CEU	Variant
MIMAT0000435=hsa-miR-143-3p=MI0000459|5_+_148808541_148808561	-2.04564	0.000545663	0.0051838	TSI / CEU	miRBase
MIMAT0022720=hsa-miR-1304-3p=MI0006371|11_-_93466859_93466878	-2.49571	1.87e-12	3.02e-10	FIN / YRI	Variant
MIMAT0022720=hsa-miR-1304-3p=MI0006371|11_-_93466859_93466878	-2.5046	2.38e-11	3.84e-09	TSI / YRI	Variant
MIMAT0022720=hsa-miR-1304-3p=MI0006371|11_-_93466859_93466878	-2.53631	2.55e-10	2.06e-08	CEU / YRI	Variant
MIMAT0022720=hsa-miR-1304-3p=MI0006371|11_-_93466857_93466878	-2.57249	6.07e-10	4.9e-08	TSI / YRI	miRBase
MIMAT0022720=hsa-miR-1304-3p=MI0006371|11_-_93466857_93466878	-2.73656	1.26e-09	6.77e-08	CEU / YRI	miRBase
MIMAT0022720=hsa-miR-1304-3p=MI0006371|11_-_93466857_93466878	-2.78674	5.93e-10	3.83e-08	FIN / YRI	miRBase
MIMAT0022720=hsa-miR-1304-3p=MI0006371|11_-_93466859_93466878	-2.80468	6.27e-11	8.85e-09	GBR / YRI	Variant
MIMAT0022720=hsa-miR-1304-3p=MI0006371|11_-_93466857_93466878	-3.25897	1.02e-10	8.85e-09	GBR / YRI	miRBase

## Sheet: B. Gender+Population-MALES 
Supp. File 6. IsomiRs found to have significant differential expression. A: At the level of a population (both genders). B: At the level of gender and population (Males only). C: At the level of gender and population (Females only). D: Combination of all three tables in a single list. Instances of miR-1304-3p and miR-143-3p (see text) have been highlighted.
IsomiR	Log2 Change in expression ratio Group A / Group B	pVal	FDR	Groups Compared: Group A / Group B	isomiR (miRBase reference or variant)
MIMAT0022720=hsa-miR-1304-3p=MI0006371|11_-_93466857_93466878	3.00812	1.33e-05	0.00149731	MalesOnly: YRI / GBR	miRBase
MIMAT0022720=hsa-miR-1304-3p=MI0006371|11_-_93466857_93466878	2.80556	2.19e-05	0.00370645	MalesOnly: YRI / TSI	miRBase
MIMAT0022720=hsa-miR-1304-3p=MI0006371|11_-_93466859_93466878	2.58566	3.66e-05	0.00309807	MalesOnly: YRI / GBR	Variant
MIMAT0022720=hsa-miR-1304-3p=MI0006371|11_-_93466859_93466878	2.55612	3.44e-05	0.00388335	MalesOnly: YRI / TSI	Variant
MIMAT0022720=hsa-miR-1304-3p=MI0006371|11_-_93466857_93466878	2.43822	0.000133255	0.00874103	MalesOnly: YRI / CEU	miRBase
MIMAT0022720=hsa-miR-1304-3p=MI0006371|11_-_93466857_93466878	2.34916	9.39e-05	0.00454739	MalesOnly: YRI / FIN	miRBase
MIMAT0022720=hsa-miR-1304-3p=MI0006371|11_-_93466859_93466878	2.30733	0.000234505	0.0113568	MalesOnly: YRI / CEU	Variant
MIMAT0000757=hsa-miR-151a-3p=MI0000809|8_-_141742684_141742706	2.21293	0.000107493	0.00607333	MalesOnly: CEU / TSI	Variant
MIMAT0022720=hsa-miR-1304-3p=MI0006371|11_-_93466859_93466878	2.19973	1.17e-05	0.000989599	MalesOnly: YRI / FIN	Variant
MIMAT0018108=hsa-miR-3681-5p=MI0016082|2_+_12339264_12339285	2.04839	0.000301	0.0104942	MalesOnly: CEU / TSI	miRBase
MIMAT0000443=hsa-miR-125a-5p=MI0000469|19_+_52196521_52196544	1.9279	0.000886681	0.0288668	MalesOnly: CEU / YRI	miRBase
MIMAT0000757=hsa-miR-151a-3p=MI0000809|8_-_141742685_141742706	1.85232	0.000146073	0.0070741	MalesOnly: CEU / TSI	Variant
MIMAT0000222=hsa-miR-192-5p=MI0000234|11_-_64658672_64658694	1.8133	1.31e-10	2.1e-08	MalesOnly: GBR / FIN	Variant
MIMAT0000222=hsa-miR-192-5p=MI0000234|11_-_64658672_64658694	1.78713	7.13e-07	0.000154668	MalesOnly: TSI / FIN	Variant
MIMAT0000451=hsa-miR-150-5p=MI0000479|19_-_50004089_50004110	1.57811	0.000505684	0.0155843	MalesOnly: TSI / CEU	miRBase
MIMAT0000086=hsa-miR-29a-3p=MI0000087|7_-_130561510_130561528	1.53803	2.98e-06	0.00101171	MalesOnly: TSI / YRI	Variant
MIMAT0000222=hsa-miR-192-5p=MI0000234|11_-_64658675_64658695	1.46031	4.76e-11	1.61e-08	MalesOnly: GBR / FIN	miRBase
MIMAT0000443=hsa-miR-125a-5p=MI0000469|19_+_52196521_52196544	1.43184	0.000671812	0.0189787	MalesOnly: CEU / TSI	miRBase
MIMAT0000222=hsa-miR-192-5p=MI0000234|11_-_64658674_64658695	1.3758	1.86e-10	2.1e-08	MalesOnly: GBR / FIN	Variant
MIMAT0000707=hsa-miR-363-3p=MI0000764|X_-_133303412_133303433	1.37464	2.27e-05	0.00322545	MalesOnly: YRI / CEU	miRBase
MIMAT0000707=hsa-miR-363-3p=MI0000764|X_-_133303414_133303433	1.37251	3.26e-05	0.00368017	MalesOnly: TSI / CEU	Variant
MIMAT0000253=hsa-miR-10a-5p=MI0000266|17_-_46657268_46657288	1.35621	0.000826473	0.0116193	MalesOnly: GBR / FIN	Variant
MIMAT0000707=hsa-miR-363-3p=MI0000764|X_-_133303412_133303433	1.35342	2.25e-07	7.63e-05	MalesOnly: YRI / FIN	miRBase
MIMAT0000222=hsa-miR-192-5p=MI0000234|11_-_64658674_64658695	1.33292	5.57e-06	0.0004719	MalesOnly: TSI / FIN	Variant
MIMAT0000222=hsa-miR-192-5p=MI0000234|11_-_64658675_64658695	1.31531	1.4e-06	0.000158488	MalesOnly: TSI / FIN	miRBase
MIMAT0004558=hsa-miR-181a-2-3p=MI0000269|9_+_127454797_127454816	1.30536	6.72e-07	3.8e-05	MalesOnly: GBR / FIN	Variant
MIMAT0000757=hsa-miR-151a-3p=MI0000809|8_-_141742684_141742706	1.30412	0.00220785	0.0440272	MalesOnly: CEU / GBR	Variant
MIMAT0001413=hsa-miR-20b-5p=MI0001519|X_-_133303880_133303902	1.28533	3.76e-05	0.00212532	MalesOnly: YRI / FIN	miRBase
MIMAT0000253=hsa-miR-10a-5p=MI0000266|17_-_46657266_46657287	1.26079	0.00395342	0.0362219	MalesOnly: GBR / FIN	Variant
MIMAT0000086=hsa-miR-29a-3p=MI0000087|7_-_130561510_130561528	1.25581	0.000145698	0.00705597	MalesOnly: GBR / YRI	Variant
MIMAT0000757=hsa-miR-151a-3p=MI0000809|8_-_141742685_141742706	1.25321	0.0013478	0.0304602	MalesOnly: CEU / GBR	Variant
MIMAT0000707=hsa-miR-363-3p=MI0000764|X_-_133303414_133303433	1.24538	4.12e-05	0.00174448	MalesOnly: TSI / FIN	Variant
MIMAT0000253=hsa-miR-10a-5p=MI0000266|17_-_46657266_46657288	1.23546	0.00185188	0.0209924	MalesOnly: GBR / FIN	miRBase
MIMAT0000066=hsa-let-7e-5p=MI0000066|19_+_52196046_52196067	1.2345	0.00144514	0.0408251	MalesOnly: CEU / YRI	miRBase
MIMAT0000253=hsa-miR-10a-5p=MI0000266|17_-_46657268_46657288	1.19857	2.6e-05	0.00146889	MalesOnly: TSI / FIN	Variant
MIMAT0000253=hsa-miR-10a-5p=MI0000266|17_-_46657267_46657288	1.19768	0.000152371	0.00303846	MalesOnly: GBR / FIN	Variant
MIMAT0000086=hsa-miR-29a-3p=MI0000087|7_-_130561510_130561528	1.19766	1.66e-05	0.00112488	MalesOnly: FIN / YRI	Variant
MIMAT0001413=hsa-miR-20b-5p=MI0001519|X_-_133303880_133303902	1.19257	0.000288482	0.0122244	MalesOnly: YRI / CEU	miRBase
MIMAT0000066=hsa-let-7e-5p=MI0000066|19_+_52196046_52196067	1.18254	0.000248063	0.0104942	MalesOnly: CEU / TSI	miRBase
MIMAT0000707=hsa-miR-363-3p=MI0000764|X_-_133303413_133303433	1.17548	2.22e-06	0.000754156	MalesOnly: YRI / CEU	Variant
MIMAT0000707=hsa-miR-363-3p=MI0000764|X_-_133303412_133303433	1.16086	6.23e-05	0.00422495	MalesOnly: TSI / CEU	miRBase
MIMAT0000707=hsa-miR-363-3p=MI0000764|X_-_133303412_133303433	1.15133	3.06e-05	0.00147969	MalesOnly: TSI / FIN	miRBase
MIMAT0000258=hsa-miR-181c-5p=MI0000271|19_+_13985539_13985559	1.14111	2.19e-06	0.000743801	MalesOnly: GBR / YRI	Variant
MIMAT0000076=hsa-miR-21-5p=MI0000077|17_+_57918634_57918653	1.13697	0.000838007	0.0160413	MalesOnly: GBR / YRI	Variant
MIMAT0000707=hsa-miR-363-3p=MI0000764|X_-_133303412_133303433	1.12909	3.88e-05	0.00218959	MalesOnly: GBR / CEU	miRBase
MIMAT0000243=hsa-miR-148a-3p=MI0000253|7_-_25989543_25989563	1.12572	4.88e-06	0.000827253	MalesOnly: TSI / CEU	Variant
MIMAT0000707=hsa-miR-363-3p=MI0000764|X_-_133303414_133303433	1.12569	1.22e-05	0.00197583	MalesOnly: GBR / CEU	Variant
MIMAT0000270=hsa-miR-181a-3p=MI0000289|1_-_198828199_198828219	1.12289	0.0019376	0.0328423	MalesOnly: TSI / FIN	Variant
MIMAT0000707=hsa-miR-363-3p=MI0000764|X_-_133303412_133303433	1.11498	3.75e-07	2.54e-05	MalesOnly: GBR / FIN	miRBase
MIMAT0000707=hsa-miR-363-3p=MI0000764|X_-_133303413_133303433	1.09114	1.02e-07	3.47e-05	MalesOnly: GBR / CEU	Variant
MIMAT0000707=hsa-miR-363-3p=MI0000764|X_-_133303411_133303433	1.08737	5.35e-06	0.000604446	MalesOnly: YRI / FIN	Variant
MIMAT0000707=hsa-miR-363-3p=MI0000764|X_-_133303411_133303433	1.08528	2.85e-05	0.00322545	MalesOnly: YRI / CEU	Variant
MIMAT0000707=hsa-miR-363-3p=MI0000764|X_-_133303413_133303433	1.07824	5.07e-07	8.6e-05	MalesOnly: YRI / FIN	Variant
MIMAT0000092=hsa-miR-92a-3p=MI0000093|13_+_92003616_92003637	1.06806	0.000936679	0.0288668	MalesOnly: YRI / CEU	Variant
MIMAT0000258=hsa-miR-181c-5p=MI0000271|19_+_13985539_13985559	1.06397	4.19e-05	0.00355108	MalesOnly: CEU / YRI	Variant
MIMAT0001413=hsa-miR-20b-5p=MI0001519|X_-_133303880_133303902	1.05629	0.000364892	0.00977072	MalesOnly: TSI / FIN	miRBase
MIMAT0000707=hsa-miR-363-3p=MI0000764|X_-_133303413_133303433	1.05253	3.11e-06	0.000827253	MalesOnly: TSI / CEU	Variant
MIMAT0004558=hsa-miR-181a-2-3p=MI0000269|9_+_127454797_127454817	1.0352	5.31e-06	0.00016376	MalesOnly: GBR / FIN	Variant
MIMAT0001413=hsa-miR-20b-5p=MI0001519|X_-_133303879_133303902	1.01771	0.00195055	0.0388963	MalesOnly: YRI / FIN	Variant
MIMAT0000257_1=hsa-miR-181b-5p=MI0000683|9_+_127456004_127456028	1.00706	0.00144984	0.0341732	MalesOnly: YRI / FIN	Variant
MIMAT0000270=hsa-miR-181a-3p=MI0000289|1_-_198828198_198828219	1.00335	0.000328225	0.0111268	MalesOnly: YRI / FIN	miRBase
MIMAT0000707=hsa-miR-363-3p=MI0000764|X_-_133303413_133303433	1.00335	2.55e-09	2.16e-07	MalesOnly: GBR / FIN	Variant
MIMAT0004799=hsa-miR-589-5p=MI0003599|7_-_5535503_5535525	1.00319	0.000391546	0.0110612	MalesOnly: YRI / GBR	Variant
MIMAT0000707=hsa-miR-363-3p=MI0000764|X_-_133303414_133303433	0.9936	3.06e-05	0.000852123	MalesOnly: GBR / FIN	Variant
MIMAT0004945=hsa-miR-744-5p=MI0005559|17_+_11985226_11985246	0.987998	0.00286635	0.0425437	MalesOnly: YRI / GBR	Variant
MIMAT0000426=hsa-miR-132-3p=MI0000449|17_-_1953223_1953244	0.970807	0.000484532	0.0164256	MalesOnly: CEU / GBR	miRBase
MIMAT0000707=hsa-miR-363-3p=MI0000764|X_-_133303413_133303433	0.970041	9.12e-07	0.000154668	MalesOnly: TSI / FIN	Variant
MIMAT0004494=hsa-miR-21-3p=MI0000077|17_+_57918672_57918690	0.965734	0.000473322	0.0119297	MalesOnly: GBR / YRI	Variant
MIMAT0000076=hsa-miR-21-5p=MI0000077|17_+_57918634_57918654	0.960659	0.000198787	0.0134777	MalesOnly: TSI / YRI	Variant
MIMAT0031177=hsa-miR-7974=MI0025750|19_-_11606359_11606382	0.958753	4.78e-05	0.00324227	MalesOnly: YRI / GBR	miRBase
MIMAT0004494=hsa-miR-21-3p=MI0000077|17_+_57918672_57918691	0.954924	0.000290976	0.0101696	MalesOnly: GBR / YRI	Variant
MIMAT0000253=hsa-miR-10a-5p=MI0000266|17_-_46657266_46657287	0.954432	0.000634481	0.0134431	MalesOnly: TSI / FIN	Variant
MIMAT0001413=hsa-miR-20b-5p=MI0001519|X_-_133303880_133303902	0.949253	0.00127586	0.0330851	MalesOnly: TSI / CEU	miRBase
MIMAT0000245=hsa-miR-30d-5p=MI0000255|8_-_135817164_135817183	0.943721	1.33e-05	0.000901866	MalesOnly: TSI / FIN	Variant
MIMAT0000245=hsa-miR-30d-5p=MI0000255|8_-_135817164_135817183	0.941314	3.19e-06	0.000118462	MalesOnly: GBR / FIN	Variant
MIMAT0000257_1=hsa-miR-181b-5p=MI0000683|9_+_127456004_127456028	0.932743	0.000997058	0.0130001	MalesOnly: GBR / FIN	Variant
MIMAT0031177=hsa-miR-7974=MI0025750|19_-_11606359_11606382	0.932652	0.000928487	0.0262297	MalesOnly: YRI / FIN	miRBase
MIMAT0031177=hsa-miR-7974=MI0025750|19_-_11606359_11606382	0.932326	0.00120859	0.0461652	MalesOnly: YRI / TSI	miRBase
MIMAT0000279=hsa-miR-222-3p=MI0000299|X_-_45606439_45606462	0.930418	4.8e-05	0.00406431	MalesOnly: YRI / TSI	Variant
MIMAT0000076=hsa-miR-21-5p=MI0000077|17_+_57918634_57918654	0.923794	5.77e-05	0.00422495	MalesOnly: TSI / CEU	Variant
MIMAT0000759=hsa-miR-148b-3p=MI0000811|12_+_54731062_54731085	0.923736	0.000339747	0.0191957	MalesOnly: YRI / TSI	Variant
MIMAT0001413=hsa-miR-20b-5p=MI0001519|X_-_133303880_133303902	0.911348	3.27e-05	0.000852123	MalesOnly: GBR / FIN	miRBase
MIMAT0000092=hsa-miR-92a-3p=MI0000093|13_+_92003616_92003637	0.894725	0.00180694	0.0382845	MalesOnly: TSI / CEU	Variant
MIMAT0000258=hsa-miR-181c-5p=MI0000271|19_+_13985539_13985559	0.893953	0.000609386	0.0295117	MalesOnly: TSI / YRI	Variant
MIMAT0000245=hsa-miR-30d-5p=MI0000255|8_-_135817163_135817183	0.887798	3.36e-06	0.000118462	MalesOnly: GBR / FIN	Variant
MIMAT0000707=hsa-miR-363-3p=MI0000764|X_-_133303411_133303433	0.88716	1.29e-06	6.25e-05	MalesOnly: GBR / FIN	Variant
MIMAT0000245=hsa-miR-30d-5p=MI0000255|8_-_135817163_135817183	0.885142	0.000223041	0.00945137	MalesOnly: GBR / CEU	Variant
MIMAT0000270=hsa-miR-181a-3p=MI0000289|1_-_198828198_198828219	0.883062	0.000290482	0.00518281	MalesOnly: GBR / FIN	miRBase
MIMAT0000707=hsa-miR-363-3p=MI0000764|X_-_133303411_133303433	0.88047	1.75e-05	0.00197583	MalesOnly: GBR / CEU	Variant
MIMAT0000076=hsa-miR-21-5p=MI0000077|17_+_57918634_57918653	0.880168	0.0020525	0.0434874	MalesOnly: GBR / CEU	Variant
MIMAT0000076=hsa-miR-21-5p=MI0000077|17_+_57918634_57918654	0.863683	0.000114957	0.00649509	MalesOnly: GBR / YRI	Variant
MIMAT0004551=hsa-miR-30d-3p=MI0000255|8_-_135817122_135817143	0.860023	0.00272817	0.0272015	MalesOnly: GBR / FIN	miRBase
MIMAT0000222=hsa-miR-192-5p=MI0000234|11_-_64658675_64658695	0.85688	3.39e-05	0.00218959	MalesOnly: GBR / CEU	miRBase
MIMAT0004558=hsa-miR-181a-2-3p=MI0000269|9_+_127454797_127454818	0.85056	3.49e-06	0.000118462	MalesOnly: GBR / FIN	miRBase
MIMAT0004945=hsa-miR-744-5p=MI0005559|17_+_11985226_11985247	0.848531	0.00410278	0.0499626	MalesOnly: YRI / GBR	miRBase
MIMAT0000084=hsa-miR-27a-3p=MI0000085|19_-_13947263_13947281	0.831458	0.00033655	0.0103719	MalesOnly: GBR / YRI	Variant
MIMAT0000279=hsa-miR-222-3p=MI0000299|X_-_45606439_45606462	0.825975	0.000169372	0.00717715	MalesOnly: YRI / GBR	Variant
MIMAT0000245=hsa-miR-30d-5p=MI0000255|8_-_135817164_135817183	0.82052	0.000476561	0.0164256	MalesOnly: GBR / CEU	Variant
MIMAT0000245=hsa-miR-30d-5p=MI0000255|8_-_135817164_135817183	0.819274	0.00222719	0.0444128	MalesOnly: TSI / CEU	Variant
MIMAT0000279=hsa-miR-222-3p=MI0000299|X_-_45606440_45606462	0.818032	0.000851752	0.0160413	MalesOnly: YRI / GBR	Variant
MIMAT0003218=hsa-miR-92b-3p=MI0003560|1_+_155165028_155165049	0.810187	0.00225107	0.0363388	MalesOnly: YRI / GBR	miRBase
MIMAT0001413=hsa-miR-20b-5p=MI0001519|X_-_133303880_133303902	0.809991	0.000709586	0.0198062	MalesOnly: GBR / CEU	miRBase
MIMAT0000076=hsa-miR-21-5p=MI0000077|17_+_57918634_57918654	0.809374	2.83e-05	0.00218959	MalesOnly: GBR / CEU	Variant
MIMAT0000707=hsa-miR-363-3p=MI0000764|X_-_133303411_133303433	0.80488	0.000374689	0.00977072	MalesOnly: TSI / FIN	Variant
MIMAT0000245=hsa-miR-30d-5p=MI0000255|8_-_135817162_135817183	0.800432	0.000761911	0.0198062	MalesOnly: GBR / CEU	miRBase
MIMAT0000759=hsa-miR-148b-3p=MI0000811|12_+_54731062_54731085	0.799962	0.000492671	0.0119297	MalesOnly: YRI / GBR	Variant
MIMAT0000425=hsa-miR-130a-3p=MI0000448|11_+_57408725_57408745	0.796128	0.00144285	0.0179374	MalesOnly: GBR / FIN	Variant
MIMAT0000707=hsa-miR-363-3p=MI0000764|X_-_133303411_133303433	0.794985	0.000309563	0.0104942	MalesOnly: TSI / CEU	Variant
MIMAT0003393=hsa-miR-425-5p=MI0001448|3_-_49057630_49057654	0.792105	0.000817956	0.0198062	MalesOnly: CEU / GBR	Variant
MIMAT0000646=hsa-miR-155-5p=MI0000681|21_+_26946295_26946315	0.782957	1.06e-05	0.00149731	MalesOnly: GBR / YRI	Variant
MIMAT0004680=hsa-miR-130b-5p=MI0000748|22_+_22007605_22007626	0.779155	0.00367158	0.0499626	MalesOnly: YRI / GBR	Variant
MIMAT0000258=hsa-miR-181c-5p=MI0000271|19_+_13985539_13985560	0.773836	0.000154708	0.00874103	MalesOnly: CEU / YRI	miRBase
MIMAT0000245=hsa-miR-30d-5p=MI0000255|8_-_135817163_135817183	0.771535	5.3e-05	0.0019976	MalesOnly: TSI / FIN	Variant
MIMAT0000245=hsa-miR-30d-5p=MI0000255|8_-_135817163_135817183	0.766268	0.00171716	0.0382845	MalesOnly: TSI / CEU	Variant
MIMAT0004494=hsa-miR-21-3p=MI0000077|17_+_57918672_57918692	0.752988	0.000792203	0.0160413	MalesOnly: GBR / YRI	miRBase
MIMAT0000245=hsa-miR-30d-5p=MI0000255|8_-_135817162_135817183	0.751063	4.25e-05	0.00102829	MalesOnly: GBR / FIN	miRBase
MIMAT0000245=hsa-miR-30d-5p=MI0000255|8_-_135817160_135817183	0.741184	0.000246865	0.00929856	MalesOnly: YRI / FIN	Variant
MIMAT0004799=hsa-miR-589-5p=MI0003599|7_-_5535505_5535525	0.728568	0.00199908	0.0338844	MalesOnly: YRI / GBR	Variant
MIMAT0000258=hsa-miR-181c-5p=MI0000271|19_+_13985539_13985559	0.726255	0.000653935	0.00963843	MalesOnly: GBR / FIN	Variant
MIMAT0000092=hsa-miR-92a-3p=MI0000093|13_+_92003616_92003637	0.721156	0.000632387	0.019489	MalesOnly: YRI / FIN	Variant
MIMAT0000279=hsa-miR-222-3p=MI0000299|X_-_45606440_45606462	0.711438	0.00122562	0.0461652	MalesOnly: YRI / TSI	Variant
MIMAT0000440=hsa-miR-191-5p=MI0000465|3_-_49058104_49058127	0.703178	0.00136635	0.0330851	MalesOnly: CEU / TSI	Variant
MIMAT0000510=hsa-miR-320a=MI0000542|8_-_22102486_22102509	0.700684	0.00106272	0.0277124	MalesOnly: FIN / YRI	Variant
MIMAT0000258=hsa-miR-181c-5p=MI0000271|19_+_13985539_13985560	0.695949	0.000539753	0.0121984	MalesOnly: GBR / YRI	miRBase
MIMAT0003218=hsa-miR-92b-3p=MI0003560|1_+_155165028_155165049	0.692656	0.00458405	0.039846	MalesOnly: FIN / GBR	miRBase
MIMAT0002809=hsa-miR-146b-5p=MI0003129|10_+_104196277_104196300	0.684574	0.00010112	0.00342797	MalesOnly: FIN / TSI	Variant
MIMAT0004549=hsa-miR-148a-5p=MI0000253|7_-_25989580_25989601	0.683914	0.000389414	0.00660057	MalesOnly: FIN / GBR	miRBase
MIMAT0000440=hsa-miR-191-5p=MI0000465|3_-_49058104_49058127	0.683472	0.000131755	0.00638069	MalesOnly: CEU / GBR	Variant
MIMAT0000258=hsa-miR-181c-5p=MI0000271|19_+_13985539_13985561	0.681645	0.000345719	0.0130221	MalesOnly: CEU / YRI	Variant
MIMAT0002174=hsa-miR-484=MI0002468|16_+_15737158_15737179	0.681161	0.000299988	0.0101696	MalesOnly: YRI / GBR	miRBase
MIMAT0000646=hsa-miR-155-5p=MI0000681|21_+_26946295_26946320	0.664873	0.00246801	0.0464808	MalesOnly: CEU / TSI	Variant
MIMAT0000076=hsa-miR-21-5p=MI0000077|17_+_57918634_57918655	0.664745	0.000724036	0.0198062	MalesOnly: GBR / CEU	miRBase
MIMAT0000432=hsa-miR-141-3p=MI0000457|12_+_7073318_7073338	0.652202	0.00185773	0.0209924	MalesOnly: GBR / FIN	Variant
MIMAT0000245=hsa-miR-30d-5p=MI0000255|8_-_135817160_135817183	0.618438	0.000565381	0.008712	MalesOnly: GBR / FIN	Variant
MIMAT0000245=hsa-miR-30d-5p=MI0000255|8_-_135817162_135817183	0.616076	0.00133146	0.0237561	MalesOnly: TSI / FIN	miRBase
MIMAT0000510=hsa-miR-320a=MI0000542|8_-_22102487_22102509	0.587395	0.00170296	0.0360815	MalesOnly: FIN / YRI	Variant
MIMAT0002809=hsa-miR-146b-5p=MI0003129|10_+_104196277_104196301	0.585999	0.000184423	0.00568359	MalesOnly: FIN / TSI	Variant
MIMAT0000222=hsa-miR-192-5p=MI0000234|11_-_64658674_64658695	0.584538	0.00238886	0.0449902	MalesOnly: GBR / CEU	Variant
MIMAT0000245=hsa-miR-30d-5p=MI0000255|8_-_135817161_135817183	0.582895	0.000856882	0.0116193	MalesOnly: GBR / FIN	Variant
MIMAT0001340=hsa-miR-423-3p=MI0001445|17_+_28444149_28444171	0.575633	0.00167052	0.0298056	MalesOnly: YRI / GBR	miRBase
MIMAT0001340=hsa-miR-423-3p=MI0001445|17_+_28444148_28444171	0.553305	0.00404566	0.0499626	MalesOnly: YRI / GBR	Variant
MIMAT0002819=hsa-miR-193b-3p=MI0003137|16_+_14397874_14397896	0.551969	0.00227524	0.0233729	MalesOnly: FIN / GBR	Variant
MIMAT0002809=hsa-miR-146b-5p=MI0003129|10_+_104196277_104196299	0.541603	0.000471848	0.0111975	MalesOnly: FIN / TSI	Variant
MIMAT0000243=hsa-miR-148a-3p=MI0000253|7_-_25989540_25989563	0.53502	0.00211831	0.0226866	MalesOnly: FIN / GBR	Variant
MIMAT0000440=hsa-miR-191-5p=MI0000465|3_-_49058104_49058127	0.534656	0.00214151	0.0226866	MalesOnly: FIN / GBR	Variant
MIMAT0000646=hsa-miR-155-5p=MI0000681|21_+_26946295_26946316	0.526241	0.00288645	0.0425437	MalesOnly: GBR / YRI	Variant
MIMAT0000456=hsa-miR-186-5p=MI0000483|1_-_71533365_71533385	0.515192	0.00445161	0.0397131	MalesOnly: GBR / FIN	Variant
MIMAT0000245=hsa-miR-30d-5p=MI0000255|8_-_135817164_135817183	0.504091	0.00391969	0.0499626	MalesOnly: GBR / YRI	Variant
MIMAT0000245=hsa-miR-30d-5p=MI0000255|8_-_135817160_135817183	0.455531	0.00130315	0.0237561	MalesOnly: TSI / FIN	Variant
MIMAT0000646=hsa-miR-155-5p=MI0000681|21_+_26946295_26946320	0.448564	0.00101632	0.0202666	MalesOnly: FIN / TSI	Variant
MIMAT0000646=hsa-miR-155-5p=MI0000681|21_+_26946295_26946320	-0.448564	0.00101632	0.0202666	MalesOnly: TSI / FIN	Variant
MIMAT0000245=hsa-miR-30d-5p=MI0000255|8_-_135817160_135817183	-0.455531	0.00130315	0.0237561	MalesOnly: FIN / TSI	Variant
MIMAT0000245=hsa-miR-30d-5p=MI0000255|8_-_135817164_135817183	-0.504091	0.00391969	0.0499626	MalesOnly: YRI / GBR	Variant
MIMAT0000456=hsa-miR-186-5p=MI0000483|1_-_71533365_71533385	-0.515192	0.00445161	0.0397131	MalesOnly: FIN / GBR	Variant
MIMAT0000646=hsa-miR-155-5p=MI0000681|21_+_26946295_26946316	-0.526241	0.00288645	0.0425437	MalesOnly: YRI / GBR	Variant
MIMAT0000440=hsa-miR-191-5p=MI0000465|3_-_49058104_49058127	-0.534656	0.00214151	0.0226866	MalesOnly: GBR / FIN	Variant
MIMAT0000243=hsa-miR-148a-3p=MI0000253|7_-_25989540_25989563	-0.53502	0.00211831	0.0226866	MalesOnly: GBR / FIN	Variant
MIMAT0002809=hsa-miR-146b-5p=MI0003129|10_+_104196277_104196299	-0.541603	0.000471848	0.0111975	MalesOnly: TSI / FIN	Variant
MIMAT0002819=hsa-miR-193b-3p=MI0003137|16_+_14397874_14397896	-0.551969	0.00227524	0.0233729	MalesOnly: GBR / FIN	Variant
MIMAT0001340=hsa-miR-423-3p=MI0001445|17_+_28444148_28444171	-0.553305	0.00404566	0.0499626	MalesOnly: GBR / YRI	Variant
MIMAT0001340=hsa-miR-423-3p=MI0001445|17_+_28444149_28444171	-0.575633	0.00167052	0.0298056	MalesOnly: GBR / YRI	miRBase
MIMAT0000245=hsa-miR-30d-5p=MI0000255|8_-_135817161_135817183	-0.582895	0.000856882	0.0116193	MalesOnly: FIN / GBR	Variant
MIMAT0000222=hsa-miR-192-5p=MI0000234|11_-_64658674_64658695	-0.584538	0.00238886	0.0449902	MalesOnly: CEU / GBR	Variant
MIMAT0002809=hsa-miR-146b-5p=MI0003129|10_+_104196277_104196301	-0.585999	0.000184423	0.00568359	MalesOnly: TSI / FIN	Variant
MIMAT0000510=hsa-miR-320a=MI0000542|8_-_22102487_22102509	-0.587395	0.00170296	0.0360815	MalesOnly: YRI / FIN	Variant
MIMAT0000245=hsa-miR-30d-5p=MI0000255|8_-_135817162_135817183	-0.616076	0.00133146	0.0237561	MalesOnly: FIN / TSI	miRBase
MIMAT0000245=hsa-miR-30d-5p=MI0000255|8_-_135817160_135817183	-0.618438	0.000565381	0.008712	MalesOnly: FIN / GBR	Variant
MIMAT0000432=hsa-miR-141-3p=MI0000457|12_+_7073318_7073338	-0.652202	0.00185773	0.0209924	MalesOnly: FIN / GBR	Variant
MIMAT0000076=hsa-miR-21-5p=MI0000077|17_+_57918634_57918655	-0.664745	0.000724036	0.0198062	MalesOnly: CEU / GBR	miRBase
MIMAT0000646=hsa-miR-155-5p=MI0000681|21_+_26946295_26946320	-0.664873	0.00246801	0.0464808	MalesOnly: TSI / CEU	Variant
MIMAT0002174=hsa-miR-484=MI0002468|16_+_15737158_15737179	-0.681161	0.000299988	0.0101696	MalesOnly: GBR / YRI	miRBase
MIMAT0000258=hsa-miR-181c-5p=MI0000271|19_+_13985539_13985561	-0.681645	0.000345719	0.0130221	MalesOnly: YRI / CEU	Variant
MIMAT0000440=hsa-miR-191-5p=MI0000465|3_-_49058104_49058127	-0.683472	0.000131755	0.00638069	MalesOnly: GBR / CEU	Variant
MIMAT0004549=hsa-miR-148a-5p=MI0000253|7_-_25989580_25989601	-0.683914	0.000389414	0.00660057	MalesOnly: GBR / FIN	miRBase
MIMAT0002809=hsa-miR-146b-5p=MI0003129|10_+_104196277_104196300	-0.684574	0.00010112	0.00342797	MalesOnly: TSI / FIN	Variant
MIMAT0003218=hsa-miR-92b-3p=MI0003560|1_+_155165028_155165049	-0.692656	0.00458405	0.039846	MalesOnly: GBR / FIN	miRBase
MIMAT0000258=hsa-miR-181c-5p=MI0000271|19_+_13985539_13985560	-0.695949	0.000539753	0.0121984	MalesOnly: YRI / GBR	miRBase
MIMAT0000510=hsa-miR-320a=MI0000542|8_-_22102486_22102509	-0.700684	0.00106272	0.0277124	MalesOnly: YRI / FIN	Variant
MIMAT0000440=hsa-miR-191-5p=MI0000465|3_-_49058104_49058127	-0.703178	0.00136635	0.0330851	MalesOnly: TSI / CEU	Variant
MIMAT0000279=hsa-miR-222-3p=MI0000299|X_-_45606440_45606462	-0.711438	0.00122562	0.0461652	MalesOnly: TSI / YRI	Variant
MIMAT0000092=hsa-miR-92a-3p=MI0000093|13_+_92003616_92003637	-0.721156	0.000632387	0.019489	MalesOnly: FIN / YRI	Variant
MIMAT0000258=hsa-miR-181c-5p=MI0000271|19_+_13985539_13985559	-0.726255	0.000653935	0.00963843	MalesOnly: FIN / GBR	Variant
MIMAT0004799=hsa-miR-589-5p=MI0003599|7_-_5535505_5535525	-0.728568	0.00199908	0.0338844	MalesOnly: GBR / YRI	Variant
MIMAT0000245=hsa-miR-30d-5p=MI0000255|8_-_135817160_135817183	-0.741184	0.000246865	0.00929856	MalesOnly: FIN / YRI	Variant
MIMAT0000245=hsa-miR-30d-5p=MI0000255|8_-_135817162_135817183	-0.751063	4.25e-05	0.00102829	MalesOnly: FIN / GBR	miRBase
MIMAT0004494=hsa-miR-21-3p=MI0000077|17_+_57918672_57918692	-0.752988	0.000792203	0.0160413	MalesOnly: YRI / GBR	miRBase
MIMAT0000245=hsa-miR-30d-5p=MI0000255|8_-_135817163_135817183	-0.766268	0.00171716	0.0382845	MalesOnly: CEU / TSI	Variant
MIMAT0000245=hsa-miR-30d-5p=MI0000255|8_-_135817163_135817183	-0.771535	5.3e-05	0.0019976	MalesOnly: FIN / TSI	Variant
MIMAT0000258=hsa-miR-181c-5p=MI0000271|19_+_13985539_13985560	-0.773836	0.000154708	0.00874103	MalesOnly: YRI / CEU	miRBase
MIMAT0004680=hsa-miR-130b-5p=MI0000748|22_+_22007605_22007626	-0.779155	0.00367158	0.0499626	MalesOnly: GBR / YRI	Variant
MIMAT0000646=hsa-miR-155-5p=MI0000681|21_+_26946295_26946315	-0.782957	1.06e-05	0.00149731	MalesOnly: YRI / GBR	Variant
MIMAT0003393=hsa-miR-425-5p=MI0001448|3_-_49057630_49057654	-0.792105	0.000817956	0.0198062	MalesOnly: GBR / CEU	Variant
MIMAT0000707=hsa-miR-363-3p=MI0000764|X_-_133303411_133303433	-0.794985	0.000309563	0.0104942	MalesOnly: CEU / TSI	Variant
MIMAT0000425=hsa-miR-130a-3p=MI0000448|11_+_57408725_57408745	-0.796128	0.00144285	0.0179374	MalesOnly: FIN / GBR	Variant
MIMAT0000759=hsa-miR-148b-3p=MI0000811|12_+_54731062_54731085	-0.799962	0.000492671	0.0119297	MalesOnly: GBR / YRI	Variant
MIMAT0000245=hsa-miR-30d-5p=MI0000255|8_-_135817162_135817183	-0.800432	0.000761911	0.0198062	MalesOnly: CEU / GBR	miRBase
MIMAT0000707=hsa-miR-363-3p=MI0000764|X_-_133303411_133303433	-0.80488	0.000374689	0.00977072	MalesOnly: FIN / TSI	Variant
MIMAT0000076=hsa-miR-21-5p=MI0000077|17_+_57918634_57918654	-0.809374	2.83e-05	0.00218959	MalesOnly: CEU / GBR	Variant
MIMAT0001413=hsa-miR-20b-5p=MI0001519|X_-_133303880_133303902	-0.809991	0.000709586	0.0198062	MalesOnly: CEU / GBR	miRBase
MIMAT0003218=hsa-miR-92b-3p=MI0003560|1_+_155165028_155165049	-0.810187	0.00225107	0.0363388	MalesOnly: GBR / YRI	miRBase
MIMAT0000279=hsa-miR-222-3p=MI0000299|X_-_45606440_45606462	-0.818032	0.000851752	0.0160413	MalesOnly: GBR / YRI	Variant
MIMAT0000245=hsa-miR-30d-5p=MI0000255|8_-_135817164_135817183	-0.819274	0.00222719	0.0444128	MalesOnly: CEU / TSI	Variant
MIMAT0000245=hsa-miR-30d-5p=MI0000255|8_-_135817164_135817183	-0.82052	0.000476561	0.0164256	MalesOnly: CEU / GBR	Variant
MIMAT0000279=hsa-miR-222-3p=MI0000299|X_-_45606439_45606462	-0.825975	0.000169372	0.00717715	MalesOnly: GBR / YRI	Variant
MIMAT0000084=hsa-miR-27a-3p=MI0000085|19_-_13947263_13947281	-0.831458	0.00033655	0.0103719	MalesOnly: YRI / GBR	Variant
MIMAT0004945=hsa-miR-744-5p=MI0005559|17_+_11985226_11985247	-0.848531	0.00410278	0.0499626	MalesOnly: GBR / YRI	miRBase
MIMAT0004558=hsa-miR-181a-2-3p=MI0000269|9_+_127454797_127454818	-0.85056	3.49e-06	0.000118462	MalesOnly: FIN / GBR	miRBase
MIMAT0000222=hsa-miR-192-5p=MI0000234|11_-_64658675_64658695	-0.85688	3.39e-05	0.00218959	MalesOnly: CEU / GBR	miRBase
MIMAT0004551=hsa-miR-30d-3p=MI0000255|8_-_135817122_135817143	-0.860023	0.00272817	0.0272015	MalesOnly: FIN / GBR	miRBase
MIMAT0000076=hsa-miR-21-5p=MI0000077|17_+_57918634_57918654	-0.863683	0.000114957	0.00649509	MalesOnly: YRI / GBR	Variant
MIMAT0000076=hsa-miR-21-5p=MI0000077|17_+_57918634_57918653	-0.880168	0.0020525	0.0434874	MalesOnly: CEU / GBR	Variant
MIMAT0000707=hsa-miR-363-3p=MI0000764|X_-_133303411_133303433	-0.88047	1.75e-05	0.00197583	MalesOnly: CEU / GBR	Variant
MIMAT0000270=hsa-miR-181a-3p=MI0000289|1_-_198828198_198828219	-0.883062	0.000290482	0.00518281	MalesOnly: FIN / GBR	miRBase
MIMAT0000245=hsa-miR-30d-5p=MI0000255|8_-_135817163_135817183	-0.885142	0.000223041	0.00945137	MalesOnly: CEU / GBR	Variant
MIMAT0000707=hsa-miR-363-3p=MI0000764|X_-_133303411_133303433	-0.88716	1.29e-06	6.25e-05	MalesOnly: FIN / GBR	Variant
MIMAT0000245=hsa-miR-30d-5p=MI0000255|8_-_135817163_135817183	-0.887798	3.36e-06	0.000118462	MalesOnly: FIN / GBR	Variant
MIMAT0000258=hsa-miR-181c-5p=MI0000271|19_+_13985539_13985559	-0.893953	0.000609386	0.0295117	MalesOnly: YRI / TSI	Variant
MIMAT0000092=hsa-miR-92a-3p=MI0000093|13_+_92003616_92003637	-0.894725	0.00180694	0.0382845	MalesOnly: CEU / TSI	Variant
MIMAT0001413=hsa-miR-20b-5p=MI0001519|X_-_133303880_133303902	-0.911348	3.27e-05	0.000852123	MalesOnly: FIN / GBR	miRBase
MIMAT0000759=hsa-miR-148b-3p=MI0000811|12_+_54731062_54731085	-0.923736	0.000339747	0.0191957	MalesOnly: TSI / YRI	Variant
MIMAT0000076=hsa-miR-21-5p=MI0000077|17_+_57918634_57918654	-0.923794	5.77e-05	0.00422495	MalesOnly: CEU / TSI	Variant
MIMAT0000279=hsa-miR-222-3p=MI0000299|X_-_45606439_45606462	-0.930418	4.8e-05	0.00406431	MalesOnly: TSI / YRI	Variant
MIMAT0031177=hsa-miR-7974=MI0025750|19_-_11606359_11606382	-0.932326	0.00120859	0.0461652	MalesOnly: TSI / YRI	miRBase
MIMAT0031177=hsa-miR-7974=MI0025750|19_-_11606359_11606382	-0.932652	0.000928487	0.0262297	MalesOnly: FIN / YRI	miRBase
MIMAT0000257_1=hsa-miR-181b-5p=MI0000683|9_+_127456004_127456028	-0.932743	0.000997058	0.0130001	MalesOnly: FIN / GBR	Variant
MIMAT0000245=hsa-miR-30d-5p=MI0000255|8_-_135817164_135817183	-0.941314	3.19e-06	0.000118462	MalesOnly: FIN / GBR	Variant
MIMAT0000245=hsa-miR-30d-5p=MI0000255|8_-_135817164_135817183	-0.943721	1.33e-05	0.000901866	MalesOnly: FIN / TSI	Variant
MIMAT0001413=hsa-miR-20b-5p=MI0001519|X_-_133303880_133303902	-0.949253	0.00127586	0.0330851	MalesOnly: CEU / TSI	miRBase
MIMAT0000253=hsa-miR-10a-5p=MI0000266|17_-_46657266_46657287	-0.954432	0.000634481	0.0134431	MalesOnly: FIN / TSI	Variant
MIMAT0004494=hsa-miR-21-3p=MI0000077|17_+_57918672_57918691	-0.954924	0.000290976	0.0101696	MalesOnly: YRI / GBR	Variant
MIMAT0031177=hsa-miR-7974=MI0025750|19_-_11606359_11606382	-0.958753	4.78e-05	0.00324227	MalesOnly: GBR / YRI	miRBase
MIMAT0000076=hsa-miR-21-5p=MI0000077|17_+_57918634_57918654	-0.960659	0.000198787	0.0134777	MalesOnly: YRI / TSI	Variant
MIMAT0004494=hsa-miR-21-3p=MI0000077|17_+_57918672_57918690	-0.965734	0.000473322	0.0119297	MalesOnly: YRI / GBR	Variant
MIMAT0000707=hsa-miR-363-3p=MI0000764|X_-_133303413_133303433	-0.970041	9.12e-07	0.000154668	MalesOnly: FIN / TSI	Variant
MIMAT0000426=hsa-miR-132-3p=MI0000449|17_-_1953223_1953244	-0.970807	0.000484532	0.0164256	MalesOnly: GBR / CEU	miRBase
MIMAT0004945=hsa-miR-744-5p=MI0005559|17_+_11985226_11985246	-0.987998	0.00286635	0.0425437	MalesOnly: GBR / YRI	Variant
MIMAT0000707=hsa-miR-363-3p=MI0000764|X_-_133303414_133303433	-0.9936	3.06e-05	0.000852123	MalesOnly: FIN / GBR	Variant
MIMAT0004799=hsa-miR-589-5p=MI0003599|7_-_5535503_5535525	-1.00319	0.000391546	0.0110612	MalesOnly: GBR / YRI	Variant
MIMAT0000707=hsa-miR-363-3p=MI0000764|X_-_133303413_133303433	-1.00335	2.55e-09	2.16e-07	MalesOnly: FIN / GBR	Variant
MIMAT0000270=hsa-miR-181a-3p=MI0000289|1_-_198828198_198828219	-1.00335	0.000328225	0.0111268	MalesOnly: FIN / YRI	miRBase
MIMAT0000257_1=hsa-miR-181b-5p=MI0000683|9_+_127456004_127456028	-1.00706	0.00144984	0.0341732	MalesOnly: FIN / YRI	Variant
MIMAT0001413=hsa-miR-20b-5p=MI0001519|X_-_133303879_133303902	-1.01771	0.00195055	0.0388963	MalesOnly: FIN / YRI	Variant
MIMAT0004558=hsa-miR-181a-2-3p=MI0000269|9_+_127454797_127454817	-1.0352	5.31e-06	0.00016376	MalesOnly: FIN / GBR	Variant
MIMAT0000707=hsa-miR-363-3p=MI0000764|X_-_133303413_133303433	-1.05253	3.11e-06	0.000827253	MalesOnly: CEU / TSI	Variant
MIMAT0001413=hsa-miR-20b-5p=MI0001519|X_-_133303880_133303902	-1.05629	0.000364892	0.00977072	MalesOnly: FIN / TSI	miRBase
MIMAT0000258=hsa-miR-181c-5p=MI0000271|19_+_13985539_13985559	-1.06397	4.19e-05	0.00355108	MalesOnly: YRI / CEU	Variant
MIMAT0000092=hsa-miR-92a-3p=MI0000093|13_+_92003616_92003637	-1.06806	0.000936679	0.0288668	MalesOnly: CEU / YRI	Variant
MIMAT0000707=hsa-miR-363-3p=MI0000764|X_-_133303413_133303433	-1.07824	5.07e-07	8.6e-05	MalesOnly: FIN / YRI	Variant
MIMAT0000707=hsa-miR-363-3p=MI0000764|X_-_133303411_133303433	-1.08528	2.85e-05	0.00322545	MalesOnly: CEU / YRI	Variant
MIMAT0000707=hsa-miR-363-3p=MI0000764|X_-_133303411_133303433	-1.08737	5.35e-06	0.000604446	MalesOnly: FIN / YRI	Variant
MIMAT0000707=hsa-miR-363-3p=MI0000764|X_-_133303413_133303433	-1.09114	1.02e-07	3.47e-05	MalesOnly: CEU / GBR	Variant
MIMAT0000707=hsa-miR-363-3p=MI0000764|X_-_133303412_133303433	-1.11498	3.75e-07	2.54e-05	MalesOnly: FIN / GBR	miRBase
MIMAT0000270=hsa-miR-181a-3p=MI0000289|1_-_198828199_198828219	-1.12289	0.0019376	0.0328423	MalesOnly: FIN / TSI	Variant
MIMAT0000707=hsa-miR-363-3p=MI0000764|X_-_133303414_133303433	-1.12569	1.22e-05	0.00197583	MalesOnly: CEU / GBR	Variant
MIMAT0000243=hsa-miR-148a-3p=MI0000253|7_-_25989543_25989563	-1.12572	4.88e-06	0.000827253	MalesOnly: CEU / TSI	Variant
MIMAT0000707=hsa-miR-363-3p=MI0000764|X_-_133303412_133303433	-1.12909	3.88e-05	0.00218959	MalesOnly: CEU / GBR	miRBase
MIMAT0000076=hsa-miR-21-5p=MI0000077|17_+_57918634_57918653	-1.13697	0.000838007	0.0160413	MalesOnly: YRI / GBR	Variant
MIMAT0000258=hsa-miR-181c-5p=MI0000271|19_+_13985539_13985559	-1.14111	2.19e-06	0.000743801	MalesOnly: YRI / GBR	Variant
MIMAT0000707=hsa-miR-363-3p=MI0000764|X_-_133303412_133303433	-1.15133	3.06e-05	0.00147969	MalesOnly: FIN / TSI	miRBase
MIMAT0000707=hsa-miR-363-3p=MI0000764|X_-_133303412_133303433	-1.16086	6.23e-05	0.00422495	MalesOnly: CEU / TSI	miRBase
MIMAT0000707=hsa-miR-363-3p=MI0000764|X_-_133303413_133303433	-1.17548	2.22e-06	0.000754156	MalesOnly: CEU / YRI	Variant
MIMAT0000066=hsa-let-7e-5p=MI0000066|19_+_52196046_52196067	-1.18254	0.000248063	0.0104942	MalesOnly: TSI / CEU	miRBase
MIMAT0001413=hsa-miR-20b-5p=MI0001519|X_-_133303880_133303902	-1.19257	0.000288482	0.0122244	MalesOnly: CEU / YRI	miRBase
MIMAT0000086=hsa-miR-29a-3p=MI0000087|7_-_130561510_130561528	-1.19766	1.66e-05	0.00112488	MalesOnly: YRI / FIN	Variant
MIMAT0000253=hsa-miR-10a-5p=MI0000266|17_-_46657267_46657288	-1.19768	0.000152371	0.00303846	MalesOnly: FIN / GBR	Variant
MIMAT0000253=hsa-miR-10a-5p=MI0000266|17_-_46657268_46657288	-1.19857	2.6e-05	0.00146889	MalesOnly: FIN / TSI	Variant
MIMAT0000066=hsa-let-7e-5p=MI0000066|19_+_52196046_52196067	-1.2345	0.00144514	0.0408251	MalesOnly: YRI / CEU	miRBase
MIMAT0000253=hsa-miR-10a-5p=MI0000266|17_-_46657266_46657288	-1.23546	0.00185188	0.0209924	MalesOnly: FIN / GBR	miRBase
MIMAT0000707=hsa-miR-363-3p=MI0000764|X_-_133303414_133303433	-1.24538	4.12e-05	0.00174448	MalesOnly: FIN / TSI	Variant
MIMAT0000757=hsa-miR-151a-3p=MI0000809|8_-_141742685_141742706	-1.25321	0.0013478	0.0304602	MalesOnly: GBR / CEU	Variant
MIMAT0000086=hsa-miR-29a-3p=MI0000087|7_-_130561510_130561528	-1.25581	0.000145698	0.00705597	MalesOnly: YRI / GBR	Variant
MIMAT0000253=hsa-miR-10a-5p=MI0000266|17_-_46657266_46657287	-1.26079	0.00395342	0.0362219	MalesOnly: FIN / GBR	Variant
MIMAT0001413=hsa-miR-20b-5p=MI0001519|X_-_133303880_133303902	-1.28533	3.76e-05	0.00212532	MalesOnly: FIN / YRI	miRBase
MIMAT0000757=hsa-miR-151a-3p=MI0000809|8_-_141742684_141742706	-1.30412	0.00220785	0.0440272	MalesOnly: GBR / CEU	Variant
MIMAT0004558=hsa-miR-181a-2-3p=MI0000269|9_+_127454797_127454816	-1.30536	6.72e-07	3.8e-05	MalesOnly: FIN / GBR	Variant
MIMAT0000222=hsa-miR-192-5p=MI0000234|11_-_64658675_64658695	-1.31531	1.4e-06	0.000158488	MalesOnly: FIN / TSI	miRBase
MIMAT0000222=hsa-miR-192-5p=MI0000234|11_-_64658674_64658695	-1.33292	5.57e-06	0.0004719	MalesOnly: FIN / TSI	Variant
MIMAT0000707=hsa-miR-363-3p=MI0000764|X_-_133303412_133303433	-1.35342	2.25e-07	7.63e-05	MalesOnly: FIN / YRI	miRBase
MIMAT0000253=hsa-miR-10a-5p=MI0000266|17_-_46657268_46657288	-1.35621	0.000826473	0.0116193	MalesOnly: FIN / GBR	Variant
MIMAT0000707=hsa-miR-363-3p=MI0000764|X_-_133303414_133303433	-1.37251	3.26e-05	0.00368017	MalesOnly: CEU / TSI	Variant
MIMAT0000707=hsa-miR-363-3p=MI0000764|X_-_133303412_133303433	-1.37464	2.27e-05	0.00322545	MalesOnly: CEU / YRI	miRBase
MIMAT0000222=hsa-miR-192-5p=MI0000234|11_-_64658674_64658695	-1.3758	1.86e-10	2.1e-08	MalesOnly: FIN / GBR	Variant
MIMAT0000443=hsa-miR-125a-5p=MI0000469|19_+_52196521_52196544	-1.43184	0.000671812	0.0189787	MalesOnly: TSI / CEU	miRBase
MIMAT0000222=hsa-miR-192-5p=MI0000234|11_-_64658675_64658695	-1.46031	4.76e-11	1.61e-08	MalesOnly: FIN / GBR	miRBase
MIMAT0000086=hsa-miR-29a-3p=MI0000087|7_-_130561510_130561528	-1.53803	2.98e-06	0.00101171	MalesOnly: YRI / TSI	Variant
MIMAT0000451=hsa-miR-150-5p=MI0000479|19_-_50004089_50004110	-1.57811	0.000505684	0.0155843	MalesOnly: CEU / TSI	miRBase
MIMAT0000222=hsa-miR-192-5p=MI0000234|11_-_64658672_64658694	-1.78713	7.13e-07	0.000154668	MalesOnly: FIN / TSI	Variant
MIMAT0000222=hsa-miR-192-5p=MI0000234|11_-_64658672_64658694	-1.8133	1.31e-10	2.1e-08	MalesOnly: FIN / GBR	Variant
MIMAT0000757=hsa-miR-151a-3p=MI0000809|8_-_141742685_141742706	-1.85232	0.000146073	0.0070741	MalesOnly: TSI / CEU	Variant
MIMAT0000443=hsa-miR-125a-5p=MI0000469|19_+_52196521_52196544	-1.9279	0.000886681	0.0288668	MalesOnly: YRI / CEU	miRBase
MIMAT0018108=hsa-miR-3681-5p=MI0016082|2_+_12339264_12339285	-2.04839	0.000301	0.0104942	MalesOnly: TSI / CEU	miRBase
MIMAT0022720=hsa-miR-1304-3p=MI0006371|11_-_93466859_93466878	-2.19973	1.17e-05	0.000989599	MalesOnly: FIN / YRI	Variant
MIMAT0000757=hsa-miR-151a-3p=MI0000809|8_-_141742684_141742706	-2.21293	0.000107493	0.00607333	MalesOnly: TSI / CEU	Variant
MIMAT0022720=hsa-miR-1304-3p=MI0006371|11_-_93466859_93466878	-2.30733	0.000234505	0.0113568	MalesOnly: CEU / YRI	Variant
MIMAT0022720=hsa-miR-1304-3p=MI0006371|11_-_93466857_93466878	-2.34916	9.39e-05	0.00454739	MalesOnly: FIN / YRI	miRBase
MIMAT0022720=hsa-miR-1304-3p=MI0006371|11_-_93466857_93466878	-2.43822	0.000133255	0.00874103	MalesOnly: CEU / YRI	miRBase
MIMAT0022720=hsa-miR-1304-3p=MI0006371|11_-_93466859_93466878	-2.55612	3.44e-05	0.00388335	MalesOnly: TSI / YRI	Variant
MIMAT0022720=hsa-miR-1304-3p=MI0006371|11_-_93466859_93466878	-2.58566	3.66e-05	0.00309807	MalesOnly: GBR / YRI	Variant
MIMAT0022720=hsa-miR-1304-3p=MI0006371|11_-_93466857_93466878	-2.80556	2.19e-05	0.00370645	MalesOnly: TSI / YRI	miRBase
MIMAT0022720=hsa-miR-1304-3p=MI0006371|11_-_93466857_93466878	-3.00812	1.33e-05	0.00149731	MalesOnly: GBR / YRI	miRBase

## Sheet: C. Gender+Population-FEMALES
Supp. File 6. IsomiRs found to have significant differential expression. A: At the level of a population (both genders). B: At the level of gender and population (Males only). C: At the level of gender and population (Females only). D: Combination of all three tables in a single list. Instances of miR-1304-3p and miR-143-3p (see text) have been highlighted.
IsomiR	Log2 Change in expression ratio Group A / Group B	pVal	FDR	Groups Compared: Group A / Group B	isomiR (miRBase reference or variant)
MIMAT0022720=hsa-miR-1304-3p=MI0006371|11_-_93466857_93466878	3.4251	6.86e-07	4.65e-05	FemalesOnly: YRI / GBR	miRBase
MIMAT0022720=hsa-miR-1304-3p=MI0006371|11_-_93466857_93466878	3.06197	4.87e-07	3.78e-05	FemalesOnly: YRI / FIN	miRBase
MIMAT0022720=hsa-miR-1304-3p=MI0006371|11_-_93466857_93466878	2.94373	8.45e-08	1.17e-05	FemalesOnly: YRI / CEU	miRBase
MIMAT0022720=hsa-miR-1304-3p=MI0006371|11_-_93466859_93466878	2.93927	1.08e-07	1.22e-05	FemalesOnly: YRI / GBR	Variant
MIMAT0022720=hsa-miR-1304-3p=MI0006371|11_-_93466859_93466878	2.67669	3.11e-09	1.06e-06	FemalesOnly: YRI / CEU	Variant
MIMAT0022720=hsa-miR-1304-3p=MI0006371|11_-_93466859_93466878	2.67482	5.39e-09	9.14e-07	FemalesOnly: YRI / FIN	Variant
MIMAT0000435=hsa-miR-143-3p=MI0000459|5_+_148808541_148808560	2.43686	0.000527989	0.00899771	FemalesOnly: CEU / TSI	Variant
MIMAT0022720=hsa-miR-1304-3p=MI0006371|11_-_93466859_93466878	2.39671	8.06e-10	2.73e-07	FemalesOnly: YRI / TSI	Variant
MIMAT0000435=hsa-miR-143-3p=MI0000459|5_+_148808541_148808561	2.39069	0.000530839	0.00899771	FemalesOnly: CEU / TSI	miRBase
MIMAT0004703=hsa-miR-335-3p=MI0000816|7_+_130136003_130136024	2.35753	0.00312556	0.0211913	FemalesOnly: CEU / GBR	miRBase
MIMAT0022720=hsa-miR-1304-3p=MI0006371|11_-_93466857_93466878	2.34584	2.12e-07	1.8e-05	FemalesOnly: YRI / TSI	miRBase
MIMAT0000435=hsa-miR-143-3p=MI0000459|5_+_148808541_148808560	2.30414	7.01e-05	0.0028187	FemalesOnly: CEU / FIN	Variant
MIMAT0000435=hsa-miR-143-3p=MI0000459|5_+_148808541_148808560	2.18062	0.000133052	0.00189554	FemalesOnly: CEU / GBR	Variant
MIMAT0000435=hsa-miR-143-3p=MI0000459|5_+_148808541_148808561	2.09767	0.000105351	0.0028187	FemalesOnly: CEU / FIN	miRBase
MIMAT0000435=hsa-miR-143-3p=MI0000459|5_+_148808541_148808561	2.04571	0.000225978	0.00273595	FemalesOnly: CEU / GBR	miRBase
MIMAT0004558=hsa-miR-181a-2-3p=MI0000269|9_+_127454797_127454816	2.02504	1.41e-08	7.95e-07	FemalesOnly: GBR / FIN	Variant
MIMAT0000270=hsa-miR-181a-3p=MI0000289|1_-_198828200_198828219	1.93547	2.74e-06	6.64e-05	FemalesOnly: GBR / FIN	Variant
MIMAT0000435=hsa-miR-143-3p=MI0000459|5_+_148808541_148808561	1.83408	0.000811084	0.0076377	FemalesOnly: CEU / YRI	miRBase
MIMAT0000435=hsa-miR-143-3p=MI0000459|5_+_148808541_148808560	1.75133	0.000894048	0.00819142	FemalesOnly: CEU / YRI	Variant
MIMAT0004558=hsa-miR-181a-2-3p=MI0000269|9_+_127454797_127454817	1.745	2.63e-09	4.46e-07	FemalesOnly: GBR / FIN	Variant
MIMAT0000757=hsa-miR-151a-3p=MI0000809|8_-_141742685_141742706	1.6515	5.15e-07	3.49e-05	FemalesOnly: CEU / TSI	Variant
MIMAT0018108=hsa-miR-3681-5p=MI0016082|2_+_12339264_12339285	1.64728	1.59e-08	2.69e-06	FemalesOnly: CEU / GBR	miRBase
MIMAT0000757=hsa-miR-151a-3p=MI0000809|8_-_141742684_141742706	1.63524	4.18e-07	3.49e-05	FemalesOnly: CEU / TSI	Variant
MIMAT0000086=hsa-miR-29a-3p=MI0000087|7_-_130561510_130561528	1.56999	1.29e-09	4.37e-07	FemalesOnly: FIN / YRI	Variant
MIMAT0000076=hsa-miR-21-5p=MI0000077|17_+_57918634_57918653	1.56282	5.02e-06	0.000189022	FemalesOnly: GBR / YRI	Variant
MIMAT0000270=hsa-miR-181a-3p=MI0000289|1_-_198828199_198828219	1.54675	1.81e-06	4.73e-05	FemalesOnly: GBR / FIN	Variant
MIMAT0000087=hsa-miR-30a-5p=MI0000088|6_-_72113296_72113319	1.5159	0.000334911	0.003915	FemalesOnly: GBR / FIN	Variant
MIMAT0000222=hsa-miR-192-5p=MI0000234|11_-_64658675_64658695	1.51252	1.23e-06	4.15e-05	FemalesOnly: GBR / FIN	miRBase
MIMAT0004494=hsa-miR-21-3p=MI0000077|17_+_57918672_57918690	1.51105	8.88e-05	0.00240834	FemalesOnly: TSI / YRI	Variant
MIMAT0000451=hsa-miR-150-5p=MI0000479|19_-_50004089_50004110	1.50993	2.14e-06	0.000242061	FemalesOnly: FIN / CEU	miRBase
MIMAT0004558=hsa-miR-181a-2-3p=MI0000269|9_+_127454797_127454816	1.508	0.00160831	0.0109178	FemalesOnly: GBR / YRI	Variant
MIMAT0000451=hsa-miR-150-5p=MI0000479|19_-_50004089_50004110	1.4625	2.3e-07	2.6e-05	FemalesOnly: TSI / CEU	miRBase
MIMAT0000451=hsa-miR-150-5p=MI0000479|19_-_50004089_50004110	1.45233	5.03e-05	0.000775113	FemalesOnly: YRI / CEU	miRBase
MIMAT0000222=hsa-miR-192-5p=MI0000234|11_-_64658672_64658694	1.44104	5.67e-09	6.41e-07	FemalesOnly: GBR / FIN	Variant
MIMAT0000279=hsa-miR-222-3p=MI0000299|X_-_45606442_45606462	1.44064	0.000409009	0.0046218	FemalesOnly: GBR / CEU	miRBase
MIMAT0000278=hsa-miR-221-3p=MI0000298|X_-_45605611_45605630	1.4244	3.25e-07	2.79e-05	FemalesOnly: GBR / CEU	Variant
MIMAT0004494=hsa-miR-21-3p=MI0000077|17_+_57918672_57918690	1.4173	2.55e-05	0.000431645	FemalesOnly: GBR / YRI	Variant
MIMAT0004494=hsa-miR-21-3p=MI0000077|17_+_57918672_57918691	1.41572	1.71e-05	0.000365616	FemalesOnly: GBR / YRI	Variant
MIMAT0000257_1=hsa-miR-181b-5p=MI0000683|9_+_127456004_127456028	1.3747	3.68e-07	1.56e-05	FemalesOnly: GBR / FIN	Variant
MIMAT0000270=hsa-miR-181a-3p=MI0000289|1_-_198828200_198828219	1.37058	0.0003689	0.00378961	FemalesOnly: GBR / YRI	Variant
MIMAT0000086=hsa-miR-29a-3p=MI0000087|7_-_130561510_130561528	1.36392	9.92e-08	1.12e-05	FemalesOnly: TSI / YRI	Variant
MIMAT0001413=hsa-miR-20b-5p=MI0001519|X_-_133303880_133303902	1.35169	4.75e-07	2.3e-05	FemalesOnly: YRI / CEU	miRBase
MIMAT0000076=hsa-miR-21-5p=MI0000077|17_+_57918634_57918653	1.35115	2.33e-06	0.000157991	FemalesOnly: TSI / YRI	Variant
MIMAT0004799=hsa-miR-589-5p=MI0003599|7_-_5535503_5535525	1.33326	9.56e-05	0.00135037	FemalesOnly: YRI / GBR	Variant
MIMAT0000258=hsa-miR-181c-5p=MI0000271|19_+_13985539_13985559	1.33207	7.25e-08	1.22e-05	FemalesOnly: GBR / YRI	Variant
MIMAT0000222=hsa-miR-192-5p=MI0000234|11_-_64658675_64658695	1.32802	1.23e-05	0.000296831	FemalesOnly: GBR / CEU	miRBase
MIMAT0000253=hsa-miR-10a-5p=MI0000266|17_-_46657266_46657287	1.32673	8.69e-08	9.81e-06	FemalesOnly: YRI / FIN	Variant
MIMAT0000066=hsa-let-7e-5p=MI0000066|19_+_52196046_52196067	1.32644	0.00302304	0.0292803	FemalesOnly: CEU / FIN	miRBase
MIMAT0000757=hsa-miR-151a-3p=MI0000809|8_-_141742685_141742706	1.3222	0.00105198	0.0127365	FemalesOnly: YRI / TSI	Variant
MIMAT0000451=hsa-miR-150-5p=MI0000479|19_-_50004089_50004110	1.32172	0.000663334	0.00661383	FemalesOnly: GBR / CEU	miRBase
MIMAT0000076=hsa-miR-21-5p=MI0000077|17_+_57918634_57918653	1.31682	4.48e-05	0.000798933	FemalesOnly: FIN / YRI	Variant
MIMAT0000086=hsa-miR-29a-3p=MI0000087|7_-_130561510_130561528	1.3003	1.73e-05	0.000365616	FemalesOnly: GBR / YRI	Variant
MIMAT0000707=hsa-miR-363-3p=MI0000764|X_-_133303414_133303433	1.29563	7.36e-06	0.000207973	FemalesOnly: GBR / CEU	Variant
MIMAT0000253=hsa-miR-10a-5p=MI0000266|17_-_46657268_46657288	1.29187	2.23e-10	7.56e-08	FemalesOnly: GBR / FIN	Variant
MIMAT0000270=hsa-miR-181a-3p=MI0000289|1_-_198828200_198828219	1.28753	0.000210272	0.00264008	FemalesOnly: GBR / CEU	Variant
MIMAT0004558=hsa-miR-181a-2-3p=MI0000269|9_+_127454797_127454818	1.28503	1.32e-08	7.95e-07	FemalesOnly: GBR / FIN	miRBase
MIMAT0004558=hsa-miR-181a-2-3p=MI0000269|9_+_127454797_127454816	1.28427	0.000156009	0.0264436	FemalesOnly: GBR / TSI	Variant
MIMAT0000707=hsa-miR-363-3p=MI0000764|X_-_133303412_133303433	1.28113	1.54e-07	1.17e-05	FemalesOnly: YRI / CEU	miRBase
MIMAT0000253=hsa-miR-10a-5p=MI0000266|17_-_46657267_46657288	1.272	0.00179766	0.0164704	FemalesOnly: GBR / FIN	Variant
MIMAT0000757=hsa-miR-151a-3p=MI0000809|8_-_141742684_141742706	1.26168	0.000762421	0.0099408	FemalesOnly: YRI / TSI	Variant
MIMAT0018108=hsa-miR-3681-5p=MI0016082|2_+_12339264_12339285	1.24545	4.22e-06	0.00010221	FemalesOnly: CEU / YRI	miRBase
MIMAT0001413=hsa-miR-20b-5p=MI0001519|X_-_133303880_133303902	1.2397	1.06e-06	4.48e-05	FemalesOnly: YRI / FIN	miRBase
MIMAT0000253=hsa-miR-10a-5p=MI0000266|17_-_46657267_46657288	1.23594	2e-06	6.77e-05	FemalesOnly: YRI / FIN	Variant
MIMAT0000222=hsa-miR-192-5p=MI0000234|11_-_64658674_64658695	1.23574	1.34e-05	0.000227682	FemalesOnly: GBR / FIN	Variant
MIMAT0000270=hsa-miR-181a-3p=MI0000289|1_-_198828198_198828219	1.23343	3.61e-06	7.65e-05	FemalesOnly: GBR / FIN	miRBase
MIMAT0000253=hsa-miR-10a-5p=MI0000266|17_-_46657266_46657287	1.23031	1.41e-08	7.95e-07	FemalesOnly: GBR / FIN	Variant
MIMAT0004568=hsa-miR-221-5p=MI0000298|X_-_45605645_45605670	1.22173	4.13e-06	0.00010221	FemalesOnly: YRI / CEU	Variant
MIMAT0004494=hsa-miR-21-3p=MI0000077|17_+_57918672_57918691	1.21792	0.000146878	0.00355654	FemalesOnly: TSI / YRI	Variant
MIMAT0004558=hsa-miR-181a-2-3p=MI0000269|9_+_127454797_127454816	1.20611	0.000549007	0.00579713	FemalesOnly: GBR / CEU	Variant
MIMAT0000066=hsa-let-7e-5p=MI0000066|19_+_52196046_52196067	1.20388	0.0069369	0.047992	FemalesOnly: CEU / TSI	miRBase
MIMAT0000253=hsa-miR-10a-5p=MI0000266|17_-_46657266_46657288	1.18411	1.54e-06	4.58e-05	FemalesOnly: GBR / FIN	miRBase
MIMAT0000243=hsa-miR-148a-3p=MI0000253|7_-_25989543_25989563	1.17689	5.04e-06	0.000427208	FemalesOnly: FIN / CEU	Variant
MIMAT0001413=hsa-miR-20b-5p=MI0001519|X_-_133303880_133303902	1.17545	4.76e-06	0.000149516	FemalesOnly: GBR / CEU	miRBase
MIMAT0000254=hsa-miR-10b-5p=MI0000267|2_+_177015057_177015078	1.17415	0.00219184	0.0132685	FemalesOnly: YRI / GBR	Variant
MIMAT0000707=hsa-miR-363-3p=MI0000764|X_-_133303412_133303433	1.16435	5.33e-07	3.62e-05	FemalesOnly: GBR / CEU	miRBase
MIMAT0000707=hsa-miR-363-3p=MI0000764|X_-_133303412_133303433	1.15947	6.39e-06	0.00018048	FemalesOnly: YRI / FIN	miRBase
MIMAT0000076=hsa-miR-21-5p=MI0000077|17_+_57918634_57918654	1.15656	2.27e-08	7.69e-06	FemalesOnly: GBR / YRI	Variant
MIMAT0000707=hsa-miR-363-3p=MI0000764|X_-_133303414_133303433	1.14466	0.000280209	0.00339253	FemalesOnly: GBR / FIN	Variant
MIMAT0004558=hsa-miR-181a-2-3p=MI0000269|9_+_127454797_127454817	1.14262	0.00567747	0.0274952	FemalesOnly: GBR / YRI	Variant
MIMAT0004558=hsa-miR-181a-2-3p=MI0000269|9_+_127454797_127454817	1.14168	1.33e-05	0.00449681	FemalesOnly: GBR / TSI	Variant
MIMAT0000757=hsa-miR-151a-3p=MI0000809|8_-_141742685_141742706	1.12641	0.000144239	0.00305606	FemalesOnly: CEU / FIN	Variant
MIMAT0000707=hsa-miR-363-3p=MI0000764|X_-_133303413_133303433	1.12269	5.05e-09	1.71e-06	FemalesOnly: GBR / CEU	Variant
MIMAT0000253=hsa-miR-10a-5p=MI0000266|17_-_46657266_46657287	1.1226	2.29e-05	0.00271285	FemalesOnly: TSI / FIN	Variant
MIMAT0000222=hsa-miR-192-5p=MI0000234|11_-_64658672_64658694	1.12224	6.32e-05	0.00318076	FemalesOnly: TSI / FIN	Variant
MIMAT0000279=hsa-miR-222-3p=MI0000299|X_-_45606442_45606462	1.11863	0.000635348	0.00936447	FemalesOnly: FIN / CEU	miRBase
MIMAT0000253=hsa-miR-10a-5p=MI0000266|17_-_46657268_46657288	1.11764	5.94e-05	0.00318076	FemalesOnly: TSI / FIN	Variant
MIMAT0000253=hsa-miR-10a-5p=MI0000266|17_-_46657266_46657288	1.11543	1.55e-06	5.84e-05	FemalesOnly: YRI / FIN	miRBase
MIMAT0000258=hsa-miR-181c-5p=MI0000271|19_+_13985539_13985559	1.11326	1.74e-05	0.000310716	FemalesOnly: CEU / YRI	Variant
MIMAT0000278=hsa-miR-221-3p=MI0000298|X_-_45605610_45605630	1.11007	1.15e-06	6.5e-05	FemalesOnly: GBR / CEU	Variant
MIMAT0000707=hsa-miR-363-3p=MI0000764|X_-_133303411_133303433	1.09991	3.28e-06	9.54e-05	FemalesOnly: YRI / CEU	Variant
MIMAT0000443=hsa-miR-125a-5p=MI0000469|19_+_52196521_52196544	1.09865	0.00203185	0.0181262	FemalesOnly: GBR / FIN	miRBase
MIMAT0000253=hsa-miR-10a-5p=MI0000266|17_-_46657266_46657288	1.07873	6.83e-05	0.00318076	FemalesOnly: TSI / FIN	miRBase
MIMAT0000279=hsa-miR-222-3p=MI0000299|X_-_45606442_45606462	1.07818	0.000794311	0.0112314	FemalesOnly: TSI / CEU	miRBase
MIMAT0001413=hsa-miR-20b-5p=MI0001519|X_-_133303880_133303902	1.07485	1.47e-05	0.000552893	FemalesOnly: TSI / CEU	miRBase
MIMAT0000707=hsa-miR-363-3p=MI0000764|X_-_133303412_133303433	1.0743	1.81e-05	0.000614197	FemalesOnly: TSI / CEU	miRBase
MIMAT0000092=hsa-miR-92a-3p=MI0000093|13_+_92003616_92003637	1.07203	1.1e-07	1.17e-05	FemalesOnly: YRI / CEU	Variant
MIMAT0000258=hsa-miR-181c-5p=MI0000271|19_+_13985539_13985560	1.06849	1.38e-06	7.78e-05	FemalesOnly: GBR / YRI	miRBase
MIMAT0018108=hsa-miR-3681-5p=MI0016082|2_+_12339264_12339285	1.06517	2.7e-07	4.58e-05	FemalesOnly: CEU / FIN	miRBase
MIMAT0000757=hsa-miR-151a-3p=MI0000809|8_-_141742685_141742706	1.06393	0.000107266	0.00165287	FemalesOnly: CEU / GBR	Variant
MIMAT0001413=hsa-miR-20b-5p=MI0001519|X_-_133303880_133303902	1.05998	1.32e-05	0.000227682	FemalesOnly: GBR / FIN	miRBase
MIMAT0000253=hsa-miR-10a-5p=MI0000266|17_-_46657267_46657288	1.05917	1.09e-05	0.00271285	FemalesOnly: TSI / FIN	Variant
MIMAT0001413=hsa-miR-20b-5p=MI0001519|X_-_133303879_133303902	1.04797	0.000209548	0.0025642	FemalesOnly: YRI / CEU	Variant
MIMAT0004749=hsa-miR-424-3p=MI0001446|X_-_133680676_133680694	1.04258	0.00218961	0.0132685	FemalesOnly: YRI / GBR	Variant
MIMAT0000757=hsa-miR-151a-3p=MI0000809|8_-_141742684_141742706	1.04101	0.000135277	0.00305606	FemalesOnly: CEU / FIN	Variant
MIMAT0000426=hsa-miR-132-3p=MI0000449|17_-_1953223_1953244	1.04095	1.08e-05	0.00021491	FemalesOnly: CEU / YRI	miRBase
MIMAT0000759=hsa-miR-148b-3p=MI0000811|12_+_54731062_54731085	1.03924	1.96e-06	9.47e-05	FemalesOnly: YRI / GBR	Variant
MIMAT0000707=hsa-miR-363-3p=MI0000764|X_-_133303413_133303433	1.03873	4.08e-05	0.00125631	FemalesOnly: TSI / CEU	Variant
MIMAT0000243=hsa-miR-148a-3p=MI0000253|7_-_25989543_25989563	1.03734	1.56e-08	5.28e-06	FemalesOnly: TSI / CEU	Variant
MIMAT0000426=hsa-miR-132-3p=MI0000449|17_-_1953223_1953244	1.03626	7.56e-05	0.00122092	FemalesOnly: CEU / GBR	miRBase
MIMAT0000707=hsa-miR-363-3p=MI0000764|X_-_133303412_133303433	1.03527	1.29e-05	0.000227682	FemalesOnly: GBR / FIN	miRBase
MIMAT0000076=hsa-miR-21-5p=MI0000077|17_+_57918634_57918654	1.03408	1.96e-08	3.33e-06	FemalesOnly: TSI / YRI	Variant
MIMAT0000222=hsa-miR-192-5p=MI0000234|11_-_64658672_64658694	1.02874	2.54e-05	0.000505617	FemalesOnly: GBR / CEU	Variant
MIMAT0000253=hsa-miR-10a-5p=MI0000266|17_-_46657268_46657288	1.02553	3.29e-07	2.79e-05	FemalesOnly: GBR / CEU	Variant
MIMAT0002174=hsa-miR-484=MI0002468|16_+_15737158_15737179	1.02333	4.16e-07	2.3e-05	FemalesOnly: YRI / CEU	miRBase
MIMAT0000425=hsa-miR-130a-3p=MI0000448|11_+_57408725_57408744	1.0155	0.00271036	0.0154247	FemalesOnly: GBR / YRI	Variant
MIMAT0000222=hsa-miR-192-5p=MI0000234|11_-_64658675_64658695	1.01448	0.000884553	0.0187415	FemalesOnly: TSI / FIN	miRBase
MIMAT0000076=hsa-miR-21-5p=MI0000077|17_+_57918634_57918654	1.00942	9.48e-07	4.48e-05	FemalesOnly: FIN / YRI	Variant
MIMAT0000270=hsa-miR-181a-3p=MI0000289|1_-_198828199_198828219	1.00733	0.000247	0.00270107	FemalesOnly: GBR / YRI	Variant
MIMAT0004558=hsa-miR-181a-2-3p=MI0000269|9_+_127454797_127454818	1.00726	0.000108092	0.0028187	FemalesOnly: CEU / FIN	miRBase
MIMAT0000707=hsa-miR-363-3p=MI0000764|X_-_133303414_133303433	1.00546	0.000338827	0.0064833	FemalesOnly: TSI / CEU	Variant
MIMAT0002174=hsa-miR-484=MI0002468|16_+_15737158_15737180	1.00147	2.27e-06	7.71e-05	FemalesOnly: YRI / CEU	Variant
MIMAT0004494=hsa-miR-21-3p=MI0000077|17_+_57918672_57918690	0.99359	0.000795142	0.0112314	FemalesOnly: TSI / CEU	Variant
MIMAT0001413=hsa-miR-20b-5p=MI0001519|X_-_133303880_133303902	0.98737	2.4e-05	0.00271285	FemalesOnly: TSI / FIN	miRBase
MIMAT0000757=hsa-miR-151a-3p=MI0000809|8_-_141742684_141742706	0.985848	2.74e-05	0.000516727	FemalesOnly: CEU / GBR	Variant
MIMAT0000707=hsa-miR-363-3p=MI0000764|X_-_133303413_133303433	0.983332	0.000118193	0.00160269	FemalesOnly: YRI / CEU	Variant
MIMAT0000258=hsa-miR-181c-5p=MI0000271|19_+_13985539_13985560	0.981652	1.72e-07	1.17e-05	FemalesOnly: CEU / YRI	miRBase
MIMAT0000084=hsa-miR-27a-3p=MI0000085|19_-_13947263_13947281	0.975283	8.73e-06	0.000255855	FemalesOnly: GBR / YRI	Variant
MIMAT0000075=hsa-miR-20a-5p=MI0000076|13_+_92003326_92003347	0.971385	0.000755105	0.0099408	FemalesOnly: TSI / YRI	Variant
MIMAT0000707=hsa-miR-363-3p=MI0000764|X_-_133303412_133303433	0.97041	0.000121059	0.00382359	FemalesOnly: TSI / FIN	miRBase
MIMAT0000278=hsa-miR-221-3p=MI0000298|X_-_45605611_45605630	0.9702	0.0027205	0.0251597	FemalesOnly: TSI / CEU	Variant
MIMAT0000255=hsa-miR-34a-5p=MI0000268|1_-_9211794_9211815	0.969162	1.66e-06	7.03e-05	FemalesOnly: CEU / YRI	miRBase
MIMAT0000243=hsa-miR-148a-3p=MI0000253|7_-_25989540_25989563	0.968772	2.14e-05	0.000381132	FemalesOnly: YRI / GBR	Variant
MIMAT0003218=hsa-miR-92b-3p=MI0003560|1_+_155165028_155165049	0.968703	5.88e-07	4.65e-05	FemalesOnly: YRI / GBR	miRBase
MIMAT0000084=hsa-miR-27a-3p=MI0000085|19_-_13947263_13947281	0.965884	0.000109049	0.00154031	FemalesOnly: CEU / YRI	Variant
MIMAT0000245=hsa-miR-30d-5p=MI0000255|8_-_135817163_135817183	0.961823	1.1e-05	0.000278754	FemalesOnly: GBR / YRI	Variant
MIMAT0000257_1=hsa-miR-181b-5p=MI0000683|9_+_127456004_127456028	0.96147	0.00308699	0.0227497	FemalesOnly: YRI / FIN	Variant
MIMAT0001413=hsa-miR-20b-5p=MI0001519|X_-_133303879_133303902	0.960721	0.00283994	0.0218804	FemalesOnly: YRI / FIN	Variant
MIMAT0000087=hsa-miR-30a-5p=MI0000088|6_-_72113296_72113319	0.953722	0.00562372	0.0357648	FemalesOnly: YRI / FIN	Variant
MIMAT0000270=hsa-miR-181a-3p=MI0000289|1_-_198828199_198828219	0.951411	0.00223462	0.0161178	FemalesOnly: GBR / CEU	Variant
MIMAT0031177=hsa-miR-7974=MI0025750|19_-_11606359_11606382	0.948144	0.00144997	0.0106857	FemalesOnly: YRI / GBR	miRBase
MIMAT0000270=hsa-miR-181a-3p=MI0000289|1_-_198828198_198828219	0.946522	0.00245296	0.034648	FemalesOnly: TSI / FIN	miRBase
MIMAT0004558=hsa-miR-181a-2-3p=MI0000269|9_+_127454797_127454817	0.946473	0.00137438	0.016066	FemalesOnly: CEU / FIN	Variant
MIMAT0000076=hsa-miR-21-5p=MI0000077|17_+_57918634_57918654	0.943512	4.85e-06	0.000149516	FemalesOnly: GBR / CEU	Variant
MIMAT0031177=hsa-miR-7974=MI0025750|19_-_11606359_11606382	0.943125	2.79e-05	0.00059172	FemalesOnly: YRI / FIN	miRBase
MIMAT0004568=hsa-miR-221-5p=MI0000298|X_-_45605645_45605670	0.939243	0.00067396	0.0099408	FemalesOnly: YRI / TSI	Variant
MIMAT0004494=hsa-miR-21-3p=MI0000077|17_+_57918672_57918690	0.932935	0.000895656	0.00845813	FemalesOnly: GBR / CEU	Variant
MIMAT0000243=hsa-miR-148a-3p=MI0000253|7_-_25989540_25989563	0.930049	3.34e-06	7.55e-05	FemalesOnly: FIN / GBR	Variant
MIMAT0000245=hsa-miR-30d-5p=MI0000255|8_-_135817164_135817183	0.926308	0.00109963	0.00866917	FemalesOnly: GBR / YRI	Variant
MIMAT0004494=hsa-miR-21-3p=MI0000077|17_+_57918672_57918692	0.920865	0.00102219	0.0127365	FemalesOnly: TSI / YRI	miRBase
MIMAT0000707=hsa-miR-363-3p=MI0000764|X_-_133303411_133303433	0.918824	5.86e-05	0.00165428	FemalesOnly: TSI / CEU	Variant
MIMAT0000278=hsa-miR-221-3p=MI0000298|X_-_45605611_45605630	0.917578	0.0020425	0.0161025	FemalesOnly: YRI / CEU	Variant
MIMAT0000073=hsa-miR-19a-3p=MI0000073|13_+_92003193_92003214	0.915474	0.00680159	0.0390803	FemalesOnly: FIN / YRI	Variant
MIMAT0003886=hsa-miR-769-5p=MI0003834|19_+_46522219_46522241	0.913336	0.00659296	0.0302029	FemalesOnly: YRI / GBR	Variant
MIMAT0000245=hsa-miR-30d-5p=MI0000255|8_-_135817164_135817183	0.913042	1.02e-05	0.000265976	FemalesOnly: GBR / CEU	Variant
MIMAT0000245=hsa-miR-30d-5p=MI0000255|8_-_135817164_135817183	0.912728	1.65e-05	0.000266719	FemalesOnly: GBR / FIN	Variant
MIMAT0000245=hsa-miR-30d-5p=MI0000255|8_-_135817162_135817183	0.91262	1.15e-05	0.000278754	FemalesOnly: GBR / YRI	miRBase
MIMAT0000245=hsa-miR-30d-5p=MI0000255|8_-_135817163_135817183	0.910501	2.27e-07	1.1e-05	FemalesOnly: GBR / FIN	Variant
MIMAT0000707=hsa-miR-363-3p=MI0000764|X_-_133303413_133303433	0.90769	1.62e-06	4.58e-05	FemalesOnly: GBR / FIN	Variant
MIMAT0000707=hsa-miR-363-3p=MI0000764|X_-_133303411_133303433	0.904847	1.63e-06	7.89e-05	FemalesOnly: GBR / CEU	Variant
MIMAT0000076=hsa-miR-21-5p=MI0000077|17_+_57918634_57918653	0.903737	0.00101733	0.0093209	FemalesOnly: GBR / CEU	Variant
MIMAT0004682=hsa-miR-361-3p=MI0000760|X_-_85158648_85158668	0.902289	0.000365994	0.00427834	FemalesOnly: GBR / CEU	Variant
MIMAT0004568=hsa-miR-221-5p=MI0000298|X_-_45605645_45605670	0.900229	3.4e-06	0.000144011	FemalesOnly: YRI / GBR	Variant
MIMAT0000267=hsa-miR-210-3p=MI0000286|11_-_568113_568133	0.900119	0.00321165	0.0172817	FemalesOnly: GBR / YRI	Variant
MIMAT0000707=hsa-miR-363-3p=MI0000764|X_-_133303411_133303433	0.898804	0.00028449	0.00385769	FemalesOnly: YRI / FIN	Variant
MIMAT0002174=hsa-miR-484=MI0002468|16_+_15737158_15737180	0.898802	6.32e-07	3.78e-05	FemalesOnly: YRI / FIN	Variant
MIMAT0000245=hsa-miR-30d-5p=MI0000255|8_-_135817163_135817183	0.896012	2.59e-06	0.000109757	FemalesOnly: GBR / CEU	Variant
MIMAT0003393=hsa-miR-425-5p=MI0001448|3_-_49057630_49057654	0.894576	0.00187328	0.0119819	FemalesOnly: YRI / GBR	Variant
MIMAT0002174=hsa-miR-484=MI0002468|16_+_15737158_15737179	0.892194	6.68e-07	3.78e-05	FemalesOnly: YRI / FIN	miRBase
MIMAT0000440=hsa-miR-191-5p=MI0000465|3_-_49058104_49058127	0.892076	3.4e-06	0.00012812	FemalesOnly: CEU / GBR	Variant
MIMAT0000425=hsa-miR-130a-3p=MI0000448|11_+_57408725_57408744	0.891114	0.00171461	0.0161459	FemalesOnly: GBR / FIN	Variant
MIMAT0000425=hsa-miR-130a-3p=MI0000448|11_+_57408725_57408745	0.888893	0.00156551	0.0262243	FemalesOnly: TSI / FIN	Variant
MIMAT0000222=hsa-miR-192-5p=MI0000234|11_-_64658674_64658695	0.888332	0.00162808	0.0262243	FemalesOnly: TSI / FIN	Variant
MIMAT0000222=hsa-miR-192-5p=MI0000234|11_-_64658674_64658695	0.883152	0.00333003	0.0219582	FemalesOnly: GBR / CEU	Variant
MIMAT0000707=hsa-miR-363-3p=MI0000764|X_-_133303414_133303433	0.879558	0.00153748	0.0262243	FemalesOnly: TSI / FIN	Variant
MIMAT0004549=hsa-miR-148a-5p=MI0000253|7_-_25989582_25989601	0.877191	0.000193306	0.00385475	FemalesOnly: FIN / CEU	Variant
MIMAT0004568=hsa-miR-221-5p=MI0000298|X_-_45605645_45605670	0.876847	0.000178867	0.00275618	FemalesOnly: YRI / FIN	Variant
MIMAT0000253=hsa-miR-10a-5p=MI0000266|17_-_46657268_46657288	0.875467	0.000537775	0.00675206	FemalesOnly: YRI / FIN	Variant
MIMAT0000772=hsa-miR-345-5p=MI0000825|14_+_100774213_100774233	0.872078	9.52e-05	0.0028187	FemalesOnly: CEU / FIN	Variant
MIMAT0000707=hsa-miR-363-3p=MI0000764|X_-_133303414_133303433	0.86823	0.00621188	0.0292476	FemalesOnly: GBR / YRI	Variant
MIMAT0000278=hsa-miR-221-3p=MI0000298|X_-_45605609_45605630	0.864559	4.14e-05	0.0006676	FemalesOnly: YRI / CEU	Variant
MIMAT0000073=hsa-miR-19a-3p=MI0000073|13_+_92003193_92003214	0.863648	0.0115122	0.0464738	FemalesOnly: GBR / YRI	Variant
MIMAT0000084=hsa-miR-27a-3p=MI0000085|19_-_13947263_13947281	0.861243	1.38e-05	0.000520355	FemalesOnly: TSI / YRI	Variant
MIMAT0003888=hsa-miR-766-3p=MI0003836|X_-_118780726_118780747	0.861113	0.00196624	0.0123436	FemalesOnly: YRI / GBR	miRBase
MIMAT0000255=hsa-miR-34a-5p=MI0000268|1_-_9211793_9211815	0.860504	6.06e-06	0.000136976	FemalesOnly: CEU / YRI	Variant
MIMAT0000425=hsa-miR-130a-3p=MI0000448|11_+_57408725_57408744	0.860127	7.34e-05	0.00122092	FemalesOnly: GBR / CEU	Variant
MIMAT0000245=hsa-miR-30d-5p=MI0000255|8_-_135817162_135817183	0.857699	0.000134197	0.00189554	FemalesOnly: GBR / CEU	miRBase
MIMAT0003393=hsa-miR-425-5p=MI0001448|3_-_49057630_49057654	0.856559	0.000564322	0.00579713	FemalesOnly: CEU / GBR	Variant
MIMAT0004494=hsa-miR-21-3p=MI0000077|17_+_57918672_57918692	0.849633	0.00331642	0.0175667	FemalesOnly: GBR / YRI	miRBase
MIMAT0000258=hsa-miR-181c-5p=MI0000271|19_+_13985539_13985559	0.848321	0.000182239	0.00237612	FemalesOnly: GBR / FIN	Variant
MIMAT0000084=hsa-miR-27a-3p=MI0000085|19_-_13947263_13947281	0.846578	2.98e-05	0.000594668	FemalesOnly: FIN / YRI	Variant
MIMAT0000278=hsa-miR-221-3p=MI0000298|X_-_45605611_45605630	0.846348	0.00144846	0.0163676	FemalesOnly: FIN / CEU	Variant
MIMAT0000707=hsa-miR-363-3p=MI0000764|X_-_133303413_133303433	0.846025	0.000437876	0.0106029	FemalesOnly: TSI / FIN	Variant
MIMAT0000222=hsa-miR-192-5p=MI0000234|11_-_64658672_64658694	0.846015	0.00506768	0.0337812	FemalesOnly: YRI / FIN	Variant
MIMAT0000772=hsa-miR-345-5p=MI0000825|14_+_100774213_100774233	0.84376	4.39e-05	0.000798933	FemalesOnly: YRI / FIN	Variant
MIMAT0000255=hsa-miR-34a-5p=MI0000268|1_-_9211794_9211815	0.843276	7.03e-06	0.000340432	FemalesOnly: TSI / YRI	miRBase
MIMAT0004558=hsa-miR-181a-2-3p=MI0000269|9_+_127454797_127454818	0.841398	0.000623627	0.00704699	FemalesOnly: YRI / FIN	miRBase
MIMAT0000255=hsa-miR-34a-5p=MI0000268|1_-_9211794_9211815	0.841056	2.5e-05	0.000564688	FemalesOnly: FIN / YRI	miRBase
MIMAT0000243=hsa-miR-148a-3p=MI0000253|7_-_25989543_25989563	0.83777	1.64e-05	0.00037003	FemalesOnly: GBR / CEU	Variant
MIMAT0000270=hsa-miR-181a-3p=MI0000289|1_-_198828198_198828219	0.833154	0.0012888	0.0124829	FemalesOnly: YRI / FIN	miRBase
MIMAT0000104=hsa-miR-107=MI0000114|10_-_91352514_91352535	0.830809	0.00556742	0.0343156	FemalesOnly: CEU / GBR	Variant
MIMAT0000253=hsa-miR-10a-5p=MI0000266|17_-_46657268_46657288	0.829323	0.00213397	0.021277	FemalesOnly: TSI / CEU	Variant
MIMAT0000092=hsa-miR-92a-3p=MI0000093|13_+_92003616_92003637	0.828925	0.000501753	0.00548691	FemalesOnly: GBR / CEU	Variant
MIMAT0000075=hsa-miR-20a-5p=MI0000076|13_+_92003326_92003347	0.827212	0.000513006	0.00470025	FemalesOnly: GBR / YRI	Variant
MIMAT0000449=hsa-miR-146a-5p=MI0000477|5_+_159912379_159912399	0.826403	0.000383825	0.00433722	FemalesOnly: CEU / YRI	Variant
MIMAT0004911=hsa-miR-874-3p=MI0005532|5_-_136983269_136983292	0.823733	0.00148461	0.0107081	FemalesOnly: YRI / GBR	Variant
MIMAT0004682=hsa-miR-361-3p=MI0000760|X_-_85158648_85158668	0.823266	0.000270286	0.00286334	FemalesOnly: GBR / YRI	Variant
MIMAT0000245=hsa-miR-30d-5p=MI0000255|8_-_135817162_135817183	0.821155	4.89e-06	9.75e-05	FemalesOnly: GBR / FIN	miRBase
MIMAT0000092=hsa-miR-92a-3p=MI0000093|13_+_92003616_92003637	0.814638	0.000732608	0.0112314	FemalesOnly: TSI / CEU	Variant
MIMAT0000279=hsa-miR-222-3p=MI0000299|X_-_45606439_45606462	0.810366	1.16e-05	0.000218049	FemalesOnly: YRI / CEU	Variant
MIMAT0004945=hsa-miR-744-5p=MI0005559|17_+_11985226_11985246	0.803654	0.00460212	0.0346693	FemalesOnly: CEU / TSI	Variant
MIMAT0000759=hsa-miR-148b-3p=MI0000811|12_+_54731062_54731085	0.802846	0.00236854	0.0167278	FemalesOnly: CEU / GBR	Variant
MIMAT0004551=hsa-miR-30d-3p=MI0000255|8_-_135817122_135817143	0.802442	0.00128106	0.012408	FemalesOnly: GBR / FIN	miRBase
MIMAT0000433=hsa-miR-142-5p=MI0000458|17_-_56408645_56408666	0.801592	5.85e-06	0.000198478	FemalesOnly: YRI / GBR	Variant
MIMAT0000258=hsa-miR-181c-5p=MI0000271|19_+_13985539_13985561	0.8014	2.21e-06	7.71e-05	FemalesOnly: CEU / YRI	Variant
MIMAT0000222=hsa-miR-192-5p=MI0000234|11_-_64658675_64658695	0.800635	0.00891585	0.0495487	FemalesOnly: YRI / FIN	miRBase
MIMAT0004494=hsa-miR-21-3p=MI0000077|17_+_57918672_57918691	0.798851	0.00106066	0.0094622	FemalesOnly: GBR / CEU	Variant
MIMAT0000076=hsa-miR-21-5p=MI0000077|17_+_57918634_57918654	0.79753	9.58e-07	5.41e-05	FemalesOnly: TSI / CEU	Variant
MIMAT0000245=hsa-miR-30d-5p=MI0000255|8_-_135817164_135817183	0.796595	0.00204482	0.020388	FemalesOnly: TSI / YRI	Variant
MIMAT0000449=hsa-miR-146a-5p=MI0000477|5_+_159912379_159912402	0.79618	9.99e-06	0.000211661	FemalesOnly: CEU / YRI	Variant
MIMAT0000092=hsa-miR-92a-3p=MI0000093|13_+_92003616_92003637	0.790881	9.05e-06	0.000235888	FemalesOnly: YRI / FIN	Variant
MIMAT0000076=hsa-miR-21-5p=MI0000077|17_+_57918634_57918654	0.788878	8.12e-05	0.0028187	FemalesOnly: FIN / CEU	Variant
MIMAT0000267=hsa-miR-210-3p=MI0000286|11_-_568114_568133	0.786861	0.000720506	0.00626286	FemalesOnly: GBR / YRI	Variant
MIMAT0000245=hsa-miR-30d-5p=MI0000255|8_-_135817163_135817183	0.78614	0.00185746	0.0203122	FemalesOnly: TSI / YRI	Variant
MIMAT0000258=hsa-miR-181c-5p=MI0000271|19_+_13985539_13985560	0.786008	0.000101947	0.00143999	FemalesOnly: GBR / FIN	miRBase
MIMAT0000707=hsa-miR-363-3p=MI0000764|X_-_133303413_133303433	0.776721	0.00378753	0.0273186	FemalesOnly: YRI / FIN	Variant
MIMAT0004559=hsa-miR-181c-3p=MI0000271|19_+_13985578_13985599	0.776648	0.00198573	0.0160277	FemalesOnly: CEU / YRI	Variant
MIMAT0000449=hsa-miR-146a-5p=MI0000477|5_+_159912379_159912401	0.775028	2.57e-05	0.000434829	FemalesOnly: CEU / YRI	Variant
MIMAT0004518=hsa-miR-16-2-3p=MI0000115|3_+_160122584_160122603	0.773073	0.0104015	0.0440766	FemalesOnly: GBR / YRI	Variant
MIMAT0000440=hsa-miR-191-5p=MI0000465|3_-_49058104_49058127	0.770859	4.76e-05	0.000701845	FemalesOnly: FIN / GBR	Variant
MIMAT0000243=hsa-miR-148a-3p=MI0000253|7_-_25989541_25989563	0.770319	0.0110478	0.0456732	FemalesOnly: YRI / GBR	Variant
MIMAT0000255=hsa-miR-34a-5p=MI0000268|1_-_9211793_9211815	0.769693	8.17e-06	0.000345993	FemalesOnly: TSI / YRI	Variant
MIMAT0000510=hsa-miR-320a=MI0000542|8_-_22102489_22102509	0.768579	0.0016425	0.0109178	FemalesOnly: GBR / YRI	Variant
MIMAT0000425=hsa-miR-130a-3p=MI0000448|11_+_57408725_57408745	0.767561	0.00120456	0.0123065	FemalesOnly: GBR / FIN	Variant
MIMAT0000245=hsa-miR-30d-5p=MI0000255|8_-_135817164_135817183	0.766407	7.51e-05	0.00318076	FemalesOnly: TSI / FIN	Variant
MIMAT0000426=hsa-miR-132-3p=MI0000449|17_-_1953223_1953244	0.76261	0.000313334	0.0064833	FemalesOnly: CEU / TSI	miRBase
MIMAT0000258=hsa-miR-181c-5p=MI0000271|19_+_13985539_13985559	0.756824	0.000631189	0.0099408	FemalesOnly: TSI / YRI	Variant
MIMAT0000104=hsa-miR-107=MI0000114|10_-_91352514_91352535	0.756763	0.00355318	0.0296811	FemalesOnly: CEU / TSI	Variant
MIMAT0004549=hsa-miR-148a-5p=MI0000253|7_-_25989582_25989601	0.752572	0.00106218	0.0138493	FemalesOnly: TSI / CEU	Variant
MIMAT0004911=hsa-miR-874-3p=MI0005532|5_-_136983270_136983292	0.75149	0.000559814	0.00677233	FemalesOnly: YRI / FIN	Variant
MIMAT0004559=hsa-miR-181c-3p=MI0000271|19_+_13985578_13985599	0.7513	0.00160555	0.0175575	FemalesOnly: CEU / TSI	Variant
MIMAT0000245=hsa-miR-30d-5p=MI0000255|8_-_135817164_135817183	0.751254	0.000234021	0.00528888	FemalesOnly: TSI / CEU	Variant
MIMAT0000759=hsa-miR-148b-3p=MI0000811|12_+_54731062_54731085	0.751037	1.98e-05	0.000671847	FemalesOnly: YRI / TSI	Variant
MIMAT0000425=hsa-miR-130a-3p=MI0000448|11_+_57408725_57408745	0.750723	0.00402865	0.0317229	FemalesOnly: TSI / CEU	Variant
MIMAT0004549=hsa-miR-148a-5p=MI0000253|7_-_25989580_25989602	0.74957	0.000485275	0.00483848	FemalesOnly: YRI / CEU	Variant
MIMAT0000440=hsa-miR-191-5p=MI0000465|3_-_49058105_49058127	0.747743	2.44e-05	0.000505617	FemalesOnly: CEU / GBR	miRBase
MIMAT0000510=hsa-miR-320a=MI0000542|8_-_22102489_22102509	0.746619	0.00232926	0.019259	FemalesOnly: FIN / YRI	Variant
MIMAT0000278=hsa-miR-221-3p=MI0000298|X_-_45605610_45605630	0.746553	0.00223227	0.017165	FemalesOnly: YRI / CEU	Variant
MIMAT0000245=hsa-miR-30d-5p=MI0000255|8_-_135817162_135817183	0.744706	0.000369958	0.0073774	FemalesOnly: TSI / YRI	miRBase
MIMAT0000426=hsa-miR-132-3p=MI0000449|17_-_1953224_1953244	0.741108	0.00480531	0.0307358	FemalesOnly: CEU / GBR	Variant
MIMAT0004559=hsa-miR-181c-3p=MI0000271|19_+_13985578_13985599	0.739919	0.00312435	0.029421	FemalesOnly: CEU / FIN	Variant
MIMAT0000258=hsa-miR-181c-5p=MI0000271|19_+_13985539_13985561	0.738637	2.51e-05	0.00121765	FemalesOnly: CEU / FIN	Variant
MIMAT0000253=hsa-miR-10a-5p=MI0000266|17_-_46657266_46657287	0.738257	0.00171028	0.0141411	FemalesOnly: YRI / CEU	Variant
MIMAT0000707=hsa-miR-363-3p=MI0000764|X_-_133303411_133303433	0.734266	0.000503159	0.0113714	FemalesOnly: TSI / FIN	Variant
MIMAT0000255=hsa-miR-34a-5p=MI0000268|1_-_9211793_9211815	0.732842	0.000178383	0.00275618	FemalesOnly: FIN / YRI	Variant
MIMAT0004549=hsa-miR-148a-5p=MI0000253|7_-_25989580_25989602	0.726074	0.000211041	0.00393763	FemalesOnly: FIN / CEU	Variant
MIMAT0000646=hsa-miR-155-5p=MI0000681|21_+_26946295_26946315	0.719781	2.1e-05	0.000381132	FemalesOnly: GBR / YRI	Variant
MIMAT0000245=hsa-miR-30d-5p=MI0000255|8_-_135817163_135817183	0.71946	0.00028289	0.00737691	FemalesOnly: TSI / FIN	Variant
MIMAT0000279=hsa-miR-222-3p=MI0000299|X_-_45606440_45606462	0.719333	0.00227854	0.017165	FemalesOnly: YRI / CEU	Variant
MIMAT0000258=hsa-miR-181c-5p=MI0000271|19_+_13985539_13985561	0.717503	0.000659105	0.00587991	FemalesOnly: GBR / YRI	Variant
MIMAT0000414=hsa-let-7g-5p=MI0000433|3_-_52302353_52302373	0.717338	1.83e-05	0.000365616	FemalesOnly: GBR / YRI	Variant
MIMAT0000258=hsa-miR-181c-5p=MI0000271|19_+_13985539_13985560	0.716045	2.43e-05	0.00121765	FemalesOnly: CEU / FIN	miRBase
MIMAT0002819=hsa-miR-193b-3p=MI0003137|16_+_14397874_14397894	0.715374	0.0028137	0.0257795	FemalesOnly: TSI / YRI	Variant
MIMAT0000227=hsa-miR-197-3p=MI0000239|1_+_110141562_110141583	0.708303	0.000483946	0.00468736	FemalesOnly: YRI / GBR	miRBase
MIMAT0002871=hsa-miR-500a-3p=MI0003184|X_+_49773090_49773113	0.703932	0.0026541	0.0154247	FemalesOnly: YRI / GBR	Variant
MIMAT0002871=hsa-miR-500a-3p=MI0003184|X_+_49773090_49773112	0.699886	0.000830019	0.00703441	FemalesOnly: YRI / GBR	Variant
MIMAT0000426=hsa-miR-132-3p=MI0000449|17_-_1953224_1953244	0.699778	0.00680652	0.0391087	FemalesOnly: CEU / YRI	Variant
MIMAT0000279=hsa-miR-222-3p=MI0000299|X_-_45606439_45606462	0.697887	0.000211531	0.00448181	FemalesOnly: YRI / TSI	Variant
MIMAT0000449=hsa-miR-146a-5p=MI0000477|5_+_159912379_159912399	0.697104	0.000888034	0.00940761	FemalesOnly: FIN / YRI	Variant
MIMAT0000707=hsa-miR-363-3p=MI0000764|X_-_133303411_133303433	0.696428	0.000260403	0.0032695	FemalesOnly: GBR / FIN	Variant
MIMAT0000279=hsa-miR-222-3p=MI0000299|X_-_45606441_45606462	0.696323	0.00508812	0.0454189	FemalesOnly: FIN / CEU	Variant
MIMAT0000440=hsa-miR-191-5p=MI0000465|3_-_49058104_49058127	0.692801	0.000119482	0.00149672	FemalesOnly: YRI / GBR	Variant
MIMAT0000245=hsa-miR-30d-5p=MI0000255|8_-_135817163_135817183	0.689577	0.000914308	0.012398	FemalesOnly: TSI / CEU	Variant
MIMAT0000245=hsa-miR-30d-5p=MI0000255|8_-_135817160_135817183	0.686404	4.4e-05	0.000677965	FemalesOnly: GBR / FIN	Variant
MIMAT0000077=hsa-miR-22-3p=MI0000078|17_-_1617209_1617229	0.684137	0.00165334	0.0133448	FemalesOnly: GBR / CEU	Variant
MIMAT0002174=hsa-miR-484=MI0002468|16_+_15737158_15737180	0.683378	7.58e-05	0.00116773	FemalesOnly: YRI / GBR	Variant
MIMAT0031177=hsa-miR-7974=MI0025750|19_-_11606359_11606382	0.683059	0.000589032	0.0099408	FemalesOnly: YRI / TSI	miRBase
MIMAT0000279=hsa-miR-222-3p=MI0000299|X_-_45606440_45606462	0.681905	0.0013704	0.016066	FemalesOnly: FIN / CEU	Variant
MIMAT0000759=hsa-miR-148b-3p=MI0000811|12_+_54731062_54731085	0.677455	0.000542791	0.00613354	FemalesOnly: FIN / GBR	Variant
MIMAT0000278=hsa-miR-221-3p=MI0000298|X_-_45605610_45605630	0.676084	0.000220693	0.00393763	FemalesOnly: FIN / CEU	Variant
MIMAT0002174=hsa-miR-484=MI0002468|16_+_15737158_15737179	0.676003	9.33e-05	0.00135037	FemalesOnly: YRI / GBR	miRBase
MIMAT0000278=hsa-miR-221-3p=MI0000298|X_-_45605609_45605630	0.674256	0.00189918	0.0146323	FemalesOnly: GBR / CEU	Variant
MIMAT0000646=hsa-miR-155-5p=MI0000681|21_+_26946295_26946315	0.671653	4.07e-06	0.000229849	FemalesOnly: TSI / YRI	Variant
MIMAT0002174=hsa-miR-484=MI0002468|16_+_15737158_15737179	0.669881	0.00238088	0.02242	FemalesOnly: YRI / TSI	miRBase
MIMAT0004549=hsa-miR-148a-5p=MI0000253|7_-_25989580_25989601	0.669504	1.27e-08	4.3e-06	FemalesOnly: FIN / CEU	miRBase
MIMAT0000076=hsa-miR-21-5p=MI0000077|17_+_57918634_57918653	0.665905	0.00174746	0.0179511	FemalesOnly: TSI / CEU	Variant
MIMAT0000245=hsa-miR-30d-5p=MI0000255|8_-_135817162_135817183	0.66298	0.00267687	0.0251597	FemalesOnly: TSI / CEU	miRBase
MIMAT0000253=hsa-miR-10a-5p=MI0000266|17_-_46657266_46657287	0.650443	0.00829705	0.0484948	FemalesOnly: GBR / CEU	Variant
MIMAT0000449=hsa-miR-146a-5p=MI0000477|5_+_159912379_159912400	0.649865	0.00279803	0.0206203	FemalesOnly: CEU / YRI	miRBase
MIMAT0004911=hsa-miR-874-3p=MI0005532|5_-_136983270_136983292	0.649656	0.0059694	0.0285018	FemalesOnly: YRI / GBR	Variant
MIMAT0000425=hsa-miR-130a-3p=MI0000448|11_+_57408725_57408745	0.649143	0.00302547	0.0209313	FemalesOnly: GBR / CEU	Variant
MIMAT0000065=hsa-let-7d-5p=MI0000065|9_+_96941123_96941143	0.646496	0.00675628	0.0391087	FemalesOnly: CEU / YRI	Variant
MIMAT0000440=hsa-miR-191-5p=MI0000465|3_-_49058105_49058127	0.646235	9.06e-06	0.000255855	FemalesOnly: YRI / GBR	miRBase
MIMAT0000076=hsa-miR-21-5p=MI0000077|17_+_57918634_57918655	0.645696	0.00157804	0.0175575	FemalesOnly: TSI / CEU	miRBase
MIMAT0000419=hsa-miR-27b-3p=MI0000440|9_+_97847787_97847807	0.644739	0.00131285	0.010855	FemalesOnly: CEU / GBR	miRBase
MIMAT0003218=hsa-miR-92b-3p=MI0003560|1_+_155165028_155165049	0.644328	0.00219704	0.018562	FemalesOnly: FIN / GBR	miRBase
MIMAT0000258=hsa-miR-181c-5p=MI0000271|19_+_13985539_13985559	0.643099	0.00222155	0.0242772	FemalesOnly: CEU / FIN	Variant
MIMAT0000245=hsa-miR-30d-5p=MI0000255|8_-_135817162_135817183	0.642704	0.000124069	0.00382359	FemalesOnly: TSI / FIN	miRBase
MIMAT0000449=hsa-miR-146a-5p=MI0000477|5_+_159912379_159912399	0.642182	0.0015241	0.010764	FemalesOnly: GBR / YRI	Variant
MIMAT0000243=hsa-miR-148a-3p=MI0000253|7_-_25989542_25989563	0.639868	0.00251861	0.025873	FemalesOnly: FIN / CEU	miRBase
MIMAT0000278=hsa-miR-221-3p=MI0000298|X_-_45605609_45605630	0.638556	0.000256893	0.00435434	FemalesOnly: FIN / CEU	Variant
MIMAT0000449=hsa-miR-146a-5p=MI0000477|5_+_159912379_159912399	0.637267	9.24e-05	0.00240834	FemalesOnly: TSI / YRI	Variant
MIMAT0000440=hsa-miR-191-5p=MI0000465|3_-_49058105_49058126	0.636429	0.000898208	0.00845813	FemalesOnly: CEU / GBR	Variant
MIMAT0000693=hsa-miR-30e-3p=MI0000749|1_+_41220085_41220106	0.635127	0.00879675	0.038232	FemalesOnly: YRI / GBR	miRBase
MIMAT0000772=hsa-miR-345-5p=MI0000825|14_+_100774213_100774233	0.632875	0.00280558	0.0251597	FemalesOnly: CEU / TSI	Variant
MIMAT0000243=hsa-miR-148a-3p=MI0000253|7_-_25989541_25989563	0.628931	0.00367596	0.0296702	FemalesOnly: FIN / GBR	Variant
MIMAT0002819=hsa-miR-193b-3p=MI0003137|16_+_14397874_14397896	0.625557	0.00123428	0.0123065	FemalesOnly: FIN / GBR	Variant
MIMAT0000419=hsa-miR-27b-3p=MI0000440|9_+_97847787_97847807	0.623786	0.0006551	0.0105752	FemalesOnly: CEU / TSI	miRBase
MIMAT0000420=hsa-miR-30b-5p=MI0000441|8_-_135812813_135812834	0.623663	0.00102674	0.0204744	FemalesOnly: TSI / FIN	miRBase
MIMAT0000259=hsa-miR-182-5p=MI0000272|7_-_129410285_129410310	0.621715	0.000433571	0.00432296	FemalesOnly: YRI / GBR	Variant
MIMAT0000076=hsa-miR-21-5p=MI0000077|17_+_57918634_57918655	0.620956	0.0061034	0.0369474	FemalesOnly: GBR / CEU	miRBase
MIMAT0000440=hsa-miR-191-5p=MI0000465|3_-_49058104_49058127	0.616973	0.000225621	0.00528888	FemalesOnly: CEU / TSI	Variant
MIMAT0004494=hsa-miR-21-3p=MI0000077|17_+_57918672_57918693	0.607516	0.00371745	0.0252043	FemalesOnly: YRI / CEU	Variant
MIMAT0000414=hsa-let-7g-5p=MI0000433|3_-_52302353_52302373	0.606364	0.000211303	0.00448181	FemalesOnly: TSI / YRI	Variant
MIMAT0002871=hsa-miR-500a-3p=MI0003184|X_+_49773090_49773113	0.605371	0.00621094	0.0369387	FemalesOnly: YRI / FIN	Variant
MIMAT0004484=hsa-let-7d-3p=MI0000065|9_+_96941177_96941198	0.60507	0.00458832	0.0232155	FemalesOnly: YRI / GBR	miRBase
MIMAT0003218=hsa-miR-92b-3p=MI0003560|1_+_155165028_155165047	0.602338	0.000235031	0.00265585	FemalesOnly: YRI / GBR	Variant
MIMAT0000253=hsa-miR-10a-5p=MI0000266|17_-_46657268_46657288	0.602294	0.00651749	0.0391087	FemalesOnly: YRI / CEU	Variant
MIMAT0000419=hsa-miR-27b-3p=MI0000440|9_+_97847787_97847807	0.598281	0.000909196	0.00733851	FemalesOnly: YRI / GBR	miRBase
MIMAT0000279=hsa-miR-222-3p=MI0000299|X_-_45606439_45606462	0.596624	0.000102611	0.00139141	FemalesOnly: YRI / GBR	Variant
MIMAT0004549=hsa-miR-148a-5p=MI0000253|7_-_25989580_25989601	0.592419	0.000145538	0.00197349	FemalesOnly: FIN / GBR	miRBase
MIMAT0000772=hsa-miR-345-5p=MI0000825|14_+_100774213_100774233	0.591822	0.00550902	0.0444656	FemalesOnly: YRI / TSI	Variant
MIMAT0004672=hsa-miR-106b-3p=MI0000734|7_-_99691627_99691648	0.591234	0.00702865	0.0397119	FemalesOnly: YRI / CEU	Variant
MIMAT0004549=hsa-miR-148a-5p=MI0000253|7_-_25989580_25989601	0.59095	0.000211792	0.0025642	FemalesOnly: YRI / CEU	miRBase
MIMAT0000086=hsa-miR-29a-3p=MI0000087|7_-_130561509_130561528	0.588515	0.000599238	0.0099408	FemalesOnly: TSI / YRI	Variant
MIMAT0000086=hsa-miR-29a-3p=MI0000087|7_-_130561510_130561528	0.588058	0.000472063	0.00762045	FemalesOnly: FIN / CEU	Variant
MIMAT0002174=hsa-miR-484=MI0002468|16_+_15737158_15737178	0.582899	0.000413283	0.00451945	FemalesOnly: YRI / CEU	Variant
MIMAT0000243=hsa-miR-148a-3p=MI0000253|7_-_25989541_25989563	0.581805	0.00119561	0.0106661	FemalesOnly: YRI / CEU	Variant
MIMAT0000255=hsa-miR-34a-5p=MI0000268|1_-_9211794_9211815	0.581307	0.00138191	0.0104104	FemalesOnly: GBR / YRI	miRBase
MIMAT0000245=hsa-miR-30d-5p=MI0000255|8_-_135817160_135817183	0.581247	0.00584516	0.0357648	FemalesOnly: YRI / FIN	Variant
MIMAT0000245=hsa-miR-30d-5p=MI0000255|8_-_135817161_135817183	0.579124	0.000574936	0.00628721	FemalesOnly: GBR / FIN	Variant
MIMAT0004549=hsa-miR-148a-5p=MI0000253|7_-_25989582_25989601	0.579092	0.00551866	0.034015	FemalesOnly: YRI / CEU	Variant
MIMAT0000245=hsa-miR-30d-5p=MI0000255|8_-_135817161_135817183	0.578011	0.0018385	0.0119819	FemalesOnly: GBR / YRI	Variant
MIMAT0000245=hsa-miR-30d-5p=MI0000255|8_-_135817160_135817183	0.577796	0.000157091	0.00213015	FemalesOnly: GBR / CEU	Variant
MIMAT0000449=hsa-miR-146a-5p=MI0000477|5_+_159912379_159912402	0.577373	0.00126249	0.0124829	FemalesOnly: FIN / YRI	Variant
MIMAT0000415=hsa-let-7i-5p=MI0000434|12_+_62997471_62997491	0.576865	0.00320845	0.0172817	FemalesOnly: GBR / YRI	Variant
MIMAT0003886=hsa-miR-769-5p=MI0003834|19_+_46522219_46522240	0.576223	0.010233	0.0439114	FemalesOnly: YRI / GBR	miRBase
MIMAT0000077=hsa-miR-22-3p=MI0000078|17_-_1617209_1617229	0.575817	0.000886686	0.0120235	FemalesOnly: FIN / CEU	Variant
MIMAT0000432=hsa-miR-141-3p=MI0000457|12_+_7073318_7073338	0.572581	0.00170187	0.0262243	FemalesOnly: TSI / FIN	Variant
MIMAT0000086=hsa-miR-29a-3p=MI0000087|7_-_130561509_130561528	0.569031	0.000276194	0.00385769	FemalesOnly: FIN / YRI	Variant
MIMAT0000245=hsa-miR-30d-5p=MI0000255|8_-_135817160_135817183	0.568635	0.00133763	0.0251921	FemalesOnly: TSI / FIN	Variant
MIMAT0000243=hsa-miR-148a-3p=MI0000253|7_-_25989543_25989563	0.568626	0.00295765	0.0213329	FemalesOnly: YRI / CEU	Variant
MIMAT0000510=hsa-miR-320a=MI0000542|8_-_22102486_22102509	0.567557	0.00469402	0.0324749	FemalesOnly: FIN / YRI	Variant
MIMAT0000414=hsa-let-7g-5p=MI0000433|3_-_52302351_52302373	0.567323	0.000579344	0.00677233	FemalesOnly: FIN / YRI	Variant
MIMAT0000227=hsa-miR-197-3p=MI0000239|1_+_110141562_110141583	0.565473	0.00203017	0.020388	FemalesOnly: YRI / TSI	miRBase
MIMAT0000243=hsa-miR-148a-3p=MI0000253|7_-_25989540_25989563	0.564235	0.000301864	0.00352868	FemalesOnly: YRI / CEU	Variant
MIMAT0000419=hsa-miR-27b-3p=MI0000440|9_+_97847787_97847807	0.56423	0.000746335	0.0099408	FemalesOnly: YRI / TSI	miRBase
MIMAT0000646=hsa-miR-155-5p=MI0000681|21_+_26946295_26946316	0.562282	0.000883421	0.00730439	FemalesOnly: GBR / YRI	Variant
MIMAT0000253=hsa-miR-10a-5p=MI0000266|17_-_46657266_46657288	0.558737	0.00926088	0.0498323	FemalesOnly: YRI / CEU	miRBase
MIMAT0000258=hsa-miR-181c-5p=MI0000271|19_+_13985539_13985561	0.557246	0.00129081	0.015628	FemalesOnly: CEU / TSI	Variant
MIMAT0000065=hsa-let-7d-5p=MI0000065|9_+_96941123_96941143	0.556328	0.0127517	0.0496876	FemalesOnly: GBR / YRI	Variant
MIMAT0000646=hsa-miR-155-5p=MI0000681|21_+_26946295_26946316	0.552236	0.000217747	0.0032094	FemalesOnly: FIN / YRI	Variant
MIMAT0002871=hsa-miR-500a-3p=MI0003184|X_+_49773090_49773112	0.548605	0.00141896	0.0130007	FemalesOnly: YRI / FIN	Variant
MIMAT0000433=hsa-miR-142-5p=MI0000458|17_-_56408645_56408666	0.547563	0.000422273	0.0079528	FemalesOnly: YRI / TSI	Variant
MIMAT0000414=hsa-let-7g-5p=MI0000433|3_-_52302351_52302373	0.542832	0.00436138	0.0282639	FemalesOnly: CEU / YRI	Variant
MIMAT0000449=hsa-miR-146a-5p=MI0000477|5_+_159912379_159912401	0.542828	0.00111396	0.0114434	FemalesOnly: FIN / YRI	Variant
MIMAT0000414=hsa-let-7g-5p=MI0000433|3_-_52302353_52302373	0.542264	0.000859961	0.00940408	FemalesOnly: FIN / YRI	Variant
MIMAT0004702=hsa-miR-339-3p=MI0000815|7_-_1062593_1062613	0.542218	0.00409265	0.031532	FemalesOnly: GBR / FIN	Variant
MIMAT0003393=hsa-miR-425-5p=MI0001448|3_-_49057630_49057654	0.538995	0.00637676	0.0480383	FemalesOnly: YRI / TSI	Variant
MIMAT0000433=hsa-miR-142-5p=MI0000458|17_-_56408645_56408666	0.536044	0.000346437	0.00451701	FemalesOnly: YRI / FIN	Variant
MIMAT0000255=hsa-miR-34a-5p=MI0000268|1_-_9211793_9211815	0.534253	0.00162723	0.0109178	FemalesOnly: GBR / YRI	Variant
MIMAT0000267=hsa-miR-210-3p=MI0000286|11_-_568114_568133	0.533924	0.00216207	0.018562	FemalesOnly: GBR / FIN	Variant
MIMAT0000646=hsa-miR-155-5p=MI0000681|21_+_26946295_26946315	0.532065	7.73e-05	0.00131077	FemalesOnly: FIN / YRI	Variant
MIMAT0000086=hsa-miR-29a-3p=MI0000087|7_-_130561509_130561528	0.529551	0.00261983	0.0154247	FemalesOnly: GBR / YRI	Variant
MIMAT0002174=hsa-miR-484=MI0002468|16_+_15737158_15737178	0.526577	0.00172908	0.0154252	FemalesOnly: YRI / FIN	Variant
MIMAT0000440=hsa-miR-191-5p=MI0000465|3_-_49058105_49058126	0.522694	0.000118916	0.00149672	FemalesOnly: YRI / GBR	Variant
MIMAT0000243=hsa-miR-148a-3p=MI0000253|7_-_25989542_25989563	0.521812	0.00170628	0.0179511	FemalesOnly: TSI / CEU	miRBase
MIMAT0031177=hsa-miR-7974=MI0025750|19_-_11606359_11606382	0.520248	0.0014123	0.0119692	FemalesOnly: YRI / CEU	miRBase
MIMAT0000081=hsa-miR-25-3p=MI0000082|7_-_99691196_99691215	0.518347	0.00745539	0.0443399	FemalesOnly: GBR / CEU	Variant
MIMAT0000243=hsa-miR-148a-3p=MI0000253|7_-_25989542_25989563	0.51784	0.00316914	0.022382	FemalesOnly: YRI / CEU	miRBase
MIMAT0000245=hsa-miR-30d-5p=MI0000255|8_-_135817161_135817183	0.517622	0.00110972	0.00964602	FemalesOnly: GBR / CEU	Variant
MIMAT0000227=hsa-miR-197-3p=MI0000239|1_+_110141562_110141583	0.512757	0.00710267	0.0401301	FemalesOnly: YRI / FIN	miRBase
MIMAT0000440=hsa-miR-191-5p=MI0000465|3_-_49058105_49058127	0.505664	0.00282026	0.0251597	FemalesOnly: CEU / TSI	miRBase
MIMAT0000243=hsa-miR-148a-3p=MI0000253|7_-_25989540_25989563	0.504309	0.000608916	0.00936447	FemalesOnly: FIN / CEU	Variant
MIMAT0000258=hsa-miR-181c-5p=MI0000271|19_+_13985539_13985560	0.503367	0.00122498	0.0153803	FemalesOnly: CEU / TSI	miRBase
MIMAT0000646=hsa-miR-155-5p=MI0000681|21_+_26946295_26946316	0.500923	0.00152001	0.0177684	FemalesOnly: TSI / YRI	Variant
MIMAT0000075=hsa-miR-20a-5p=MI0000076|13_+_92003326_92003349	0.495092	0.00133568	0.0116102	FemalesOnly: CEU / YRI	Variant
MIMAT0000243=hsa-miR-148a-3p=MI0000253|7_-_25989543_25989563	0.49508	0.00196514	0.020388	FemalesOnly: TSI / YRI	Variant
MIMAT0000259=hsa-miR-182-5p=MI0000272|7_-_129410285_129410310	0.483466	0.00337341	0.0233385	FemalesOnly: YRI / CEU	Variant
MIMAT0000510=hsa-miR-320a=MI0000542|8_-_22102487_22102509	0.477796	0.00427103	0.0301641	FemalesOnly: FIN / YRI	Variant
MIMAT0003886=hsa-miR-769-5p=MI0003834|19_+_46522219_46522240	0.477274	0.00578083	0.0455745	FemalesOnly: YRI / TSI	miRBase
MIMAT0000440=hsa-miR-191-5p=MI0000465|3_-_49058104_49058127	0.476337	0.00182847	0.0269501	FemalesOnly: FIN / TSI	Variant
MIMAT0002871=hsa-miR-500a-3p=MI0003184|X_+_49773090_49773112	0.474083	0.00624683	0.0480383	FemalesOnly: YRI / TSI	Variant
MIMAT0000076=hsa-miR-21-5p=MI0000077|17_+_57918634_57918655	0.47215	0.00159617	0.0180367	FemalesOnly: TSI / YRI	miRBase
MIMAT0000086=hsa-miR-29a-3p=MI0000087|7_-_130561509_130561528	0.469789	0.00528068	0.0380883	FemalesOnly: TSI / CEU	Variant
MIMAT0000075=hsa-miR-20a-5p=MI0000076|13_+_92003326_92003348	0.467388	0.00234003	0.02242	FemalesOnly: TSI / YRI	miRBase
MIMAT0000759=hsa-miR-148b-3p=MI0000811|12_+_54731062_54731083	0.466465	0.00273004	0.0154247	FemalesOnly: YRI / GBR	miRBase
MIMAT0000086=hsa-miR-29a-3p=MI0000087|7_-_130561509_130561528	0.464255	0.00229165	0.0242772	FemalesOnly: FIN / CEU	Variant
MIMAT0000243=hsa-miR-148a-3p=MI0000253|7_-_25989542_25989563	0.46265	0.00652634	0.0302029	FemalesOnly: YRI / GBR	miRBase
MIMAT0000245=hsa-miR-30d-5p=MI0000255|8_-_135817160_135817183	0.459352	0.00759051	0.0415029	FemalesOnly: YRI / CEU	Variant
MIMAT0004748=hsa-miR-423-5p=MI0001445|17_+_28444113_28444136	0.454628	0.00128063	0.00986665	FemalesOnly: YRI / GBR	Variant
MIMAT0000753=hsa-miR-342-3p=MI0000805|14_+_100576052_100576075	0.451083	0.00267301	0.0210733	FemalesOnly: YRI / FIN	Variant
MIMAT0004702=hsa-miR-339-3p=MI0000815|7_-_1062592_1062613	0.451054	0.00381991	0.0301151	FemalesOnly: GBR / FIN	Variant
MIMAT0001340=hsa-miR-423-3p=MI0001445|17_+_28444149_28444171	0.447202	0.0107254	0.044888	FemalesOnly: YRI / GBR	miRBase
MIMAT0004549=hsa-miR-148a-5p=MI0000253|7_-_25989580_25989601	0.443532	0.000142113	0.00370586	FemalesOnly: TSI / CEU	miRBase
MIMAT0000419=hsa-miR-27b-3p=MI0000440|9_+_97847787_97847806	0.434969	0.00358975	0.0296811	FemalesOnly: CEU / TSI	Variant
MIMAT0000449=hsa-miR-146a-5p=MI0000477|5_+_159912379_159912401	0.434873	0.00344631	0.0299564	FemalesOnly: TSI / YRI	Variant
MIMAT0003218=hsa-miR-92b-3p=MI0003560|1_+_155165028_155165047	0.428939	0.00241178	0.0194665	FemalesOnly: YRI / FIN	Variant
MIMAT0000076=hsa-miR-21-5p=MI0000077|17_+_57918634_57918655	0.427419	0.000501088	0.00470025	FemalesOnly: GBR / YRI	miRBase
MIMAT0000243=hsa-miR-148a-3p=MI0000253|7_-_25989541_25989563	0.42304	0.000942493	0.0122887	FemalesOnly: FIN / CEU	Variant
MIMAT0000259=hsa-miR-182-5p=MI0000272|7_-_129410287_129410310	0.399229	0.00434773	0.0223315	FemalesOnly: YRI / GBR	miRBase
MIMAT0000093=hsa-miR-93-5p=MI0000095|7_-_99691440_99691460	0.395705	0.00518197	0.0254593	FemalesOnly: GBR / YRI	Variant
MIMAT0003218=hsa-miR-92b-3p=MI0003560|1_+_155165028_155165049	0.387348	0.00391474	0.0331774	FemalesOnly: YRI / TSI	miRBase
MIMAT0000075=hsa-miR-20a-5p=MI0000076|13_+_92003326_92003348	0.386361	0.00392335	0.0204618	FemalesOnly: GBR / YRI	miRBase
MIMAT0000449=hsa-miR-146a-5p=MI0000477|5_+_159912379_159912401	0.379891	0.00706084	0.031915	FemalesOnly: GBR / YRI	Variant
MIMAT0000075=hsa-miR-20a-5p=MI0000076|13_+_92003326_92003348	0.374866	0.00726406	0.0403691	FemalesOnly: CEU / YRI	miRBase
MIMAT0000096=hsa-miR-98-5p=MI0000100|X_-_53583260_53583281	0.368371	0.00336821	0.0219582	FemalesOnly: CEU / GBR	miRBase
MIMAT0000456=hsa-miR-186-5p=MI0000483|1_-_71533365_71533385	0.366105	0.00380847	0.0307398	FemalesOnly: TSI / CEU	Variant
MIMAT0000075=hsa-miR-20a-5p=MI0000076|13_+_92003326_92003349	0.356856	0.0117456	0.0468443	FemalesOnly: GBR / YRI	Variant
MIMAT0000433=hsa-miR-142-5p=MI0000458|17_-_56408647_56408666	0.354549	0.0115156	0.0464738	FemalesOnly: GBR / YRI	Variant
MIMAT0000646=hsa-miR-155-5p=MI0000681|21_+_26946295_26946317	0.351723	0.00292106	0.0220053	FemalesOnly: FIN / YRI	miRBase
MIMAT0003218=hsa-miR-92b-3p=MI0003560|1_+_155165028_155165049	0.346486	0.00508213	0.0337812	FemalesOnly: YRI / FIN	miRBase
MIMAT0000092=hsa-miR-92a-3p=MI0000093|13_+_92003615_92003637	0.342649	0.00465301	0.0292106	FemalesOnly: YRI / CEU	Variant
MIMAT0000440=hsa-miR-191-5p=MI0000465|3_-_49058105_49058127	0.247225	0.00576117	0.0357648	FemalesOnly: YRI / FIN	miRBase
MIMAT0000092=hsa-miR-92a-3p=MI0000093|13_+_92003616_92003637	0.238622	0.00732475	0.0324501	FemalesOnly: YRI / GBR	Variant
MIMAT0000092=hsa-miR-92a-3p=MI0000093|13_+_92003616_92003637	-0.238622	0.00732475	0.0324501	FemalesOnly: GBR / YRI	Variant
MIMAT0000440=hsa-miR-191-5p=MI0000465|3_-_49058105_49058127	-0.247225	0.00576117	0.0357648	FemalesOnly: FIN / YRI	miRBase
MIMAT0000092=hsa-miR-92a-3p=MI0000093|13_+_92003615_92003637	-0.342649	0.00465301	0.0292106	FemalesOnly: CEU / YRI	Variant
MIMAT0003218=hsa-miR-92b-3p=MI0003560|1_+_155165028_155165049	-0.346486	0.00508213	0.0337812	FemalesOnly: FIN / YRI	miRBase
MIMAT0000646=hsa-miR-155-5p=MI0000681|21_+_26946295_26946317	-0.351723	0.00292106	0.0220053	FemalesOnly: YRI / FIN	miRBase
MIMAT0000433=hsa-miR-142-5p=MI0000458|17_-_56408647_56408666	-0.354549	0.0115156	0.0464738	FemalesOnly: YRI / GBR	Variant
MIMAT0000075=hsa-miR-20a-5p=MI0000076|13_+_92003326_92003349	-0.356856	0.0117456	0.0468443	FemalesOnly: YRI / GBR	Variant
MIMAT0000456=hsa-miR-186-5p=MI0000483|1_-_71533365_71533385	-0.366105	0.00380847	0.0307398	FemalesOnly: CEU / TSI	Variant
MIMAT0000096=hsa-miR-98-5p=MI0000100|X_-_53583260_53583281	-0.368371	0.00336821	0.0219582	FemalesOnly: GBR / CEU	miRBase
MIMAT0000075=hsa-miR-20a-5p=MI0000076|13_+_92003326_92003348	-0.374866	0.00726406	0.0403691	FemalesOnly: YRI / CEU	miRBase
MIMAT0000449=hsa-miR-146a-5p=MI0000477|5_+_159912379_159912401	-0.379891	0.00706084	0.031915	FemalesOnly: YRI / GBR	Variant
MIMAT0000075=hsa-miR-20a-5p=MI0000076|13_+_92003326_92003348	-0.386361	0.00392335	0.0204618	FemalesOnly: YRI / GBR	miRBase
MIMAT0003218=hsa-miR-92b-3p=MI0003560|1_+_155165028_155165049	-0.387348	0.00391474	0.0331774	FemalesOnly: TSI / YRI	miRBase
MIMAT0000093=hsa-miR-93-5p=MI0000095|7_-_99691440_99691460	-0.395705	0.00518197	0.0254593	FemalesOnly: YRI / GBR	Variant
MIMAT0000259=hsa-miR-182-5p=MI0000272|7_-_129410287_129410310	-0.399229	0.00434773	0.0223315	FemalesOnly: GBR / YRI	miRBase
MIMAT0000243=hsa-miR-148a-3p=MI0000253|7_-_25989541_25989563	-0.42304	0.000942493	0.0122887	FemalesOnly: CEU / FIN	Variant
MIMAT0000076=hsa-miR-21-5p=MI0000077|17_+_57918634_57918655	-0.427419	0.000501088	0.00470025	FemalesOnly: YRI / GBR	miRBase
MIMAT0003218=hsa-miR-92b-3p=MI0003560|1_+_155165028_155165047	-0.428939	0.00241178	0.0194665	FemalesOnly: FIN / YRI	Variant
MIMAT0000449=hsa-miR-146a-5p=MI0000477|5_+_159912379_159912401	-0.434873	0.00344631	0.0299564	FemalesOnly: YRI / TSI	Variant
MIMAT0000419=hsa-miR-27b-3p=MI0000440|9_+_97847787_97847806	-0.434969	0.00358975	0.0296811	FemalesOnly: TSI / CEU	Variant
MIMAT0004549=hsa-miR-148a-5p=MI0000253|7_-_25989580_25989601	-0.443532	0.000142113	0.00370586	FemalesOnly: CEU / TSI	miRBase
MIMAT0001340=hsa-miR-423-3p=MI0001445|17_+_28444149_28444171	-0.447202	0.0107254	0.044888	FemalesOnly: GBR / YRI	miRBase
MIMAT0004702=hsa-miR-339-3p=MI0000815|7_-_1062592_1062613	-0.451054	0.00381991	0.0301151	FemalesOnly: FIN / GBR	Variant
MIMAT0000753=hsa-miR-342-3p=MI0000805|14_+_100576052_100576075	-0.451083	0.00267301	0.0210733	FemalesOnly: FIN / YRI	Variant
MIMAT0004748=hsa-miR-423-5p=MI0001445|17_+_28444113_28444136	-0.454628	0.00128063	0.00986665	FemalesOnly: GBR / YRI	Variant
MIMAT0000245=hsa-miR-30d-5p=MI0000255|8_-_135817160_135817183	-0.459352	0.00759051	0.0415029	FemalesOnly: CEU / YRI	Variant
MIMAT0000243=hsa-miR-148a-3p=MI0000253|7_-_25989542_25989563	-0.46265	0.00652634	0.0302029	FemalesOnly: GBR / YRI	miRBase
MIMAT0000086=hsa-miR-29a-3p=MI0000087|7_-_130561509_130561528	-0.464255	0.00229165	0.0242772	FemalesOnly: CEU / FIN	Variant
MIMAT0000759=hsa-miR-148b-3p=MI0000811|12_+_54731062_54731083	-0.466465	0.00273004	0.0154247	FemalesOnly: GBR / YRI	miRBase
MIMAT0000075=hsa-miR-20a-5p=MI0000076|13_+_92003326_92003348	-0.467388	0.00234003	0.02242	FemalesOnly: YRI / TSI	miRBase
MIMAT0000086=hsa-miR-29a-3p=MI0000087|7_-_130561509_130561528	-0.469789	0.00528068	0.0380883	FemalesOnly: CEU / TSI	Variant
MIMAT0000076=hsa-miR-21-5p=MI0000077|17_+_57918634_57918655	-0.47215	0.00159617	0.0180367	FemalesOnly: YRI / TSI	miRBase
MIMAT0002871=hsa-miR-500a-3p=MI0003184|X_+_49773090_49773112	-0.474083	0.00624683	0.0480383	FemalesOnly: TSI / YRI	Variant
MIMAT0000440=hsa-miR-191-5p=MI0000465|3_-_49058104_49058127	-0.476337	0.00182847	0.0269501	FemalesOnly: TSI / FIN	Variant
MIMAT0003886=hsa-miR-769-5p=MI0003834|19_+_46522219_46522240	-0.477274	0.00578083	0.0455745	FemalesOnly: TSI / YRI	miRBase
MIMAT0000510=hsa-miR-320a=MI0000542|8_-_22102487_22102509	-0.477796	0.00427103	0.0301641	FemalesOnly: YRI / FIN	Variant
MIMAT0000259=hsa-miR-182-5p=MI0000272|7_-_129410285_129410310	-0.483466	0.00337341	0.0233385	FemalesOnly: CEU / YRI	Variant
MIMAT0000243=hsa-miR-148a-3p=MI0000253|7_-_25989543_25989563	-0.49508	0.00196514	0.020388	FemalesOnly: YRI / TSI	Variant
MIMAT0000075=hsa-miR-20a-5p=MI0000076|13_+_92003326_92003349	-0.495092	0.00133568	0.0116102	FemalesOnly: YRI / CEU	Variant
MIMAT0000646=hsa-miR-155-5p=MI0000681|21_+_26946295_26946316	-0.500923	0.00152001	0.0177684	FemalesOnly: YRI / TSI	Variant
MIMAT0000258=hsa-miR-181c-5p=MI0000271|19_+_13985539_13985560	-0.503367	0.00122498	0.0153803	FemalesOnly: TSI / CEU	miRBase
MIMAT0000243=hsa-miR-148a-3p=MI0000253|7_-_25989540_25989563	-0.504309	0.000608916	0.00936447	FemalesOnly: CEU / FIN	Variant
MIMAT0000440=hsa-miR-191-5p=MI0000465|3_-_49058105_49058127	-0.505664	0.00282026	0.0251597	FemalesOnly: TSI / CEU	miRBase
MIMAT0000227=hsa-miR-197-3p=MI0000239|1_+_110141562_110141583	-0.512757	0.00710267	0.0401301	FemalesOnly: FIN / YRI	miRBase
MIMAT0000245=hsa-miR-30d-5p=MI0000255|8_-_135817161_135817183	-0.517622	0.00110972	0.00964602	FemalesOnly: CEU / GBR	Variant
MIMAT0000243=hsa-miR-148a-3p=MI0000253|7_-_25989542_25989563	-0.51784	0.00316914	0.022382	FemalesOnly: CEU / YRI	miRBase
MIMAT0000081=hsa-miR-25-3p=MI0000082|7_-_99691196_99691215	-0.518347	0.00745539	0.0443399	FemalesOnly: CEU / GBR	Variant
MIMAT0031177=hsa-miR-7974=MI0025750|19_-_11606359_11606382	-0.520248	0.0014123	0.0119692	FemalesOnly: CEU / YRI	miRBase
MIMAT0000243=hsa-miR-148a-3p=MI0000253|7_-_25989542_25989563	-0.521812	0.00170628	0.0179511	FemalesOnly: CEU / TSI	miRBase
MIMAT0000440=hsa-miR-191-5p=MI0000465|3_-_49058105_49058126	-0.522694	0.000118916	0.00149672	FemalesOnly: GBR / YRI	Variant
MIMAT0002174=hsa-miR-484=MI0002468|16_+_15737158_15737178	-0.526577	0.00172908	0.0154252	FemalesOnly: FIN / YRI	Variant
MIMAT0000086=hsa-miR-29a-3p=MI0000087|7_-_130561509_130561528	-0.529551	0.00261983	0.0154247	FemalesOnly: YRI / GBR	Variant
MIMAT0000646=hsa-miR-155-5p=MI0000681|21_+_26946295_26946315	-0.532065	7.73e-05	0.00131077	FemalesOnly: YRI / FIN	Variant
MIMAT0000267=hsa-miR-210-3p=MI0000286|11_-_568114_568133	-0.533924	0.00216207	0.018562	FemalesOnly: FIN / GBR	Variant
MIMAT0000255=hsa-miR-34a-5p=MI0000268|1_-_9211793_9211815	-0.534253	0.00162723	0.0109178	FemalesOnly: YRI / GBR	Variant
MIMAT0000433=hsa-miR-142-5p=MI0000458|17_-_56408645_56408666	-0.536044	0.000346437	0.00451701	FemalesOnly: FIN / YRI	Variant
MIMAT0003393=hsa-miR-425-5p=MI0001448|3_-_49057630_49057654	-0.538995	0.00637676	0.0480383	FemalesOnly: TSI / YRI	Variant
MIMAT0004702=hsa-miR-339-3p=MI0000815|7_-_1062593_1062613	-0.542218	0.00409265	0.031532	FemalesOnly: FIN / GBR	Variant
MIMAT0000414=hsa-let-7g-5p=MI0000433|3_-_52302353_52302373	-0.542264	0.000859961	0.00940408	FemalesOnly: YRI / FIN	Variant
MIMAT0000449=hsa-miR-146a-5p=MI0000477|5_+_159912379_159912401	-0.542828	0.00111396	0.0114434	FemalesOnly: YRI / FIN	Variant
MIMAT0000414=hsa-let-7g-5p=MI0000433|3_-_52302351_52302373	-0.542832	0.00436138	0.0282639	FemalesOnly: YRI / CEU	Variant
MIMAT0000433=hsa-miR-142-5p=MI0000458|17_-_56408645_56408666	-0.547563	0.000422273	0.0079528	FemalesOnly: TSI / YRI	Variant
MIMAT0002871=hsa-miR-500a-3p=MI0003184|X_+_49773090_49773112	-0.548605	0.00141896	0.0130007	FemalesOnly: FIN / YRI	Variant
MIMAT0000646=hsa-miR-155-5p=MI0000681|21_+_26946295_26946316	-0.552236	0.000217747	0.0032094	FemalesOnly: YRI / FIN	Variant
MIMAT0000065=hsa-let-7d-5p=MI0000065|9_+_96941123_96941143	-0.556328	0.0127517	0.0496876	FemalesOnly: YRI / GBR	Variant
MIMAT0000258=hsa-miR-181c-5p=MI0000271|19_+_13985539_13985561	-0.557246	0.00129081	0.015628	FemalesOnly: TSI / CEU	Variant
MIMAT0000253=hsa-miR-10a-5p=MI0000266|17_-_46657266_46657288	-0.558737	0.00926088	0.0498323	FemalesOnly: CEU / YRI	miRBase
MIMAT0000646=hsa-miR-155-5p=MI0000681|21_+_26946295_26946316	-0.562282	0.000883421	0.00730439	FemalesOnly: YRI / GBR	Variant
MIMAT0000419=hsa-miR-27b-3p=MI0000440|9_+_97847787_97847807	-0.56423	0.000746335	0.0099408	FemalesOnly: TSI / YRI	miRBase
MIMAT0000243=hsa-miR-148a-3p=MI0000253|7_-_25989540_25989563	-0.564235	0.000301864	0.00352868	FemalesOnly: CEU / YRI	Variant
MIMAT0000227=hsa-miR-197-3p=MI0000239|1_+_110141562_110141583	-0.565473	0.00203017	0.020388	FemalesOnly: TSI / YRI	miRBase
MIMAT0000414=hsa-let-7g-5p=MI0000433|3_-_52302351_52302373	-0.567323	0.000579344	0.00677233	FemalesOnly: YRI / FIN	Variant
MIMAT0000510=hsa-miR-320a=MI0000542|8_-_22102486_22102509	-0.567557	0.00469402	0.0324749	FemalesOnly: YRI / FIN	Variant
MIMAT0000243=hsa-miR-148a-3p=MI0000253|7_-_25989543_25989563	-0.568626	0.00295765	0.0213329	FemalesOnly: CEU / YRI	Variant
MIMAT0000245=hsa-miR-30d-5p=MI0000255|8_-_135817160_135817183	-0.568635	0.00133763	0.0251921	FemalesOnly: FIN / TSI	Variant
MIMAT0000086=hsa-miR-29a-3p=MI0000087|7_-_130561509_130561528	-0.569031	0.000276194	0.00385769	FemalesOnly: YRI / FIN	Variant
MIMAT0000432=hsa-miR-141-3p=MI0000457|12_+_7073318_7073338	-0.572581	0.00170187	0.0262243	FemalesOnly: FIN / TSI	Variant
MIMAT0000077=hsa-miR-22-3p=MI0000078|17_-_1617209_1617229	-0.575817	0.000886686	0.0120235	FemalesOnly: CEU / FIN	Variant
MIMAT0003886=hsa-miR-769-5p=MI0003834|19_+_46522219_46522240	-0.576223	0.010233	0.0439114	FemalesOnly: GBR / YRI	miRBase
MIMAT0000415=hsa-let-7i-5p=MI0000434|12_+_62997471_62997491	-0.576865	0.00320845	0.0172817	FemalesOnly: YRI / GBR	Variant
MIMAT0000449=hsa-miR-146a-5p=MI0000477|5_+_159912379_159912402	-0.577373	0.00126249	0.0124829	FemalesOnly: YRI / FIN	Variant
MIMAT0000245=hsa-miR-30d-5p=MI0000255|8_-_135817160_135817183	-0.577796	0.000157091	0.00213015	FemalesOnly: CEU / GBR	Variant
MIMAT0000245=hsa-miR-30d-5p=MI0000255|8_-_135817161_135817183	-0.578011	0.0018385	0.0119819	FemalesOnly: YRI / GBR	Variant
MIMAT0004549=hsa-miR-148a-5p=MI0000253|7_-_25989582_25989601	-0.579092	0.00551866	0.034015	FemalesOnly: CEU / YRI	Variant
MIMAT0000245=hsa-miR-30d-5p=MI0000255|8_-_135817161_135817183	-0.579124	0.000574936	0.00628721	FemalesOnly: FIN / GBR	Variant
MIMAT0000245=hsa-miR-30d-5p=MI0000255|8_-_135817160_135817183	-0.581247	0.00584516	0.0357648	FemalesOnly: FIN / YRI	Variant
MIMAT0000255=hsa-miR-34a-5p=MI0000268|1_-_9211794_9211815	-0.581307	0.00138191	0.0104104	FemalesOnly: YRI / GBR	miRBase
MIMAT0000243=hsa-miR-148a-3p=MI0000253|7_-_25989541_25989563	-0.581805	0.00119561	0.0106661	FemalesOnly: CEU / YRI	Variant
MIMAT0002174=hsa-miR-484=MI0002468|16_+_15737158_15737178	-0.582899	0.000413283	0.00451945	FemalesOnly: CEU / YRI	Variant
MIMAT0000086=hsa-miR-29a-3p=MI0000087|7_-_130561510_130561528	-0.588058	0.000472063	0.00762045	FemalesOnly: CEU / FIN	Variant
MIMAT0000086=hsa-miR-29a-3p=MI0000087|7_-_130561509_130561528	-0.588515	0.000599238	0.0099408	FemalesOnly: YRI / TSI	Variant
MIMAT0004549=hsa-miR-148a-5p=MI0000253|7_-_25989580_25989601	-0.59095	0.000211792	0.0025642	FemalesOnly: CEU / YRI	miRBase
MIMAT0004672=hsa-miR-106b-3p=MI0000734|7_-_99691627_99691648	-0.591234	0.00702865	0.0397119	FemalesOnly: CEU / YRI	Variant
MIMAT0000772=hsa-miR-345-5p=MI0000825|14_+_100774213_100774233	-0.591822	0.00550902	0.0444656	FemalesOnly: TSI / YRI	Variant
MIMAT0004549=hsa-miR-148a-5p=MI0000253|7_-_25989580_25989601	-0.592419	0.000145538	0.00197349	FemalesOnly: GBR / FIN	miRBase
MIMAT0000279=hsa-miR-222-3p=MI0000299|X_-_45606439_45606462	-0.596624	0.000102611	0.00139141	FemalesOnly: GBR / YRI	Variant
MIMAT0000419=hsa-miR-27b-3p=MI0000440|9_+_97847787_97847807	-0.598281	0.000909196	0.00733851	FemalesOnly: GBR / YRI	miRBase
MIMAT0000253=hsa-miR-10a-5p=MI0000266|17_-_46657268_46657288	-0.602294	0.00651749	0.0391087	FemalesOnly: CEU / YRI	Variant
MIMAT0003218=hsa-miR-92b-3p=MI0003560|1_+_155165028_155165047	-0.602338	0.000235031	0.00265585	FemalesOnly: GBR / YRI	Variant
MIMAT0004484=hsa-let-7d-3p=MI0000065|9_+_96941177_96941198	-0.60507	0.00458832	0.0232155	FemalesOnly: GBR / YRI	miRBase
MIMAT0002871=hsa-miR-500a-3p=MI0003184|X_+_49773090_49773113	-0.605371	0.00621094	0.0369387	FemalesOnly: FIN / YRI	Variant
MIMAT0000414=hsa-let-7g-5p=MI0000433|3_-_52302353_52302373	-0.606364	0.000211303	0.00448181	FemalesOnly: YRI / TSI	Variant
MIMAT0004494=hsa-miR-21-3p=MI0000077|17_+_57918672_57918693	-0.607516	0.00371745	0.0252043	FemalesOnly: CEU / YRI	Variant
MIMAT0000440=hsa-miR-191-5p=MI0000465|3_-_49058104_49058127	-0.616973	0.000225621	0.00528888	FemalesOnly: TSI / CEU	Variant
MIMAT0000076=hsa-miR-21-5p=MI0000077|17_+_57918634_57918655	-0.620956	0.0061034	0.0369474	FemalesOnly: CEU / GBR	miRBase
MIMAT0000259=hsa-miR-182-5p=MI0000272|7_-_129410285_129410310	-0.621715	0.000433571	0.00432296	FemalesOnly: GBR / YRI	Variant
MIMAT0000420=hsa-miR-30b-5p=MI0000441|8_-_135812813_135812834	-0.623663	0.00102674	0.0204744	FemalesOnly: FIN / TSI	miRBase
MIMAT0000419=hsa-miR-27b-3p=MI0000440|9_+_97847787_97847807	-0.623786	0.0006551	0.0105752	FemalesOnly: TSI / CEU	miRBase
MIMAT0002819=hsa-miR-193b-3p=MI0003137|16_+_14397874_14397896	-0.625557	0.00123428	0.0123065	FemalesOnly: GBR / FIN	Variant
MIMAT0000243=hsa-miR-148a-3p=MI0000253|7_-_25989541_25989563	-0.628931	0.00367596	0.0296702	FemalesOnly: GBR / FIN	Variant
MIMAT0000772=hsa-miR-345-5p=MI0000825|14_+_100774213_100774233	-0.632875	0.00280558	0.0251597	FemalesOnly: TSI / CEU	Variant
MIMAT0000693=hsa-miR-30e-3p=MI0000749|1_+_41220085_41220106	-0.635127	0.00879675	0.038232	FemalesOnly: GBR / YRI	miRBase
MIMAT0000440=hsa-miR-191-5p=MI0000465|3_-_49058105_49058126	-0.636429	0.000898208	0.00845813	FemalesOnly: GBR / CEU	Variant
MIMAT0000449=hsa-miR-146a-5p=MI0000477|5_+_159912379_159912399	-0.637267	9.24e-05	0.00240834	FemalesOnly: YRI / TSI	Variant
MIMAT0000278=hsa-miR-221-3p=MI0000298|X_-_45605609_45605630	-0.638556	0.000256893	0.00435434	FemalesOnly: CEU / FIN	Variant
MIMAT0000243=hsa-miR-148a-3p=MI0000253|7_-_25989542_25989563	-0.639868	0.00251861	0.025873	FemalesOnly: CEU / FIN	miRBase
MIMAT0000449=hsa-miR-146a-5p=MI0000477|5_+_159912379_159912399	-0.642182	0.0015241	0.010764	FemalesOnly: YRI / GBR	Variant
MIMAT0000245=hsa-miR-30d-5p=MI0000255|8_-_135817162_135817183	-0.642704	0.000124069	0.00382359	FemalesOnly: FIN / TSI	miRBase
MIMAT0000258=hsa-miR-181c-5p=MI0000271|19_+_13985539_13985559	-0.643099	0.00222155	0.0242772	FemalesOnly: FIN / CEU	Variant
MIMAT0003218=hsa-miR-92b-3p=MI0003560|1_+_155165028_155165049	-0.644328	0.00219704	0.018562	FemalesOnly: GBR / FIN	miRBase
MIMAT0000419=hsa-miR-27b-3p=MI0000440|9_+_97847787_97847807	-0.644739	0.00131285	0.010855	FemalesOnly: GBR / CEU	miRBase
MIMAT0000076=hsa-miR-21-5p=MI0000077|17_+_57918634_57918655	-0.645696	0.00157804	0.0175575	FemalesOnly: CEU / TSI	miRBase
MIMAT0000440=hsa-miR-191-5p=MI0000465|3_-_49058105_49058127	-0.646235	9.06e-06	0.000255855	FemalesOnly: GBR / YRI	miRBase
MIMAT0000065=hsa-let-7d-5p=MI0000065|9_+_96941123_96941143	-0.646496	0.00675628	0.0391087	FemalesOnly: YRI / CEU	Variant
MIMAT0000425=hsa-miR-130a-3p=MI0000448|11_+_57408725_57408745	-0.649143	0.00302547	0.0209313	FemalesOnly: CEU / GBR	Variant
MIMAT0004911=hsa-miR-874-3p=MI0005532|5_-_136983270_136983292	-0.649656	0.0059694	0.0285018	FemalesOnly: GBR / YRI	Variant
MIMAT0000449=hsa-miR-146a-5p=MI0000477|5_+_159912379_159912400	-0.649865	0.00279803	0.0206203	FemalesOnly: YRI / CEU	miRBase
MIMAT0000253=hsa-miR-10a-5p=MI0000266|17_-_46657266_46657287	-0.650443	0.00829705	0.0484948	FemalesOnly: CEU / GBR	Variant
MIMAT0000245=hsa-miR-30d-5p=MI0000255|8_-_135817162_135817183	-0.66298	0.00267687	0.0251597	FemalesOnly: CEU / TSI	miRBase
MIMAT0000076=hsa-miR-21-5p=MI0000077|17_+_57918634_57918653	-0.665905	0.00174746	0.0179511	FemalesOnly: CEU / TSI	Variant
MIMAT0004549=hsa-miR-148a-5p=MI0000253|7_-_25989580_25989601	-0.669504	1.27e-08	4.3e-06	FemalesOnly: CEU / FIN	miRBase
MIMAT0002174=hsa-miR-484=MI0002468|16_+_15737158_15737179	-0.669881	0.00238088	0.02242	FemalesOnly: TSI / YRI	miRBase
MIMAT0000646=hsa-miR-155-5p=MI0000681|21_+_26946295_26946315	-0.671653	4.07e-06	0.000229849	FemalesOnly: YRI / TSI	Variant
MIMAT0000278=hsa-miR-221-3p=MI0000298|X_-_45605609_45605630	-0.674256	0.00189918	0.0146323	FemalesOnly: CEU / GBR	Variant
MIMAT0002174=hsa-miR-484=MI0002468|16_+_15737158_15737179	-0.676003	9.33e-05	0.00135037	FemalesOnly: GBR / YRI	miRBase
MIMAT0000278=hsa-miR-221-3p=MI0000298|X_-_45605610_45605630	-0.676084	0.000220693	0.00393763	FemalesOnly: CEU / FIN	Variant
MIMAT0000759=hsa-miR-148b-3p=MI0000811|12_+_54731062_54731085	-0.677455	0.000542791	0.00613354	FemalesOnly: GBR / FIN	Variant
MIMAT0000279=hsa-miR-222-3p=MI0000299|X_-_45606440_45606462	-0.681905	0.0013704	0.016066	FemalesOnly: CEU / FIN	Variant
MIMAT0031177=hsa-miR-7974=MI0025750|19_-_11606359_11606382	-0.683059	0.000589032	0.0099408	FemalesOnly: TSI / YRI	miRBase
MIMAT0002174=hsa-miR-484=MI0002468|16_+_15737158_15737180	-0.683378	7.58e-05	0.00116773	FemalesOnly: GBR / YRI	Variant
MIMAT0000077=hsa-miR-22-3p=MI0000078|17_-_1617209_1617229	-0.684137	0.00165334	0.0133448	FemalesOnly: CEU / GBR	Variant
MIMAT0000245=hsa-miR-30d-5p=MI0000255|8_-_135817160_135817183	-0.686404	4.4e-05	0.000677965	FemalesOnly: FIN / GBR	Variant
MIMAT0000245=hsa-miR-30d-5p=MI0000255|8_-_135817163_135817183	-0.689577	0.000914308	0.012398	FemalesOnly: CEU / TSI	Variant
MIMAT0000440=hsa-miR-191-5p=MI0000465|3_-_49058104_49058127	-0.692801	0.000119482	0.00149672	FemalesOnly: GBR / YRI	Variant
MIMAT0000279=hsa-miR-222-3p=MI0000299|X_-_45606441_45606462	-0.696323	0.00508812	0.0454189	FemalesOnly: CEU / FIN	Variant
MIMAT0000707=hsa-miR-363-3p=MI0000764|X_-_133303411_133303433	-0.696428	0.000260403	0.0032695	FemalesOnly: FIN / GBR	Variant
MIMAT0000449=hsa-miR-146a-5p=MI0000477|5_+_159912379_159912399	-0.697104	0.000888034	0.00940761	FemalesOnly: YRI / FIN	Variant
MIMAT0000279=hsa-miR-222-3p=MI0000299|X_-_45606439_45606462	-0.697887	0.000211531	0.00448181	FemalesOnly: TSI / YRI	Variant
MIMAT0000426=hsa-miR-132-3p=MI0000449|17_-_1953224_1953244	-0.699778	0.00680652	0.0391087	FemalesOnly: YRI / CEU	Variant
MIMAT0002871=hsa-miR-500a-3p=MI0003184|X_+_49773090_49773112	-0.699886	0.000830019	0.00703441	FemalesOnly: GBR / YRI	Variant
MIMAT0002871=hsa-miR-500a-3p=MI0003184|X_+_49773090_49773113	-0.703932	0.0026541	0.0154247	FemalesOnly: GBR / YRI	Variant
MIMAT0000227=hsa-miR-197-3p=MI0000239|1_+_110141562_110141583	-0.708303	0.000483946	0.00468736	FemalesOnly: GBR / YRI	miRBase
MIMAT0002819=hsa-miR-193b-3p=MI0003137|16_+_14397874_14397894	-0.715374	0.0028137	0.0257795	FemalesOnly: YRI / TSI	Variant
MIMAT0000258=hsa-miR-181c-5p=MI0000271|19_+_13985539_13985560	-0.716045	2.43e-05	0.00121765	FemalesOnly: FIN / CEU	miRBase
MIMAT0000414=hsa-let-7g-5p=MI0000433|3_-_52302353_52302373	-0.717338	1.83e-05	0.000365616	FemalesOnly: YRI / GBR	Variant
MIMAT0000258=hsa-miR-181c-5p=MI0000271|19_+_13985539_13985561	-0.717503	0.000659105	0.00587991	FemalesOnly: YRI / GBR	Variant
MIMAT0000279=hsa-miR-222-3p=MI0000299|X_-_45606440_45606462	-0.719333	0.00227854	0.017165	FemalesOnly: CEU / YRI	Variant
MIMAT0000245=hsa-miR-30d-5p=MI0000255|8_-_135817163_135817183	-0.71946	0.00028289	0.00737691	FemalesOnly: FIN / TSI	Variant
MIMAT0000646=hsa-miR-155-5p=MI0000681|21_+_26946295_26946315	-0.719781	2.1e-05	0.000381132	FemalesOnly: YRI / GBR	Variant
MIMAT0004549=hsa-miR-148a-5p=MI0000253|7_-_25989580_25989602	-0.726074	0.000211041	0.00393763	FemalesOnly: CEU / FIN	Variant
MIMAT0000255=hsa-miR-34a-5p=MI0000268|1_-_9211793_9211815	-0.732842	0.000178383	0.00275618	FemalesOnly: YRI / FIN	Variant
MIMAT0000707=hsa-miR-363-3p=MI0000764|X_-_133303411_133303433	-0.734266	0.000503159	0.0113714	FemalesOnly: FIN / TSI	Variant
MIMAT0000253=hsa-miR-10a-5p=MI0000266|17_-_46657266_46657287	-0.738257	0.00171028	0.0141411	FemalesOnly: CEU / YRI	Variant
MIMAT0000258=hsa-miR-181c-5p=MI0000271|19_+_13985539_13985561	-0.738637	2.51e-05	0.00121765	FemalesOnly: FIN / CEU	Variant
MIMAT0004559=hsa-miR-181c-3p=MI0000271|19_+_13985578_13985599	-0.739919	0.00312435	0.029421	FemalesOnly: FIN / CEU	Variant
MIMAT0000426=hsa-miR-132-3p=MI0000449|17_-_1953224_1953244	-0.741108	0.00480531	0.0307358	FemalesOnly: GBR / CEU	Variant
MIMAT0000245=hsa-miR-30d-5p=MI0000255|8_-_135817162_135817183	-0.744706	0.000369958	0.0073774	FemalesOnly: YRI / TSI	miRBase
MIMAT0000278=hsa-miR-221-3p=MI0000298|X_-_45605610_45605630	-0.746553	0.00223227	0.017165	FemalesOnly: CEU / YRI	Variant
MIMAT0000510=hsa-miR-320a=MI0000542|8_-_22102489_22102509	-0.746619	0.00232926	0.019259	FemalesOnly: YRI / FIN	Variant
MIMAT0000440=hsa-miR-191-5p=MI0000465|3_-_49058105_49058127	-0.747743	2.44e-05	0.000505617	FemalesOnly: GBR / CEU	miRBase
MIMAT0004549=hsa-miR-148a-5p=MI0000253|7_-_25989580_25989602	-0.74957	0.000485275	0.00483848	FemalesOnly: CEU / YRI	Variant
MIMAT0000425=hsa-miR-130a-3p=MI0000448|11_+_57408725_57408745	-0.750723	0.00402865	0.0317229	FemalesOnly: CEU / TSI	Variant
MIMAT0000759=hsa-miR-148b-3p=MI0000811|12_+_54731062_54731085	-0.751037	1.98e-05	0.000671847	FemalesOnly: TSI / YRI	Variant
MIMAT0000245=hsa-miR-30d-5p=MI0000255|8_-_135817164_135817183	-0.751254	0.000234021	0.00528888	FemalesOnly: CEU / TSI	Variant
MIMAT0004559=hsa-miR-181c-3p=MI0000271|19_+_13985578_13985599	-0.7513	0.00160555	0.0175575	FemalesOnly: TSI / CEU	Variant
MIMAT0004911=hsa-miR-874-3p=MI0005532|5_-_136983270_136983292	-0.75149	0.000559814	0.00677233	FemalesOnly: FIN / YRI	Variant
MIMAT0004549=hsa-miR-148a-5p=MI0000253|7_-_25989582_25989601	-0.752572	0.00106218	0.0138493	FemalesOnly: CEU / TSI	Variant
MIMAT0000104=hsa-miR-107=MI0000114|10_-_91352514_91352535	-0.756763	0.00355318	0.0296811	FemalesOnly: TSI / CEU	Variant
MIMAT0000258=hsa-miR-181c-5p=MI0000271|19_+_13985539_13985559	-0.756824	0.000631189	0.0099408	FemalesOnly: YRI / TSI	Variant
MIMAT0000426=hsa-miR-132-3p=MI0000449|17_-_1953223_1953244	-0.76261	0.000313334	0.0064833	FemalesOnly: TSI / CEU	miRBase
MIMAT0000245=hsa-miR-30d-5p=MI0000255|8_-_135817164_135817183	-0.766407	7.51e-05	0.00318076	FemalesOnly: FIN / TSI	Variant
MIMAT0000425=hsa-miR-130a-3p=MI0000448|11_+_57408725_57408745	-0.767561	0.00120456	0.0123065	FemalesOnly: FIN / GBR	Variant
MIMAT0000510=hsa-miR-320a=MI0000542|8_-_22102489_22102509	-0.768579	0.0016425	0.0109178	FemalesOnly: YRI / GBR	Variant
MIMAT0000255=hsa-miR-34a-5p=MI0000268|1_-_9211793_9211815	-0.769693	8.17e-06	0.000345993	FemalesOnly: YRI / TSI	Variant
MIMAT0000243=hsa-miR-148a-3p=MI0000253|7_-_25989541_25989563	-0.770319	0.0110478	0.0456732	FemalesOnly: GBR / YRI	Variant
MIMAT0000440=hsa-miR-191-5p=MI0000465|3_-_49058104_49058127	-0.770859	4.76e-05	0.000701845	FemalesOnly: GBR / FIN	Variant
MIMAT0004518=hsa-miR-16-2-3p=MI0000115|3_+_160122584_160122603	-0.773073	0.0104015	0.0440766	FemalesOnly: YRI / GBR	Variant
MIMAT0000449=hsa-miR-146a-5p=MI0000477|5_+_159912379_159912401	-0.775028	2.57e-05	0.000434829	FemalesOnly: YRI / CEU	Variant
MIMAT0004559=hsa-miR-181c-3p=MI0000271|19_+_13985578_13985599	-0.776648	0.00198573	0.0160277	FemalesOnly: YRI / CEU	Variant
MIMAT0000707=hsa-miR-363-3p=MI0000764|X_-_133303413_133303433	-0.776721	0.00378753	0.0273186	FemalesOnly: FIN / YRI	Variant
MIMAT0000258=hsa-miR-181c-5p=MI0000271|19_+_13985539_13985560	-0.786008	0.000101947	0.00143999	FemalesOnly: FIN / GBR	miRBase
MIMAT0000245=hsa-miR-30d-5p=MI0000255|8_-_135817163_135817183	-0.78614	0.00185746	0.0203122	FemalesOnly: YRI / TSI	Variant
MIMAT0000267=hsa-miR-210-3p=MI0000286|11_-_568114_568133	-0.786861	0.000720506	0.00626286	FemalesOnly: YRI / GBR	Variant
MIMAT0000076=hsa-miR-21-5p=MI0000077|17_+_57918634_57918654	-0.788878	8.12e-05	0.0028187	FemalesOnly: CEU / FIN	Variant
MIMAT0000092=hsa-miR-92a-3p=MI0000093|13_+_92003616_92003637	-0.790881	9.05e-06	0.000235888	FemalesOnly: FIN / YRI	Variant
MIMAT0000449=hsa-miR-146a-5p=MI0000477|5_+_159912379_159912402	-0.79618	9.99e-06	0.000211661	FemalesOnly: YRI / CEU	Variant
MIMAT0000245=hsa-miR-30d-5p=MI0000255|8_-_135817164_135817183	-0.796595	0.00204482	0.020388	FemalesOnly: YRI / TSI	Variant
MIMAT0000076=hsa-miR-21-5p=MI0000077|17_+_57918634_57918654	-0.79753	9.58e-07	5.41e-05	FemalesOnly: CEU / TSI	Variant
MIMAT0004494=hsa-miR-21-3p=MI0000077|17_+_57918672_57918691	-0.798851	0.00106066	0.0094622	FemalesOnly: CEU / GBR	Variant
MIMAT0000222=hsa-miR-192-5p=MI0000234|11_-_64658675_64658695	-0.800635	0.00891585	0.0495487	FemalesOnly: FIN / YRI	miRBase
MIMAT0000258=hsa-miR-181c-5p=MI0000271|19_+_13985539_13985561	-0.8014	2.21e-06	7.71e-05	FemalesOnly: YRI / CEU	Variant
MIMAT0000433=hsa-miR-142-5p=MI0000458|17_-_56408645_56408666	-0.801592	5.85e-06	0.000198478	FemalesOnly: GBR / YRI	Variant
MIMAT0004551=hsa-miR-30d-3p=MI0000255|8_-_135817122_135817143	-0.802442	0.00128106	0.012408	FemalesOnly: FIN / GBR	miRBase
MIMAT0000759=hsa-miR-148b-3p=MI0000811|12_+_54731062_54731085	-0.802846	0.00236854	0.0167278	FemalesOnly: GBR / CEU	Variant
MIMAT0004945=hsa-miR-744-5p=MI0005559|17_+_11985226_11985246	-0.803654	0.00460212	0.0346693	FemalesOnly: TSI / CEU	Variant
MIMAT0000279=hsa-miR-222-3p=MI0000299|X_-_45606439_45606462	-0.810366	1.16e-05	0.000218049	FemalesOnly: CEU / YRI	Variant
MIMAT0000092=hsa-miR-92a-3p=MI0000093|13_+_92003616_92003637	-0.814638	0.000732608	0.0112314	FemalesOnly: CEU / TSI	Variant
MIMAT0000245=hsa-miR-30d-5p=MI0000255|8_-_135817162_135817183	-0.821155	4.89e-06	9.75e-05	FemalesOnly: FIN / GBR	miRBase
MIMAT0004682=hsa-miR-361-3p=MI0000760|X_-_85158648_85158668	-0.823266	0.000270286	0.00286334	FemalesOnly: YRI / GBR	Variant
MIMAT0004911=hsa-miR-874-3p=MI0005532|5_-_136983269_136983292	-0.823733	0.00148461	0.0107081	FemalesOnly: GBR / YRI	Variant
MIMAT0000449=hsa-miR-146a-5p=MI0000477|5_+_159912379_159912399	-0.826403	0.000383825	0.00433722	FemalesOnly: YRI / CEU	Variant
MIMAT0000075=hsa-miR-20a-5p=MI0000076|13_+_92003326_92003347	-0.827212	0.000513006	0.00470025	FemalesOnly: YRI / GBR	Variant
MIMAT0000092=hsa-miR-92a-3p=MI0000093|13_+_92003616_92003637	-0.828925	0.000501753	0.00548691	FemalesOnly: CEU / GBR	Variant
MIMAT0000253=hsa-miR-10a-5p=MI0000266|17_-_46657268_46657288	-0.829323	0.00213397	0.021277	FemalesOnly: CEU / TSI	Variant
MIMAT0000104=hsa-miR-107=MI0000114|10_-_91352514_91352535	-0.830809	0.00556742	0.0343156	FemalesOnly: GBR / CEU	Variant
MIMAT0000270=hsa-miR-181a-3p=MI0000289|1_-_198828198_198828219	-0.833154	0.0012888	0.0124829	FemalesOnly: FIN / YRI	miRBase
MIMAT0000243=hsa-miR-148a-3p=MI0000253|7_-_25989543_25989563	-0.83777	1.64e-05	0.00037003	FemalesOnly: CEU / GBR	Variant
MIMAT0000255=hsa-miR-34a-5p=MI0000268|1_-_9211794_9211815	-0.841056	2.5e-05	0.000564688	FemalesOnly: YRI / FIN	miRBase
MIMAT0004558=hsa-miR-181a-2-3p=MI0000269|9_+_127454797_127454818	-0.841398	0.000623627	0.00704699	FemalesOnly: FIN / YRI	miRBase
MIMAT0000255=hsa-miR-34a-5p=MI0000268|1_-_9211794_9211815	-0.843276	7.03e-06	0.000340432	FemalesOnly: YRI / TSI	miRBase
MIMAT0000772=hsa-miR-345-5p=MI0000825|14_+_100774213_100774233	-0.84376	4.39e-05	0.000798933	FemalesOnly: FIN / YRI	Variant
MIMAT0000222=hsa-miR-192-5p=MI0000234|11_-_64658672_64658694	-0.846015	0.00506768	0.0337812	FemalesOnly: FIN / YRI	Variant
MIMAT0000707=hsa-miR-363-3p=MI0000764|X_-_133303413_133303433	-0.846025	0.000437876	0.0106029	FemalesOnly: FIN / TSI	Variant
MIMAT0000278=hsa-miR-221-3p=MI0000298|X_-_45605611_45605630	-0.846348	0.00144846	0.0163676	FemalesOnly: CEU / FIN	Variant
MIMAT0000084=hsa-miR-27a-3p=MI0000085|19_-_13947263_13947281	-0.846578	2.98e-05	0.000594668	FemalesOnly: YRI / FIN	Variant
MIMAT0000258=hsa-miR-181c-5p=MI0000271|19_+_13985539_13985559	-0.848321	0.000182239	0.00237612	FemalesOnly: FIN / GBR	Variant
MIMAT0004494=hsa-miR-21-3p=MI0000077|17_+_57918672_57918692	-0.849633	0.00331642	0.0175667	FemalesOnly: YRI / GBR	miRBase
MIMAT0003393=hsa-miR-425-5p=MI0001448|3_-_49057630_49057654	-0.856559	0.000564322	0.00579713	FemalesOnly: GBR / CEU	Variant
MIMAT0000245=hsa-miR-30d-5p=MI0000255|8_-_135817162_135817183	-0.857699	0.000134197	0.00189554	FemalesOnly: CEU / GBR	miRBase
MIMAT0000425=hsa-miR-130a-3p=MI0000448|11_+_57408725_57408744	-0.860127	7.34e-05	0.00122092	FemalesOnly: CEU / GBR	Variant
MIMAT0000255=hsa-miR-34a-5p=MI0000268|1_-_9211793_9211815	-0.860504	6.06e-06	0.000136976	FemalesOnly: YRI / CEU	Variant
MIMAT0003888=hsa-miR-766-3p=MI0003836|X_-_118780726_118780747	-0.861113	0.00196624	0.0123436	FemalesOnly: GBR / YRI	miRBase
MIMAT0000084=hsa-miR-27a-3p=MI0000085|19_-_13947263_13947281	-0.861243	1.38e-05	0.000520355	FemalesOnly: YRI / TSI	Variant
MIMAT0000073=hsa-miR-19a-3p=MI0000073|13_+_92003193_92003214	-0.863648	0.0115122	0.0464738	FemalesOnly: YRI / GBR	Variant
MIMAT0000278=hsa-miR-221-3p=MI0000298|X_-_45605609_45605630	-0.864559	4.14e-05	0.0006676	FemalesOnly: CEU / YRI	Variant
MIMAT0000707=hsa-miR-363-3p=MI0000764|X_-_133303414_133303433	-0.86823	0.00621188	0.0292476	FemalesOnly: YRI / GBR	Variant
MIMAT0000772=hsa-miR-345-5p=MI0000825|14_+_100774213_100774233	-0.872078	9.52e-05	0.0028187	FemalesOnly: FIN / CEU	Variant
MIMAT0000253=hsa-miR-10a-5p=MI0000266|17_-_46657268_46657288	-0.875467	0.000537775	0.00675206	FemalesOnly: FIN / YRI	Variant
MIMAT0004568=hsa-miR-221-5p=MI0000298|X_-_45605645_45605670	-0.876847	0.000178867	0.00275618	FemalesOnly: FIN / YRI	Variant
MIMAT0004549=hsa-miR-148a-5p=MI0000253|7_-_25989582_25989601	-0.877191	0.000193306	0.00385475	FemalesOnly: CEU / FIN	Variant
MIMAT0000707=hsa-miR-363-3p=MI0000764|X_-_133303414_133303433	-0.879558	0.00153748	0.0262243	FemalesOnly: FIN / TSI	Variant
MIMAT0000222=hsa-miR-192-5p=MI0000234|11_-_64658674_64658695	-0.883152	0.00333003	0.0219582	FemalesOnly: CEU / GBR	Variant
MIMAT0000222=hsa-miR-192-5p=MI0000234|11_-_64658674_64658695	-0.888332	0.00162808	0.0262243	FemalesOnly: FIN / TSI	Variant
MIMAT0000425=hsa-miR-130a-3p=MI0000448|11_+_57408725_57408745	-0.888893	0.00156551	0.0262243	FemalesOnly: FIN / TSI	Variant
MIMAT0000425=hsa-miR-130a-3p=MI0000448|11_+_57408725_57408744	-0.891114	0.00171461	0.0161459	FemalesOnly: FIN / GBR	Variant
MIMAT0000440=hsa-miR-191-5p=MI0000465|3_-_49058104_49058127	-0.892076	3.4e-06	0.00012812	FemalesOnly: GBR / CEU	Variant
MIMAT0002174=hsa-miR-484=MI0002468|16_+_15737158_15737179	-0.892194	6.68e-07	3.78e-05	FemalesOnly: FIN / YRI	miRBase
MIMAT0003393=hsa-miR-425-5p=MI0001448|3_-_49057630_49057654	-0.894576	0.00187328	0.0119819	FemalesOnly: GBR / YRI	Variant
MIMAT0000245=hsa-miR-30d-5p=MI0000255|8_-_135817163_135817183	-0.896012	2.59e-06	0.000109757	FemalesOnly: CEU / GBR	Variant
MIMAT0002174=hsa-miR-484=MI0002468|16_+_15737158_15737180	-0.898802	6.32e-07	3.78e-05	FemalesOnly: FIN / YRI	Variant
MIMAT0000707=hsa-miR-363-3p=MI0000764|X_-_133303411_133303433	-0.898804	0.00028449	0.00385769	FemalesOnly: FIN / YRI	Variant
MIMAT0000267=hsa-miR-210-3p=MI0000286|11_-_568113_568133	-0.900119	0.00321165	0.0172817	FemalesOnly: YRI / GBR	Variant
MIMAT0004568=hsa-miR-221-5p=MI0000298|X_-_45605645_45605670	-0.900229	3.4e-06	0.000144011	FemalesOnly: GBR / YRI	Variant
MIMAT0004682=hsa-miR-361-3p=MI0000760|X_-_85158648_85158668	-0.902289	0.000365994	0.00427834	FemalesOnly: CEU / GBR	Variant
MIMAT0000076=hsa-miR-21-5p=MI0000077|17_+_57918634_57918653	-0.903737	0.00101733	0.0093209	FemalesOnly: CEU / GBR	Variant
MIMAT0000707=hsa-miR-363-3p=MI0000764|X_-_133303411_133303433	-0.904847	1.63e-06	7.89e-05	FemalesOnly: CEU / GBR	Variant
MIMAT0000707=hsa-miR-363-3p=MI0000764|X_-_133303413_133303433	-0.90769	1.62e-06	4.58e-05	FemalesOnly: FIN / GBR	Variant
MIMAT0000245=hsa-miR-30d-5p=MI0000255|8_-_135817163_135817183	-0.910501	2.27e-07	1.1e-05	FemalesOnly: FIN / GBR	Variant
MIMAT0000245=hsa-miR-30d-5p=MI0000255|8_-_135817162_135817183	-0.91262	1.15e-05	0.000278754	FemalesOnly: YRI / GBR	miRBase
MIMAT0000245=hsa-miR-30d-5p=MI0000255|8_-_135817164_135817183	-0.912728	1.65e-05	0.000266719	FemalesOnly: FIN / GBR	Variant
MIMAT0000245=hsa-miR-30d-5p=MI0000255|8_-_135817164_135817183	-0.913042	1.02e-05	0.000265976	FemalesOnly: CEU / GBR	Variant
MIMAT0003886=hsa-miR-769-5p=MI0003834|19_+_46522219_46522241	-0.913336	0.00659296	0.0302029	FemalesOnly: GBR / YRI	Variant
MIMAT0000073=hsa-miR-19a-3p=MI0000073|13_+_92003193_92003214	-0.915474	0.00680159	0.0390803	FemalesOnly: YRI / FIN	Variant
MIMAT0000278=hsa-miR-221-3p=MI0000298|X_-_45605611_45605630	-0.917578	0.0020425	0.0161025	FemalesOnly: CEU / YRI	Variant
MIMAT0000707=hsa-miR-363-3p=MI0000764|X_-_133303411_133303433	-0.918824	5.86e-05	0.00165428	FemalesOnly: CEU / TSI	Variant
MIMAT0004494=hsa-miR-21-3p=MI0000077|17_+_57918672_57918692	-0.920865	0.00102219	0.0127365	FemalesOnly: YRI / TSI	miRBase
MIMAT0000245=hsa-miR-30d-5p=MI0000255|8_-_135817164_135817183	-0.926308	0.00109963	0.00866917	FemalesOnly: YRI / GBR	Variant
MIMAT0000243=hsa-miR-148a-3p=MI0000253|7_-_25989540_25989563	-0.930049	3.34e-06	7.55e-05	FemalesOnly: GBR / FIN	Variant
MIMAT0004494=hsa-miR-21-3p=MI0000077|17_+_57918672_57918690	-0.932935	0.000895656	0.00845813	FemalesOnly: CEU / GBR	Variant
MIMAT0004568=hsa-miR-221-5p=MI0000298|X_-_45605645_45605670	-0.939243	0.00067396	0.0099408	FemalesOnly: TSI / YRI	Variant
MIMAT0031177=hsa-miR-7974=MI0025750|19_-_11606359_11606382	-0.943125	2.79e-05	0.00059172	FemalesOnly: FIN / YRI	miRBase
MIMAT0000076=hsa-miR-21-5p=MI0000077|17_+_57918634_57918654	-0.943512	4.85e-06	0.000149516	FemalesOnly: CEU / GBR	Variant
MIMAT0004558=hsa-miR-181a-2-3p=MI0000269|9_+_127454797_127454817	-0.946473	0.00137438	0.016066	FemalesOnly: FIN / CEU	Variant
MIMAT0000270=hsa-miR-181a-3p=MI0000289|1_-_198828198_198828219	-0.946522	0.00245296	0.034648	FemalesOnly: FIN / TSI	miRBase
MIMAT0031177=hsa-miR-7974=MI0025750|19_-_11606359_11606382	-0.948144	0.00144997	0.0106857	FemalesOnly: GBR / YRI	miRBase
MIMAT0000270=hsa-miR-181a-3p=MI0000289|1_-_198828199_198828219	-0.951411	0.00223462	0.0161178	FemalesOnly: CEU / GBR	Variant
MIMAT0000087=hsa-miR-30a-5p=MI0000088|6_-_72113296_72113319	-0.953722	0.00562372	0.0357648	FemalesOnly: FIN / YRI	Variant
MIMAT0001413=hsa-miR-20b-5p=MI0001519|X_-_133303879_133303902	-0.960721	0.00283994	0.0218804	FemalesOnly: FIN / YRI	Variant
MIMAT0000257_1=hsa-miR-181b-5p=MI0000683|9_+_127456004_127456028	-0.96147	0.00308699	0.0227497	FemalesOnly: FIN / YRI	Variant
MIMAT0000245=hsa-miR-30d-5p=MI0000255|8_-_135817163_135817183	-0.961823	1.1e-05	0.000278754	FemalesOnly: YRI / GBR	Variant
MIMAT0000084=hsa-miR-27a-3p=MI0000085|19_-_13947263_13947281	-0.965884	0.000109049	0.00154031	FemalesOnly: YRI / CEU	Variant
MIMAT0003218=hsa-miR-92b-3p=MI0003560|1_+_155165028_155165049	-0.968703	5.88e-07	4.65e-05	FemalesOnly: GBR / YRI	miRBase
MIMAT0000243=hsa-miR-148a-3p=MI0000253|7_-_25989540_25989563	-0.968772	2.14e-05	0.000381132	FemalesOnly: GBR / YRI	Variant
MIMAT0000255=hsa-miR-34a-5p=MI0000268|1_-_9211794_9211815	-0.969162	1.66e-06	7.03e-05	FemalesOnly: YRI / CEU	miRBase
MIMAT0000278=hsa-miR-221-3p=MI0000298|X_-_45605611_45605630	-0.9702	0.0027205	0.0251597	FemalesOnly: CEU / TSI	Variant
MIMAT0000707=hsa-miR-363-3p=MI0000764|X_-_133303412_133303433	-0.97041	0.000121059	0.00382359	FemalesOnly: FIN / TSI	miRBase
MIMAT0000075=hsa-miR-20a-5p=MI0000076|13_+_92003326_92003347	-0.971385	0.000755105	0.0099408	FemalesOnly: YRI / TSI	Variant
MIMAT0000084=hsa-miR-27a-3p=MI0000085|19_-_13947263_13947281	-0.975283	8.73e-06	0.000255855	FemalesOnly: YRI / GBR	Variant
MIMAT0000258=hsa-miR-181c-5p=MI0000271|19_+_13985539_13985560	-0.981652	1.72e-07	1.17e-05	FemalesOnly: YRI / CEU	miRBase
MIMAT0000707=hsa-miR-363-3p=MI0000764|X_-_133303413_133303433	-0.983332	0.000118193	0.00160269	FemalesOnly: CEU / YRI	Variant
MIMAT0000757=hsa-miR-151a-3p=MI0000809|8_-_141742684_141742706	-0.985848	2.74e-05	0.000516727	FemalesOnly: GBR / CEU	Variant
MIMAT0001413=hsa-miR-20b-5p=MI0001519|X_-_133303880_133303902	-0.98737	2.4e-05	0.00271285	FemalesOnly: FIN / TSI	miRBase
MIMAT0004494=hsa-miR-21-3p=MI0000077|17_+_57918672_57918690	-0.99359	0.000795142	0.0112314	FemalesOnly: CEU / TSI	Variant
MIMAT0002174=hsa-miR-484=MI0002468|16_+_15737158_15737180	-1.00147	2.27e-06	7.71e-05	FemalesOnly: CEU / YRI	Variant
MIMAT0000707=hsa-miR-363-3p=MI0000764|X_-_133303414_133303433	-1.00546	0.000338827	0.0064833	FemalesOnly: CEU / TSI	Variant
MIMAT0004558=hsa-miR-181a-2-3p=MI0000269|9_+_127454797_127454818	-1.00726	0.000108092	0.0028187	FemalesOnly: FIN / CEU	miRBase
MIMAT0000270=hsa-miR-181a-3p=MI0000289|1_-_198828199_198828219	-1.00733	0.000247	0.00270107	FemalesOnly: YRI / GBR	Variant
MIMAT0000076=hsa-miR-21-5p=MI0000077|17_+_57918634_57918654	-1.00942	9.48e-07	4.48e-05	FemalesOnly: YRI / FIN	Variant
MIMAT0000222=hsa-miR-192-5p=MI0000234|11_-_64658675_64658695	-1.01448	0.000884553	0.0187415	FemalesOnly: FIN / TSI	miRBase
MIMAT0000425=hsa-miR-130a-3p=MI0000448|11_+_57408725_57408744	-1.0155	0.00271036	0.0154247	FemalesOnly: YRI / GBR	Variant
MIMAT0002174=hsa-miR-484=MI0002468|16_+_15737158_15737179	-1.02333	4.16e-07	2.3e-05	FemalesOnly: CEU / YRI	miRBase
MIMAT0000253=hsa-miR-10a-5p=MI0000266|17_-_46657268_46657288	-1.02553	3.29e-07	2.79e-05	FemalesOnly: CEU / GBR	Variant
MIMAT0000222=hsa-miR-192-5p=MI0000234|11_-_64658672_64658694	-1.02874	2.54e-05	0.000505617	FemalesOnly: CEU / GBR	Variant
MIMAT0000076=hsa-miR-21-5p=MI0000077|17_+_57918634_57918654	-1.03408	1.96e-08	3.33e-06	FemalesOnly: YRI / TSI	Variant
MIMAT0000707=hsa-miR-363-3p=MI0000764|X_-_133303412_133303433	-1.03527	1.29e-05	0.000227682	FemalesOnly: FIN / GBR	miRBase
MIMAT0000426=hsa-miR-132-3p=MI0000449|17_-_1953223_1953244	-1.03626	7.56e-05	0.00122092	FemalesOnly: GBR / CEU	miRBase
MIMAT0000243=hsa-miR-148a-3p=MI0000253|7_-_25989543_25989563	-1.03734	1.56e-08	5.28e-06	FemalesOnly: CEU / TSI	Variant
MIMAT0000707=hsa-miR-363-3p=MI0000764|X_-_133303413_133303433	-1.03873	4.08e-05	0.00125631	FemalesOnly: CEU / TSI	Variant
MIMAT0000759=hsa-miR-148b-3p=MI0000811|12_+_54731062_54731085	-1.03924	1.96e-06	9.47e-05	FemalesOnly: GBR / YRI	Variant
MIMAT0000426=hsa-miR-132-3p=MI0000449|17_-_1953223_1953244	-1.04095	1.08e-05	0.00021491	FemalesOnly: YRI / CEU	miRBase
MIMAT0000757=hsa-miR-151a-3p=MI0000809|8_-_141742684_141742706	-1.04101	0.000135277	0.00305606	FemalesOnly: FIN / CEU	Variant
MIMAT0004749=hsa-miR-424-3p=MI0001446|X_-_133680676_133680694	-1.04258	0.00218961	0.0132685	FemalesOnly: GBR / YRI	Variant
MIMAT0001413=hsa-miR-20b-5p=MI0001519|X_-_133303879_133303902	-1.04797	0.000209548	0.0025642	FemalesOnly: CEU / YRI	Variant
MIMAT0000253=hsa-miR-10a-5p=MI0000266|17_-_46657267_46657288	-1.05917	1.09e-05	0.00271285	FemalesOnly: FIN / TSI	Variant
MIMAT0001413=hsa-miR-20b-5p=MI0001519|X_-_133303880_133303902	-1.05998	1.32e-05	0.000227682	FemalesOnly: FIN / GBR	miRBase
MIMAT0000757=hsa-miR-151a-3p=MI0000809|8_-_141742685_141742706	-1.06393	0.000107266	0.00165287	FemalesOnly: GBR / CEU	Variant
MIMAT0018108=hsa-miR-3681-5p=MI0016082|2_+_12339264_12339285	-1.06517	2.7e-07	4.58e-05	FemalesOnly: FIN / CEU	miRBase
MIMAT0000258=hsa-miR-181c-5p=MI0000271|19_+_13985539_13985560	-1.06849	1.38e-06	7.78e-05	FemalesOnly: YRI / GBR	miRBase
MIMAT0000092=hsa-miR-92a-3p=MI0000093|13_+_92003616_92003637	-1.07203	1.1e-07	1.17e-05	FemalesOnly: CEU / YRI	Variant
MIMAT0000707=hsa-miR-363-3p=MI0000764|X_-_133303412_133303433	-1.0743	1.81e-05	0.000614197	FemalesOnly: CEU / TSI	miRBase
MIMAT0001413=hsa-miR-20b-5p=MI0001519|X_-_133303880_133303902	-1.07485	1.47e-05	0.000552893	FemalesOnly: CEU / TSI	miRBase
MIMAT0000279=hsa-miR-222-3p=MI0000299|X_-_45606442_45606462	-1.07818	0.000794311	0.0112314	FemalesOnly: CEU / TSI	miRBase
MIMAT0000253=hsa-miR-10a-5p=MI0000266|17_-_46657266_46657288	-1.07873	6.83e-05	0.00318076	FemalesOnly: FIN / TSI	miRBase
MIMAT0000443=hsa-miR-125a-5p=MI0000469|19_+_52196521_52196544	-1.09865	0.00203185	0.0181262	FemalesOnly: FIN / GBR	miRBase
MIMAT0000707=hsa-miR-363-3p=MI0000764|X_-_133303411_133303433	-1.09991	3.28e-06	9.54e-05	FemalesOnly: CEU / YRI	Variant
MIMAT0000278=hsa-miR-221-3p=MI0000298|X_-_45605610_45605630	-1.11007	1.15e-06	6.5e-05	FemalesOnly: CEU / GBR	Variant
MIMAT0000258=hsa-miR-181c-5p=MI0000271|19_+_13985539_13985559	-1.11326	1.74e-05	0.000310716	FemalesOnly: YRI / CEU	Variant
MIMAT0000253=hsa-miR-10a-5p=MI0000266|17_-_46657266_46657288	-1.11543	1.55e-06	5.84e-05	FemalesOnly: FIN / YRI	miRBase
MIMAT0000253=hsa-miR-10a-5p=MI0000266|17_-_46657268_46657288	-1.11764	5.94e-05	0.00318076	FemalesOnly: FIN / TSI	Variant
MIMAT0000279=hsa-miR-222-3p=MI0000299|X_-_45606442_45606462	-1.11863	0.000635348	0.00936447	FemalesOnly: CEU / FIN	miRBase
MIMAT0000222=hsa-miR-192-5p=MI0000234|11_-_64658672_64658694	-1.12224	6.32e-05	0.00318076	FemalesOnly: FIN / TSI	Variant
MIMAT0000253=hsa-miR-10a-5p=MI0000266|17_-_46657266_46657287	-1.1226	2.29e-05	0.00271285	FemalesOnly: FIN / TSI	Variant
MIMAT0000707=hsa-miR-363-3p=MI0000764|X_-_133303413_133303433	-1.12269	5.05e-09	1.71e-06	FemalesOnly: CEU / GBR	Variant
MIMAT0000757=hsa-miR-151a-3p=MI0000809|8_-_141742685_141742706	-1.12641	0.000144239	0.00305606	FemalesOnly: FIN / CEU	Variant
MIMAT0004558=hsa-miR-181a-2-3p=MI0000269|9_+_127454797_127454817	-1.14168	1.33e-05	0.00449681	FemalesOnly: TSI / GBR	Variant
MIMAT0004558=hsa-miR-181a-2-3p=MI0000269|9_+_127454797_127454817	-1.14262	0.00567747	0.0274952	FemalesOnly: YRI / GBR	Variant
MIMAT0000707=hsa-miR-363-3p=MI0000764|X_-_133303414_133303433	-1.14466	0.000280209	0.00339253	FemalesOnly: FIN / GBR	Variant
MIMAT0000076=hsa-miR-21-5p=MI0000077|17_+_57918634_57918654	-1.15656	2.27e-08	7.69e-06	FemalesOnly: YRI / GBR	Variant
MIMAT0000707=hsa-miR-363-3p=MI0000764|X_-_133303412_133303433	-1.15947	6.39e-06	0.00018048	FemalesOnly: FIN / YRI	miRBase
MIMAT0000707=hsa-miR-363-3p=MI0000764|X_-_133303412_133303433	-1.16435	5.33e-07	3.62e-05	FemalesOnly: CEU / GBR	miRBase
MIMAT0000254=hsa-miR-10b-5p=MI0000267|2_+_177015057_177015078	-1.17415	0.00219184	0.0132685	FemalesOnly: GBR / YRI	Variant
MIMAT0001413=hsa-miR-20b-5p=MI0001519|X_-_133303880_133303902	-1.17545	4.76e-06	0.000149516	FemalesOnly: CEU / GBR	miRBase
MIMAT0000243=hsa-miR-148a-3p=MI0000253|7_-_25989543_25989563	-1.17689	5.04e-06	0.000427208	FemalesOnly: CEU / FIN	Variant
MIMAT0000253=hsa-miR-10a-5p=MI0000266|17_-_46657266_46657288	-1.18411	1.54e-06	4.58e-05	FemalesOnly: FIN / GBR	miRBase
MIMAT0000066=hsa-let-7e-5p=MI0000066|19_+_52196046_52196067	-1.20388	0.0069369	0.047992	FemalesOnly: TSI / CEU	miRBase
MIMAT0004558=hsa-miR-181a-2-3p=MI0000269|9_+_127454797_127454816	-1.20611	0.000549007	0.00579713	FemalesOnly: CEU / GBR	Variant
MIMAT0004494=hsa-miR-21-3p=MI0000077|17_+_57918672_57918691	-1.21792	0.000146878	0.00355654	FemalesOnly: YRI / TSI	Variant
MIMAT0004568=hsa-miR-221-5p=MI0000298|X_-_45605645_45605670	-1.22173	4.13e-06	0.00010221	FemalesOnly: CEU / YRI	Variant
MIMAT0000253=hsa-miR-10a-5p=MI0000266|17_-_46657266_46657287	-1.23031	1.41e-08	7.95e-07	FemalesOnly: FIN / GBR	Variant
MIMAT0000270=hsa-miR-181a-3p=MI0000289|1_-_198828198_198828219	-1.23343	3.61e-06	7.65e-05	FemalesOnly: FIN / GBR	miRBase
MIMAT0000222=hsa-miR-192-5p=MI0000234|11_-_64658674_64658695	-1.23574	1.34e-05	0.000227682	FemalesOnly: FIN / GBR	Variant
MIMAT0000253=hsa-miR-10a-5p=MI0000266|17_-_46657267_46657288	-1.23594	2e-06	6.77e-05	FemalesOnly: FIN / YRI	Variant
MIMAT0001413=hsa-miR-20b-5p=MI0001519|X_-_133303880_133303902	-1.2397	1.06e-06	4.48e-05	FemalesOnly: FIN / YRI	miRBase
MIMAT0018108=hsa-miR-3681-5p=MI0016082|2_+_12339264_12339285	-1.24545	4.22e-06	0.00010221	FemalesOnly: YRI / CEU	miRBase
MIMAT0000757=hsa-miR-151a-3p=MI0000809|8_-_141742684_141742706	-1.26168	0.000762421	0.0099408	FemalesOnly: TSI / YRI	Variant
MIMAT0000253=hsa-miR-10a-5p=MI0000266|17_-_46657267_46657288	-1.272	0.00179766	0.0164704	FemalesOnly: FIN / GBR	Variant
MIMAT0000707=hsa-miR-363-3p=MI0000764|X_-_133303412_133303433	-1.28113	1.54e-07	1.17e-05	FemalesOnly: CEU / YRI	miRBase
MIMAT0004558=hsa-miR-181a-2-3p=MI0000269|9_+_127454797_127454816	-1.28427	0.000156009	0.0264436	FemalesOnly: TSI / GBR	Variant
MIMAT0004558=hsa-miR-181a-2-3p=MI0000269|9_+_127454797_127454818	-1.28503	1.32e-08	7.95e-07	FemalesOnly: FIN / GBR	miRBase
MIMAT0000270=hsa-miR-181a-3p=MI0000289|1_-_198828200_198828219	-1.28753	0.000210272	0.00264008	FemalesOnly: CEU / GBR	Variant
MIMAT0000253=hsa-miR-10a-5p=MI0000266|17_-_46657268_46657288	-1.29187	2.23e-10	7.56e-08	FemalesOnly: FIN / GBR	Variant
MIMAT0000707=hsa-miR-363-3p=MI0000764|X_-_133303414_133303433	-1.29563	7.36e-06	0.000207973	FemalesOnly: CEU / GBR	Variant
MIMAT0000086=hsa-miR-29a-3p=MI0000087|7_-_130561510_130561528	-1.3003	1.73e-05	0.000365616	FemalesOnly: YRI / GBR	Variant
MIMAT0000076=hsa-miR-21-5p=MI0000077|17_+_57918634_57918653	-1.31682	4.48e-05	0.000798933	FemalesOnly: YRI / FIN	Variant
MIMAT0000451=hsa-miR-150-5p=MI0000479|19_-_50004089_50004110	-1.32172	0.000663334	0.00661383	FemalesOnly: CEU / GBR	miRBase
MIMAT0000757=hsa-miR-151a-3p=MI0000809|8_-_141742685_141742706	-1.3222	0.00105198	0.0127365	FemalesOnly: TSI / YRI	Variant
MIMAT0000066=hsa-let-7e-5p=MI0000066|19_+_52196046_52196067	-1.32644	0.00302304	0.0292803	FemalesOnly: FIN / CEU	miRBase
MIMAT0000253=hsa-miR-10a-5p=MI0000266|17_-_46657266_46657287	-1.32673	8.69e-08	9.81e-06	FemalesOnly: FIN / YRI	Variant
MIMAT0000222=hsa-miR-192-5p=MI0000234|11_-_64658675_64658695	-1.32802	1.23e-05	0.000296831	FemalesOnly: CEU / GBR	miRBase
MIMAT0000258=hsa-miR-181c-5p=MI0000271|19_+_13985539_13985559	-1.33207	7.25e-08	1.22e-05	FemalesOnly: YRI / GBR	Variant
MIMAT0004799=hsa-miR-589-5p=MI0003599|7_-_5535503_5535525	-1.33326	9.56e-05	0.00135037	FemalesOnly: GBR / YRI	Variant
MIMAT0000076=hsa-miR-21-5p=MI0000077|17_+_57918634_57918653	-1.35115	2.33e-06	0.000157991	FemalesOnly: YRI / TSI	Variant
MIMAT0001413=hsa-miR-20b-5p=MI0001519|X_-_133303880_133303902	-1.35169	4.75e-07	2.3e-05	FemalesOnly: CEU / YRI	miRBase
MIMAT0000086=hsa-miR-29a-3p=MI0000087|7_-_130561510_130561528	-1.36392	9.92e-08	1.12e-05	FemalesOnly: YRI / TSI	Variant
MIMAT0000270=hsa-miR-181a-3p=MI0000289|1_-_198828200_198828219	-1.37058	0.0003689	0.00378961	FemalesOnly: YRI / GBR	Variant
MIMAT0000257_1=hsa-miR-181b-5p=MI0000683|9_+_127456004_127456028	-1.3747	3.68e-07	1.56e-05	FemalesOnly: FIN / GBR	Variant
MIMAT0004494=hsa-miR-21-3p=MI0000077|17_+_57918672_57918691	-1.41572	1.71e-05	0.000365616	FemalesOnly: YRI / GBR	Variant
MIMAT0004494=hsa-miR-21-3p=MI0000077|17_+_57918672_57918690	-1.4173	2.55e-05	0.000431645	FemalesOnly: YRI / GBR	Variant
MIMAT0000278=hsa-miR-221-3p=MI0000298|X_-_45605611_45605630	-1.4244	3.25e-07	2.79e-05	FemalesOnly: CEU / GBR	Variant
MIMAT0000279=hsa-miR-222-3p=MI0000299|X_-_45606442_45606462	-1.44064	0.000409009	0.0046218	FemalesOnly: CEU / GBR	miRBase
MIMAT0000222=hsa-miR-192-5p=MI0000234|11_-_64658672_64658694	-1.44104	5.67e-09	6.41e-07	FemalesOnly: FIN / GBR	Variant
MIMAT0000451=hsa-miR-150-5p=MI0000479|19_-_50004089_50004110	-1.45233	5.03e-05	0.000775113	FemalesOnly: CEU / YRI	miRBase
MIMAT0000451=hsa-miR-150-5p=MI0000479|19_-_50004089_50004110	-1.4625	2.3e-07	2.6e-05	FemalesOnly: CEU / TSI	miRBase
MIMAT0004558=hsa-miR-181a-2-3p=MI0000269|9_+_127454797_127454816	-1.508	0.00160831	0.0109178	FemalesOnly: YRI / GBR	Variant
MIMAT0000451=hsa-miR-150-5p=MI0000479|19_-_50004089_50004110	-1.50993	2.14e-06	0.000242061	FemalesOnly: CEU / FIN	miRBase
MIMAT0004494=hsa-miR-21-3p=MI0000077|17_+_57918672_57918690	-1.51105	8.88e-05	0.00240834	FemalesOnly: YRI / TSI	Variant
MIMAT0000222=hsa-miR-192-5p=MI0000234|11_-_64658675_64658695	-1.51252	1.23e-06	4.15e-05	FemalesOnly: FIN / GBR	miRBase
MIMAT0000087=hsa-miR-30a-5p=MI0000088|6_-_72113296_72113319	-1.5159	0.000334911	0.003915	FemalesOnly: FIN / GBR	Variant
MIMAT0000270=hsa-miR-181a-3p=MI0000289|1_-_198828199_198828219	-1.54675	1.81e-06	4.73e-05	FemalesOnly: FIN / GBR	Variant
MIMAT0000076=hsa-miR-21-5p=MI0000077|17_+_57918634_57918653	-1.56282	5.02e-06	0.000189022	FemalesOnly: YRI / GBR	Variant
MIMAT0000086=hsa-miR-29a-3p=MI0000087|7_-_130561510_130561528	-1.56999	1.29e-09	4.37e-07	FemalesOnly: YRI / FIN	Variant
MIMAT0000757=hsa-miR-151a-3p=MI0000809|8_-_141742684_141742706	-1.63524	4.18e-07	3.49e-05	FemalesOnly: TSI / CEU	Variant
MIMAT0018108=hsa-miR-3681-5p=MI0016082|2_+_12339264_12339285	-1.64728	1.59e-08	2.69e-06	FemalesOnly: GBR / CEU	miRBase
MIMAT0000757=hsa-miR-151a-3p=MI0000809|8_-_141742685_141742706	-1.6515	5.15e-07	3.49e-05	FemalesOnly: TSI / CEU	Variant
MIMAT0004558=hsa-miR-181a-2-3p=MI0000269|9_+_127454797_127454817	-1.745	2.63e-09	4.46e-07	FemalesOnly: FIN / GBR	Variant
MIMAT0000435=hsa-miR-143-3p=MI0000459|5_+_148808541_148808560	-1.75133	0.000894048	0.00819142	FemalesOnly: YRI / CEU	Variant
MIMAT0000435=hsa-miR-143-3p=MI0000459|5_+_148808541_148808561	-1.83408	0.000811084	0.0076377	FemalesOnly: YRI / CEU	miRBase
MIMAT0000270=hsa-miR-181a-3p=MI0000289|1_-_198828200_198828219	-1.93547	2.74e-06	6.64e-05	FemalesOnly: FIN / GBR	Variant
MIMAT0004558=hsa-miR-181a-2-3p=MI0000269|9_+_127454797_127454816	-2.02504	1.41e-08	7.95e-07	FemalesOnly: FIN / GBR	Variant
MIMAT0000435=hsa-miR-143-3p=MI0000459|5_+_148808541_148808561	-2.04571	0.000225978	0.00273595	FemalesOnly: GBR / CEU	miRBase
MIMAT0000435=hsa-miR-143-3p=MI0000459|5_+_148808541_148808561	-2.09767	0.000105351	0.0028187	FemalesOnly: FIN / CEU	miRBase
MIMAT0000435=hsa-miR-143-3p=MI0000459|5_+_148808541_148808560	-2.18062	0.000133052	0.00189554	FemalesOnly: GBR / CEU	Variant
MIMAT0000435=hsa-miR-143-3p=MI0000459|5_+_148808541_148808560	-2.30414	7.01e-05	0.0028187	FemalesOnly: FIN / CEU	Variant
MIMAT0022720=hsa-miR-1304-3p=MI0006371|11_-_93466857_93466878	-2.34584	2.12e-07	1.8e-05	FemalesOnly: TSI / YRI	miRBase
MIMAT0004703=hsa-miR-335-3p=MI0000816|7_+_130136003_130136024	-2.35753	0.00312556	0.0211913	FemalesOnly: GBR / CEU	miRBase
MIMAT0000435=hsa-miR-143-3p=MI0000459|5_+_148808541_148808561	-2.39069	0.000530839	0.00899771	FemalesOnly: TSI / CEU	miRBase
MIMAT0022720=hsa-miR-1304-3p=MI0006371|11_-_93466859_93466878	-2.39671	8.06e-10	2.73e-07	FemalesOnly: TSI / YRI	Variant
MIMAT0000435=hsa-miR-143-3p=MI0000459|5_+_148808541_148808560	-2.43686	0.000527989	0.00899771	FemalesOnly: TSI / CEU	Variant
MIMAT0022720=hsa-miR-1304-3p=MI0006371|11_-_93466859_93466878	-2.67482	5.39e-09	9.14e-07	FemalesOnly: FIN / YRI	Variant
MIMAT0022720=hsa-miR-1304-3p=MI0006371|11_-_93466859_93466878	-2.67669	3.11e-09	1.06e-06	FemalesOnly: CEU / YRI	Variant
MIMAT0022720=hsa-miR-1304-3p=MI0006371|11_-_93466859_93466878	-2.93927	1.08e-07	1.22e-05	FemalesOnly: GBR / YRI	Variant
MIMAT0022720=hsa-miR-1304-3p=MI0006371|11_-_93466857_93466878	-2.94373	8.45e-08	1.17e-05	FemalesOnly: CEU / YRI	miRBase
MIMAT0022720=hsa-miR-1304-3p=MI0006371|11_-_93466857_93466878	-3.06197	4.87e-07	3.78e-05	FemalesOnly: FIN / YRI	miRBase
MIMAT0022720=hsa-miR-1304-3p=MI0006371|11_-_93466857_93466878	-3.4251	6.86e-07	4.65e-05	FemalesOnly: GBR / YRI	miRBase

## Sheet: D. Previous 3 tables combined
Supp. File 6. IsomiRs found to have significant differential expression. A: At the level of a population (both genders). B: At the level of gender and population (Males only). C: At the level of gender and population (Females only). D: Combination of all three tables in a single list. Instances of miR-1304-3p and miR-143-3p (see text) have been highlighted.
IsomiR	Log2 Change in expression ratio Group A / Group B	pVal	FDR	Groups Compared: Group A / Group B	isomiR (miRBase reference or variant)
MIMAT0022720=hsa-miR-1304-3p=MI0006371|11_-_93466857_93466878	3.4251	6.85522e-07	4.64784e-05	FemalesOnly: YRI / GBR	miRBase
MIMAT0022720=hsa-miR-1304-3p=MI0006371|11_-_93466857_93466878	3.25897	1.0199e-10	8.84777e-09	YRI / GBR	miRBase
MIMAT0022720=hsa-miR-1304-3p=MI0006371|11_-_93466857_93466878	3.06197	4.86804e-07	3.7755e-05	FemalesOnly: YRI / FIN	miRBase
MIMAT0022720=hsa-miR-1304-3p=MI0006371|11_-_93466857_93466878	3.00812	1.32506e-05	0.00149732	MalesOnly: YRI / GBR	miRBase
MIMAT0022720=hsa-miR-1304-3p=MI0006371|11_-_93466857_93466878	2.94373	8.44546e-08	1.16844e-05	FemalesOnly: YRI / CEU	miRBase
MIMAT0022720=hsa-miR-1304-3p=MI0006371|11_-_93466859_93466878	2.93927	1.07818e-07	1.21835e-05	FemalesOnly: YRI / GBR	Variant
MIMAT0022720=hsa-miR-1304-3p=MI0006371|11_-_93466857_93466878	2.80556	2.1867e-05	0.00370645	MalesOnly: YRI / TSI	miRBase
MIMAT0022720=hsa-miR-1304-3p=MI0006371|11_-_93466859_93466878	2.80468	6.26899e-11	8.84777e-09	YRI / GBR	Variant
MIMAT0022720=hsa-miR-1304-3p=MI0006371|11_-_93466857_93466878	2.78674	5.93258e-10	3.83245e-08	YRI / FIN	miRBase
MIMAT0022720=hsa-miR-1304-3p=MI0006371|11_-_93466857_93466878	2.73656	1.25708e-09	6.7673e-08	YRI / CEU	miRBase
MIMAT0022720=hsa-miR-1304-3p=MI0006371|11_-_93466859_93466878	2.67669	3.11221e-09	1.05504e-06	FemalesOnly: YRI / CEU	Variant
MIMAT0022720=hsa-miR-1304-3p=MI0006371|11_-_93466859_93466878	2.67482	5.39035e-09	9.13665e-07	FemalesOnly: YRI / FIN	Variant
MIMAT0022720=hsa-miR-1304-3p=MI0006371|11_-_93466859_93466878	2.58566	3.65554e-05	0.00309807	MalesOnly: YRI / GBR	Variant
MIMAT0022720=hsa-miR-1304-3p=MI0006371|11_-_93466857_93466878	2.57249	6.07204e-10	4.90317e-08	YRI / TSI	miRBase
MIMAT0022720=hsa-miR-1304-3p=MI0006371|11_-_93466859_93466878	2.55612	3.4366e-05	0.00388335	MalesOnly: YRI / TSI	Variant
MIMAT0022720=hsa-miR-1304-3p=MI0006371|11_-_93466859_93466878	2.53631	2.55307e-10	2.06161e-08	YRI / CEU	Variant
MIMAT0022720=hsa-miR-1304-3p=MI0006371|11_-_93466859_93466878	2.5046	2.38024e-11	3.84408e-09	YRI / TSI	Variant
MIMAT0022720=hsa-miR-1304-3p=MI0006371|11_-_93466859_93466878	2.49571	1.87219e-12	3.02358e-10	YRI / FIN	Variant
MIMAT0022720=hsa-miR-1304-3p=MI0006371|11_-_93466857_93466878	2.43822	0.000133255	0.00874103	MalesOnly: YRI / CEU	miRBase
MIMAT0000435=hsa-miR-143-3p=MI0000459|5_+_148808541_148808560	2.43686	0.000527989	0.00899771	FemalesOnly: CEU / TSI	Variant
MIMAT0022720=hsa-miR-1304-3p=MI0006371|11_-_93466859_93466878	2.39671	8.05515e-10	2.73069e-07	FemalesOnly: YRI / TSI	Variant
MIMAT0000435=hsa-miR-143-3p=MI0000459|5_+_148808541_148808561	2.39069	0.000530839	0.00899771	FemalesOnly: CEU / TSI	miRBase
MIMAT0004703=hsa-miR-335-3p=MI0000816|7_+_130136003_130136024	2.35753	0.00312557	0.0211913	FemalesOnly: CEU / GBR	miRBase
MIMAT0022720=hsa-miR-1304-3p=MI0006371|11_-_93466857_93466878	2.34916	9.3899e-05	0.00454739	MalesOnly: YRI / FIN	miRBase
MIMAT0022720=hsa-miR-1304-3p=MI0006371|11_-_93466857_93466878	2.34584	2.12118e-07	1.7977e-05	FemalesOnly: YRI / TSI	miRBase
MIMAT0022720=hsa-miR-1304-3p=MI0006371|11_-_93466859_93466878	2.30733	0.000234505	0.0113568	MalesOnly: YRI / CEU	Variant
MIMAT0000435=hsa-miR-143-3p=MI0000459|5_+_148808541_148808560	2.30414	7.00646e-05	0.00281871	FemalesOnly: CEU / FIN	Variant
MIMAT0000757=hsa-miR-151a-3p=MI0000809|8_-_141742684_141742706	2.21293	0.000107493	0.00607333	MalesOnly: CEU / TSI	Variant
MIMAT0022720=hsa-miR-1304-3p=MI0006371|11_-_93466859_93466878	2.19973	1.16767e-05	0.000989599	MalesOnly: YRI / FIN	Variant
MIMAT0000435=hsa-miR-143-3p=MI0000459|5_+_148808541_148808560	2.18062	0.000133052	0.00189554	FemalesOnly: CEU / GBR	Variant
MIMAT0000435=hsa-miR-143-3p=MI0000459|5_+_148808541_148808561	2.09767	0.000105351	0.00281871	FemalesOnly: CEU / FIN	miRBase
MIMAT0018108=hsa-miR-3681-5p=MI0016082|2_+_12339264_12339285	2.04839	0.000301	0.0104942	MalesOnly: CEU / TSI	miRBase
MIMAT0000435=hsa-miR-143-3p=MI0000459|5_+_148808541_148808561	2.04571	0.000225978	0.00273595	FemalesOnly: CEU / GBR	miRBase
MIMAT0000435=hsa-miR-143-3p=MI0000459|5_+_148808541_148808561	2.04564	0.000545663	0.0051838	CEU / TSI	miRBase
MIMAT0004558=hsa-miR-181a-2-3p=MI0000269|9_+_127454797_127454816	2.02504	1.40595e-08	7.95384e-07	FemalesOnly: GBR / FIN	Variant
MIMAT0000270=hsa-miR-181a-3p=MI0000289|1_-_198828200_198828219	1.93547	2.74024e-06	6.6353e-05	FemalesOnly: GBR / FIN	Variant
MIMAT0000757=hsa-miR-151a-3p=MI0000809|8_-_141742684_141742706	1.92798	4.95639e-09	3.20183e-07	CEU / TSI	Variant
MIMAT0000443=hsa-miR-125a-5p=MI0000469|19_+_52196521_52196544	1.9279	0.000886681	0.0288668	MalesOnly: CEU / YRI	miRBase
MIMAT0000435=hsa-miR-143-3p=MI0000459|5_+_148808541_148808560	1.91948	0.000925371	0.00830264	CEU / GBR	Variant
MIMAT0000757=hsa-miR-151a-3p=MI0000809|8_-_141742685_141742706	1.85232	0.000146073	0.0070741	MalesOnly: CEU / TSI	Variant
MIMAT0000435=hsa-miR-143-3p=MI0000459|5_+_148808541_148808561	1.83408	0.000811084	0.00763771	FemalesOnly: CEU / YRI	miRBase
MIMAT0000435=hsa-miR-143-3p=MI0000459|5_+_148808541_148808560	1.81992	0.00512746	0.0264651	CEU / TSI	Variant
MIMAT0000443=hsa-miR-125a-5p=MI0000469|19_+_52196521_52196544	1.81766	0.000257386	0.00237531	CEU / YRI	miRBase
MIMAT0000222=hsa-miR-192-5p=MI0000234|11_-_64658672_64658694	1.8133	1.31014e-10	2.10073e-08	MalesOnly: GBR / FIN	Variant
MIMAT0000435=hsa-miR-143-3p=MI0000459|5_+_148808541_148808561	1.80585	0.00133832	0.0101891	CEU / GBR	miRBase
MIMAT0018108=hsa-miR-3681-5p=MI0016082|2_+_12339264_12339285	1.79364	2.43387e-09	1.96535e-07	CEU / TSI	miRBase
MIMAT0000222=hsa-miR-192-5p=MI0000234|11_-_64658672_64658694	1.78713	7.12628e-07	0.000154668	MalesOnly: TSI / FIN	Variant
MIMAT0000435=hsa-miR-143-3p=MI0000459|5_+_148808541_148808560	1.7787	0.000619804	0.00645796	CEU / FIN	Variant
MIMAT0000435=hsa-miR-143-3p=MI0000459|5_+_148808541_148808560	1.75133	0.000894048	0.00819142	FemalesOnly: CEU / YRI	Variant
MIMAT0004558=hsa-miR-181a-2-3p=MI0000269|9_+_127454797_127454817	1.745	2.63278e-09	4.46256e-07	FemalesOnly: GBR / FIN	Variant
MIMAT0000757=hsa-miR-151a-3p=MI0000809|8_-_141742685_141742706	1.74453	7.0499e-09	3.7952e-07	CEU / TSI	Variant
MIMAT0004558=hsa-miR-181a-2-3p=MI0000269|9_+_127454797_127454816	1.72108	3.67422e-14	3.95591e-12	GBR / FIN	Variant
MIMAT0004703=hsa-miR-335-3p=MI0000816|7_+_130136003_130136024	1.72083	0.00469115	0.0265832	CEU / GBR	miRBase
MIMAT0000435=hsa-miR-143-3p=MI0000459|5_+_148808541_148808561	1.71134	0.00037442	0.00335938	CEU / YRI	miRBase
MIMAT0000757=hsa-miR-151a-3p=MI0000809|8_-_141742685_141742706	1.6515	5.1536e-07	3.49414e-05	FemalesOnly: CEU / TSI	Variant
MIMAT0018108=hsa-miR-3681-5p=MI0016082|2_+_12339264_12339285	1.64728	1.5859e-08	2.68809e-06	FemalesOnly: CEU / GBR	miRBase
MIMAT0000757=hsa-miR-151a-3p=MI0000809|8_-_141742684_141742706	1.63524	4.18362e-07	3.49414e-05	FemalesOnly: CEU / TSI	Variant
MIMAT0000435=hsa-miR-143-3p=MI0000459|5_+_148808541_148808560	1.58375	0.000773069	0.00594527	CEU / YRI	Variant
MIMAT0000451=hsa-miR-150-5p=MI0000479|19_-_50004089_50004110	1.57811	0.000505684	0.0155843	MalesOnly: TSI / CEU	miRBase
MIMAT0000222=hsa-miR-192-5p=MI0000234|11_-_64658672_64658694	1.57079	9.12875e-17	2.94859e-14	GBR / FIN	Variant
MIMAT0000086=hsa-miR-29a-3p=MI0000087|7_-_130561510_130561528	1.56999	1.28942e-09	4.37114e-07	FemalesOnly: FIN / YRI	Variant
MIMAT0000076=hsa-miR-21-5p=MI0000077|17_+_57918634_57918653	1.56282	5.01829e-06	0.000189022	FemalesOnly: GBR / YRI	Variant
MIMAT0000270=hsa-miR-181a-3p=MI0000289|1_-_198828199_198828219	1.54675	1.81256e-06	4.7266e-05	FemalesOnly: GBR / FIN	Variant
MIMAT0000086=hsa-miR-29a-3p=MI0000087|7_-_130561510_130561528	1.53803	2.9844e-06	0.00101171	MalesOnly: TSI / YRI	Variant
MIMAT0000451=hsa-miR-150-5p=MI0000479|19_-_50004089_50004110	1.53408	7.16093e-08	2.57469e-06	TSI / CEU	miRBase
MIMAT0000689=hsa-miR-99b-5p=MI0000746|19_+_52195871_52195892	1.52414	0.000111865	0.00200735	CEU / FIN	miRBase
MIMAT0000087=hsa-miR-30a-5p=MI0000088|6_-_72113296_72113319	1.5159	0.000334911	0.003915	FemalesOnly: GBR / FIN	Variant
MIMAT0004494=hsa-miR-21-3p=MI0000077|17_+_57918672_57918690	1.51294	2.33496e-05	0.000580149	TSI / YRI	Variant
MIMAT0000222=hsa-miR-192-5p=MI0000234|11_-_64658675_64658695	1.51252	1.22531e-06	4.15382e-05	FemalesOnly: GBR / FIN	miRBase
MIMAT0004494=hsa-miR-21-3p=MI0000077|17_+_57918672_57918690	1.51105	8.88344e-05	0.00240834	FemalesOnly: TSI / YRI	Variant
MIMAT0000451=hsa-miR-150-5p=MI0000479|19_-_50004089_50004110	1.50993	2.14214e-06	0.000242061	FemalesOnly: FIN / CEU	miRBase
MIMAT0004558=hsa-miR-181a-2-3p=MI0000269|9_+_127454797_127454816	1.508	0.00160831	0.0109178	FemalesOnly: GBR / YRI	Variant
MIMAT0000435=hsa-miR-143-3p=MI0000459|5_+_148808541_148808561	1.49868	0.00200849	0.0166344	CEU / FIN	miRBase
MIMAT0000222=hsa-miR-192-5p=MI0000234|11_-_64658675_64658695	1.47385	1.91901e-13	1.23968e-11	GBR / FIN	miRBase
MIMAT0000443=hsa-miR-125a-5p=MI0000469|19_+_52196521_52196544	1.46638	3.35609e-05	0.000722678	CEU / FIN	miRBase
MIMAT0000451=hsa-miR-150-5p=MI0000479|19_-_50004089_50004110	1.4625	2.30465e-07	2.60425e-05	FemalesOnly: TSI / CEU	miRBase
MIMAT0000222=hsa-miR-192-5p=MI0000234|11_-_64658675_64658695	1.46031	4.76103e-11	1.61399e-08	MalesOnly: GBR / FIN	miRBase
MIMAT0000086=hsa-miR-29a-3p=MI0000087|7_-_130561510_130561528	1.46024	7.91679e-12	2.55712e-09	TSI / YRI	Variant
MIMAT0000087=hsa-miR-30a-5p=MI0000088|6_-_72113296_72113319	1.4572	4.50243e-05	0.00041551	GBR / FIN	Variant
MIMAT0000451=hsa-miR-150-5p=MI0000479|19_-_50004089_50004110	1.45233	5.03023e-05	0.000775113	FemalesOnly: YRI / CEU	miRBase
MIMAT0000451=hsa-miR-150-5p=MI0000479|19_-_50004089_50004110	1.45026	0.000420345	0.00361463	YRI / CEU	miRBase
MIMAT0004558=hsa-miR-181a-2-3p=MI0000269|9_+_127454797_127454817	1.44492	5.18423e-15	8.37252e-13	GBR / FIN	Variant
MIMAT0000443=hsa-miR-125a-5p=MI0000469|19_+_52196521_52196544	1.44319	5.97726e-05	0.00087757	CEU / TSI	miRBase
MIMAT0018108=hsa-miR-3681-5p=MI0016082|2_+_12339264_12339285	1.44197	6.72133e-08	2.41221e-06	CEU / GBR	miRBase
MIMAT0000222=hsa-miR-192-5p=MI0000234|11_-_64658672_64658694	1.44104	5.66975e-09	6.40682e-07	FemalesOnly: GBR / FIN	Variant
MIMAT0000279=hsa-miR-222-3p=MI0000299|X_-_45606442_45606462	1.44064	0.000409009	0.0046218	FemalesOnly: GBR / CEU	miRBase
MIMAT0000443=hsa-miR-125a-5p=MI0000469|19_+_52196521_52196544	1.43184	0.000671812	0.0189787	MalesOnly: CEU / TSI	miRBase
MIMAT0000278=hsa-miR-221-3p=MI0000298|X_-_45605611_45605630	1.4244	3.24552e-07	2.79201e-05	FemalesOnly: GBR / CEU	Variant
MIMAT0004494=hsa-miR-21-3p=MI0000077|17_+_57918672_57918690	1.4173	2.54658e-05	0.000431645	FemalesOnly: GBR / YRI	Variant
MIMAT0004494=hsa-miR-21-3p=MI0000077|17_+_57918672_57918691	1.41572	1.70697e-05	0.000365616	FemalesOnly: GBR / YRI	Variant
MIMAT0000086=hsa-miR-29a-3p=MI0000087|7_-_130561510_130561528	1.41235	1.37463e-12	3.02358e-10	FIN / YRI	Variant
MIMAT0000222=hsa-miR-192-5p=MI0000234|11_-_64658672_64658694	1.41153	1.91456e-08	2.06134e-06	TSI / FIN	Variant
MIMAT0000222=hsa-miR-192-5p=MI0000234|11_-_64658674_64658695	1.3758	1.85906e-10	2.10073e-08	MalesOnly: GBR / FIN	Variant
MIMAT0000257_1=hsa-miR-181b-5p=MI0000683|9_+_127456004_127456028	1.3747	3.67801e-07	1.55856e-05	FemalesOnly: GBR / FIN	Variant
MIMAT0000707=hsa-miR-363-3p=MI0000764|X_-_133303412_133303433	1.37464	2.26534e-05	0.00322545	MalesOnly: YRI / CEU	miRBase
MIMAT0000707=hsa-miR-363-3p=MI0000764|X_-_133303414_133303433	1.37251	3.25679e-05	0.00368017	MalesOnly: TSI / CEU	Variant
MIMAT0000270=hsa-miR-181a-3p=MI0000289|1_-_198828200_198828219	1.37058	0.0003689	0.00378961	FemalesOnly: GBR / YRI	Variant
MIMAT0000076=hsa-miR-21-5p=MI0000077|17_+_57918634_57918653	1.36739	5.70148e-08	1.53465e-06	GBR / YRI	Variant
MIMAT0000086=hsa-miR-29a-3p=MI0000087|7_-_130561510_130561528	1.36392	9.91828e-08	1.12077e-05	FemalesOnly: TSI / YRI	Variant
MIMAT0000253=hsa-miR-10a-5p=MI0000266|17_-_46657268_46657288	1.35621	0.000826473	0.0116193	MalesOnly: GBR / FIN	Variant
MIMAT0000757=hsa-miR-151a-3p=MI0000809|8_-_141742684_141742706	1.3543	4.00002e-05	0.000851452	YRI / TSI	Variant
MIMAT0000707=hsa-miR-363-3p=MI0000764|X_-_133303412_133303433	1.35342	2.25167e-07	7.63317e-05	MalesOnly: YRI / FIN	miRBase
MIMAT0001413=hsa-miR-20b-5p=MI0001519|X_-_133303880_133303902	1.35169	4.74908e-07	2.29991e-05	FemalesOnly: YRI / CEU	miRBase
MIMAT0000076=hsa-miR-21-5p=MI0000077|17_+_57918634_57918653	1.35115	2.33025e-06	0.000157991	FemalesOnly: TSI / YRI	Variant
MIMAT0000066=hsa-let-7e-5p=MI0000066|19_+_52196046_52196067	1.33968	9.42251e-05	0.000922264	CEU / YRI	miRBase
MIMAT0000076=hsa-miR-21-5p=MI0000077|17_+_57918634_57918653	1.33886	1.62075e-07	7.47862e-06	TSI / YRI	Variant
MIMAT0004799=hsa-miR-589-5p=MI0003599|7_-_5535503_5535525	1.33326	9.56011e-05	0.00135037	FemalesOnly: YRI / GBR	Variant
MIMAT0000222=hsa-miR-192-5p=MI0000234|11_-_64658674_64658695	1.33292	5.56814e-06	0.0004719	MalesOnly: TSI / FIN	Variant
MIMAT0000258=hsa-miR-181c-5p=MI0000271|19_+_13985539_13985559	1.33207	7.25294e-08	1.21835e-05	FemalesOnly: GBR / YRI	Variant
MIMAT0000222=hsa-miR-192-5p=MI0000234|11_-_64658675_64658695	1.32802	1.22585e-05	0.000296831	FemalesOnly: GBR / CEU	miRBase
MIMAT0000253=hsa-miR-10a-5p=MI0000266|17_-_46657266_46657287	1.32673	8.68539e-08	9.81449e-06	FemalesOnly: YRI / FIN	Variant
MIMAT0000066=hsa-let-7e-5p=MI0000066|19_+_52196046_52196067	1.32644	0.00302304	0.0292803	FemalesOnly: CEU / FIN	miRBase
MIMAT0000707=hsa-miR-363-3p=MI0000764|X_-_133303412_133303433	1.32446	9.6034e-11	2.06161e-08	YRI / CEU	miRBase
MIMAT0000757=hsa-miR-151a-3p=MI0000809|8_-_141742685_141742706	1.3222	0.00105198	0.0127365	FemalesOnly: YRI / TSI	Variant
MIMAT0000451=hsa-miR-150-5p=MI0000479|19_-_50004089_50004110	1.32172	0.000663334	0.00661383	FemalesOnly: GBR / CEU	miRBase
MIMAT0000076=hsa-miR-21-5p=MI0000077|17_+_57918634_57918653	1.31682	4.47779e-05	0.000798933	FemalesOnly: FIN / YRI	Variant
MIMAT0000443=hsa-miR-125a-5p=MI0000469|19_+_52196521_52196544	1.31638	0.0019094	0.00811494	GBR / YRI	miRBase
MIMAT0000222=hsa-miR-192-5p=MI0000234|11_-_64658675_64658695	1.31531	1.40255e-06	0.000158488	MalesOnly: TSI / FIN	miRBase
MIMAT0000757=hsa-miR-151a-3p=MI0000809|8_-_141742685_141742706	1.31158	0.000125088	0.00175668	YRI / TSI	Variant
MIMAT0004558=hsa-miR-181a-2-3p=MI0000269|9_+_127454797_127454816	1.30536	6.72103e-07	3.79738e-05	MalesOnly: GBR / FIN	Variant
MIMAT0000253=hsa-miR-10a-5p=MI0000266|17_-_46657268_46657288	1.30456	5.66817e-10	1.5229e-08	GBR / FIN	Variant
MIMAT0000757=hsa-miR-151a-3p=MI0000809|8_-_141742684_141742706	1.30412	0.00220785	0.0440272	MalesOnly: CEU / GBR	Variant
MIMAT0000086=hsa-miR-29a-3p=MI0000087|7_-_130561510_130561528	1.3003	1.73308e-05	0.000365616	FemalesOnly: GBR / YRI	Variant
MIMAT0000254=hsa-miR-10b-5p=MI0000267|2_+_177015057_177015078	1.29581	0.000475939	0.00349383	YRI / FIN	Variant
MIMAT0000707=hsa-miR-363-3p=MI0000764|X_-_133303414_133303433	1.29563	7.36189e-06	0.000207973	FemalesOnly: GBR / CEU	Variant
MIMAT0000253=hsa-miR-10a-5p=MI0000266|17_-_46657268_46657288	1.29187	2.23029e-10	7.5607e-08	FemalesOnly: GBR / FIN	Variant
MIMAT0000270=hsa-miR-181a-3p=MI0000289|1_-_198828199_198828219	1.28893	2.35238e-10	7.59818e-09	GBR / FIN	Variant
MIMAT0000270=hsa-miR-181a-3p=MI0000289|1_-_198828200_198828219	1.28753	0.000210272	0.00264008	FemalesOnly: GBR / CEU	Variant
MIMAT0001413=hsa-miR-20b-5p=MI0001519|X_-_133303880_133303902	1.28533	3.76163e-05	0.00212532	MalesOnly: YRI / FIN	miRBase
MIMAT0004558=hsa-miR-181a-2-3p=MI0000269|9_+_127454797_127454818	1.28503	1.3223e-08	7.95384e-07	FemalesOnly: GBR / FIN	miRBase
MIMAT0004558=hsa-miR-181a-2-3p=MI0000269|9_+_127454797_127454816	1.28427	0.000156009	0.0264436	FemalesOnly: GBR / TSI	Variant
MIMAT0000707=hsa-miR-363-3p=MI0000764|X_-_133303412_133303433	1.28113	1.54497e-07	1.16844e-05	FemalesOnly: YRI / CEU	miRBase
MIMAT0000086=hsa-miR-29a-3p=MI0000087|7_-_130561510_130561528	1.27588	1.63135e-08	6.58659e-07	GBR / YRI	Variant
MIMAT0000222=hsa-miR-192-5p=MI0000234|11_-_64658674_64658695	1.27258	4.09255e-12	1.65237e-10	GBR / FIN	Variant
MIMAT0000253=hsa-miR-10a-5p=MI0000266|17_-_46657267_46657288	1.272	0.00179766	0.0164704	FemalesOnly: GBR / FIN	Variant
MIMAT0001413=hsa-miR-20b-5p=MI0001519|X_-_133303880_133303902	1.27181	3.46986e-10	2.80191e-08	YRI / FIN	miRBase
MIMAT0000757=hsa-miR-151a-3p=MI0000809|8_-_141742685_141742706	1.26875	2.67353e-06	0.000107944	CEU / FIN	Variant
MIMAT0001413=hsa-miR-20b-5p=MI0001519|X_-_133303880_133303902	1.26518	5.47123e-09	1.96357e-07	YRI / CEU	miRBase
MIMAT0000757=hsa-miR-151a-3p=MI0000809|8_-_141742684_141742706	1.26168	0.000762421	0.0099408	FemalesOnly: YRI / TSI	Variant
MIMAT0000253=hsa-miR-10a-5p=MI0000266|17_-_46657266_46657287	1.26079	0.00395342	0.0362219	MalesOnly: GBR / FIN	Variant
MIMAT0000086=hsa-miR-29a-3p=MI0000087|7_-_130561510_130561528	1.25581	0.000145698	0.00705597	MalesOnly: GBR / YRI	Variant
MIMAT0000757=hsa-miR-151a-3p=MI0000809|8_-_141742684_141742706	1.25498	7.12732e-06	0.00020442	CEU / FIN	Variant
MIMAT0000757=hsa-miR-151a-3p=MI0000809|8_-_141742685_141742706	1.25321	0.0013478	0.0304602	MalesOnly: CEU / GBR	Variant
MIMAT0000253=hsa-miR-10a-5p=MI0000266|17_-_46657266_46657287	1.25219	9.37153e-08	3.36334e-06	YRI / FIN	Variant
MIMAT0018108=hsa-miR-3681-5p=MI0016082|2_+_12339264_12339285	1.24545	4.22105e-06	0.00010221	FemalesOnly: CEU / YRI	miRBase
MIMAT0000707=hsa-miR-363-3p=MI0000764|X_-_133303414_133303433	1.24538	4.11676e-05	0.00174448	MalesOnly: TSI / FIN	Variant
MIMAT0000707=hsa-miR-363-3p=MI0000764|X_-_133303412_133303433	1.24316	9.2117e-11	9.91793e-09	YRI / FIN	miRBase
MIMAT0001413=hsa-miR-20b-5p=MI0001519|X_-_133303880_133303902	1.2397	1.05696e-06	4.47886e-05	FemalesOnly: YRI / FIN	miRBase
MIMAT0000253=hsa-miR-10a-5p=MI0000266|17_-_46657266_46657287	1.23935	4.92416e-08	7.95251e-07	GBR / FIN	Variant
MIMAT0000258=hsa-miR-181c-5p=MI0000271|19_+_13985539_13985559	1.23746	1.38115e-12	4.46111e-10	GBR / YRI	Variant
MIMAT0000253=hsa-miR-10a-5p=MI0000266|17_-_46657267_46657288	1.23616	3.37471e-06	3.89297e-05	GBR / FIN	Variant
MIMAT0000253=hsa-miR-10a-5p=MI0000266|17_-_46657267_46657288	1.23594	1.99803e-06	6.77332e-05	FemalesOnly: YRI / FIN	Variant
MIMAT0000222=hsa-miR-192-5p=MI0000234|11_-_64658674_64658695	1.23574	1.34326e-05	0.000227682	FemalesOnly: GBR / FIN	Variant
MIMAT0000253=hsa-miR-10a-5p=MI0000266|17_-_46657266_46657288	1.23546	0.00185188	0.0209924	MalesOnly: GBR / FIN	miRBase
MIMAT0000066=hsa-let-7e-5p=MI0000066|19_+_52196046_52196067	1.2345	0.00144514	0.0408251	MalesOnly: CEU / YRI	miRBase
MIMAT0000270=hsa-miR-181a-3p=MI0000289|1_-_198828198_198828219	1.23343	3.6095e-06	7.64762e-05	FemalesOnly: GBR / FIN	miRBase
MIMAT0000253=hsa-miR-10a-5p=MI0000266|17_-_46657266_46657287	1.23031	1.40776e-08	7.95384e-07	FemalesOnly: GBR / FIN	Variant
MIMAT0000707=hsa-miR-363-3p=MI0000764|X_-_133303414_133303433	1.22979	4.00027e-09	2.82406e-07	GBR / CEU	Variant
MIMAT0000451=hsa-miR-150-5p=MI0000479|19_-_50004089_50004110	1.22712	5.99257e-06	0.00020442	FIN / CEU	miRBase
MIMAT0000689=hsa-miR-99b-5p=MI0000746|19_+_52195871_52195892	1.2257	0.00159357	0.0110802	CEU / TSI	miRBase
MIMAT0004568=hsa-miR-221-5p=MI0000298|X_-_45605645_45605670	1.22173	4.12936e-06	0.00010221	FemalesOnly: YRI / CEU	Variant
MIMAT0004494=hsa-miR-21-3p=MI0000077|17_+_57918672_57918691	1.21792	0.000146878	0.00355654	FemalesOnly: TSI / YRI	Variant
MIMAT0000066=hsa-let-7e-5p=MI0000066|19_+_52196046_52196067	1.21528	7.59455e-06	0.00020442	CEU / FIN	miRBase
MIMAT0004494=hsa-miR-21-3p=MI0000077|17_+_57918672_57918690	1.21011	1.66925e-07	3.59444e-06	GBR / YRI	Variant
MIMAT0004494=hsa-miR-21-3p=MI0000077|17_+_57918672_57918691	1.20729	0.000102113	0.00157059	TSI / YRI	Variant
MIMAT0004494=hsa-miR-21-3p=MI0000077|17_+_57918672_57918691	1.20646	1.27703e-07	2.9463e-06	GBR / YRI	Variant
MIMAT0004558=hsa-miR-181a-2-3p=MI0000269|9_+_127454797_127454816	1.20611	0.000549007	0.00579713	FemalesOnly: GBR / CEU	Variant
MIMAT0000066=hsa-let-7e-5p=MI0000066|19_+_52196046_52196067	1.20388	0.0069369	0.047992	FemalesOnly: CEU / TSI	miRBase
MIMAT0000253=hsa-miR-10a-5p=MI0000266|17_-_46657266_46657288	1.20151	5.95206e-08	8.7387e-07	GBR / FIN	miRBase
MIMAT0000707=hsa-miR-363-3p=MI0000764|X_-_133303414_133303433	1.20101	8.17595e-08	2.64083e-06	TSI / CEU	Variant
MIMAT0000253=hsa-miR-10a-5p=MI0000266|17_-_46657268_46657288	1.19857	2.5998e-05	0.00146889	MalesOnly: TSI / FIN	Variant
MIMAT0000253=hsa-miR-10a-5p=MI0000266|17_-_46657267_46657288	1.19768	0.000152371	0.00303846	MalesOnly: GBR / FIN	Variant
MIMAT0000086=hsa-miR-29a-3p=MI0000087|7_-_130561510_130561528	1.19766	1.65912e-05	0.00112488	MalesOnly: FIN / YRI	Variant
MIMAT0001413=hsa-miR-20b-5p=MI0001519|X_-_133303880_133303902	1.19257	0.000288482	0.0122244	MalesOnly: YRI / CEU	miRBase
MIMAT0000066=hsa-let-7e-5p=MI0000066|19_+_52196046_52196067	1.19215	1.65476e-05	0.000281309	CEU / TSI	miRBase
MIMAT0000253=hsa-miR-10a-5p=MI0000266|17_-_46657266_46657288	1.18411	1.53602e-06	4.57713e-05	FemalesOnly: GBR / FIN	miRBase
MIMAT0000257_1=hsa-miR-181b-5p=MI0000683|9_+_127456004_127456028	1.18369	1.53528e-09	3.54212e-08	GBR / FIN	Variant
MIMAT0018108=hsa-miR-3681-5p=MI0016082|2_+_12339264_12339285	1.18287	1.13344e-06	2.44067e-05	CEU / YRI	miRBase
MIMAT0000066=hsa-let-7e-5p=MI0000066|19_+_52196046_52196067	1.18254	0.000248063	0.0104942	MalesOnly: CEU / TSI	miRBase
MIMAT0000243=hsa-miR-148a-3p=MI0000253|7_-_25989543_25989563	1.17689	5.0408e-06	0.000427208	FemalesOnly: FIN / CEU	Variant
MIMAT0000707=hsa-miR-363-3p=MI0000764|X_-_133303413_133303433	1.17548	2.22465e-06	0.000754156	MalesOnly: YRI / CEU	Variant
MIMAT0001413=hsa-miR-20b-5p=MI0001519|X_-_133303880_133303902	1.17545	4.75718e-06	0.000149516	FemalesOnly: GBR / CEU	miRBase
MIMAT0000254=hsa-miR-10b-5p=MI0000267|2_+_177015057_177015078	1.17415	0.00219184	0.0132685	FemalesOnly: YRI / GBR	Variant
MIMAT0004799=hsa-miR-589-5p=MI0003599|7_-_5535503_5535525	1.17277	1.80109e-07	3.63595e-06	YRI / GBR	Variant
MIMAT0004494=hsa-miR-21-3p=MI0000077|17_+_57918672_57918690	1.16827	0.000710788	0.00620499	TSI / CEU	Variant
MIMAT0000757=hsa-miR-151a-3p=MI0000809|8_-_141742685_141742706	1.16544	1.26886e-06	2.56151e-05	CEU / GBR	Variant
MIMAT0000707=hsa-miR-363-3p=MI0000764|X_-_133303412_133303433	1.16435	5.33383e-07	3.61634e-05	FemalesOnly: GBR / CEU	miRBase
MIMAT0000707=hsa-miR-363-3p=MI0000764|X_-_133303412_133303433	1.16086	6.23149e-05	0.00422495	MalesOnly: TSI / CEU	miRBase
MIMAT0000707=hsa-miR-363-3p=MI0000764|X_-_133303412_133303433	1.15947	6.38867e-06	0.00018048	FemalesOnly: YRI / FIN	miRBase
MIMAT0000270=hsa-miR-181a-3p=MI0000289|1_-_198828199_198828219	1.15941	1.33973e-06	3.09095e-05	TSI / FIN	Variant
MIMAT0000757=hsa-miR-151a-3p=MI0000809|8_-_141742684_141742706	1.15891	1.4742e-06	2.80098e-05	CEU / GBR	Variant
MIMAT0000076=hsa-miR-21-5p=MI0000077|17_+_57918634_57918654	1.15656	2.26849e-08	7.69017e-06	FemalesOnly: GBR / YRI	Variant
MIMAT0000707=hsa-miR-363-3p=MI0000764|X_-_133303412_133303433	1.15133	3.05541e-05	0.00147969	MalesOnly: TSI / FIN	miRBase
MIMAT0000707=hsa-miR-363-3p=MI0000764|X_-_133303412_133303433	1.15057	7.66346e-10	8.25099e-08	GBR / CEU	miRBase
MIMAT0000076=hsa-miR-21-5p=MI0000077|17_+_57918634_57918653	1.14632	1.19096e-05	0.000153872	FIN / YRI	Variant
MIMAT0000707=hsa-miR-363-3p=MI0000764|X_-_133303414_133303433	1.14466	0.000280209	0.00339253	FemalesOnly: GBR / FIN	Variant
MIMAT0004558=hsa-miR-181a-2-3p=MI0000269|9_+_127454797_127454817	1.14262	0.00567747	0.0274952	FemalesOnly: GBR / YRI	Variant
MIMAT0004558=hsa-miR-181a-2-3p=MI0000269|9_+_127454797_127454817	1.14168	1.32649e-05	0.00449681	FemalesOnly: GBR / TSI	Variant
MIMAT0000258=hsa-miR-181c-5p=MI0000271|19_+_13985539_13985559	1.14111	2.1941e-06	0.000743801	MalesOnly: GBR / YRI	Variant
MIMAT0000222=hsa-miR-192-5p=MI0000234|11_-_64658675_64658695	1.13829	2.70562e-07	1.24845e-05	TSI / FIN	miRBase
MIMAT0000076=hsa-miR-21-5p=MI0000077|17_+_57918634_57918653	1.13697	0.000838007	0.0160413	MalesOnly: GBR / YRI	Variant
MIMAT0000254=hsa-miR-10b-5p=MI0000267|2_+_177015057_177015078	1.12955	0.0012138	0.00594028	YRI / GBR	Variant
MIMAT0000707=hsa-miR-363-3p=MI0000764|X_-_133303412_133303433	1.12909	3.87538e-05	0.00218959	MalesOnly: GBR / CEU	miRBase
MIMAT0000073=hsa-miR-19a-3p=MI0000073|13_+_92003193_92003214	1.1287	0.000349937	0.00226059	GBR / YRI	Variant
MIMAT0000253=hsa-miR-10a-5p=MI0000266|17_-_46657268_46657288	1.12819	1.95614e-07	1.05305e-05	TSI / FIN	Variant
MIMAT0000757=hsa-miR-151a-3p=MI0000809|8_-_141742685_141742706	1.12641	0.000144239	0.00305606	FemalesOnly: CEU / FIN	Variant
MIMAT0000243=hsa-miR-148a-3p=MI0000253|7_-_25989543_25989563	1.12572	4.88055e-06	0.000827253	MalesOnly: TSI / CEU	Variant
MIMAT0000707=hsa-miR-363-3p=MI0000764|X_-_133303414_133303433	1.12569	1.218e-05	0.00197583	MalesOnly: GBR / CEU	Variant
MIMAT0000270=hsa-miR-181a-3p=MI0000289|1_-_198828199_198828219	1.12289	0.0019376	0.0328423	MalesOnly: TSI / FIN	Variant
MIMAT0000707=hsa-miR-363-3p=MI0000764|X_-_133303413_133303433	1.12269	5.05166e-09	1.71251e-06	FemalesOnly: GBR / CEU	Variant
MIMAT0000253=hsa-miR-10a-5p=MI0000266|17_-_46657266_46657287	1.1226	2.29169e-05	0.00271285	FemalesOnly: TSI / FIN	Variant
MIMAT0000222=hsa-miR-192-5p=MI0000234|11_-_64658672_64658694	1.12224	6.31647e-05	0.00318076	FemalesOnly: TSI / FIN	Variant
MIMAT0000707=hsa-miR-363-3p=MI0000764|X_-_133303412_133303433	1.12127	7.17405e-08	2.57469e-06	TSI / CEU	miRBase
MIMAT0000279=hsa-miR-222-3p=MI0000299|X_-_45606442_45606462	1.11863	0.000635348	0.00936447	FemalesOnly: FIN / CEU	miRBase
MIMAT0000253=hsa-miR-10a-5p=MI0000266|17_-_46657268_46657288	1.11764	5.94399e-05	0.00318076	FemalesOnly: TSI / FIN	Variant
MIMAT0000253=hsa-miR-10a-5p=MI0000266|17_-_46657266_46657288	1.11543	1.54924e-06	5.83548e-05	FemalesOnly: YRI / FIN	miRBase
MIMAT0000707=hsa-miR-363-3p=MI0000764|X_-_133303412_133303433	1.11498	3.75247e-07	2.54418e-05	MalesOnly: GBR / FIN	miRBase
MIMAT0000258=hsa-miR-181c-5p=MI0000271|19_+_13985539_13985559	1.11326	1.74147e-05	0.000310716	FemalesOnly: CEU / YRI	Variant
MIMAT0000707=hsa-miR-363-3p=MI0000764|X_-_133303413_133303433	1.11063	2.58008e-15	8.33366e-13	GBR / CEU	Variant
MIMAT0000278=hsa-miR-221-3p=MI0000298|X_-_45605610_45605630	1.11007	1.15039e-06	6.49973e-05	FemalesOnly: GBR / CEU	Variant
MIMAT0000222=hsa-miR-192-5p=MI0000234|11_-_64658675_64658695	1.10775	1.05975e-08	4.88998e-07	GBR / CEU	miRBase
MIMAT0000707=hsa-miR-363-3p=MI0000764|X_-_133303411_133303433	1.09991	3.27665e-06	9.53707e-05	FemalesOnly: YRI / CEU	Variant
MIMAT0004558=hsa-miR-181a-2-3p=MI0000269|9_+_127454797_127454818	1.09986	1.14794e-13	9.2696e-12	GBR / FIN	miRBase
MIMAT0000443=hsa-miR-125a-5p=MI0000469|19_+_52196521_52196544	1.09865	0.00203185	0.0181262	FemalesOnly: GBR / FIN	miRBase
MIMAT0000253=hsa-miR-10a-5p=MI0000266|17_-_46657267_46657288	1.09631	6.16355e-06	9.04922e-05	YRI / FIN	Variant
MIMAT0004558=hsa-miR-181a-2-3p=MI0000269|9_+_127454797_127454816	1.09501	0.000235108	0.00166478	GBR / YRI	Variant
MIMAT0000707=hsa-miR-363-3p=MI0000764|X_-_133303413_133303433	1.09114	1.02339e-07	3.46929e-05	MalesOnly: GBR / CEU	Variant
MIMAT0000258=hsa-miR-181c-5p=MI0000271|19_+_13985539_13985559	1.09098	4.88178e-09	1.96357e-07	CEU / YRI	Variant
MIMAT0000243=hsa-miR-148a-3p=MI0000253|7_-_25989543_25989563	1.08924	1.07984e-11	3.48787e-09	TSI / CEU	Variant
MIMAT0000707=hsa-miR-363-3p=MI0000764|X_-_133303411_133303433	1.08823	9.81653e-10	6.34148e-08	YRI / CEU	Variant
MIMAT0000707=hsa-miR-363-3p=MI0000764|X_-_133303411_133303433	1.08737	5.34908e-06	0.000604446	MalesOnly: YRI / FIN	Variant
MIMAT0000707=hsa-miR-363-3p=MI0000764|X_-_133303411_133303433	1.08528	2.85438e-05	0.00322545	MalesOnly: YRI / CEU	Variant
MIMAT0000270=hsa-miR-181a-3p=MI0000289|1_-_198828198_198828219	1.08274	2.44765e-09	4.94119e-08	GBR / FIN	miRBase
MIMAT0000253=hsa-miR-10a-5p=MI0000266|17_-_46657266_46657288	1.07873	6.83191e-05	0.00318076	FemalesOnly: TSI / FIN	miRBase
MIMAT0000707=hsa-miR-363-3p=MI0000764|X_-_133303413_133303433	1.07824	5.07417e-07	8.60072e-05	MalesOnly: YRI / FIN	Variant
MIMAT0000279=hsa-miR-222-3p=MI0000299|X_-_45606442_45606462	1.07818	0.000794311	0.0112314	FemalesOnly: TSI / CEU	miRBase
MIMAT0000092=hsa-miR-92a-3p=MI0000093|13_+_92003616_92003637	1.07802	2.05953e-10	2.06161e-08	YRI / CEU	Variant
MIMAT0000073=hsa-miR-19a-3p=MI0000073|13_+_92003193_92003214	1.07656	0.00166545	0.012299	TSI / YRI	Variant
MIMAT0001413=hsa-miR-20b-5p=MI0001519|X_-_133303880_133303902	1.07485	1.46786e-05	0.000552893	FemalesOnly: TSI / CEU	miRBase
MIMAT0000707=hsa-miR-363-3p=MI0000764|X_-_133303412_133303433	1.0743	1.81179e-05	0.000614197	FemalesOnly: TSI / CEU	miRBase
MIMAT0000222=hsa-miR-192-5p=MI0000234|11_-_64658674_64658695	1.07397	2.977e-06	5.65629e-05	TSI / FIN	Variant
MIMAT0000707=hsa-miR-363-3p=MI0000764|X_-_133303413_133303433	1.07263	4.895e-09	1.96357e-07	YRI / CEU	Variant
MIMAT0000092=hsa-miR-92a-3p=MI0000093|13_+_92003616_92003637	1.07203	1.10261e-07	1.16844e-05	FemalesOnly: YRI / CEU	Variant
MIMAT0000707=hsa-miR-363-3p=MI0000764|X_-_133303414_133303433	1.07019	1.70708e-07	2.29744e-06	GBR / FIN	Variant
MIMAT0000258=hsa-miR-181c-5p=MI0000271|19_+_13985539_13985560	1.06849	1.37632e-06	7.77623e-05	FemalesOnly: GBR / YRI	miRBase
MIMAT0000092=hsa-miR-92a-3p=MI0000093|13_+_92003616_92003637	1.06806	0.000936679	0.0288668	MalesOnly: YRI / CEU	Variant
MIMAT0000253=hsa-miR-10a-5p=MI0000266|17_-_46657267_46657288	1.06796	6.70068e-05	0.00103063	TSI / FIN	Variant
MIMAT0018108=hsa-miR-3681-5p=MI0016082|2_+_12339264_12339285	1.06517	2.70141e-07	4.57888e-05	FemalesOnly: CEU / FIN	miRBase
MIMAT0000258=hsa-miR-181c-5p=MI0000271|19_+_13985539_13985559	1.06397	4.19006e-05	0.00355108	MalesOnly: CEU / YRI	Variant
MIMAT0000757=hsa-miR-151a-3p=MI0000809|8_-_141742685_141742706	1.06393	0.000107266	0.00165286	FemalesOnly: CEU / GBR	Variant
MIMAT0000243=hsa-miR-148a-3p=MI0000253|7_-_25989543_25989563	1.06187	6.93183e-08	1.11949e-05	FIN / CEU	Variant
MIMAT0001413=hsa-miR-20b-5p=MI0001519|X_-_133303880_133303902	1.05998	1.31816e-05	0.000227682	FemalesOnly: GBR / FIN	miRBase
MIMAT0004494=hsa-miR-21-3p=MI0000077|17_+_57918672_57918690	1.05977	0.00861846	0.033839	FIN / YRI	Variant
MIMAT0000707=hsa-miR-363-3p=MI0000764|X_-_133303412_133303433	1.05962	4.22369e-10	1.24023e-08	GBR / FIN	miRBase
MIMAT0000253=hsa-miR-10a-5p=MI0000266|17_-_46657267_46657288	1.05917	1.08584e-05	0.00271285	FemalesOnly: TSI / FIN	Variant
MIMAT0000451=hsa-miR-150-5p=MI0000479|19_-_50004089_50004110	1.05636	0.00156061	0.0112017	GBR / CEU	miRBase
MIMAT0001413=hsa-miR-20b-5p=MI0001519|X_-_133303880_133303902	1.05629	0.000364892	0.00977072	MalesOnly: TSI / FIN	miRBase
MIMAT0000707=hsa-miR-363-3p=MI0000764|X_-_133303414_133303433	1.05437	1.28231e-06	3.09095e-05	TSI / FIN	Variant
MIMAT0000707=hsa-miR-363-3p=MI0000764|X_-_133303413_133303433	1.05253	3.10595e-06	0.000827253	MalesOnly: TSI / CEU	Variant
MIMAT0000707=hsa-miR-363-3p=MI0000764|X_-_133303413_133303433	1.04821	2.1507e-09	1.96535e-07	TSI / CEU	Variant
MIMAT0001413=hsa-miR-20b-5p=MI0001519|X_-_133303879_133303902	1.04797	0.000209548	0.0025642	FemalesOnly: YRI / CEU	Variant
MIMAT0000707=hsa-miR-363-3p=MI0000764|X_-_133303412_133303433	1.04353	4.60268e-07	1.53195e-05	TSI / FIN	miRBase
MIMAT0004749=hsa-miR-424-3p=MI0001446|X_-_133680676_133680694	1.04258	0.00218961	0.0132685	FemalesOnly: YRI / GBR	Variant
MIMAT0000757=hsa-miR-151a-3p=MI0000809|8_-_141742684_141742706	1.04101	0.000135277	0.00305606	FemalesOnly: CEU / FIN	Variant
MIMAT0000426=hsa-miR-132-3p=MI0000449|17_-_1953223_1953244	1.04095	1.07772e-05	0.00021491	FemalesOnly: CEU / YRI	miRBase
MIMAT0000759=hsa-miR-148b-3p=MI0000811|12_+_54731062_54731085	1.03924	1.95558e-06	9.4706e-05	FemalesOnly: YRI / GBR	Variant
MIMAT0000707=hsa-miR-363-3p=MI0000764|X_-_133303413_133303433	1.03873	4.07653e-05	0.00125631	FemalesOnly: TSI / CEU	Variant
MIMAT0000243=hsa-miR-148a-3p=MI0000253|7_-_25989543_25989563	1.03734	1.55624e-08	5.27566e-06	FemalesOnly: TSI / CEU	Variant
MIMAT0000426=hsa-miR-132-3p=MI0000449|17_-_1953223_1953244	1.03626	7.56321e-05	0.00122092	FemalesOnly: CEU / GBR	miRBase
MIMAT0000707=hsa-miR-363-3p=MI0000764|X_-_133303412_133303433	1.03527	1.28968e-05	0.000227682	FemalesOnly: GBR / FIN	miRBase
MIMAT0004558=hsa-miR-181a-2-3p=MI0000269|9_+_127454797_127454817	1.0352	5.31374e-06	0.00016376	MalesOnly: GBR / FIN	Variant
MIMAT0000076=hsa-miR-21-5p=MI0000077|17_+_57918634_57918654	1.03408	1.96188e-08	3.32539e-06	FemalesOnly: TSI / YRI	Variant
MIMAT0018108=hsa-miR-3681-5p=MI0016082|2_+_12339264_12339285	1.03315	6.76255e-07	3.66537e-05	CEU / FIN	miRBase
MIMAT0001413=hsa-miR-20b-5p=MI0001519|X_-_133303880_133303902	1.03031	9.94215e-07	2.91938e-05	TSI / FIN	miRBase
MIMAT0000253=hsa-miR-10a-5p=MI0000266|17_-_46657266_46657287	1.02909	1.1593e-06	3.09095e-05	TSI / FIN	Variant
MIMAT0004558=hsa-miR-181a-2-3p=MI0000269|9_+_127454797_127454816	1.02878	0.000203081	0.00204985	GBR / CEU	Variant
MIMAT0000222=hsa-miR-192-5p=MI0000234|11_-_64658672_64658694	1.02874	2.53554e-05	0.000505617	FemalesOnly: GBR / CEU	Variant
MIMAT0000253=hsa-miR-10a-5p=MI0000266|17_-_46657268_46657288	1.02553	3.29441e-07	2.79201e-05	FemalesOnly: GBR / CEU	Variant
MIMAT0002174=hsa-miR-484=MI0002468|16_+_15737158_15737179	1.02333	4.16047e-07	2.29991e-05	FemalesOnly: YRI / CEU	miRBase
MIMAT0000253=hsa-miR-10a-5p=MI0000266|17_-_46657266_46657288	1.02174	5.37118e-06	8.67446e-05	YRI / FIN	miRBase
MIMAT0000076=hsa-miR-21-5p=MI0000077|17_+_57918634_57918654	1.01894	1.0957e-10	8.84777e-09	GBR / YRI	Variant
MIMAT0001413=hsa-miR-20b-5p=MI0001519|X_-_133303879_133303902	1.01771	0.00195055	0.0388963	MalesOnly: YRI / FIN	Variant
MIMAT0001413=hsa-miR-20b-5p=MI0001519|X_-_133303880_133303902	1.01714	2.69291e-06	6.69084e-05	TSI / CEU	miRBase
MIMAT0000257_1=hsa-miR-181b-5p=MI0000683|9_+_127456004_127456028	1.01692	0.000170693	0.00262542	CEU / FIN	Variant
MIMAT0000425=hsa-miR-130a-3p=MI0000448|11_+_57408725_57408744	1.0155	0.00271036	0.0154247	FemalesOnly: GBR / YRI	Variant
MIMAT0000222=hsa-miR-192-5p=MI0000234|11_-_64658675_64658695	1.01448	0.000884553	0.0187415	FemalesOnly: TSI / FIN	miRBase
MIMAT0000076=hsa-miR-21-5p=MI0000077|17_+_57918634_57918654	1.00942	9.47623e-07	4.47886e-05	FemalesOnly: FIN / YRI	Variant
MIMAT0000270=hsa-miR-181a-3p=MI0000289|1_-_198828199_198828219	1.00733	0.000247	0.00270107	FemalesOnly: GBR / YRI	Variant
MIMAT0004558=hsa-miR-181a-2-3p=MI0000269|9_+_127454797_127454818	1.00726	0.000108092	0.00281871	FemalesOnly: CEU / FIN	miRBase
MIMAT0000257_1=hsa-miR-181b-5p=MI0000683|9_+_127456004_127456028	1.00706	0.00144983	0.0341732	MalesOnly: YRI / FIN	Variant
MIMAT0000426=hsa-miR-132-3p=MI0000449|17_-_1953223_1953244	1.00702	4.91366e-07	1.38796e-05	CEU / GBR	miRBase
MIMAT0000707=hsa-miR-363-3p=MI0000764|X_-_133303414_133303433	1.00546	0.000338827	0.0064833	FemalesOnly: TSI / CEU	Variant
MIMAT0000257_1=hsa-miR-181b-5p=MI0000683|9_+_127456004_127456028	1.00391	5.7449e-06	8.83621e-05	YRI / FIN	Variant
MIMAT0000270=hsa-miR-181a-3p=MI0000289|1_-_198828198_198828219	1.00335	0.000328225	0.0111268	MalesOnly: YRI / FIN	miRBase
MIMAT0000707=hsa-miR-363-3p=MI0000764|X_-_133303413_133303433	1.00335	2.54745e-09	2.15897e-07	MalesOnly: GBR / FIN	Variant
MIMAT0004799=hsa-miR-589-5p=MI0003599|7_-_5535503_5535525	1.00319	0.000391546	0.0110612	MalesOnly: YRI / GBR	Variant
MIMAT0002174=hsa-miR-484=MI0002468|16_+_15737158_15737180	1.00147	2.27293e-06	7.70523e-05	FemalesOnly: YRI / CEU	Variant
MIMAT0001413=hsa-miR-20b-5p=MI0001519|X_-_133303879_133303902	1.00004	5.56431e-06	8.98635e-05	YRI / CEU	Variant
MIMAT0000076=hsa-miR-21-5p=MI0000077|17_+_57918634_57918654	0.999733	4.53467e-10	4.88232e-08	TSI / YRI	Variant
MIMAT0001413=hsa-miR-20b-5p=MI0001519|X_-_133303879_133303902	0.996245	2.52837e-05	0.000281608	YRI / FIN	Variant
MIMAT0001413=hsa-miR-20b-5p=MI0001519|X_-_133303880_133303902	0.994407	5.14882e-09	9.78276e-08	GBR / FIN	miRBase
MIMAT0000707=hsa-miR-363-3p=MI0000764|X_-_133303414_133303433	0.9936	3.05698e-05	0.000852123	MalesOnly: GBR / FIN	Variant
MIMAT0004494=hsa-miR-21-3p=MI0000077|17_+_57918672_57918690	0.99359	0.000795142	0.0112314	FemalesOnly: TSI / CEU	Variant
MIMAT0001413=hsa-miR-20b-5p=MI0001519|X_-_133303880_133303902	0.992671	2.22268e-07	7.17925e-06	GBR / CEU	miRBase
MIMAT0004945=hsa-miR-744-5p=MI0005559|17_+_11985226_11985246	0.987998	0.00286635	0.0425437	MalesOnly: YRI / GBR	Variant
MIMAT0001413=hsa-miR-20b-5p=MI0001519|X_-_133303880_133303902	0.98737	2.40076e-05	0.00271285	FemalesOnly: TSI / FIN	miRBase
MIMAT0000757=hsa-miR-151a-3p=MI0000809|8_-_141742684_141742706	0.985848	2.74368e-05	0.000516727	FemalesOnly: CEU / GBR	Variant
MIMAT0000707=hsa-miR-363-3p=MI0000764|X_-_133303413_133303433	0.983332	0.000118193	0.00160269	FemalesOnly: YRI / CEU	Variant
MIMAT0000707=hsa-miR-363-3p=MI0000764|X_-_133303411_133303433	0.982852	2.0232e-08	9.33563e-07	YRI / FIN	Variant
MIMAT0000258=hsa-miR-181c-5p=MI0000271|19_+_13985539_13985560	0.981652	1.72336e-07	1.16844e-05	FemalesOnly: CEU / YRI	miRBase
MIMAT0000426=hsa-miR-132-3p=MI0000449|17_-_1953223_1953244	0.981234	1.33299e-06	2.69097e-05	CEU / YRI	miRBase
MIMAT0000084=hsa-miR-27a-3p=MI0000085|19_-_13947263_13947281	0.975283	8.73256e-06	0.000255855	FemalesOnly: GBR / YRI	Variant
MIMAT0000075=hsa-miR-20a-5p=MI0000076|13_+_92003326_92003347	0.971385	0.000755105	0.0099408	FemalesOnly: TSI / YRI	Variant
MIMAT0000426=hsa-miR-132-3p=MI0000449|17_-_1953223_1953244	0.970807	0.000484532	0.0164256	MalesOnly: CEU / GBR	miRBase
MIMAT0000707=hsa-miR-363-3p=MI0000764|X_-_133303412_133303433	0.97041	0.000121059	0.00382359	FemalesOnly: TSI / FIN	miRBase
MIMAT0000278=hsa-miR-221-3p=MI0000298|X_-_45605611_45605630	0.9702	0.00272051	0.0251597	FemalesOnly: TSI / CEU	Variant
MIMAT0000707=hsa-miR-363-3p=MI0000764|X_-_133303413_133303433	0.970041	9.12498e-07	0.000154668	MalesOnly: TSI / FIN	Variant
MIMAT0000255=hsa-miR-34a-5p=MI0000268|1_-_9211794_9211815	0.969162	1.65972e-06	7.03306e-05	FemalesOnly: CEU / YRI	miRBase
MIMAT0000243=hsa-miR-148a-3p=MI0000253|7_-_25989540_25989563	0.968772	2.13614e-05	0.000381132	FemalesOnly: YRI / GBR	Variant
MIMAT0003218=hsa-miR-92b-3p=MI0003560|1_+_155165028_155165049	0.968703	5.87725e-07	4.64784e-05	FemalesOnly: YRI / GBR	miRBase
MIMAT0000222=hsa-miR-192-5p=MI0000234|11_-_64658672_64658694	0.966273	0.00143822	0.00893353	YRI / FIN	Variant
MIMAT0000084=hsa-miR-27a-3p=MI0000085|19_-_13947263_13947281	0.965884	0.000109049	0.00154031	FemalesOnly: CEU / YRI	Variant
MIMAT0004494=hsa-miR-21-3p=MI0000077|17_+_57918672_57918690	0.965734	0.000473322	0.0119297	MalesOnly: GBR / YRI	Variant
MIMAT0002174=hsa-miR-484=MI0002468|16_+_15737158_15737179	0.964542	2.81662e-08	8.27062e-07	YRI / CEU	miRBase
MIMAT0000245=hsa-miR-30d-5p=MI0000255|8_-_135817163_135817183	0.961823	1.10308e-05	0.000278754	FemalesOnly: GBR / YRI	Variant
MIMAT0000257_1=hsa-miR-181b-5p=MI0000683|9_+_127456004_127456028	0.96147	0.00308699	0.0227497	FemalesOnly: YRI / FIN	Variant
MIMAT0000075=hsa-miR-20a-5p=MI0000076|13_+_92003326_92003347	0.960942	0.00126991	0.00977339	TSI / YRI	Variant
MIMAT0001413=hsa-miR-20b-5p=MI0001519|X_-_133303879_133303902	0.960721	0.00283994	0.0218804	FemalesOnly: YRI / FIN	Variant
MIMAT0000076=hsa-miR-21-5p=MI0000077|17_+_57918634_57918654	0.960659	0.000198787	0.0134777	MalesOnly: TSI / YRI	Variant
MIMAT0031177=hsa-miR-7974=MI0025750|19_-_11606359_11606382	0.958753	4.7821e-05	0.00324227	MalesOnly: YRI / GBR	miRBase
MIMAT0000443=hsa-miR-125a-5p=MI0000469|19_+_52196521_52196544	0.955209	0.000525265	0.0424151	GBR / TSI	miRBase
MIMAT0004494=hsa-miR-21-3p=MI0000077|17_+_57918672_57918691	0.954924	0.000290976	0.0101696	MalesOnly: GBR / YRI	Variant
MIMAT0000253=hsa-miR-10a-5p=MI0000266|17_-_46657266_46657287	0.954432	0.000634481	0.0134431	MalesOnly: TSI / FIN	Variant
MIMAT0000425=hsa-miR-130a-3p=MI0000448|11_+_57408725_57408744	0.953983	0.00412925	0.0233991	TSI / YRI	Variant
MIMAT0031177=hsa-miR-7974=MI0025750|19_-_11606359_11606382	0.953918	6.30672e-08	2.54634e-06	YRI / FIN	miRBase
MIMAT0000087=hsa-miR-30a-5p=MI0000088|6_-_72113296_72113319	0.953722	0.00562372	0.0357648	FemalesOnly: YRI / FIN	Variant
MIMAT0031177=hsa-miR-7974=MI0025750|19_-_11606359_11606382	0.952655	1.89748e-06	3.22571e-05	YRI / GBR	miRBase
MIMAT0000270=hsa-miR-181a-3p=MI0000289|1_-_198828199_198828219	0.951411	0.00223462	0.0161178	FemalesOnly: GBR / CEU	Variant
MIMAT0000443=hsa-miR-125a-5p=MI0000469|19_+_52196521_52196544	0.949601	0.000182856	0.00151442	GBR / FIN	miRBase
MIMAT0001413=hsa-miR-20b-5p=MI0001519|X_-_133303880_133303902	0.949253	0.00127586	0.0330851	MalesOnly: TSI / CEU	miRBase
MIMAT0031177=hsa-miR-7974=MI0025750|19_-_11606359_11606382	0.948144	0.00144997	0.0106857	FemalesOnly: YRI / GBR	miRBase
MIMAT0000253=hsa-miR-10a-5p=MI0000266|17_-_46657266_46657288	0.947066	2.9933e-05	0.000537132	TSI / FIN	miRBase
MIMAT0000270=hsa-miR-181a-3p=MI0000289|1_-_198828198_198828219	0.946522	0.00245296	0.034648	FemalesOnly: TSI / FIN	miRBase
MIMAT0004558=hsa-miR-181a-2-3p=MI0000269|9_+_127454797_127454817	0.946473	0.00137438	0.016066	FemalesOnly: CEU / FIN	Variant
MIMAT0000086=hsa-miR-29a-3p=MI0000087|7_-_130561510_130561528	0.944108	0.00207635	0.0133477	CEU / YRI	Variant
MIMAT0000245=hsa-miR-30d-5p=MI0000255|8_-_135817164_135817183	0.943721	1.33019e-05	0.000901866	MalesOnly: TSI / FIN	Variant
MIMAT0000076=hsa-miR-21-5p=MI0000077|17_+_57918634_57918654	0.943512	4.85157e-06	0.000149516	FemalesOnly: GBR / CEU	Variant
MIMAT0031177=hsa-miR-7974=MI0025750|19_-_11606359_11606382	0.943125	2.79278e-05	0.00059172	FemalesOnly: YRI / FIN	miRBase
MIMAT0004558=hsa-miR-181a-2-3p=MI0000269|9_+_127454797_127454817	0.942547	8.29909e-06	0.00268061	GBR / TSI	Variant
MIMAT0000245=hsa-miR-30d-5p=MI0000255|8_-_135817164_135817183	0.941314	3.19356e-06	0.000118462	MalesOnly: GBR / FIN	Variant
MIMAT0000278=hsa-miR-221-3p=MI0000298|X_-_45605611_45605630	0.940951	2.06901e-05	0.000300437	GBR / CEU	Variant
MIMAT0004568=hsa-miR-221-5p=MI0000298|X_-_45605645_45605670	0.939243	0.00067396	0.0099408	FemalesOnly: YRI / TSI	Variant
MIMAT0004549=hsa-miR-148a-5p=MI0000253|7_-_25989582_25989601	0.936809	8.22619e-05	0.00156298	FIN / CEU	Variant
MIMAT0000270=hsa-miR-181a-3p=MI0000289|1_-_198828198_198828219	0.935969	2.47624e-06	4.70485e-05	YRI / FIN	miRBase
MIMAT0000707=hsa-miR-363-3p=MI0000764|X_-_133303413_133303433	0.935468	5.28981e-13	2.84768e-11	GBR / FIN	Variant
MIMAT0004494=hsa-miR-21-3p=MI0000077|17_+_57918672_57918690	0.932935	0.000895656	0.00845813	FemalesOnly: GBR / CEU	Variant
MIMAT0000245=hsa-miR-30d-5p=MI0000255|8_-_135817164_135817183	0.93289	1.83927e-10	6.60093e-09	GBR / FIN	Variant
MIMAT0000257_1=hsa-miR-181b-5p=MI0000683|9_+_127456004_127456028	0.932743	0.000997058	0.0130001	MalesOnly: GBR / FIN	Variant
MIMAT0031177=hsa-miR-7974=MI0025750|19_-_11606359_11606382	0.932652	0.000928487	0.0262297	MalesOnly: YRI / FIN	miRBase
MIMAT0031177=hsa-miR-7974=MI0025750|19_-_11606359_11606382	0.932326	0.00120859	0.0461652	MalesOnly: YRI / TSI	miRBase
MIMAT0000279=hsa-miR-222-3p=MI0000299|X_-_45606439_45606462	0.930418	4.79564e-05	0.00406431	MalesOnly: YRI / TSI	Variant
MIMAT0000243=hsa-miR-148a-3p=MI0000253|7_-_25989540_25989563	0.930049	3.34089e-06	7.55041e-05	FemalesOnly: FIN / GBR	Variant
MIMAT0000245=hsa-miR-30d-5p=MI0000255|8_-_135817164_135817183	0.926308	0.00109963	0.00866917	FemalesOnly: GBR / YRI	Variant
MIMAT0000759=hsa-miR-148b-3p=MI0000811|12_+_54731062_54731085	0.925362	2.9441e-10	1.90189e-08	YRI / GBR	Variant
MIMAT0000076=hsa-miR-21-5p=MI0000077|17_+_57918634_57918654	0.923794	5.76535e-05	0.00422495	MalesOnly: TSI / CEU	Variant
MIMAT0000759=hsa-miR-148b-3p=MI0000811|12_+_54731062_54731085	0.923736	0.000339747	0.0191957	MalesOnly: YRI / TSI	Variant
MIMAT0000253=hsa-miR-10a-5p=MI0000266|17_-_46657268_46657288	0.921592	0.000498916	0.00358111	YRI / FIN	Variant
MIMAT0004494=hsa-miR-21-3p=MI0000077|17_+_57918672_57918692	0.920865	0.00102219	0.0127365	FemalesOnly: TSI / YRI	miRBase
MIMAT0000707=hsa-miR-363-3p=MI0000764|X_-_133303411_133303433	0.918824	5.85585e-05	0.00165428	FemalesOnly: TSI / CEU	Variant
MIMAT0000278=hsa-miR-221-3p=MI0000298|X_-_45605611_45605630	0.917578	0.0020425	0.0161025	FemalesOnly: YRI / CEU	Variant
MIMAT0000073=hsa-miR-19a-3p=MI0000073|13_+_92003193_92003214	0.915474	0.00680159	0.0390803	FemalesOnly: FIN / YRI	Variant
MIMAT0003886=hsa-miR-769-5p=MI0003834|19_+_46522219_46522241	0.913336	0.00659296	0.0302029	FemalesOnly: YRI / GBR	Variant
MIMAT0000245=hsa-miR-30d-5p=MI0000255|8_-_135817164_135817183	0.913042	1.01997e-05	0.000265976	FemalesOnly: GBR / CEU	Variant
MIMAT0000245=hsa-miR-30d-5p=MI0000255|8_-_135817164_135817183	0.912728	1.65224e-05	0.000266719	FemalesOnly: GBR / FIN	Variant
MIMAT0000245=hsa-miR-30d-5p=MI0000255|8_-_135817162_135817183	0.91262	1.1512e-05	0.000278754	FemalesOnly: GBR / YRI	miRBase
MIMAT0001413=hsa-miR-20b-5p=MI0001519|X_-_133303880_133303902	0.911348	3.26773e-05	0.000852123	MalesOnly: GBR / FIN	miRBase
MIMAT0000245=hsa-miR-30d-5p=MI0000255|8_-_135817163_135817183	0.910501	2.27059e-07	1.09961e-05	FemalesOnly: GBR / FIN	Variant
MIMAT0000255=hsa-miR-34a-5p=MI0000268|1_-_9211794_9211815	0.91037	1.71622e-07	4.6195e-06	CEU / YRI	miRBase
MIMAT0000245=hsa-miR-30d-5p=MI0000255|8_-_135817163_135817183	0.90822	1.41488e-12	6.52865e-11	GBR / FIN	Variant
MIMAT0000707=hsa-miR-363-3p=MI0000764|X_-_133303413_133303433	0.90769	1.62022e-06	4.57713e-05	FemalesOnly: GBR / FIN	Variant
MIMAT0000707=hsa-miR-363-3p=MI0000764|X_-_133303413_133303433	0.907122	4.40736e-07	1.18631e-05	YRI / FIN	Variant
MIMAT0000707=hsa-miR-363-3p=MI0000764|X_-_133303411_133303433	0.904847	1.62883e-06	7.88818e-05	FemalesOnly: GBR / CEU	Variant
MIMAT0000076=hsa-miR-21-5p=MI0000077|17_+_57918634_57918653	0.904328	2.59727e-05	0.000335567	GBR / CEU	Variant
MIMAT0000076=hsa-miR-21-5p=MI0000077|17_+_57918634_57918653	0.903737	0.00101733	0.0093209	FemalesOnly: GBR / CEU	Variant
MIMAT0004682=hsa-miR-361-3p=MI0000760|X_-_85158648_85158668	0.902289	0.000365994	0.00427834	FemalesOnly: GBR / CEU	Variant
MIMAT0000084=hsa-miR-27a-3p=MI0000085|19_-_13947263_13947281	0.901884	4.78341e-08	1.53465e-06	GBR / YRI	Variant
MIMAT0004568=hsa-miR-221-5p=MI0000298|X_-_45605645_45605670	0.900229	3.3985e-06	0.000144011	FemalesOnly: YRI / GBR	Variant
MIMAT0000267=hsa-miR-210-3p=MI0000286|11_-_568113_568133	0.900119	0.00321165	0.0172817	FemalesOnly: GBR / YRI	Variant
MIMAT0000707=hsa-miR-363-3p=MI0000764|X_-_133303411_133303433	0.898804	0.00028449	0.00385769	FemalesOnly: YRI / FIN	Variant
MIMAT0002174=hsa-miR-484=MI0002468|16_+_15737158_15737180	0.898802	6.31636e-07	3.7755e-05	FemalesOnly: YRI / FIN	Variant
MIMAT0000222=hsa-miR-192-5p=MI0000234|11_-_64658672_64658694	0.896227	9.35308e-07	2.15789e-05	GBR / CEU	Variant
MIMAT0000245=hsa-miR-30d-5p=MI0000255|8_-_135817163_135817183	0.896012	2.59015e-06	0.000109757	FemalesOnly: GBR / CEU	Variant
MIMAT0004558=hsa-miR-181a-2-3p=MI0000269|9_+_127454797_127454816	0.895841	0.000365511	0.0393534	GBR / TSI	Variant
MIMAT0000092=hsa-miR-92a-3p=MI0000093|13_+_92003616_92003637	0.894725	0.00180694	0.0382845	MalesOnly: TSI / CEU	Variant
MIMAT0003393=hsa-miR-425-5p=MI0001448|3_-_49057630_49057654	0.894576	0.00187328	0.0119819	FemalesOnly: YRI / GBR	Variant
MIMAT0000258=hsa-miR-181c-5p=MI0000271|19_+_13985539_13985559	0.893953	0.000609386	0.0295117	MalesOnly: TSI / YRI	Variant
MIMAT0002174=hsa-miR-484=MI0002468|16_+_15737158_15737179	0.892194	6.68231e-07	3.7755e-05	FemalesOnly: YRI / FIN	miRBase
MIMAT0000440=hsa-miR-191-5p=MI0000465|3_-_49058104_49058127	0.892076	3.40143e-06	0.00012812	FemalesOnly: CEU / GBR	Variant
MIMAT0000258=hsa-miR-181c-5p=MI0000271|19_+_13985539_13985560	0.891404	1.0721e-08	4.947e-07	GBR / YRI	miRBase
MIMAT0000279=hsa-miR-222-3p=MI0000299|X_-_45606442_45606462	0.891267	0.00174873	0.0117675	TSI / CEU	miRBase
MIMAT0000425=hsa-miR-130a-3p=MI0000448|11_+_57408725_57408744	0.891114	0.00171461	0.0161459	FemalesOnly: GBR / FIN	Variant
MIMAT0003218=hsa-miR-92b-3p=MI0003560|1_+_155165028_155165049	0.891097	1.86667e-08	6.69928e-07	YRI / GBR	miRBase
MIMAT0000707=hsa-miR-363-3p=MI0000764|X_-_133303411_133303433	0.889753	1.03722e-10	1.67512e-08	GBR / CEU	Variant
MIMAT0004558=hsa-miR-181a-2-3p=MI0000269|9_+_127454797_127454818	0.889611	1.74172e-05	0.000208362	YRI / FIN	miRBase
MIMAT0000073=hsa-miR-19a-3p=MI0000073|13_+_92003193_92003214	0.889399	0.00153606	0.00936126	FIN / YRI	Variant
MIMAT0000425=hsa-miR-130a-3p=MI0000448|11_+_57408725_57408745	0.888893	0.00156551	0.0262243	FemalesOnly: TSI / FIN	Variant
MIMAT0000222=hsa-miR-192-5p=MI0000234|11_-_64658674_64658695	0.888332	0.00162808	0.0262243	FemalesOnly: TSI / FIN	Variant
MIMAT0000245=hsa-miR-30d-5p=MI0000255|8_-_135817163_135817183	0.887798	3.35961e-06	0.000118462	MalesOnly: GBR / FIN	Variant
MIMAT0000707=hsa-miR-363-3p=MI0000764|X_-_133303411_133303433	0.88716	1.29099e-06	6.25208e-05	MalesOnly: GBR / FIN	Variant
MIMAT0000076=hsa-miR-21-5p=MI0000077|17_+_57918634_57918654	0.886087	4.37161e-09	2.82406e-07	GBR / CEU	Variant
MIMAT0000245=hsa-miR-30d-5p=MI0000255|8_-_135817163_135817183	0.885967	3.46622e-08	1.39949e-06	GBR / CEU	Variant
MIMAT0000245=hsa-miR-30d-5p=MI0000255|8_-_135817163_135817183	0.885142	0.000223041	0.00945137	MalesOnly: GBR / CEU	Variant
MIMAT0000707=hsa-miR-363-3p=MI0000764|X_-_133303413_133303433	0.884635	4.846e-08	3.91314e-06	TSI / FIN	Variant
MIMAT0000222=hsa-miR-192-5p=MI0000234|11_-_64658674_64658695	0.883152	0.00333003	0.0219582	FemalesOnly: GBR / CEU	Variant
MIMAT0000270=hsa-miR-181a-3p=MI0000289|1_-_198828198_198828219	0.883062	0.000290482	0.0051828	MalesOnly: GBR / FIN	miRBase
MIMAT0000255=hsa-miR-34a-5p=MI0000268|1_-_9211793_9211815	0.882998	3.07011e-06	5.50915e-05	CEU / YRI	Variant
MIMAT0000258=hsa-miR-181c-5p=MI0000271|19_+_13985539_13985560	0.881531	1.66042e-10	2.06161e-08	CEU / YRI	miRBase
MIMAT0002174=hsa-miR-484=MI0002468|16_+_15737158_15737179	0.881529	1.05228e-08	5.66477e-07	YRI / FIN	miRBase
MIMAT0000707=hsa-miR-363-3p=MI0000764|X_-_133303411_133303433	0.88047	1.74852e-05	0.00197583	MalesOnly: GBR / CEU	Variant
MIMAT0000076=hsa-miR-21-5p=MI0000077|17_+_57918634_57918653	0.880168	0.0020525	0.0434874	MalesOnly: GBR / CEU	Variant
MIMAT0000707=hsa-miR-363-3p=MI0000764|X_-_133303414_133303433	0.879558	0.00153748	0.0262243	FemalesOnly: TSI / FIN	Variant
MIMAT0004549=hsa-miR-148a-5p=MI0000253|7_-_25989582_25989601	0.877191	0.000193306	0.00385475	FemalesOnly: FIN / CEU	Variant
MIMAT0004568=hsa-miR-221-5p=MI0000298|X_-_45605645_45605670	0.876847	0.000178867	0.00275618	FemalesOnly: YRI / FIN	Variant
MIMAT0004494=hsa-miR-21-3p=MI0000077|17_+_57918672_57918690	0.876675	0.000771963	0.00712412	GBR / CEU	Variant
MIMAT0000245=hsa-miR-30d-5p=MI0000255|8_-_135817164_135817183	0.876664	3.5174e-09	5.6806e-07	TSI / FIN	Variant
MIMAT0000279=hsa-miR-222-3p=MI0000299|X_-_45606442_45606462	0.875987	0.00114467	0.0108744	FIN / CEU	miRBase
MIMAT0000253=hsa-miR-10a-5p=MI0000266|17_-_46657268_46657288	0.875467	0.000537775	0.00675206	FemalesOnly: YRI / FIN	Variant
MIMAT0004494=hsa-miR-21-3p=MI0000077|17_+_57918672_57918692	0.874732	0.00195335	0.0131444	TSI / YRI	miRBase
MIMAT0004549=hsa-miR-148a-5p=MI0000253|7_-_25989582_25989601	0.873327	0.000517153	0.00511224	TSI / CEU	Variant
MIMAT0000076=hsa-miR-21-5p=MI0000077|17_+_57918634_57918653	0.872437	3.79718e-05	0.000613245	TSI / CEU	Variant
MIMAT0000270=hsa-miR-181a-3p=MI0000289|1_-_198828198_198828219	0.872307	3.50166e-05	0.000595282	TSI / FIN	miRBase
MIMAT0000772=hsa-miR-345-5p=MI0000825|14_+_100774213_100774233	0.872078	9.51942e-05	0.00281871	FemalesOnly: CEU / FIN	Variant
MIMAT0000076=hsa-miR-21-5p=MI0000077|17_+_57918634_57918654	0.86836	1.79169e-09	1.96535e-07	TSI / CEU	Variant
MIMAT0000707=hsa-miR-363-3p=MI0000764|X_-_133303414_133303433	0.86823	0.00621188	0.0292476	FemalesOnly: GBR / YRI	Variant
MIMAT0000076=hsa-miR-21-5p=MI0000077|17_+_57918634_57918654	0.864846	1.12765e-06	2.80178e-05	FIN / YRI	Variant
MIMAT0000278=hsa-miR-221-3p=MI0000298|X_-_45605609_45605630	0.864559	4.13558e-05	0.0006676	FemalesOnly: YRI / CEU	Variant
MIMAT0000076=hsa-miR-21-5p=MI0000077|17_+_57918634_57918654	0.863683	0.000114957	0.00649509	MalesOnly: GBR / YRI	Variant
MIMAT0000073=hsa-miR-19a-3p=MI0000073|13_+_92003193_92003214	0.863648	0.0115122	0.0464738	FemalesOnly: GBR / YRI	Variant
MIMAT0002174=hsa-miR-484=MI0002468|16_+_15737158_15737180	0.863131	2.31138e-06	4.66609e-05	YRI / FIN	Variant
MIMAT0002174=hsa-miR-484=MI0002468|16_+_15737158_15737180	0.862016	8.19275e-06	0.000126012	YRI / CEU	Variant
MIMAT0000084=hsa-miR-27a-3p=MI0000085|19_-_13947263_13947281	0.861243	1.38147e-05	0.000520355	FemalesOnly: TSI / YRI	Variant
MIMAT0003888=hsa-miR-766-3p=MI0003836|X_-_118780726_118780747	0.861113	0.00196624	0.0123436	FemalesOnly: YRI / GBR	miRBase
MIMAT0000104=hsa-miR-107=MI0000114|10_-_91352514_91352535	0.860782	0.00135645	0.0101891	CEU / GBR	Variant
MIMAT0000255=hsa-miR-34a-5p=MI0000268|1_-_9211793_9211815	0.860504	6.0609e-06	0.000136976	FemalesOnly: CEU / YRI	Variant
MIMAT0000245=hsa-miR-30d-5p=MI0000255|8_-_135817164_135817183	0.86046	5.15652e-07	1.38796e-05	GBR / CEU	Variant
MIMAT0000425=hsa-miR-130a-3p=MI0000448|11_+_57408725_57408744	0.860127	7.34368e-05	0.00122092	FemalesOnly: GBR / CEU	Variant
MIMAT0004551=hsa-miR-30d-3p=MI0000255|8_-_135817122_135817143	0.860023	0.00272817	0.0272015	MalesOnly: GBR / FIN	miRBase
MIMAT0000707=hsa-miR-363-3p=MI0000764|X_-_133303411_133303433	0.859239	9.67832e-08	2.84191e-06	TSI / CEU	Variant
MIMAT0000245=hsa-miR-30d-5p=MI0000255|8_-_135817162_135817183	0.857699	0.000134197	0.00189554	FemalesOnly: GBR / CEU	miRBase
MIMAT0000425=hsa-miR-130a-3p=MI0000448|11_+_57408725_57408745	0.856922	0.000325399	0.00362427	TSI / FIN	Variant
MIMAT0000222=hsa-miR-192-5p=MI0000234|11_-_64658675_64658695	0.85688	3.38989e-05	0.00218959	MalesOnly: GBR / CEU	miRBase
MIMAT0003393=hsa-miR-425-5p=MI0001448|3_-_49057630_49057654	0.856559	0.000564322	0.00579713	FemalesOnly: CEU / GBR	Variant
MIMAT0000092=hsa-miR-92a-3p=MI0000093|13_+_92003616_92003637	0.8555	8.9173e-06	0.000169429	TSI / CEU	Variant
MIMAT0004558=hsa-miR-181a-2-3p=MI0000269|9_+_127454797_127454818	0.85056	3.49445e-06	0.000118462	MalesOnly: GBR / FIN	miRBase
MIMAT0004494=hsa-miR-21-3p=MI0000077|17_+_57918672_57918692	0.849633	0.00331642	0.0175667	FemalesOnly: GBR / YRI	miRBase
MIMAT0000279=hsa-miR-222-3p=MI0000299|X_-_45606442_45606462	0.849482	0.00134848	0.0101891	GBR / CEU	miRBase
MIMAT0004558=hsa-miR-181a-2-3p=MI0000269|9_+_127454797_127454818	0.84888	6.80873e-07	3.66537e-05	CEU / FIN	miRBase
MIMAT0004945=hsa-miR-744-5p=MI0005559|17_+_11985226_11985247	0.848531	0.00410278	0.0499626	MalesOnly: YRI / GBR	miRBase
MIMAT0000258=hsa-miR-181c-5p=MI0000271|19_+_13985539_13985559	0.848321	0.000182239	0.00237612	FemalesOnly: GBR / FIN	Variant
MIMAT0003888=hsa-miR-766-3p=MI0003836|X_-_118780726_118780747	0.848082	0.000325247	0.00218864	YRI / GBR	miRBase
MIMAT0000425=hsa-miR-130a-3p=MI0000448|11_+_57408725_57408744	0.847764	0.000257408	0.00296938	TSI / FIN	Variant
MIMAT0000084=hsa-miR-27a-3p=MI0000085|19_-_13947263_13947281	0.846578	2.98211e-05	0.000594668	FemalesOnly: FIN / YRI	Variant
MIMAT0000278=hsa-miR-221-3p=MI0000298|X_-_45605611_45605630	0.846348	0.00144846	0.0163676	FemalesOnly: FIN / CEU	Variant
MIMAT0000707=hsa-miR-363-3p=MI0000764|X_-_133303413_133303433	0.846025	0.000437876	0.0106029	FemalesOnly: TSI / FIN	Variant
MIMAT0000222=hsa-miR-192-5p=MI0000234|11_-_64658672_64658694	0.846015	0.00506768	0.0337812	FemalesOnly: YRI / FIN	Variant
MIMAT0000772=hsa-miR-345-5p=MI0000825|14_+_100774213_100774233	0.84376	4.38836e-05	0.000798933	FemalesOnly: YRI / FIN	Variant
MIMAT0000255=hsa-miR-34a-5p=MI0000268|1_-_9211794_9211815	0.843276	7.02957e-06	0.000340432	FemalesOnly: TSI / YRI	miRBase
MIMAT0000257_1=hsa-miR-181b-5p=MI0000683|9_+_127456004_127456028	0.842668	0.0010223	0.00917228	TSI / FIN	Variant
MIMAT0004551=hsa-miR-30d-3p=MI0000255|8_-_135817122_135817143	0.841635	8.80133e-06	9.17042e-05	GBR / FIN	miRBase
MIMAT0004558=hsa-miR-181a-2-3p=MI0000269|9_+_127454797_127454818	0.841398	0.000623627	0.00704699	FemalesOnly: YRI / FIN	miRBase
MIMAT0000255=hsa-miR-34a-5p=MI0000268|1_-_9211794_9211815	0.841056	2.49862e-05	0.000564688	FemalesOnly: FIN / YRI	miRBase
MIMAT0000759=hsa-miR-148b-3p=MI0000811|12_+_54731062_54731085	0.83984	2.19408e-08	1.24355e-06	YRI / TSI	Variant
MIMAT0004799=hsa-miR-589-5p=MI0003599|7_-_5535503_5535525	0.838775	0.00358094	0.0206544	YRI / TSI	Variant
MIMAT0000258=hsa-miR-181c-5p=MI0000271|19_+_13985539_13985559	0.83823	2.10645e-06	6.80384e-05	TSI / YRI	Variant
MIMAT0000243=hsa-miR-148a-3p=MI0000253|7_-_25989543_25989563	0.83777	1.6373e-05	0.00037003	FemalesOnly: GBR / CEU	Variant
MIMAT0004568=hsa-miR-221-5p=MI0000298|X_-_45605645_45605670	0.837014	0.000167112	0.00207604	YRI / TSI	Variant
MIMAT0000757=hsa-miR-151a-3p=MI0000809|8_-_141742685_141742706	0.83571	0.00871658	0.033839	YRI / FIN	Variant
MIMAT0000270=hsa-miR-181a-3p=MI0000289|1_-_198828198_198828219	0.833154	0.0012888	0.0124829	FemalesOnly: YRI / FIN	miRBase
MIMAT0000270=hsa-miR-181a-3p=MI0000289|1_-_198828200_198828219	0.831806	0.00142871	0.00659247	GBR / YRI	Variant
MIMAT0000084=hsa-miR-27a-3p=MI0000085|19_-_13947263_13947281	0.831458	0.00033655	0.0103719	MalesOnly: GBR / YRI	Variant
MIMAT0003393=hsa-miR-425-5p=MI0001448|3_-_49057630_49057654	0.830962	1.17827e-06	2.53721e-05	CEU / GBR	Variant
MIMAT0000104=hsa-miR-107=MI0000114|10_-_91352514_91352535	0.830809	0.00556742	0.0343156	FemalesOnly: CEU / GBR	Variant
MIMAT0000425=hsa-miR-130a-3p=MI0000448|11_+_57408725_57408744	0.83016	0.00095473	0.00489489	GBR / YRI	Variant
MIMAT0000253=hsa-miR-10a-5p=MI0000266|17_-_46657268_46657288	0.829323	0.00213397	0.021277	FemalesOnly: TSI / CEU	Variant
MIMAT0000092=hsa-miR-92a-3p=MI0000093|13_+_92003616_92003637	0.828925	0.000501753	0.00548691	FemalesOnly: GBR / CEU	Variant
MIMAT0000772=hsa-miR-345-5p=MI0000825|14_+_100774213_100774233	0.828693	0.000133981	0.0022753	CEU / FIN	Variant
MIMAT0004568=hsa-miR-221-5p=MI0000298|X_-_45605645_45605670	0.827603	5.50262e-06	8.98635e-05	YRI / CEU	Variant
MIMAT0000075=hsa-miR-20a-5p=MI0000076|13_+_92003326_92003347	0.827212	0.000513006	0.00470025	FemalesOnly: GBR / YRI	Variant
MIMAT0000222=hsa-miR-192-5p=MI0000234|11_-_64658675_64658695	0.826588	0.00358402	0.0183608	YRI / FIN	miRBase
MIMAT0000449=hsa-miR-146a-5p=MI0000477|5_+_159912379_159912399	0.826403	0.000383825	0.00433722	FemalesOnly: CEU / YRI	Variant
MIMAT0000279=hsa-miR-222-3p=MI0000299|X_-_45606439_45606462	0.825975	0.000169372	0.00717715	MalesOnly: YRI / GBR	Variant
MIMAT0000092=hsa-miR-92a-3p=MI0000093|13_+_92003616_92003637	0.82472	1.00833e-05	0.000155091	GBR / CEU	Variant
MIMAT0000245=hsa-miR-30d-5p=MI0000255|8_-_135817162_135817183	0.824463	2.03995e-06	3.46791e-05	GBR / CEU	miRBase
MIMAT0004911=hsa-miR-874-3p=MI0005532|5_-_136983269_136983292	0.823733	0.00148461	0.0107081	FemalesOnly: YRI / GBR	Variant
MIMAT0004682=hsa-miR-361-3p=MI0000760|X_-_85158648_85158668	0.823266	0.000270286	0.00286334	FemalesOnly: GBR / YRI	Variant
MIMAT0000245=hsa-miR-30d-5p=MI0000255|8_-_135817162_135817183	0.821155	4.89033e-06	9.75188e-05	FemalesOnly: GBR / FIN	miRBase
MIMAT0000245=hsa-miR-30d-5p=MI0000255|8_-_135817164_135817183	0.82052	0.000476561	0.0164256	MalesOnly: GBR / CEU	Variant
MIMAT0000075=hsa-miR-20a-5p=MI0000076|13_+_92003326_92003347	0.819439	4.9524e-05	0.000484735	GBR / YRI	Variant
MIMAT0000245=hsa-miR-30d-5p=MI0000255|8_-_135817164_135817183	0.819274	0.00222719	0.0444128	MalesOnly: TSI / CEU	Variant
MIMAT0004945=hsa-miR-744-5p=MI0005559|17_+_11985226_11985246	0.818167	0.0092272	0.0419149	CEU / GBR	Variant
MIMAT0000279=hsa-miR-222-3p=MI0000299|X_-_45606440_45606462	0.818032	0.000851752	0.0160413	MalesOnly: YRI / GBR	Variant
MIMAT0000279=hsa-miR-222-3p=MI0000299|X_-_45606439_45606462	0.81595	2.30999e-08	1.24355e-06	YRI / TSI	Variant
MIMAT0000092=hsa-miR-92a-3p=MI0000093|13_+_92003616_92003637	0.814638	0.000732608	0.0112314	FemalesOnly: TSI / CEU	Variant
MIMAT0000510=hsa-miR-320a=MI0000542|8_-_22102489_22102509	0.811298	0.000375814	0.00357023	TSI / YRI	Variant
MIMAT0000279=hsa-miR-222-3p=MI0000299|X_-_45606439_45606462	0.810366	1.15778e-05	0.000218049	FemalesOnly: YRI / CEU	Variant
MIMAT0003218=hsa-miR-92b-3p=MI0003560|1_+_155165028_155165049	0.810187	0.00225107	0.0363388	MalesOnly: YRI / GBR	miRBase
MIMAT0001413=hsa-miR-20b-5p=MI0001519|X_-_133303880_133303902	0.809991	0.000709586	0.0198062	MalesOnly: GBR / CEU	miRBase
MIMAT0000084=hsa-miR-27a-3p=MI0000085|19_-_13947263_13947281	0.80985	8.31523e-06	0.000244165	TSI / YRI	Variant
MIMAT0000076=hsa-miR-21-5p=MI0000077|17_+_57918634_57918654	0.809374	2.83095e-05	0.00218959	MalesOnly: GBR / CEU	Variant
MIMAT0031177=hsa-miR-7974=MI0025750|19_-_11606359_11606382	0.805289	1.14237e-06	4.09983e-05	YRI / TSI	miRBase
MIMAT0000707=hsa-miR-363-3p=MI0000764|X_-_133303411_133303433	0.80488	0.000374689	0.00977072	MalesOnly: TSI / FIN	Variant
MIMAT0000425=hsa-miR-130a-3p=MI0000448|11_+_57408725_57408744	0.804846	0.000522303	0.00511224	TSI / CEU	Variant
MIMAT0004945=hsa-miR-744-5p=MI0005559|17_+_11985226_11985246	0.803654	0.00460212	0.0346693	FemalesOnly: CEU / TSI	Variant
MIMAT0000759=hsa-miR-148b-3p=MI0000811|12_+_54731062_54731085	0.802846	0.00236854	0.0167278	FemalesOnly: CEU / GBR	Variant
MIMAT0004551=hsa-miR-30d-3p=MI0000255|8_-_135817122_135817143	0.802442	0.00128106	0.012408	FemalesOnly: GBR / FIN	miRBase
MIMAT0004494=hsa-miR-21-3p=MI0000077|17_+_57918672_57918692	0.801635	1.8682e-05	0.00021551	GBR / YRI	miRBase
MIMAT0000433=hsa-miR-142-5p=MI0000458|17_-_56408645_56408666	0.801592	5.85482e-06	0.000198478	FemalesOnly: YRI / GBR	Variant
MIMAT0000258=hsa-miR-181c-5p=MI0000271|19_+_13985539_13985561	0.8014	2.20993e-06	7.70523e-05	FemalesOnly: CEU / YRI	Variant
MIMAT0000255=hsa-miR-34a-5p=MI0000268|1_-_9211794_9211815	0.801251	3.86356e-05	0.000851452	TSI / YRI	miRBase
MIMAT0004551=hsa-miR-30d-3p=MI0000255|8_-_135817122_135817143	0.800915	0.000163865	0.0020357	TSI / FIN	miRBase
MIMAT0000222=hsa-miR-192-5p=MI0000234|11_-_64658675_64658695	0.800635	0.00891585	0.0495487	FemalesOnly: YRI / FIN	miRBase
MIMAT0000245=hsa-miR-30d-5p=MI0000255|8_-_135817162_135817183	0.800432	0.000761911	0.0198062	MalesOnly: GBR / CEU	miRBase
MIMAT0000759=hsa-miR-148b-3p=MI0000811|12_+_54731062_54731085	0.799962	0.000492671	0.0119297	MalesOnly: YRI / GBR	Variant
MIMAT0000245=hsa-miR-30d-5p=MI0000255|8_-_135817162_135817183	0.799097	6.12931e-10	1.5229e-08	GBR / FIN	miRBase
MIMAT0004494=hsa-miR-21-3p=MI0000077|17_+_57918672_57918691	0.798851	0.00106066	0.0094622	FemalesOnly: GBR / CEU	Variant
MIMAT0000245=hsa-miR-30d-5p=MI0000255|8_-_135817164_135817183	0.798261	5.01256e-06	0.000107937	TSI / CEU	Variant
MIMAT0000076=hsa-miR-21-5p=MI0000077|17_+_57918634_57918654	0.79753	9.58034e-07	5.41289e-05	FemalesOnly: TSI / CEU	Variant
MIMAT0004558=hsa-miR-181a-2-3p=MI0000269|9_+_127454797_127454817	0.797378	0.000783798	0.00791146	CEU / FIN	Variant
MIMAT0000084=hsa-miR-27a-3p=MI0000085|19_-_13947263_13947281	0.797298	4.89504e-06	8.67446e-05	FIN / YRI	Variant
MIMAT0000258=hsa-miR-181c-5p=MI0000271|19_+_13985539_13985559	0.796654	3.12415e-07	3.88116e-06	GBR / FIN	Variant
MIMAT0000245=hsa-miR-30d-5p=MI0000255|8_-_135817164_135817183	0.796595	0.00204482	0.020388	FemalesOnly: TSI / YRI	Variant
MIMAT0000449=hsa-miR-146a-5p=MI0000477|5_+_159912379_159912402	0.79618	9.98988e-06	0.000211661	FemalesOnly: CEU / YRI	Variant
MIMAT0000425=hsa-miR-130a-3p=MI0000448|11_+_57408725_57408745	0.796128	0.00144285	0.0179374	MalesOnly: GBR / FIN	Variant
MIMAT0000707=hsa-miR-363-3p=MI0000764|X_-_133303411_133303433	0.794985	0.000309563	0.0104942	MalesOnly: TSI / CEU	Variant
MIMAT0000440=hsa-miR-191-5p=MI0000465|3_-_49058104_49058127	0.794323	5.38072e-09	2.89662e-07	CEU / GBR	Variant
MIMAT0000425=hsa-miR-130a-3p=MI0000448|11_+_57408725_57408745	0.793034	5.89197e-06	6.56243e-05	GBR / FIN	Variant
MIMAT0000426=hsa-miR-132-3p=MI0000449|17_-_1953223_1953244	0.79292	0.00425736	0.0233073	FIN / GBR	miRBase
MIMAT0003393=hsa-miR-425-5p=MI0001448|3_-_49057630_49057654	0.792105	0.000817956	0.0198062	MalesOnly: CEU / GBR	Variant
MIMAT0000092=hsa-miR-92a-3p=MI0000093|13_+_92003616_92003637	0.790881	9.04586e-06	0.000235888	FemalesOnly: YRI / FIN	Variant
MIMAT0000278=hsa-miR-221-3p=MI0000298|X_-_45605611_45605630	0.790813	0.00121598	0.00935302	TSI / CEU	Variant
MIMAT0000076=hsa-miR-21-5p=MI0000077|17_+_57918634_57918654	0.788878	8.11842e-05	0.00281871	FemalesOnly: FIN / CEU	Variant
MIMAT0000222=hsa-miR-192-5p=MI0000234|11_-_64658674_64658695	0.787015	0.00506814	0.0230565	YRI / FIN	Variant
MIMAT0000267=hsa-miR-210-3p=MI0000286|11_-_568114_568133	0.786861	0.000720506	0.00626286	FemalesOnly: GBR / YRI	Variant
MIMAT0000245=hsa-miR-30d-5p=MI0000255|8_-_135817163_135817183	0.78614	0.00185746	0.0203122	FemalesOnly: TSI / YRI	Variant
MIMAT0000258=hsa-miR-181c-5p=MI0000271|19_+_13985539_13985560	0.786008	0.000101947	0.00144	FemalesOnly: GBR / FIN	miRBase
MIMAT0000646=hsa-miR-155-5p=MI0000681|21_+_26946295_26946315	0.782957	1.06482e-05	0.00149732	MalesOnly: GBR / YRI	Variant
MIMAT0004945=hsa-miR-744-5p=MI0005559|17_+_11985226_11985246	0.782328	0.000583759	0.00342826	YRI / GBR	Variant
MIMAT0004680=hsa-miR-130b-5p=MI0000748|22_+_22007605_22007626	0.779155	0.00367158	0.0499626	MalesOnly: YRI / GBR	Variant
MIMAT0000243=hsa-miR-148a-3p=MI0000253|7_-_25989540_25989563	0.777281	6.7387e-06	0.000103648	YRI / GBR	Variant
MIMAT0000707=hsa-miR-363-3p=MI0000764|X_-_133303413_133303433	0.776721	0.00378753	0.0273186	FemalesOnly: YRI / FIN	Variant
MIMAT0004559=hsa-miR-181c-3p=MI0000271|19_+_13985578_13985599	0.776648	0.00198573	0.0160277	FemalesOnly: CEU / YRI	Variant
MIMAT0000707=hsa-miR-363-3p=MI0000764|X_-_133303411_133303433	0.775698	1.18613e-08	2.12844e-07	GBR / FIN	Variant
MIMAT0000449=hsa-miR-146a-5p=MI0000477|5_+_159912379_159912401	0.775028	2.56536e-05	0.000434829	FemalesOnly: CEU / YRI	Variant
MIMAT0004945=hsa-miR-744-5p=MI0005559|17_+_11985226_11985247	0.774875	0.000383885	0.00233953	YRI / GBR	miRBase
MIMAT0000258=hsa-miR-181c-5p=MI0000271|19_+_13985539_13985560	0.773836	0.000154708	0.00874103	MalesOnly: CEU / YRI	miRBase
MIMAT0004518=hsa-miR-16-2-3p=MI0000115|3_+_160122584_160122603	0.773073	0.0104015	0.0440766	FemalesOnly: GBR / YRI	Variant
MIMAT0000245=hsa-miR-30d-5p=MI0000255|8_-_135817163_135817183	0.771535	5.30337e-05	0.0019976	MalesOnly: TSI / FIN	Variant
MIMAT0000440=hsa-miR-191-5p=MI0000465|3_-_49058104_49058127	0.770859	4.76178e-05	0.000701845	FemalesOnly: FIN / GBR	Variant
MIMAT0000243=hsa-miR-148a-3p=MI0000253|7_-_25989541_25989563	0.770319	0.0110478	0.0456732	FemalesOnly: YRI / GBR	Variant
MIMAT0000255=hsa-miR-34a-5p=MI0000268|1_-_9211793_9211815	0.769693	8.16503e-06	0.000345993	FemalesOnly: TSI / YRI	Variant
MIMAT0004558=hsa-miR-181a-2-3p=MI0000269|9_+_127454797_127454818	0.769363	2.83644e-05	0.00458084	GBR / TSI	miRBase
MIMAT0000510=hsa-miR-320a=MI0000542|8_-_22102489_22102509	0.768579	0.0016425	0.0109178	FemalesOnly: GBR / YRI	Variant
MIMAT0000255=hsa-miR-34a-5p=MI0000268|1_-_9211794_9211815	0.767712	5.15897e-06	8.67446e-05	FIN / YRI	miRBase
MIMAT0000425=hsa-miR-130a-3p=MI0000448|11_+_57408725_57408745	0.767561	0.00120456	0.0123065	FemalesOnly: GBR / FIN	Variant
MIMAT0000092=hsa-miR-92a-3p=MI0000093|13_+_92003616_92003637	0.766827	3.93427e-07	1.15524e-05	YRI / FIN	Variant
MIMAT0000245=hsa-miR-30d-5p=MI0000255|8_-_135817164_135817183	0.766407	7.50622e-05	0.00318076	FemalesOnly: TSI / FIN	Variant
MIMAT0000245=hsa-miR-30d-5p=MI0000255|8_-_135817163_135817183	0.766268	0.00171716	0.0382845	MalesOnly: TSI / CEU	Variant
MIMAT0000104=hsa-miR-107=MI0000114|10_-_91352514_91352535	0.765833	0.000740766	0.0041253	YRI / GBR	Variant
MIMAT0000245=hsa-miR-30d-5p=MI0000255|8_-_135817163_135817183	0.76523	7.49374e-10	2.42048e-07	TSI / FIN	Variant
MIMAT0000222=hsa-miR-192-5p=MI0000234|11_-_64658675_64658695	0.763044	0.000215327	0.00278203	TSI / CEU	miRBase
MIMAT0000426=hsa-miR-132-3p=MI0000449|17_-_1953223_1953244	0.76261	0.000313334	0.0064833	FemalesOnly: CEU / TSI	miRBase
MIMAT0003393=hsa-miR-425-5p=MI0001448|3_-_49057630_49057654	0.762314	5.81961e-05	0.000552863	YRI / GBR	Variant
MIMAT0000084=hsa-miR-27a-3p=MI0000085|19_-_13947263_13947281	0.762163	2.73517e-05	0.000353384	CEU / YRI	Variant
MIMAT0004568=hsa-miR-221-5p=MI0000298|X_-_45605645_45605670	0.761292	0.000344713	0.00271566	YRI / FIN	Variant
MIMAT0004680=hsa-miR-130b-5p=MI0000748|22_+_22007605_22007626	0.759728	0.000341622	0.00225192	YRI / GBR	Variant
MIMAT0000243=hsa-miR-148a-3p=MI0000253|7_-_25989540_25989563	0.759224	2.62681e-08	4.46557e-07	FIN / GBR	Variant
MIMAT0000245=hsa-miR-30d-5p=MI0000255|8_-_135817163_135817183	0.75808	6.56367e-07	1.2471e-05	GBR / YRI	Variant
MIMAT0004568=hsa-miR-221-5p=MI0000298|X_-_45605645_45605670	0.757454	3.68479e-06	5.95094e-05	YRI / GBR	Variant
MIMAT0000258=hsa-miR-181c-5p=MI0000271|19_+_13985539_13985559	0.756824	0.000631189	0.0099408	FemalesOnly: TSI / YRI	Variant
MIMAT0000104=hsa-miR-107=MI0000114|10_-_91352514_91352535	0.756763	0.00355318	0.0296811	FemalesOnly: CEU / TSI	Variant
MIMAT0000707=hsa-miR-363-3p=MI0000764|X_-_133303411_133303433	0.755959	2.19159e-06	4.42426e-05	TSI / FIN	Variant
MIMAT0004558=hsa-miR-181a-2-3p=MI0000269|9_+_127454797_127454817	0.755366	0.00296392	0.0162797	YRI / FIN	Variant
MIMAT0000426=hsa-miR-132-3p=MI0000449|17_-_1953223_1953244	0.754081	0.00408481	0.0199908	FIN / YRI	miRBase
MIMAT0004494=hsa-miR-21-3p=MI0000077|17_+_57918672_57918692	0.752988	0.000792203	0.0160413	MalesOnly: GBR / YRI	miRBase
MIMAT0004549=hsa-miR-148a-5p=MI0000253|7_-_25989582_25989601	0.752572	0.00106219	0.0138493	FemalesOnly: TSI / CEU	Variant
MIMAT0004911=hsa-miR-874-3p=MI0005532|5_-_136983270_136983292	0.75149	0.000559814	0.00677233	FemalesOnly: YRI / FIN	Variant
MIMAT0004559=hsa-miR-181c-3p=MI0000271|19_+_13985578_13985599	0.7513	0.00160555	0.0175575	FemalesOnly: CEU / TSI	Variant
MIMAT0000245=hsa-miR-30d-5p=MI0000255|8_-_135817164_135817183	0.751254	0.000234021	0.00528888	FemalesOnly: TSI / CEU	Variant
MIMAT0000245=hsa-miR-30d-5p=MI0000255|8_-_135817162_135817183	0.751063	4.24664e-05	0.00102829	MalesOnly: GBR / FIN	miRBase
MIMAT0000759=hsa-miR-148b-3p=MI0000811|12_+_54731062_54731085	0.751037	1.98185e-05	0.000671847	FemalesOnly: YRI / TSI	Variant
MIMAT0000449=hsa-miR-146a-5p=MI0000477|5_+_159912379_159912402	0.751028	1.87161e-05	0.000274786	CEU / YRI	Variant
MIMAT0000270=hsa-miR-181a-3p=MI0000289|1_-_198828198_198828219	0.750959	0.00583236	0.038446	CEU / FIN	miRBase
MIMAT0000425=hsa-miR-130a-3p=MI0000448|11_+_57408725_57408745	0.750723	0.00402865	0.0317229	FemalesOnly: TSI / CEU	Variant
MIMAT0004549=hsa-miR-148a-5p=MI0000253|7_-_25989580_25989602	0.74957	0.000485275	0.00483848	FemalesOnly: YRI / CEU	Variant
MIMAT0000646=hsa-miR-155-5p=MI0000681|21_+_26946295_26946315	0.749408	3.09391e-09	1.66555e-07	GBR / YRI	Variant
MIMAT0000278=hsa-miR-221-3p=MI0000298|X_-_45605611_45605630	0.748453	0.00148944	0.0100227	YRI / CEU	Variant
MIMAT0000267=hsa-miR-210-3p=MI0000286|11_-_568113_568133	0.747827	0.00130669	0.0062994	GBR / YRI	Variant
MIMAT0000772=hsa-miR-345-5p=MI0000825|14_+_100774213_100774233	0.747805	1.52134e-05	0.000188997	YRI / FIN	Variant
MIMAT0000440=hsa-miR-191-5p=MI0000465|3_-_49058105_49058127	0.747743	2.44419e-05	0.000505617	FemalesOnly: CEU / GBR	miRBase
MIMAT0004494=hsa-miR-21-3p=MI0000077|17_+_57918672_57918691	0.747624	0.00045447	0.00431746	GBR / CEU	Variant
MIMAT0000258=hsa-miR-181c-5p=MI0000271|19_+_13985539_13985561	0.747171	8.44581e-09	2.728e-07	CEU / YRI	Variant
MIMAT0004494=hsa-miR-21-3p=MI0000077|17_+_57918672_57918691	0.746932	0.0107082	0.0476148	TSI / CEU	Variant
MIMAT0000510=hsa-miR-320a=MI0000542|8_-_22102489_22102509	0.746619	0.00232926	0.019259	FemalesOnly: FIN / YRI	Variant
MIMAT0000278=hsa-miR-221-3p=MI0000298|X_-_45605610_45605630	0.746553	0.00223227	0.017165	FemalesOnly: YRI / CEU	Variant
MIMAT0000245=hsa-miR-30d-5p=MI0000255|8_-_135817162_135817183	0.744706	0.000369958	0.0073774	FemalesOnly: TSI / YRI	miRBase
MIMAT0000245=hsa-miR-30d-5p=MI0000255|8_-_135817162_135817183	0.744705	1.30955e-06	2.34992e-05	GBR / YRI	miRBase
MIMAT0000222=hsa-miR-192-5p=MI0000234|11_-_64658674_64658695	0.74216	3.96835e-05	0.000474733	GBR / CEU	Variant
MIMAT0000245=hsa-miR-30d-5p=MI0000255|8_-_135817160_135817183	0.741184	0.000246865	0.00929856	MalesOnly: YRI / FIN	Variant
MIMAT0000426=hsa-miR-132-3p=MI0000449|17_-_1953224_1953244	0.741108	0.0048053	0.0307358	FemalesOnly: CEU / GBR	Variant
MIMAT0004672=hsa-miR-106b-3p=MI0000734|7_-_99691631_99691648	0.740328	0.00982502	0.0288498	GBR / YRI	Variant
MIMAT0004559=hsa-miR-181c-3p=MI0000271|19_+_13985578_13985599	0.739919	0.00312435	0.029421	FemalesOnly: CEU / FIN	Variant
MIMAT0000258=hsa-miR-181c-5p=MI0000271|19_+_13985539_13985561	0.738637	2.51432e-05	0.00121765	FemalesOnly: CEU / FIN	Variant
MIMAT0000253=hsa-miR-10a-5p=MI0000266|17_-_46657266_46657287	0.738257	0.00171028	0.0141411	FemalesOnly: YRI / CEU	Variant
MIMAT0004518=hsa-miR-16-2-3p=MI0000115|3_+_160122584_160122603	0.737242	0.00822629	0.0385086	TSI / CEU	Variant
MIMAT0000245=hsa-miR-30d-5p=MI0000255|8_-_135817163_135817183	0.735323	2.99593e-06	6.91204e-05	TSI / CEU	Variant
MIMAT0000707=hsa-miR-363-3p=MI0000764|X_-_133303411_133303433	0.734266	0.000503159	0.0113714	FemalesOnly: TSI / FIN	Variant
MIMAT0000255=hsa-miR-34a-5p=MI0000268|1_-_9211793_9211815	0.732842	0.000178383	0.00275618	FemalesOnly: FIN / YRI	Variant
MIMAT0000255=hsa-miR-34a-5p=MI0000268|1_-_9211793_9211815	0.732568	4.38727e-05	0.000851452	TSI / YRI	Variant
MIMAT0000222=hsa-miR-192-5p=MI0000234|11_-_64658672_64658694	0.731278	0.00100876	0.00857449	TSI / CEU	Variant
MIMAT0000076=hsa-miR-21-5p=MI0000077|17_+_57918634_57918654	0.729893	6.50831e-06	0.00020442	FIN / CEU	Variant
MIMAT0004799=hsa-miR-589-5p=MI0003599|7_-_5535505_5535525	0.728568	0.00199908	0.0338844	MalesOnly: YRI / GBR	Variant
MIMAT0000425=hsa-miR-130a-3p=MI0000448|11_+_57408725_57408744	0.727331	4.66765e-05	0.000418792	GBR / FIN	Variant
MIMAT0000258=hsa-miR-181c-5p=MI0000271|19_+_13985539_13985559	0.726255	0.000653935	0.00963843	MalesOnly: GBR / FIN	Variant
MIMAT0004549=hsa-miR-148a-5p=MI0000253|7_-_25989580_25989602	0.726074	0.000211041	0.00393763	FemalesOnly: FIN / CEU	Variant
MIMAT0000757=hsa-miR-151a-3p=MI0000809|8_-_141742685_141742706	0.724114	0.00396504	0.0140737	YRI / GBR	Variant
MIMAT0000092=hsa-miR-92a-3p=MI0000093|13_+_92003616_92003637	0.721156	0.000632387	0.019489	MalesOnly: YRI / FIN	Variant
MIMAT0000243=hsa-miR-148a-3p=MI0000253|7_-_25989543_25989563	0.720391	9.23555e-07	2.15789e-05	GBR / CEU	Variant
MIMAT0000646=hsa-miR-155-5p=MI0000681|21_+_26946295_26946315	0.719781	2.10191e-05	0.000381132	FemalesOnly: GBR / YRI	Variant
MIMAT0000245=hsa-miR-30d-5p=MI0000255|8_-_135817163_135817183	0.71946	0.00028289	0.00737691	FemalesOnly: TSI / FIN	Variant
MIMAT0000279=hsa-miR-222-3p=MI0000299|X_-_45606440_45606462	0.719333	0.00227854	0.017165	FemalesOnly: YRI / CEU	Variant
MIMAT0000258=hsa-miR-181c-5p=MI0000271|19_+_13985539_13985561	0.717503	0.000659105	0.00587991	FemalesOnly: GBR / YRI	Variant
MIMAT0000414=hsa-let-7g-5p=MI0000433|3_-_52302353_52302373	0.717338	1.83347e-05	0.000365616	FemalesOnly: GBR / YRI	Variant
MIMAT0004945=hsa-miR-744-5p=MI0005559|17_+_11985226_11985247	0.717303	0.00530323	0.0284443	YRI / TSI	miRBase
MIMAT0000258=hsa-miR-181c-5p=MI0000271|19_+_13985539_13985560	0.716045	2.42615e-05	0.00121765	FemalesOnly: CEU / FIN	miRBase
MIMAT0000267=hsa-miR-210-3p=MI0000286|11_-_568113_568133	0.716043	0.00203975	0.0134457	TSI / YRI	Variant
MIMAT0002819=hsa-miR-193b-3p=MI0003137|16_+_14397874_14397894	0.715374	0.0028137	0.0257795	FemalesOnly: TSI / YRI	Variant
MIMAT0000245=hsa-miR-30d-5p=MI0000255|8_-_135817164_135817183	0.715073	3.00604e-05	0.00032365	GBR / YRI	Variant
MIMAT0004549=hsa-miR-148a-5p=MI0000253|7_-_25989580_25989601	0.713884	1.40776e-10	4.54706e-08	FIN / CEU	miRBase
MIMAT0000449=hsa-miR-146a-5p=MI0000477|5_+_159912379_159912399	0.711567	8.22611e-05	0.000830323	CEU / YRI	Variant
MIMAT0000279=hsa-miR-222-3p=MI0000299|X_-_45606440_45606462	0.711438	0.00122563	0.0461652	MalesOnly: YRI / TSI	Variant
MIMAT0000425=hsa-miR-130a-3p=MI0000448|11_+_57408725_57408745	0.711242	0.00285486	0.0107223	GBR / YRI	Variant
MIMAT0000278=hsa-miR-221-3p=MI0000298|X_-_45605609_45605630	0.708436	1.48669e-06	2.82471e-05	YRI / CEU	Variant
MIMAT0000227=hsa-miR-197-3p=MI0000239|1_+_110141562_110141583	0.708303	0.000483946	0.00468736	FemalesOnly: YRI / GBR	miRBase
MIMAT0004558=hsa-miR-181a-2-3p=MI0000269|9_+_127454797_127454817	0.707977	0.00446857	0.0153548	GBR / YRI	Variant
MIMAT0000425=hsa-miR-130a-3p=MI0000448|11_+_57408725_57408745	0.706388	0.00717473	0.0349029	TSI / CEU	Variant
MIMAT0000419=hsa-miR-27b-3p=MI0000440|9_+_97847787_97847807	0.705178	9.71897e-06	0.000261602	YRI / TSI	miRBase
MIMAT0004799=hsa-miR-589-5p=MI0003599|7_-_5535505_5535525	0.704312	0.000180101	0.00135285	YRI / GBR	Variant
MIMAT0002871=hsa-miR-500a-3p=MI0003184|X_+_49773090_49773113	0.703932	0.0026541	0.0154247	FemalesOnly: YRI / GBR	Variant
MIMAT0000440=hsa-miR-191-5p=MI0000465|3_-_49058104_49058127	0.703178	0.00136635	0.0330851	MalesOnly: CEU / TSI	Variant
MIMAT0000279=hsa-miR-222-3p=MI0000299|X_-_45606439_45606462	0.702447	1.20037e-07	2.9463e-06	YRI / GBR	Variant
MIMAT0002819=hsa-miR-193b-3p=MI0003137|16_+_14397874_14397894	0.7024	0.000702071	0.00596761	TSI / YRI	Variant
MIMAT0004551=hsa-miR-30d-3p=MI0000255|8_-_135817122_135817143	0.701527	0.000358555	0.00275746	YRI / FIN	miRBase
MIMAT0000510=hsa-miR-320a=MI0000542|8_-_22102486_22102509	0.700684	0.00106272	0.0277124	MalesOnly: FIN / YRI	Variant
MIMAT0000646=hsa-miR-155-5p=MI0000681|21_+_26946295_26946315	0.700622	2.25932e-07	9.12199e-06	TSI / YRI	Variant
MIMAT0002871=hsa-miR-500a-3p=MI0003184|X_+_49773090_49773112	0.699886	0.000830019	0.00703441	FemalesOnly: YRI / GBR	Variant
MIMAT0000426=hsa-miR-132-3p=MI0000449|17_-_1953224_1953244	0.699778	0.00680652	0.0391087	FemalesOnly: CEU / YRI	Variant
MIMAT0000278=hsa-miR-221-3p=MI0000298|X_-_45605610_45605630	0.699622	3.26318e-05	0.000405387	GBR / CEU	Variant
MIMAT0000279=hsa-miR-222-3p=MI0000299|X_-_45606439_45606462	0.697887	0.000211531	0.00448181	FemalesOnly: YRI / TSI	Variant
MIMAT0000449=hsa-miR-146a-5p=MI0000477|5_+_159912379_159912399	0.697104	0.000888034	0.00940761	FemalesOnly: FIN / YRI	Variant
MIMAT0000707=hsa-miR-363-3p=MI0000764|X_-_133303411_133303433	0.696428	0.000260403	0.0032695	FemalesOnly: GBR / FIN	Variant
MIMAT0000279=hsa-miR-222-3p=MI0000299|X_-_45606441_45606462	0.696323	0.00508812	0.0454189	FemalesOnly: FIN / CEU	Variant
MIMAT0000258=hsa-miR-181c-5p=MI0000271|19_+_13985539_13985560	0.695949	0.000539753	0.0121984	MalesOnly: GBR / YRI	miRBase
MIMAT0000425=hsa-miR-130a-3p=MI0000448|11_+_57408725_57408744	0.695456	0.000142281	0.00153189	GBR / CEU	Variant
MIMAT0000278=hsa-miR-221-3p=MI0000298|X_-_45605611_45605630	0.694438	0.00230016	0.0185738	FIN / CEU	Variant
MIMAT0000255=hsa-miR-34a-5p=MI0000268|1_-_9211793_9211815	0.693019	1.15826e-05	0.000153872	FIN / YRI	Variant
MIMAT0000440=hsa-miR-191-5p=MI0000465|3_-_49058104_49058127	0.692801	0.000119482	0.00149672	FemalesOnly: YRI / GBR	Variant
MIMAT0003218=hsa-miR-92b-3p=MI0003560|1_+_155165028_155165049	0.692656	0.00458405	0.039846	MalesOnly: FIN / GBR	miRBase
MIMAT0000420=hsa-miR-30b-5p=MI0000441|8_-_135812813_135812834	0.692271	0.000133404	0.00183845	TSI / FIN	miRBase
MIMAT0000245=hsa-miR-30d-5p=MI0000255|8_-_135817163_135817183	0.689577	0.000914308	0.012398	FemalesOnly: TSI / CEU	Variant
MIMAT0000245=hsa-miR-30d-5p=MI0000255|8_-_135817160_135817183	0.686404	4.39977e-05	0.000677965	FemalesOnly: GBR / FIN	Variant
MIMAT0004559=hsa-miR-181c-3p=MI0000271|19_+_13985578_13985599	0.685326	0.000453587	0.00505203	CEU / TSI	Variant
MIMAT0004682=hsa-miR-361-3p=MI0000760|X_-_85158648_85158668	0.684675	0.000125679	0.0013998	GBR / CEU	Variant
MIMAT0002809=hsa-miR-146b-5p=MI0003129|10_+_104196277_104196300	0.684574	0.00010112	0.00342797	MalesOnly: FIN / TSI	Variant
MIMAT0000077=hsa-miR-22-3p=MI0000078|17_-_1617209_1617229	0.684137	0.00165334	0.0133448	FemalesOnly: GBR / CEU	Variant
MIMAT0004549=hsa-miR-148a-5p=MI0000253|7_-_25989580_25989601	0.683914	0.000389414	0.00660057	MalesOnly: FIN / GBR	miRBase
MIMAT0004518=hsa-miR-16-2-3p=MI0000115|3_+_160122584_160122603	0.683606	0.00934327	0.0419149	GBR / CEU	Variant
MIMAT0000440=hsa-miR-191-5p=MI0000465|3_-_49058104_49058127	0.683472	0.000131755	0.00638069	MalesOnly: CEU / GBR	Variant
MIMAT0002174=hsa-miR-484=MI0002468|16_+_15737158_15737180	0.683378	7.57817e-05	0.00116773	FemalesOnly: YRI / GBR	Variant
MIMAT0031177=hsa-miR-7974=MI0025750|19_-_11606359_11606382	0.683059	0.000589032	0.0099408	FemalesOnly: YRI / TSI	miRBase
MIMAT0004672=hsa-miR-106b-3p=MI0000734|7_-_99691631_99691648	0.682566	0.0113001	0.0486657	GBR / CEU	Variant
MIMAT0000279=hsa-miR-222-3p=MI0000299|X_-_45606440_45606462	0.681905	0.0013704	0.016066	FemalesOnly: FIN / CEU	Variant
MIMAT0000258=hsa-miR-181c-5p=MI0000271|19_+_13985539_13985561	0.681645	0.000345719	0.0130221	MalesOnly: CEU / YRI	Variant
MIMAT0002174=hsa-miR-484=MI0002468|16_+_15737158_15737179	0.681161	0.000299988	0.0101696	MalesOnly: YRI / GBR	miRBase
MIMAT0002174=hsa-miR-484=MI0002468|16_+_15737158_15737179	0.680672	5.32805e-08	1.53465e-06	YRI / GBR	miRBase
MIMAT0000227=hsa-miR-197-3p=MI0000239|1_+_110141562_110141583	0.679411	4.24716e-05	0.000428698	YRI / GBR	miRBase
MIMAT0000510=hsa-miR-320a=MI0000542|8_-_22102489_22102509	0.67857	0.000167552	0.00128856	GBR / YRI	Variant
MIMAT0004559=hsa-miR-181c-3p=MI0000271|19_+_13985578_13985599	0.677888	5.37217e-05	0.000619718	CEU / YRI	Variant
MIMAT0004549=hsa-miR-148a-5p=MI0000253|7_-_25989581_25989601	0.677621	0.0010982	0.00788264	FIN / GBR	Variant
MIMAT0000759=hsa-miR-148b-3p=MI0000811|12_+_54731062_54731085	0.677455	0.000542791	0.00613354	FemalesOnly: FIN / GBR	Variant
MIMAT0000245=hsa-miR-30d-5p=MI0000255|8_-_135817160_135817183	0.676155	1.4813e-06	3.41757e-05	YRI / FIN	Variant
MIMAT0000278=hsa-miR-221-3p=MI0000298|X_-_45605610_45605630	0.676084	0.000220693	0.00393763	FemalesOnly: FIN / CEU	Variant
MIMAT0002174=hsa-miR-484=MI0002468|16_+_15737158_15737179	0.676003	9.32508e-05	0.00135037	FemalesOnly: YRI / GBR	miRBase
MIMAT0000279=hsa-miR-222-3p=MI0000299|X_-_45606439_45606462	0.675341	7.86883e-07	1.9551e-05	YRI / CEU	Variant
MIMAT0000076=hsa-miR-21-5p=MI0000077|17_+_57918634_57918653	0.674961	0.00140219	0.0129402	FIN / CEU	Variant
MIMAT0000449=hsa-miR-146a-5p=MI0000477|5_+_159912379_159912401	0.674463	2.20122e-05	0.000309128	CEU / YRI	Variant
MIMAT0000278=hsa-miR-221-3p=MI0000298|X_-_45605609_45605630	0.674256	0.00189918	0.0146323	FemalesOnly: GBR / CEU	Variant
MIMAT0000646=hsa-miR-155-5p=MI0000681|21_+_26946295_26946315	0.671653	4.06813e-06	0.000229849	FemalesOnly: TSI / YRI	Variant
MIMAT0000426=hsa-miR-132-3p=MI0000449|17_-_1953224_1953244	0.671359	0.00341412	0.0196922	CEU / YRI	Variant
MIMAT0002174=hsa-miR-484=MI0002468|16_+_15737158_15737179	0.669881	0.00238088	0.02242	FemalesOnly: YRI / TSI	miRBase
MIMAT0000426=hsa-miR-132-3p=MI0000449|17_-_1953224_1953244	0.669525	0.0046802	0.0265832	CEU / GBR	Variant
MIMAT0004549=hsa-miR-148a-5p=MI0000253|7_-_25989580_25989601	0.669504	1.2684e-08	4.29987e-06	FemalesOnly: FIN / CEU	miRBase
MIMAT0000757=hsa-miR-151a-3p=MI0000809|8_-_141742684_141742706	0.669364	0.00511368	0.0367049	FIN / TSI	Variant
MIMAT0000245=hsa-miR-30d-5p=MI0000255|8_-_135817162_135817183	0.668524	4.58001e-05	0.000704449	TSI / CEU	miRBase
MIMAT0000067=hsa-let-7f-5p=MI0000067|9_+_96938635_96938657	0.666745	0.00758602	0.0310162	FIN / YRI	Variant
MIMAT0000076=hsa-miR-21-5p=MI0000077|17_+_57918634_57918653	0.665905	0.00174746	0.0179511	FemalesOnly: TSI / CEU	Variant
MIMAT0000646=hsa-miR-155-5p=MI0000681|21_+_26946295_26946320	0.664873	0.002468	0.0464808	MalesOnly: CEU / TSI	Variant
MIMAT0000076=hsa-miR-21-5p=MI0000077|17_+_57918634_57918655	0.664745	0.000724036	0.0198062	MalesOnly: GBR / CEU	miRBase
MIMAT0000245=hsa-miR-30d-5p=MI0000255|8_-_135817160_135817183	0.664126	5.61883e-08	8.64229e-07	GBR / FIN	Variant
MIMAT0000258=hsa-miR-181c-5p=MI0000271|19_+_13985539_13985559	0.663227	4.12468e-05	0.000832669	CEU / FIN	Variant
MIMAT0000245=hsa-miR-30d-5p=MI0000255|8_-_135817162_135817183	0.66298	0.00267687	0.0251597	FemalesOnly: TSI / CEU	miRBase
MIMAT0004945=hsa-miR-744-5p=MI0005559|17_+_11985226_11985246	0.662839	0.00537184	0.0284443	YRI / TSI	Variant
MIMAT0000707=hsa-miR-363-3p=MI0000764|X_-_133303414_133303433	0.662691	0.0027891	0.0107223	GBR / YRI	Variant
MIMAT0000222=hsa-miR-192-5p=MI0000234|11_-_64658675_64658695	0.662168	0.00528729	0.0176061	GBR / YRI	miRBase
MIMAT0004558=hsa-miR-181a-2-3p=MI0000269|9_+_127454797_127454817	0.661075	0.00594169	0.0316583	GBR / CEU	Variant
MIMAT0000510=hsa-miR-320a=MI0000542|8_-_22102489_22102509	0.660878	0.000291207	0.0023515	FIN / YRI	Variant
MIMAT0000759=hsa-miR-148b-3p=MI0000811|12_+_54731062_54731085	0.657525	0.000157271	0.00163866	CEU / GBR	Variant
MIMAT0000426=hsa-miR-132-3p=MI0000449|17_-_1953223_1953244	0.657326	0.000128629	0.0018064	CEU / TSI	miRBase
MIMAT0003393=hsa-miR-425-5p=MI0001448|3_-_49057630_49057654	0.655931	0.000209482	0.00278203	CEU / TSI	Variant
MIMAT0000440=hsa-miR-191-5p=MI0000465|3_-_49058104_49058127	0.654188	5.6625e-06	0.000114312	CEU / TSI	Variant
MIMAT0000440=hsa-miR-191-5p=MI0000465|3_-_49058104_49058127	0.65416	2.17979e-07	2.81629e-06	FIN / GBR	Variant
MIMAT0004549=hsa-miR-148a-5p=MI0000253|7_-_25989580_25989602	0.652741	0.000275619	0.00398149	FIN / CEU	Variant
MIMAT0000245=hsa-miR-30d-5p=MI0000255|8_-_135817164_135817183	0.652389	0.000222847	0.0026452	TSI / YRI	Variant
MIMAT0000432=hsa-miR-141-3p=MI0000457|12_+_7073318_7073338	0.652202	0.00185773	0.0209924	MalesOnly: GBR / FIN	Variant
MIMAT0000440=hsa-miR-191-5p=MI0000465|3_-_49058105_49058127	0.65216	7.8472e-06	0.000126732	CEU / GBR	miRBase
MIMAT0000245=hsa-miR-30d-5p=MI0000255|8_-_135817162_135817183	0.651489	1.24229e-07	8.02518e-06	TSI / FIN	miRBase
MIMAT0000279=hsa-miR-222-3p=MI0000299|X_-_45606440_45606462	0.651249	2.59465e-05	0.000349197	YRI / CEU	Variant
MIMAT0000253=hsa-miR-10a-5p=MI0000266|17_-_46657266_46657287	0.650443	0.00829705	0.0484948	FemalesOnly: GBR / CEU	Variant
MIMAT0000425=hsa-miR-130a-3p=MI0000448|11_+_57408725_57408745	0.650082	0.00139065	0.0102086	GBR / CEU	Variant
MIMAT0000449=hsa-miR-146a-5p=MI0000477|5_+_159912379_159912400	0.649865	0.00279803	0.0206203	FemalesOnly: CEU / YRI	miRBase
MIMAT0004911=hsa-miR-874-3p=MI0005532|5_-_136983270_136983292	0.649656	0.0059694	0.0285018	FemalesOnly: YRI / GBR	Variant
MIMAT0004549=hsa-miR-148a-5p=MI0000253|7_-_25989581_25989601	0.649218	0.00247152	0.0194707	FIN / CEU	Variant
MIMAT0004799=hsa-miR-589-5p=MI0003599|7_-_5535503_5535525	0.649184	0.00310896	0.0164622	YRI / FIN	Variant
MIMAT0000425=hsa-miR-130a-3p=MI0000448|11_+_57408725_57408745	0.649143	0.00302547	0.0209313	FemalesOnly: GBR / CEU	Variant
MIMAT0000065=hsa-let-7d-5p=MI0000065|9_+_96941123_96941143	0.646496	0.00675628	0.0391087	FemalesOnly: CEU / YRI	Variant
MIMAT0000440=hsa-miR-191-5p=MI0000465|3_-_49058105_49058127	0.646235	9.05681e-06	0.000255855	FemalesOnly: YRI / GBR	miRBase
MIMAT0000076=hsa-miR-21-5p=MI0000077|17_+_57918634_57918655	0.645696	0.00157804	0.0175575	FemalesOnly: TSI / CEU	miRBase
MIMAT0000270=hsa-miR-181a-3p=MI0000289|1_-_198828199_198828219	0.645538	0.003812	0.0236784	GBR / CEU	Variant
MIMAT0004549=hsa-miR-148a-5p=MI0000253|7_-_25989580_25989602	0.645316	0.00326777	0.0191907	YRI / CEU	Variant
MIMAT0002819=hsa-miR-193b-3p=MI0003137|16_+_14397874_14397897	0.644983	0.00305775	0.0164609	FIN / YRI	Variant
MIMAT0000419=hsa-miR-27b-3p=MI0000440|9_+_97847787_97847807	0.644739	0.00131285	0.010855	FemalesOnly: CEU / GBR	miRBase
MIMAT0000278=hsa-miR-221-3p=MI0000298|X_-_45605610_45605630	0.644493	0.00210625	0.013083	TSI / CEU	Variant
MIMAT0003218=hsa-miR-92b-3p=MI0003560|1_+_155165028_155165049	0.644456	5.32337e-05	0.000464716	FIN / GBR	miRBase
MIMAT0003218=hsa-miR-92b-3p=MI0003560|1_+_155165028_155165049	0.644328	0.00219704	0.018562	FemalesOnly: FIN / GBR	miRBase
MIMAT0000258=hsa-miR-181c-5p=MI0000271|19_+_13985539_13985559	0.643099	0.00222155	0.0242772	FemalesOnly: CEU / FIN	Variant
MIMAT0000245=hsa-miR-30d-5p=MI0000255|8_-_135817162_135817183	0.642704	0.000124069	0.00382359	FemalesOnly: TSI / FIN	miRBase
MIMAT0000449=hsa-miR-146a-5p=MI0000477|5_+_159912379_159912399	0.642182	0.0015241	0.010764	FemalesOnly: GBR / YRI	Variant
MIMAT0000076=hsa-miR-21-5p=MI0000077|17_+_57918634_57918655	0.640427	2.13934e-05	0.000300437	GBR / CEU	miRBase
MIMAT0000243=hsa-miR-148a-3p=MI0000253|7_-_25989542_25989563	0.639868	0.00251861	0.025873	FemalesOnly: FIN / CEU	miRBase
MIMAT0000258=hsa-miR-181c-5p=MI0000271|19_+_13985539_13985561	0.63986	7.97277e-07	3.67886e-05	CEU / FIN	Variant
MIMAT0000278=hsa-miR-221-3p=MI0000298|X_-_45605609_45605630	0.638556	0.000256893	0.00435434	FemalesOnly: FIN / CEU	Variant
MIMAT0000449=hsa-miR-146a-5p=MI0000477|5_+_159912379_159912399	0.637267	9.23552e-05	0.00240834	FemalesOnly: TSI / YRI	Variant
MIMAT0000440=hsa-miR-191-5p=MI0000465|3_-_49058105_49058126	0.636429	0.000898208	0.00845813	FemalesOnly: CEU / GBR	Variant
MIMAT0000703=hsa-miR-361-5p=MI0000760|X_-_85158686_85158707	0.636106	0.00792413	0.0393768	CEU / GBR	miRBase
MIMAT0000693=hsa-miR-30e-3p=MI0000749|1_+_41220085_41220106	0.635127	0.00879675	0.038232	FemalesOnly: YRI / GBR	miRBase
MIMAT0000420=hsa-miR-30b-5p=MI0000441|8_-_135812813_135812834	0.634316	0.0066023	0.033321	TSI / CEU	miRBase
MIMAT0003888=hsa-miR-766-3p=MI0003836|X_-_118780726_118780747	0.633	0.0101537	0.0455505	YRI / TSI	miRBase
MIMAT0000772=hsa-miR-345-5p=MI0000825|14_+_100774213_100774233	0.632875	0.00280558	0.0251597	FemalesOnly: CEU / TSI	Variant
MIMAT0004549=hsa-miR-148a-5p=MI0000253|7_-_25989580_25989601	0.631127	9.57856e-08	1.34516e-06	FIN / GBR	miRBase
MIMAT0004549=hsa-miR-148a-5p=MI0000253|7_-_25989582_25989601	0.629062	0.00627485	0.0332259	YRI / CEU	Variant
MIMAT0000243=hsa-miR-148a-3p=MI0000253|7_-_25989541_25989563	0.628931	0.00367596	0.0296702	FemalesOnly: FIN / GBR	Variant
MIMAT0000278=hsa-miR-221-3p=MI0000298|X_-_45605610_45605630	0.628885	0.000453104	0.00375263	YRI / CEU	Variant
MIMAT0000433=hsa-miR-142-5p=MI0000458|17_-_56408645_56408666	0.626656	8.18579e-06	0.000114957	YRI / GBR	Variant
MIMAT0002819=hsa-miR-193b-3p=MI0003137|16_+_14397874_14397896	0.625557	0.00123428	0.0123065	FemalesOnly: FIN / GBR	Variant
MIMAT0000419=hsa-miR-27b-3p=MI0000440|9_+_97847787_97847807	0.623786	0.0006551	0.0105752	FemalesOnly: CEU / TSI	miRBase
MIMAT0000420=hsa-miR-30b-5p=MI0000441|8_-_135812813_135812834	0.623663	0.00102674	0.0204744	FemalesOnly: TSI / FIN	miRBase
MIMAT0000259=hsa-miR-182-5p=MI0000272|7_-_129410285_129410310	0.621715	0.000433571	0.00432296	FemalesOnly: YRI / GBR	Variant
MIMAT0004502=hsa-miR-28-3p=MI0000086|3_+_188406622_188406643	0.621414	0.00516192	0.0264651	TSI / CEU	miRBase
MIMAT0000076=hsa-miR-21-5p=MI0000077|17_+_57918634_57918655	0.620956	0.0061034	0.0369474	FemalesOnly: GBR / CEU	miRBase
MIMAT0004494=hsa-miR-21-3p=MI0000077|17_+_57918672_57918693	0.619626	3.83099e-05	0.000475927	YRI / CEU	Variant
MIMAT0002819=hsa-miR-193b-3p=MI0003137|16_+_14397874_14397893	0.61951	0.0053548	0.0284443	TSI / YRI	Variant
MIMAT0000243=hsa-miR-148a-3p=MI0000253|7_-_25989541_25989563	0.619479	0.00318783	0.0114408	YRI / GBR	Variant
MIMAT0004682=hsa-miR-361-3p=MI0000760|X_-_85158648_85158668	0.618886	0.00202798	0.012972	TSI / CEU	Variant
MIMAT0000245=hsa-miR-30d-5p=MI0000255|8_-_135817160_135817183	0.618438	0.000565381	0.008712	MalesOnly: GBR / FIN	Variant
MIMAT0000440=hsa-miR-191-5p=MI0000465|3_-_49058104_49058127	0.616973	0.000225621	0.00528888	FemalesOnly: CEU / TSI	Variant
MIMAT0004559=hsa-miR-181c-3p=MI0000271|19_+_13985578_13985599	0.616453	0.000612425	0.00645796	CEU / FIN	Variant
MIMAT0000753=hsa-miR-342-3p=MI0000805|14_+_100576052_100576073	0.616436	0.00185138	0.0129229	TSI / YRI	Variant
MIMAT0000433=hsa-miR-142-5p=MI0000458|17_-_56408645_56408666	0.616181	0.000300019	0.00302832	YRI / TSI	Variant
MIMAT0000245=hsa-miR-30d-5p=MI0000255|8_-_135817162_135817183	0.616076	0.00133146	0.0237561	MalesOnly: TSI / FIN	miRBase
MIMAT0000449=hsa-miR-146a-5p=MI0000477|5_+_159912379_159912399	0.614193	0.000145701	0.00130727	FIN / YRI	Variant
MIMAT0000510=hsa-miR-320a=MI0000542|8_-_22102486_22102509	0.614143	5.72092e-05	0.000577455	FIN / YRI	Variant
MIMAT0000258=hsa-miR-181c-5p=MI0000271|19_+_13985539_13985560	0.612682	5.91204e-07	3.66537e-05	CEU / FIN	miRBase
MIMAT0000432=hsa-miR-141-3p=MI0000457|12_+_7073318_7073338	0.611977	0.00173111	0.0144352	TSI / FIN	Variant
MIMAT0002871=hsa-miR-500a-3p=MI0003184|X_+_49773090_49773112	0.611336	7.00936e-05	0.000646864	YRI / GBR	Variant
MIMAT0000258=hsa-miR-181c-5p=MI0000271|19_+_13985539_13985560	0.610786	1.49955e-05	0.000151361	GBR / FIN	miRBase
MIMAT0002174=hsa-miR-484=MI0002468|16_+_15737158_15737180	0.610105	1.00707e-05	0.000135535	YRI / GBR	Variant
MIMAT0000245=hsa-miR-30d-5p=MI0000255|8_-_135817163_135817183	0.608231	5.47865e-05	0.000983113	TSI / YRI	Variant
MIMAT0004494=hsa-miR-21-3p=MI0000077|17_+_57918672_57918693	0.607516	0.00371745	0.0252043	FemalesOnly: YRI / CEU	Variant
MIMAT0004911=hsa-miR-874-3p=MI0005532|5_-_136983270_136983292	0.607073	0.000958392	0.00631756	YRI / FIN	Variant
MIMAT0000753=hsa-miR-342-3p=MI0000805|14_+_100576052_100576073	0.606892	0.000485275	0.00511224	TSI / CEU	Variant
MIMAT0000449=hsa-miR-146a-5p=MI0000477|5_+_159912379_159912399	0.606834	8.57268e-05	0.000748372	GBR / YRI	Variant
MIMAT0000414=hsa-let-7g-5p=MI0000433|3_-_52302353_52302373	0.606364	0.000211303	0.00448181	FemalesOnly: TSI / YRI	Variant
MIMAT0002809=hsa-miR-146b-5p=MI0003129|10_+_104196277_104196300	0.605768	0.0036457	0.0203028	CEU / TSI	Variant
MIMAT0002871=hsa-miR-500a-3p=MI0003184|X_+_49773090_49773113	0.605371	0.00621094	0.0369387	FemalesOnly: YRI / FIN	Variant
MIMAT0004484=hsa-let-7d-3p=MI0000065|9_+_96941177_96941198	0.60507	0.00458832	0.0232155	FemalesOnly: YRI / GBR	miRBase
MIMAT0000510=hsa-miR-320a=MI0000542|8_-_22102486_22102509	0.604876	0.00188666	0.0124366	CEU / YRI	Variant
MIMAT0000270=hsa-miR-181a-3p=MI0000289|1_-_198828199_198828219	0.603306	0.000716663	0.00406109	GBR / YRI	Variant
MIMAT0004484=hsa-let-7d-3p=MI0000065|9_+_96941177_96941198	0.602707	0.00115872	0.00575797	YRI / GBR	miRBase
MIMAT0003218=hsa-miR-92b-3p=MI0003560|1_+_155165028_155165047	0.602338	0.000235031	0.00265585	FemalesOnly: YRI / GBR	Variant
MIMAT0000253=hsa-miR-10a-5p=MI0000266|17_-_46657268_46657288	0.602294	0.00651749	0.0391087	FemalesOnly: YRI / CEU	Variant
MIMAT0004597=hsa-miR-140-3p=MI0000456|16_+_69967046_69967067	0.601176	0.00064075	0.00369576	YRI / GBR	Variant
MIMAT0000703=hsa-miR-361-5p=MI0000760|X_-_85158686_85158707	0.598624	0.00225031	0.0137142	CEU / TSI	miRBase
MIMAT0000419=hsa-miR-27b-3p=MI0000440|9_+_97847787_97847807	0.598281	0.000909196	0.00733851	FemalesOnly: YRI / GBR	miRBase
MIMAT0000259=hsa-miR-182-5p=MI0000272|7_-_129410285_129410310	0.598117	0.00938326	0.0415177	FIN / GBR	Variant
MIMAT0000243=hsa-miR-148a-3p=MI0000253|7_-_25989543_25989563	0.598016	0.00012247	0.00175668	TSI / YRI	Variant
MIMAT0004502=hsa-miR-28-3p=MI0000086|3_+_188406622_188406643	0.59774	0.00174295	0.0144352	TSI / FIN	miRBase
MIMAT0000279=hsa-miR-222-3p=MI0000299|X_-_45606439_45606462	0.596624	0.000102611	0.00139141	FemalesOnly: YRI / GBR	Variant
MIMAT0004518=hsa-miR-16-2-3p=MI0000115|3_+_160122584_160122603	0.594112	0.00571772	0.0188451	GBR / YRI	Variant
MIMAT0000449=hsa-miR-146a-5p=MI0000477|5_+_159912379_159912399	0.593924	0.000296755	0.00302832	TSI / YRI	Variant
MIMAT0004549=hsa-miR-148a-5p=MI0000253|7_-_25989580_25989601	0.592419	0.000145538	0.00197349	FemalesOnly: FIN / GBR	miRBase
MIMAT0002174=hsa-miR-484=MI0002468|16_+_15737158_15737179	0.592266	6.95809e-05	0.00118288	YRI / TSI	miRBase
MIMAT0000772=hsa-miR-345-5p=MI0000825|14_+_100774213_100774233	0.591822	0.00550902	0.0444656	FemalesOnly: YRI / TSI	Variant
MIMAT0004672=hsa-miR-106b-3p=MI0000734|7_-_99691627_99691648	0.591234	0.00702865	0.0397119	FemalesOnly: YRI / CEU	Variant
MIMAT0004549=hsa-miR-148a-5p=MI0000253|7_-_25989580_25989601	0.59095	0.000211792	0.0025642	FemalesOnly: YRI / CEU	miRBase
MIMAT0000065=hsa-let-7d-5p=MI0000065|9_+_96941123_96941145	0.590729	0.00928399	0.0434598	CEU / YRI	Variant
MIMAT0002819=hsa-miR-193b-3p=MI0003137|16_+_14397874_14397896	0.589999	8.78627e-06	9.17042e-05	FIN / GBR	Variant
MIMAT0000440=hsa-miR-191-5p=MI0000465|3_-_49058104_49058127	0.589751	7.64295e-06	0.000112212	YRI / GBR	Variant
MIMAT0003393=hsa-miR-425-5p=MI0001448|3_-_49057630_49057654	0.589661	0.00340821	0.0203861	YRI / TSI	Variant
MIMAT0000245=hsa-miR-30d-5p=MI0000255|8_-_135817162_135817183	0.58943	4.48133e-05	0.000851452	TSI / YRI	miRBase
MIMAT0000693=hsa-miR-30e-3p=MI0000749|1_+_41220085_41220106	0.589243	0.000237295	0.00166478	YRI / GBR	miRBase
MIMAT0000245=hsa-miR-30d-5p=MI0000255|8_-_135817161_135817183	0.589212	8.45187e-07	1.01109e-05	GBR / FIN	Variant
MIMAT0000086=hsa-miR-29a-3p=MI0000087|7_-_130561509_130561528	0.588515	0.000599238	0.0099408	FemalesOnly: TSI / YRI	Variant
MIMAT0000086=hsa-miR-29a-3p=MI0000087|7_-_130561510_130561528	0.588058	0.000472063	0.00762045	FemalesOnly: FIN / CEU	Variant
MIMAT0000510=hsa-miR-320a=MI0000542|8_-_22102487_22102509	0.587395	0.00170296	0.0360815	MalesOnly: FIN / YRI	Variant
MIMAT0002809=hsa-miR-146b-5p=MI0003129|10_+_104196277_104196301	0.585999	0.000184423	0.00568359	MalesOnly: FIN / TSI	Variant
MIMAT0005951=hsa-miR-1307-3p=MI0006444|10_-_105154057_105154078	0.585245	0.00302123	0.0110893	YRI / GBR	Variant
MIMAT0000255=hsa-miR-34a-5p=MI0000268|1_-_9211793_9211815	0.585108	0.000120371	0.000996921	GBR / YRI	Variant
MIMAT0000222=hsa-miR-192-5p=MI0000234|11_-_64658674_64658695	0.584538	0.00238886	0.0449902	MalesOnly: GBR / CEU	Variant
MIMAT0000414=hsa-let-7g-5p=MI0000433|3_-_52302353_52302373	0.584076	0.000166674	0.00207604	TSI / YRI	Variant
MIMAT0003218=hsa-miR-92b-3p=MI0003560|1_+_155165028_155165047	0.584017	2.86629e-05	0.000319246	YRI / GBR	Variant
MIMAT0002174=hsa-miR-484=MI0002468|16_+_15737158_15737178	0.582899	0.000413283	0.00451945	FemalesOnly: YRI / CEU	Variant
MIMAT0000245=hsa-miR-30d-5p=MI0000255|8_-_135817161_135817183	0.582895	0.000856882	0.0116193	MalesOnly: GBR / FIN	Variant
MIMAT0002174=hsa-miR-484=MI0002468|16_+_15737158_15737180	0.582505	0.000387908	0.00357984	YRI / TSI	Variant
MIMAT0000267=hsa-miR-210-3p=MI0000286|11_-_568114_568133	0.582343	0.0016426	0.00726795	GBR / YRI	Variant
MIMAT0000243=hsa-miR-148a-3p=MI0000253|7_-_25989541_25989563	0.581805	0.00119561	0.0106661	FemalesOnly: YRI / CEU	Variant
MIMAT0000255=hsa-miR-34a-5p=MI0000268|1_-_9211794_9211815	0.581307	0.00138191	0.0104104	FemalesOnly: GBR / YRI	miRBase
MIMAT0000245=hsa-miR-30d-5p=MI0000255|8_-_135817160_135817183	0.581247	0.00584516	0.0357648	FemalesOnly: YRI / FIN	Variant
MIMAT0000753=hsa-miR-342-3p=MI0000805|14_+_100576052_100576073	0.580836	0.000999957	0.00917228	TSI / FIN	Variant
MIMAT0000757=hsa-miR-151a-3p=MI0000809|8_-_141742684_141742706	0.58027	0.00487144	0.0165629	YRI / GBR	Variant
MIMAT0004682=hsa-miR-361-3p=MI0000760|X_-_85158648_85158668	0.579447	0.000148069	0.0011665	GBR / YRI	Variant
MIMAT0000245=hsa-miR-30d-5p=MI0000255|8_-_135817161_135817183	0.579124	0.000574936	0.00628721	FemalesOnly: GBR / FIN	Variant
MIMAT0004549=hsa-miR-148a-5p=MI0000253|7_-_25989582_25989601	0.579092	0.00551866	0.034015	FemalesOnly: YRI / CEU	Variant
MIMAT0000255=hsa-miR-34a-5p=MI0000268|1_-_9211794_9211815	0.578342	0.000203642	0.00149492	GBR / YRI	miRBase
MIMAT0000245=hsa-miR-30d-5p=MI0000255|8_-_135817161_135817183	0.578011	0.0018385	0.0119819	FemalesOnly: GBR / YRI	Variant
MIMAT0000245=hsa-miR-30d-5p=MI0000255|8_-_135817160_135817183	0.577796	0.000157091	0.00213015	FemalesOnly: GBR / CEU	Variant
MIMAT0000449=hsa-miR-146a-5p=MI0000477|5_+_159912379_159912402	0.577373	0.00126249	0.0124829	FemalesOnly: FIN / YRI	Variant
MIMAT0000415=hsa-let-7i-5p=MI0000434|12_+_62997471_62997491	0.576865	0.00320845	0.0172817	FemalesOnly: GBR / YRI	Variant
MIMAT0003885=hsa-miR-454-3p=MI0003820|17_-_57215148_57215170	0.576415	0.00660963	0.0211377	GBR / YRI	miRBase
MIMAT0003886=hsa-miR-769-5p=MI0003834|19_+_46522219_46522240	0.576223	0.010233	0.0439114	FemalesOnly: YRI / GBR	miRBase
MIMAT0000077=hsa-miR-22-3p=MI0000078|17_-_1617209_1617229	0.575817	0.000886686	0.0120235	FemalesOnly: FIN / CEU	Variant
MIMAT0001340=hsa-miR-423-3p=MI0001445|17_+_28444149_28444171	0.575633	0.00167052	0.0298056	MalesOnly: YRI / GBR	miRBase
MIMAT0000243=hsa-miR-148a-3p=MI0000253|7_-_25989542_25989563	0.57553	0.000288932	0.00398149	FIN / CEU	miRBase
MIMAT0002871=hsa-miR-500a-3p=MI0003184|X_+_49773090_49773113	0.575478	0.00289476	0.0107472	YRI / GBR	Variant
MIMAT0003339=hsa-miR-421=MI0003685|X_-_73438227_73438249	0.574531	0.004466	0.0153548	YRI / GBR	miRBase
MIMAT0031177=hsa-miR-7974=MI0025750|19_-_11606359_11606382	0.57447	6.68841e-05	0.000720119	YRI / CEU	miRBase
MIMAT0000414=hsa-let-7g-5p=MI0000433|3_-_52302353_52302373	0.573462	1.0877e-05	0.000140531	GBR / YRI	Variant
MIMAT0000432=hsa-miR-141-3p=MI0000457|12_+_7073318_7073338	0.572581	0.00170187	0.0262243	FemalesOnly: TSI / FIN	Variant
MIMAT0000243=hsa-miR-148a-3p=MI0000253|7_-_25989543_25989563	0.572221	0.00332244	0.0173088	FIN / YRI	Variant
MIMAT0002174=hsa-miR-484=MI0002468|16_+_15737158_15737178	0.570735	0.00021735	0.00184748	YRI / FIN	Variant
MIMAT0000086=hsa-miR-29a-3p=MI0000087|7_-_130561509_130561528	0.569031	0.000276194	0.00385769	FemalesOnly: FIN / YRI	Variant
MIMAT0000245=hsa-miR-30d-5p=MI0000255|8_-_135817160_135817183	0.568635	0.00133763	0.0251921	FemalesOnly: TSI / FIN	Variant
MIMAT0000243=hsa-miR-148a-3p=MI0000253|7_-_25989543_25989563	0.568626	0.00295765	0.0213329	FemalesOnly: YRI / CEU	Variant
MIMAT0002871=hsa-miR-500a-3p=MI0003184|X_+_49773090_49773112	0.567896	0.000237495	0.0026452	YRI / TSI	Variant
MIMAT0000510=hsa-miR-320a=MI0000542|8_-_22102486_22102509	0.567557	0.00469402	0.0324749	FemalesOnly: FIN / YRI	Variant
MIMAT0000414=hsa-let-7g-5p=MI0000433|3_-_52302351_52302373	0.567323	0.000579344	0.00677233	FemalesOnly: FIN / YRI	Variant
MIMAT0000759=hsa-miR-148b-3p=MI0000811|12_+_54731062_54731085	0.567265	0.0015509	0.0110802	CEU / TSI	Variant
MIMAT0000076=hsa-miR-21-5p=MI0000077|17_+_57918634_57918655	0.566808	0.000226833	0.00281796	TSI / CEU	miRBase
MIMAT0000075=hsa-miR-20a-5p=MI0000076|13_+_92003326_92003349	0.56613	4.11953e-05	0.000492818	CEU / YRI	Variant
MIMAT0000227=hsa-miR-197-3p=MI0000239|1_+_110141562_110141583	0.565473	0.00203017	0.020388	FemalesOnly: YRI / TSI	miRBase
MIMAT0000076=hsa-miR-21-5p=MI0000077|17_+_57918634_57918652	0.565473	0.00723993	0.0349029	TSI / CEU	Variant
MIMAT0027587=hsa-miR-6842-3p=MI0022688|8_+_27290930_27290952	0.565358	0.0117732	0.0419535	FIN / YRI	Variant
MIMAT0000243=hsa-miR-148a-3p=MI0000253|7_-_25989540_25989563	0.564235	0.000301864	0.00352868	FemalesOnly: YRI / CEU	Variant
MIMAT0000419=hsa-miR-27b-3p=MI0000440|9_+_97847787_97847807	0.56423	0.000746335	0.0099408	FemalesOnly: YRI / TSI	miRBase
MIMAT0002174=hsa-miR-484=MI0002468|16_+_15737158_15737178	0.56386	0.000425251	0.00361463	YRI / CEU	Variant
MIMAT0004484=hsa-let-7d-3p=MI0000065|9_+_96941177_96941198	0.563332	0.0113815	0.0496787	YRI / TSI	miRBase
MIMAT0000646=hsa-miR-155-5p=MI0000681|21_+_26946295_26946316	0.562282	0.000883421	0.00730439	FemalesOnly: GBR / YRI	Variant
MIMAT0000278=hsa-miR-221-3p=MI0000298|X_-_45605608_45605630	0.562133	0.00346456	0.0266298	FIN / CEU	miRBase
MIMAT0000707=hsa-miR-363-3p=MI0000764|X_-_133303414_133303433	0.560922	0.00120873	0.00830681	YRI / CEU	Variant
MIMAT0000279=hsa-miR-222-3p=MI0000299|X_-_45606441_45606462	0.56052	0.00310938	0.0185987	YRI / CEU	Variant
MIMAT0000419=hsa-miR-27b-3p=MI0000440|9_+_97847787_97847807	0.559747	0.000409816	0.00472752	CEU / TSI	miRBase
MIMAT0000759=hsa-miR-148b-3p=MI0000811|12_+_54731062_54731085	0.559309	1.64006e-05	0.000160527	FIN / GBR	Variant
MIMAT0000253=hsa-miR-10a-5p=MI0000266|17_-_46657266_46657288	0.558737	0.00926088	0.0498323	FemalesOnly: YRI / CEU	miRBase
MIMAT0000258=hsa-miR-181c-5p=MI0000271|19_+_13985539_13985561	0.557246	0.00129081	0.015628	FemalesOnly: CEU / TSI	Variant
MIMAT0004549=hsa-miR-148a-5p=MI0000253|7_-_25989580_25989601	0.556544	7.22276e-05	0.000752565	YRI / CEU	miRBase
MIMAT0000065=hsa-let-7d-5p=MI0000065|9_+_96941123_96941143	0.556328	0.0127517	0.0496876	FemalesOnly: GBR / YRI	Variant
MIMAT0001340=hsa-miR-423-3p=MI0001445|17_+_28444148_28444171	0.553305	0.00404566	0.0499626	MalesOnly: YRI / GBR	Variant
MIMAT0000646=hsa-miR-155-5p=MI0000681|21_+_26946295_26946316	0.552236	0.000217747	0.0032094	FemalesOnly: FIN / YRI	Variant
MIMAT0002819=hsa-miR-193b-3p=MI0003137|16_+_14397874_14397896	0.551969	0.00227524	0.0233729	MalesOnly: FIN / GBR	Variant
MIMAT0002871=hsa-miR-500a-3p=MI0003184|X_+_49773090_49773113	0.551816	0.00708706	0.0296519	YRI / FIN	Variant
MIMAT0002871=hsa-miR-500a-3p=MI0003184|X_+_49773090_49773112	0.550927	0.000421392	0.00316534	YRI / FIN	Variant
MIMAT0004502=hsa-miR-28-3p=MI0000086|3_+_188406622_188406643	0.550267	0.00427238	0.0205967	YRI / FIN	miRBase
MIMAT0000258=hsa-miR-181c-5p=MI0000271|19_+_13985539_13985561	0.548613	0.000242244	0.00166478	GBR / YRI	Variant
MIMAT0002871=hsa-miR-500a-3p=MI0003184|X_+_49773090_49773112	0.548605	0.00141896	0.0130007	FemalesOnly: YRI / FIN	Variant
MIMAT0000278=hsa-miR-221-3p=MI0000298|X_-_45605608_45605630	0.5481	0.00648491	0.0337843	YRI / CEU	miRBase
MIMAT0000433=hsa-miR-142-5p=MI0000458|17_-_56408645_56408666	0.547563	0.000422273	0.0079528	FemalesOnly: YRI / TSI	Variant
MIMAT0000753=hsa-miR-342-3p=MI0000805|14_+_100576052_100576073	0.547304	0.00753119	0.038009	GBR / CEU	Variant
MIMAT0000092=hsa-miR-92a-3p=MI0000093|13_+_92003616_92003637	0.546513	0.00122174	0.0106655	TSI / FIN	Variant
MIMAT0000646=hsa-miR-155-5p=MI0000681|21_+_26946295_26946316	0.543998	1.43154e-05	0.000177841	GBR / YRI	Variant
MIMAT0000414=hsa-let-7g-5p=MI0000433|3_-_52302351_52302373	0.542832	0.00436138	0.0282639	FemalesOnly: CEU / YRI	Variant
MIMAT0000449=hsa-miR-146a-5p=MI0000477|5_+_159912379_159912401	0.542828	0.00111396	0.0114434	FemalesOnly: FIN / YRI	Variant
MIMAT0000414=hsa-let-7g-5p=MI0000433|3_-_52302353_52302373	0.542264	0.000859961	0.00940409	FemalesOnly: FIN / YRI	Variant
MIMAT0004702=hsa-miR-339-3p=MI0000815|7_-_1062593_1062613	0.542218	0.00409265	0.031532	FemalesOnly: GBR / FIN	Variant
MIMAT0002809=hsa-miR-146b-5p=MI0003129|10_+_104196277_104196299	0.541603	0.000471848	0.0111975	MalesOnly: FIN / TSI	Variant
MIMAT0004672=hsa-miR-106b-3p=MI0000734|7_-_99691627_99691648	0.54155	0.00362908	0.0202102	YRI / CEU	Variant
MIMAT0000449=hsa-miR-146a-5p=MI0000477|5_+_159912379_159912402	0.540939	0.00204821	0.012972	CEU / TSI	Variant
MIMAT0000076=hsa-miR-21-5p=MI0000077|17_+_57918634_57918652	0.539759	0.0032346	0.0204858	GBR / CEU	Variant
MIMAT0000267=hsa-miR-210-3p=MI0000286|11_-_568114_568133	0.539421	0.00124945	0.00977339	TSI / YRI	Variant
MIMAT0003393=hsa-miR-425-5p=MI0001448|3_-_49057630_49057654	0.538995	0.00637676	0.0480383	FemalesOnly: YRI / TSI	Variant
MIMAT0000449=hsa-miR-146a-5p=MI0000477|5_+_159912379_159912402	0.538939	7.92578e-05	0.000752949	FIN / YRI	Variant
MIMAT0004558=hsa-miR-181a-2-3p=MI0000269|9_+_127454797_127454818	0.538853	0.00958405	0.0442235	YRI / TSI	miRBase
MIMAT0004494=hsa-miR-21-3p=MI0000077|17_+_57918672_57918693	0.537912	0.000507458	0.00511224	TSI / CEU	Variant
MIMAT0000440=hsa-miR-191-5p=MI0000465|3_-_49058105_49058126	0.537784	0.000453675	0.00431746	CEU / GBR	Variant
MIMAT0000693=hsa-miR-30e-3p=MI0000749|1_+_41220085_41220106	0.536306	0.000312926	0.00306288	YRI / TSI	miRBase
MIMAT0000433=hsa-miR-142-5p=MI0000458|17_-_56408645_56408666	0.536044	0.000346437	0.00451701	FemalesOnly: YRI / FIN	Variant
MIMAT0000222=hsa-miR-192-5p=MI0000234|11_-_64658674_64658695	0.535436	0.0113555	0.0483277	TSI / CEU	Variant
MIMAT0000066=hsa-let-7e-5p=MI0000066|19_+_52196046_52196067	0.535136	0.00466132	0.0265832	CEU / GBR	miRBase
MIMAT0000243=hsa-miR-148a-3p=MI0000253|7_-_25989540_25989563	0.53502	0.00211831	0.0226866	MalesOnly: FIN / GBR	Variant
MIMAT0000440=hsa-miR-191-5p=MI0000465|3_-_49058104_49058127	0.534656	0.00214151	0.0226866	MalesOnly: FIN / GBR	Variant
MIMAT0000255=hsa-miR-34a-5p=MI0000268|1_-_9211793_9211815	0.534253	0.00162723	0.0109178	FemalesOnly: GBR / YRI	Variant
MIMAT0000267=hsa-miR-210-3p=MI0000286|11_-_568114_568133	0.533924	0.00216207	0.018562	FemalesOnly: GBR / FIN	Variant
MIMAT0000432=hsa-miR-141-3p=MI0000457|12_+_7073318_7073338	0.53338	0.000303649	0.00233521	GBR / FIN	Variant
MIMAT0000253=hsa-miR-10a-5p=MI0000266|17_-_46657268_46657288	0.533291	0.0010409	0.00862082	GBR / CEU	Variant
MIMAT0000646=hsa-miR-155-5p=MI0000681|21_+_26946295_26946315	0.532065	7.73319e-05	0.00131077	FemalesOnly: FIN / YRI	Variant
MIMAT0000420=hsa-miR-30b-5p=MI0000441|8_-_135812813_135812834	0.531943	0.00318089	0.0186533	GBR / FIN	miRBase
MIMAT0000243=hsa-miR-148a-3p=MI0000253|7_-_25989541_25989563	0.531923	0.000223725	0.00176252	FIN / GBR	Variant
MIMAT0000259=hsa-miR-182-5p=MI0000272|7_-_129410287_129410310	0.530149	0.00612374	0.0313963	FIN / GBR	miRBase
MIMAT0000086=hsa-miR-29a-3p=MI0000087|7_-_130561509_130561528	0.529551	0.00261983	0.0154247	FemalesOnly: GBR / YRI	Variant
MIMAT0000245=hsa-miR-30d-5p=MI0000255|8_-_135817160_135817183	0.527659	4.74289e-07	1.53195e-05	TSI / FIN	Variant
MIMAT0002174=hsa-miR-484=MI0002468|16_+_15737158_15737178	0.526577	0.00172908	0.0154252	FemalesOnly: YRI / FIN	Variant
MIMAT0000646=hsa-miR-155-5p=MI0000681|21_+_26946295_26946316	0.526241	0.00288645	0.0425437	MalesOnly: GBR / YRI	Variant
MIMAT0000077=hsa-miR-22-3p=MI0000078|17_-_1617209_1617229	0.524477	0.00506222	0.0347893	FIN / CEU	Variant
MIMAT0004549=hsa-miR-148a-5p=MI0000253|7_-_25989580_25989602	0.523845	0.00019707	0.00159134	FIN / GBR	Variant
MIMAT0000279=hsa-miR-222-3p=MI0000299|X_-_45606440_45606462	0.523154	0.00104493	0.00527364	YRI / GBR	Variant
MIMAT0000440=hsa-miR-191-5p=MI0000465|3_-_49058105_49058126	0.522694	0.000118916	0.00149672	FemalesOnly: YRI / GBR	Variant
MIMAT0000278=hsa-miR-221-3p=MI0000298|X_-_45605610_45605630	0.522251	0.00189888	0.0161405	FIN / CEU	Variant
MIMAT0000243=hsa-miR-148a-3p=MI0000253|7_-_25989541_25989563	0.522016	0.000577273	0.00466148	YRI / CEU	Variant
MIMAT0000243=hsa-miR-148a-3p=MI0000253|7_-_25989542_25989563	0.521812	0.00170628	0.0179511	FemalesOnly: TSI / CEU	miRBase
MIMAT0031177=hsa-miR-7974=MI0025750|19_-_11606359_11606382	0.520248	0.0014123	0.0119692	FemalesOnly: YRI / CEU	miRBase
MIMAT0003886=hsa-miR-769-5p=MI0003834|19_+_46522219_46522240	0.518475	0.0013795	0.00645766	YRI / GBR	miRBase
MIMAT0000243=hsa-miR-148a-3p=MI0000253|7_-_25989540_25989563	0.518436	0.00062527	0.0049259	YRI / CEU	Variant
MIMAT0000081=hsa-miR-25-3p=MI0000082|7_-_99691196_99691215	0.518347	0.00745539	0.0443399	FemalesOnly: GBR / CEU	Variant
MIMAT0000243=hsa-miR-148a-3p=MI0000253|7_-_25989542_25989563	0.51784	0.00316914	0.022382	FemalesOnly: YRI / CEU	miRBase
MIMAT0000245=hsa-miR-30d-5p=MI0000255|8_-_135817161_135817183	0.517622	0.00110972	0.00964602	FemalesOnly: GBR / CEU	Variant
MIMAT0004682=hsa-miR-361-3p=MI0000760|X_-_85158648_85158668	0.517466	0.00620693	0.0318229	TSI / YRI	Variant
MIMAT0001340=hsa-miR-423-3p=MI0001445|17_+_28444148_28444171	0.517206	0.00127084	0.00977339	YRI / TSI	Variant
MIMAT0000414=hsa-let-7g-5p=MI0000433|3_-_52302351_52302373	0.516601	0.000189696	0.001656	FIN / YRI	Variant
MIMAT0000456=hsa-miR-186-5p=MI0000483|1_-_71533365_71533385	0.515192	0.00445161	0.0397131	MalesOnly: GBR / FIN	Variant
MIMAT0026477=hsa-miR-128-1-5p=MI0000447|2_+_136422981_136423003	0.514701	0.00528023	0.0176061	YRI / GBR	miRBase
MIMAT0000279=hsa-miR-222-3p=MI0000299|X_-_45606440_45606462	0.514469	0.000541797	0.00472974	YRI / TSI	Variant
MIMAT0000419=hsa-miR-27b-3p=MI0000440|9_+_97847787_97847807	0.514177	0.000779121	0.00426536	YRI / GBR	miRBase
MIMAT0000510=hsa-miR-320a=MI0000542|8_-_22102487_22102509	0.513167	6.74675e-05	0.000660364	FIN / YRI	Variant
MIMAT0000227=hsa-miR-197-3p=MI0000239|1_+_110141562_110141583	0.512757	0.00710267	0.0401301	FemalesOnly: YRI / FIN	miRBase
MIMAT0000086=hsa-miR-29a-3p=MI0000087|7_-_130561510_130561528	0.511517	0.00150287	0.0110325	TSI / CEU	Variant
MIMAT0004507=hsa-miR-92a-1-5p=MI0000093|13_+_92003578_92003600	0.509256	0.00904575	0.0429673	YRI / CEU	miRBase
MIMAT0000086=hsa-miR-29a-3p=MI0000087|7_-_130561509_130561528	0.508442	0.00124489	0.00977339	TSI / YRI	Variant
MIMAT0001340=hsa-miR-423-3p=MI0001445|17_+_28444149_28444171	0.508334	8.42194e-05	0.000748372	YRI / GBR	miRBase
MIMAT0000258=hsa-miR-181c-5p=MI0000271|19_+_13985539_13985560	0.506669	0.00182037	0.0129229	TSI / YRI	miRBase
MIMAT0000440=hsa-miR-191-5p=MI0000465|3_-_49058105_49058127	0.505664	0.00282026	0.0251597	FemalesOnly: CEU / TSI	miRBase
MIMAT0000440=hsa-miR-191-5p=MI0000465|3_-_49058104_49058127	0.505564	0.000136603	0.00183845	FIN / TSI	Variant
MIMAT0000279=hsa-miR-222-3p=MI0000299|X_-_45606440_45606462	0.504506	0.00147895	0.0132695	FIN / CEU	Variant
MIMAT0000243=hsa-miR-148a-3p=MI0000253|7_-_25989540_25989563	0.504309	0.000608916	0.00936447	FemalesOnly: FIN / CEU	Variant
MIMAT0000245=hsa-miR-30d-5p=MI0000255|8_-_135817164_135817183	0.504091	0.0039197	0.0499626	MalesOnly: GBR / YRI	Variant
MIMAT0000258=hsa-miR-181c-5p=MI0000271|19_+_13985539_13985560	0.503367	0.00122498	0.0153803	FemalesOnly: CEU / TSI	miRBase
MIMAT0000065=hsa-let-7d-5p=MI0000065|9_+_96941123_96941143	0.503129	0.00837172	0.0409707	CEU / YRI	Variant
MIMAT0001340=hsa-miR-423-3p=MI0001445|17_+_28444148_28444171	0.502982	0.000367864	0.00228502	YRI / GBR	Variant
MIMAT0000092=hsa-miR-92a-3p=MI0000093|13_+_92003616_92003637	0.5011	0.0015299	0.010295	GBR / FIN	Variant
MIMAT0000646=hsa-miR-155-5p=MI0000681|21_+_26946295_26946316	0.500923	0.00152001	0.0177684	FemalesOnly: TSI / YRI	Variant
MIMAT0000245=hsa-miR-30d-5p=MI0000255|8_-_135817160_135817183	0.499919	0.00263259	0.0163524	YRI / CEU	Variant
MIMAT0000279=hsa-miR-222-3p=MI0000299|X_-_45606439_45606462	0.497303	0.00225756	0.0177852	FIN / TSI	Variant
MIMAT0000449=hsa-miR-146a-5p=MI0000477|5_+_159912379_159912400	0.496818	0.000922604	0.00693026	CEU / YRI	miRBase
MIMAT0000243=hsa-miR-148a-3p=MI0000253|7_-_25989543_25989563	0.495905	0.00120634	0.00830681	YRI / CEU	Variant
MIMAT0000646=hsa-miR-155-5p=MI0000681|21_+_26946295_26946316	0.495695	0.000502033	0.00450436	TSI / YRI	Variant
MIMAT0004558=hsa-miR-181a-2-3p=MI0000269|9_+_127454797_127454818	0.495177	0.0107612	0.0476148	CEU / TSI	miRBase
MIMAT0000075=hsa-miR-20a-5p=MI0000076|13_+_92003326_92003349	0.495092	0.00133568	0.0116102	FemalesOnly: CEU / YRI	Variant
MIMAT0000243=hsa-miR-148a-3p=MI0000253|7_-_25989543_25989563	0.49508	0.00196514	0.020388	FemalesOnly: TSI / YRI	Variant
MIMAT0000245=hsa-miR-30d-5p=MI0000255|8_-_135817160_135817183	0.494837	0.000985845	0.00838953	GBR / CEU	Variant
MIMAT0000703=hsa-miR-361-5p=MI0000760|X_-_85158686_85158707	0.492852	0.0104269	0.0481128	CEU / YRI	miRBase
MIMAT0000245=hsa-miR-30d-5p=MI0000255|8_-_135817161_135817183	0.492539	0.00123127	0.00994253	GBR / CEU	Variant
MIMAT0000646=hsa-miR-155-5p=MI0000681|21_+_26946295_26946315	0.490873	8.92231e-06	0.0001253	FIN / YRI	Variant
MIMAT0000440=hsa-miR-191-5p=MI0000465|3_-_49058105_49058127	0.487702	0.00251684	0.0150544	CEU / TSI	miRBase
MIMAT0002819=hsa-miR-193b-3p=MI0003137|16_+_14397874_14397896	0.487475	0.00239142	0.0160923	CEU / GBR	Variant
MIMAT0000243=hsa-miR-148a-3p=MI0000253|7_-_25989540_25989563	0.487193	0.000451514	0.00583356	FIN / CEU	Variant
MIMAT0000063=hsa-let-7b-5p=MI0000063|22_+_46509571_46509592	0.486407	0.00965566	0.044554	CEU / TSI	miRBase
MIMAT0000449=hsa-miR-146a-5p=MI0000477|5_+_159912379_159912401	0.485415	0.00027407	0.00226986	FIN / YRI	Variant
MIMAT0000414=hsa-let-7g-5p=MI0000433|3_-_52302351_52302373	0.483658	0.00116161	0.00830681	CEU / YRI	Variant
MIMAT0000259=hsa-miR-182-5p=MI0000272|7_-_129410285_129410310	0.483466	0.00337341	0.0233385	FemalesOnly: YRI / CEU	Variant
MIMAT0000414=hsa-let-7g-5p=MI0000433|3_-_52302353_52302373	0.483362	0.000850195	0.0057211	FIN / YRI	Variant
MIMAT0000646=hsa-miR-155-5p=MI0000681|21_+_26946295_26946316	0.481895	2.21754e-05	0.00025581	FIN / YRI	Variant
MIMAT0000278=hsa-miR-221-3p=MI0000298|X_-_45605609_45605630	0.48009	0.000514878	0.00593949	FIN / CEU	Variant
MIMAT0000433=hsa-miR-142-5p=MI0000458|17_-_56408645_56408666	0.479698	0.000515851	0.00362217	YRI / FIN	Variant
MIMAT0000419=hsa-miR-27b-3p=MI0000440|9_+_97847787_97847807	0.479507	0.000688813	0.00674202	FIN / TSI	miRBase
MIMAT0000456=hsa-miR-186-5p=MI0000483|1_-_71533363_71533385	0.479122	0.00226897	0.0146575	YRI / TSI	Variant
MIMAT0026475=hsa-miR-210-5p=MI0000286|11_-_568150_568171	0.477935	0.00241022	0.00961111	YRI / GBR	miRBase
MIMAT0000510=hsa-miR-320a=MI0000542|8_-_22102487_22102509	0.477796	0.00427103	0.0301641	FemalesOnly: FIN / YRI	Variant
MIMAT0003886=hsa-miR-769-5p=MI0003834|19_+_46522219_46522240	0.477274	0.00578083	0.0455745	FemalesOnly: YRI / TSI	miRBase
MIMAT0000415=hsa-let-7i-5p=MI0000434|12_+_62997471_62997491	0.476741	0.00478419	0.026643	TSI / YRI	Variant
MIMAT0000440=hsa-miR-191-5p=MI0000465|3_-_49058104_49058127	0.476337	0.00182847	0.0269501	FemalesOnly: FIN / TSI	Variant
MIMAT0000440=hsa-miR-191-5p=MI0000465|3_-_49058105_49058127	0.474603	3.60911e-05	0.000376046	YRI / GBR	miRBase
MIMAT0001340=hsa-miR-423-3p=MI0001445|17_+_28444149_28444171	0.474427	0.000140827	0.0018953	YRI / TSI	miRBase
MIMAT0002871=hsa-miR-500a-3p=MI0003184|X_+_49773090_49773112	0.474083	0.00624683	0.0480383	FemalesOnly: YRI / TSI	Variant
MIMAT0000279=hsa-miR-222-3p=MI0000299|X_-_45606441_45606462	0.473954	0.00788101	0.0499131	FIN / CEU	Variant
MIMAT0004549=hsa-miR-148a-5p=MI0000253|7_-_25989580_25989601	0.473881	1.42243e-05	0.000255247	TSI / CEU	miRBase
MIMAT0000258=hsa-miR-181c-5p=MI0000271|19_+_13985539_13985561	0.473667	0.000250348	0.0029949	CEU / TSI	Variant
MIMAT0000259=hsa-miR-182-5p=MI0000272|7_-_129410285_129410310	0.473469	0.000115224	0.000979403	YRI / GBR	Variant
MIMAT0000076=hsa-miR-21-5p=MI0000077|17_+_57918634_57918655	0.47215	0.00159617	0.0180367	FemalesOnly: TSI / YRI	miRBase
MIMAT0000278=hsa-miR-221-3p=MI0000298|X_-_45605608_45605630	0.472009	0.003234	0.0186533	FIN / GBR	miRBase
MIMAT0003393=hsa-miR-425-5p=MI0001448|3_-_49057632_49057654	0.471877	0.0117102	0.0497682	CEU / GBR	miRBase
MIMAT0000227=hsa-miR-197-3p=MI0000239|1_+_110141562_110141583	0.47184	0.00439206	0.0208623	YRI / FIN	miRBase
MIMAT0000075=hsa-miR-20a-5p=MI0000076|13_+_92003326_92003348	0.470267	0.000127934	0.00103306	GBR / YRI	miRBase
MIMAT0000081=hsa-miR-25-3p=MI0000082|7_-_99691195_99691215	0.469908	0.00912558	0.0433465	TSI / YRI	Variant
MIMAT0000086=hsa-miR-29a-3p=MI0000087|7_-_130561509_130561528	0.469815	0.00452198	0.0239443	TSI / CEU	Variant
MIMAT0000086=hsa-miR-29a-3p=MI0000087|7_-_130561509_130561528	0.469789	0.00528067	0.0380883	FemalesOnly: TSI / CEU	Variant
MIMAT0000456=hsa-miR-186-5p=MI0000483|1_-_71533363_71533385	0.469316	0.00180572	0.00788174	YRI / GBR	Variant
MIMAT0000086=hsa-miR-29a-3p=MI0000087|7_-_130561509_130561528	0.468259	5.56773e-05	0.000577455	FIN / YRI	Variant
MIMAT0000075=hsa-miR-20a-5p=MI0000076|13_+_92003326_92003348	0.467388	0.00234003	0.02242	FemalesOnly: TSI / YRI	miRBase
MIMAT0000243=hsa-miR-148a-3p=MI0000253|7_-_25989542_25989563	0.466938	0.00384093	0.0217653	FIN / GBR	miRBase
MIMAT0000759=hsa-miR-148b-3p=MI0000811|12_+_54731062_54731083	0.466465	0.00273004	0.0154247	FemalesOnly: YRI / GBR	miRBase
MIMAT0002819=hsa-miR-193b-3p=MI0003137|16_+_14397874_14397894	0.466162	0.0118197	0.0419535	FIN / YRI	Variant
MIMAT0000065=hsa-let-7d-5p=MI0000065|9_+_96941123_96941145	0.465288	0.0139206	0.0483479	FIN / YRI	Variant
MIMAT0000086=hsa-miR-29a-3p=MI0000087|7_-_130561509_130561528	0.464255	0.00229165	0.0242772	FemalesOnly: FIN / CEU	Variant
MIMAT0004559=hsa-miR-181c-3p=MI0000271|19_+_13985578_13985599	0.462976	0.000987004	0.00838953	CEU / GBR	Variant
MIMAT0000243=hsa-miR-148a-3p=MI0000253|7_-_25989542_25989563	0.46265	0.00652634	0.0302029	FemalesOnly: YRI / GBR	miRBase
MIMAT0003886=hsa-miR-769-5p=MI0003834|19_+_46522219_46522240	0.462521	0.00585872	0.030522	YRI / TSI	miRBase
MIMAT0004799=hsa-miR-589-5p=MI0003599|7_-_5535505_5535525	0.462304	0.00880022	0.033839	YRI / FIN	Variant
MIMAT0000086=hsa-miR-29a-3p=MI0000087|7_-_130561509_130561528	0.46221	0.000855665	0.00453081	GBR / YRI	Variant
MIMAT0000075=hsa-miR-20a-5p=MI0000076|13_+_92003326_92003349	0.461959	0.000929873	0.00484434	GBR / YRI	Variant
MIMAT0000086=hsa-miR-29a-3p=MI0000087|7_-_130561510_130561528	0.461027	0.000503508	0.00593949	FIN / CEU	Variant
MIMAT0000245=hsa-miR-30d-5p=MI0000255|8_-_135817160_135817183	0.459352	0.00759051	0.0415029	FemalesOnly: YRI / CEU	Variant
MIMAT0000759=hsa-miR-148b-3p=MI0000811|12_+_54731062_54731085	0.459129	0.000683443	0.00674202	FIN / TSI	Variant
MIMAT0000093=hsa-miR-93-5p=MI0000095|7_-_99691437_99691460	0.455887	0.00768373	0.0381822	YRI / TSI	Variant
MIMAT0002809=hsa-miR-146b-5p=MI0003129|10_+_104196277_104196300	0.455716	7.5493e-05	0.00110837	FIN / TSI	Variant
MIMAT0000245=hsa-miR-30d-5p=MI0000255|8_-_135817160_135817183	0.455531	0.00130315	0.0237561	MalesOnly: TSI / FIN	Variant
MIMAT0000075=hsa-miR-20a-5p=MI0000076|13_+_92003326_92003349	0.455129	0.00221032	0.0129806	FIN / YRI	Variant
MIMAT0003218=hsa-miR-92b-3p=MI0003560|1_+_155165028_155165049	0.454669	0.000252463	0.00271819	YRI / TSI	miRBase
MIMAT0004748=hsa-miR-423-5p=MI0001445|17_+_28444113_28444136	0.454628	0.00128063	0.00986665	FemalesOnly: YRI / GBR	Variant
MIMAT0000245=hsa-miR-30d-5p=MI0000255|8_-_135817161_135817183	0.454596	3.71758e-05	0.000600389	TSI / FIN	Variant
MIMAT0004507=hsa-miR-92a-1-5p=MI0000093|13_+_92003578_92003600	0.454573	0.00850285	0.0259096	YRI / GBR	miRBase
MIMAT0003393=hsa-miR-425-5p=MI0001448|3_-_49057630_49057654	0.454353	0.00174328	0.0152183	CEU / FIN	Variant
MIMAT0000440=hsa-miR-191-5p=MI0000465|3_-_49058104_49058127	0.453377	0.00188042	0.0129229	YRI / TSI	Variant
MIMAT0000753=hsa-miR-342-3p=MI0000805|14_+_100576052_100576075	0.451083	0.00267301	0.0210733	FemalesOnly: YRI / FIN	Variant
MIMAT0004702=hsa-miR-339-3p=MI0000815|7_-_1062592_1062613	0.451054	0.00381991	0.0301151	FemalesOnly: GBR / FIN	Variant
MIMAT0004682=hsa-miR-361-3p=MI0000760|X_-_85158648_85158668	0.449963	0.00379248	0.0266298	FIN / CEU	Variant
MIMAT0000415=hsa-let-7i-5p=MI0000434|12_+_62997471_62997491	0.449775	0.00307226	0.0111499	GBR / YRI	Variant
MIMAT0004911=hsa-miR-874-3p=MI0005532|5_-_136983270_136983292	0.449609	0.0172841	0.0465231	YRI / GBR	Variant
MIMAT0000646=hsa-miR-155-5p=MI0000681|21_+_26946295_26946320	0.448564	0.00101632	0.0202666	MalesOnly: FIN / TSI	Variant
MIMAT0000065=hsa-let-7d-5p=MI0000065|9_+_96941123_96941143	0.448156	0.0103425	0.0457622	TSI / YRI	Variant
MIMAT0001340=hsa-miR-423-3p=MI0001445|17_+_28444149_28444171	0.447202	0.0107254	0.044888	FemalesOnly: YRI / GBR	miRBase
MIMAT0000417=hsa-miR-15b-5p=MI0000438|3_+_160122395_160122416	0.447164	0.00158705	0.00711968	YRI / GBR	miRBase
MIMAT0002809=hsa-miR-146b-5p=MI0003129|10_+_104196277_104196299	0.44622	0.0111365	0.0483277	CEU / TSI	Variant
MIMAT0000075=hsa-miR-20a-5p=MI0000076|13_+_92003326_92003348	0.445959	0.00236543	0.0149811	TSI / YRI	miRBase
MIMAT0004748=hsa-miR-423-5p=MI0001445|17_+_28444113_28444136	0.445021	0.000367867	0.00228502	YRI / GBR	Variant
MIMAT0000456=hsa-miR-186-5p=MI0000483|1_-_71533365_71533385	0.444651	0.0125042	0.0351205	GBR / YRI	Variant
MIMAT0000419=hsa-miR-27b-3p=MI0000440|9_+_97847787_97847806	0.444072	0.00267096	0.0165908	YRI / TSI	Variant
MIMAT0004549=hsa-miR-148a-5p=MI0000253|7_-_25989580_25989601	0.443532	0.000142113	0.00370586	FemalesOnly: TSI / CEU	miRBase
MIMAT0000081=hsa-miR-25-3p=MI0000082|7_-_99691196_99691215	0.443164	0.00230948	0.0158715	GBR / CEU	Variant
MIMAT0000278=hsa-miR-221-3p=MI0000298|X_-_45605608_45605630	0.442504	0.0168041	0.0456112	YRI / GBR	miRBase
MIMAT0004748=hsa-miR-423-5p=MI0001445|17_+_28444113_28444136	0.441206	0.000234934	0.0026452	YRI / TSI	Variant
MIMAT0000245=hsa-miR-30d-5p=MI0000255|8_-_135817161_135817183	0.439269	0.00284096	0.0107223	GBR / YRI	Variant
MIMAT0000243=hsa-miR-148a-3p=MI0000253|7_-_25989542_25989563	0.439152	0.00191183	0.0126024	TSI / CEU	miRBase
MIMAT0004494=hsa-miR-21-3p=MI0000077|17_+_57918672_57918693	0.438534	0.0037061	0.0266298	FIN / CEU	Variant
MIMAT0000267=hsa-miR-210-3p=MI0000286|11_-_568111_568133	0.438223	0.00776557	0.0243522	GBR / YRI	Variant
MIMAT0000693=hsa-miR-30e-3p=MI0000749|1_+_41220085_41220106	0.435167	0.0028739	0.0162797	YRI / FIN	miRBase
MIMAT0000419=hsa-miR-27b-3p=MI0000440|9_+_97847787_97847806	0.434969	0.00358975	0.0296811	FemalesOnly: CEU / TSI	Variant
[truncated: 1,290 more rows]
