# Supplementary material for: IsomiR expression profiles in human lymphoblastoid cell lines exhibit population and gender dependencies
Source: Oncotarget. 2014 Aug 27;5(18):8790–802. doi: 10.18632/oncotarget.2405 (PMC4226722; doi:10.18632/oncotarget.2405)
Supplement: Supplementary file 8 [file oncotarget-05-8790-s008.xlsx]

## Sheet: Isomirs_ByPopMalesOnlyNoTRs
Supp. File 7. IsomiR expression across the five population groups using only male samples. For each precursor arm we show the expression of each isomiR. Within a row, the isomiRs are listed in order of decreasing abundance.
Mirbase Name	Group Name	Mirbase Isomir Loci	Cumulative Mirbase isomiR Normalized Frequency	Mirbase t-Test pVal Across Samples In Group	Isomir Loci	Is isomiR same as miRBase?	Cumulative IsomiR NormalizedFrequency	Isomir t-Test pVal across samples in group	Log2Change against previous isomiR	Next most abundant IsomirR (same rows as before)					Next most abundant isomiR (same rows as before)					Next most abundant isomiR (same rows as before)					Next most abundant isomiR (same rows as before)					Next most abundant isomiR (same rows as before)
MIMAT0000440=hsa-miR-191-5p=MI0000465	Nrm_LCL_CEU_MaleOnly_NoTechReplicates.txt	3_-_49058105_49058127	5.16424e+06	2.77816e-31	3_-_49058105_49058127	Yes	5.16424e+06	2.77816e-31	0	3_-_49058104_49058127	No	585728	1.63968e-16	-3.14025	3_-_49058105_49058126	No	275154	5.11496e-13	-1.08999
MIMAT0000440=hsa-miR-191-5p=MI0000465	Nrm_LCL_TSI_MaleOnly_NoTechReplicates.txt	3_-_49058105_49058127	5.03228e+06	1.99166e-28	3_-_49058105_49058127	Yes	5.03228e+06	1.99166e-28	0	3_-_49058104_49058127	No	411299	2.97418e-18	-3.61295	3_-_49058105_49058126	No	227417	4.75146e-16	-0.854843
MIMAT0000440=hsa-miR-191-5p=MI0000465	Nrm_LCL_YRI_MaleOnly_NoTechReplicates.txt	3_-_49058105_49058127	4.92059e+06	1.00427e-30	3_-_49058105_49058127	Yes	4.92059e+06	1.00427e-30	0	3_-_49058104_49058127	No	497146	1.53452e-16	-3.30709	3_-_49058105_49058126	No	197952	2.00819e-20	-1.32852
MIMAT0000440=hsa-miR-191-5p=MI0000465	Nrm_LCL_GBR_MaleOnly_NoTechReplicates.txt	3_-_49058105_49058127	4.55612e+06	1.20465e-25	3_-_49058105_49058127	Yes	4.55612e+06	1.20465e-25	0	3_-_49058104_49058127	No	350041	8.11678e-18	-3.70221	3_-_49058105_49058126	No	184192	3.13894e-18	-0.926318
MIMAT0000440=hsa-miR-191-5p=MI0000465	Nrm_LCL_FIN_MaleOnly_NoTechReplicates.txt	3_-_49058105_49058127	3.99264e+06	3.36418e-23	3_-_49058105_49058127	Yes	3.99264e+06	3.36418e-23	0	3_-_49058104_49058127	No	479493	2.53705e-14	-3.05776	3_-_49058105_49058126	No	188516	6.7583e-17	-1.34682
MIMAT0000449=hsa-miR-146a-5p=MI0000477	Nrm_LCL_GBR_MaleOnly_NoTechReplicates.txt	5_+_159912379_159912400	4.84642e+06	2.48143e-30	5_+_159912379_159912400	Yes	4.84642e+06	2.48143e-30	0	5_+_159912379_159912401	No	1.90229e+06	4.14988e-25	-1.34918	5_+_159912379_159912402	No	517503	2.06521e-19	-1.8781	5_+_159912379_159912399	No	471799	1.00488e-25	-0.133394
MIMAT0000449=hsa-miR-146a-5p=MI0000477	Nrm_LCL_TSI_MaleOnly_NoTechReplicates.txt	5_+_159912379_159912400	4.66504e+06	1.17896e-25	5_+_159912379_159912400	Yes	4.66504e+06	1.17896e-25	0	5_+_159912379_159912401	No	1.75859e+06	5.87491e-24	-1.40747	5_+_159912379_159912399	No	541026	9.13997e-18	-1.70065	5_+_159912379_159912402	No	457718	1.22608e-17	-0.24124
MIMAT0000449=hsa-miR-146a-5p=MI0000477	Nrm_LCL_CEU_MaleOnly_NoTechReplicates.txt	5_+_159912379_159912400	3.97528e+06	1.72955e-23	5_+_159912379_159912400	Yes	3.97528e+06	1.72955e-23	0	5_+_159912379_159912401	No	1.88872e+06	3.71062e-24	-1.07365	5_+_159912379_159912402	No	635459	1.11995e-15	-1.57154	5_+_159912379_159912399	No	493243	1.19349e-17	-0.3655
MIMAT0000449=hsa-miR-146a-5p=MI0000477	Nrm_LCL_FIN_MaleOnly_NoTechReplicates.txt	5_+_159912379_159912400	3.7335e+06	6.99012e-21	5_+_159912379_159912400	Yes	3.7335e+06	6.99012e-21	0	5_+_159912379_159912401	No	1.54724e+06	1.794e-18	-1.27083	5_+_159912379_159912402	No	530465	5.24944e-16	-1.54437	5_+_159912379_159912399	No	425074	2.24617e-17	-0.319543
MIMAT0000449=hsa-miR-146a-5p=MI0000477	Nrm_LCL_YRI_MaleOnly_NoTechReplicates.txt	5_+_159912379_159912400	3.52182e+06	2.01196e-21	5_+_159912379_159912400	Yes	3.52182e+06	2.01196e-21	0	5_+_159912379_159912401	No	1.33214e+06	1.01077e-17	-1.40258	5_+_159912379_159912402	No	362456	1.31141e-15	-1.87786	5_+_159912379_159912399	No	300811	4.93993e-18	-0.268953
MIMAT0000646=hsa-miR-155-5p=MI0000681	Nrm_LCL_TSI_MaleOnly_NoTechReplicates.txt	21_+_26946295_26946317	3.05183e+06	5.22121e-30	21_+_26946295_26946318	No	4.70306e+06	2.51999e-29	0.623927	21_+_26946295_26946317	Yes	3.05183e+06	5.22121e-30	-0.623927	21_+_26946295_26946319	No	1.37156e+06	2.15252e-23	-1.15386	21_+_26946295_26946316	No	781181	6.64037e-26	-0.812087	21_+_26946295_26946315	No	235179	1.35239e-26	-1.73189	21_+_26946295_26946320	No	210277	1.43047e-17	-0.161469
MIMAT0000646=hsa-miR-155-5p=MI0000681	Nrm_LCL_GBR_MaleOnly_NoTechReplicates.txt	21_+_26946295_26946317	2.74009e+06	1.63688e-31	21_+_26946295_26946318	No	4.29671e+06	2.28599e-26	0.649011	21_+_26946295_26946317	Yes	2.74009e+06	1.63688e-31	-0.649011	21_+_26946295_26946319	No	1.21353e+06	1.24978e-25	-1.17501	21_+_26946295_26946316	No	685940	6.37276e-27	-0.823056	21_+_26946295_26946315	No	207158	6.35994e-18	-1.72735	21_+_26946295_26946320	No	203116	3.14522e-18	-0.0284254
MIMAT0000646=hsa-miR-155-5p=MI0000681	Nrm_LCL_CEU_MaleOnly_NoTechReplicates.txt	21_+_26946295_26946317	2.78261e+06	6.93498e-29	21_+_26946295_26946318	No	4.14411e+06	3.30692e-28	0.57462	21_+_26946295_26946317	Yes	2.78261e+06	6.93498e-29	-0.57462	21_+_26946295_26946319	No	1.48637e+06	1.40026e-24	-0.904648	21_+_26946295_26946316	No	682528	1.53824e-19	-1.12283	21_+_26946295_26946320	No	283879	1.80206e-18	-1.26561	21_+_26946295_26946315	No	186587	7.4257e-18	-0.605427
MIMAT0000646=hsa-miR-155-5p=MI0000681	Nrm_LCL_YRI_MaleOnly_NoTechReplicates.txt	21_+_26946295_26946317	2.29073e+06	3.96903e-22	21_+_26946295_26946318	No	3.85725e+06	3.91478e-24	0.751764	21_+_26946295_26946317	Yes	2.29073e+06	3.96903e-22	-0.751764	21_+_26946295_26946319	No	1.13466e+06	1.07665e-19	-1.01355	21_+_26946295_26946316	No	471658	1.54472e-16	-1.26645	21_+_26946295_26946320	No	192811	1.57686e-17	-1.29055	21_+_26946295_26946315	No	126980	4.34239e-20	-0.602584
MIMAT0000646=hsa-miR-155-5p=MI0000681	Nrm_LCL_FIN_MaleOnly_NoTechReplicates.txt	21_+_26946295_26946317	2.33697e+06	1.51038e-23	21_+_26946295_26946318	No	3.48734e+06	1.62728e-23	0.577488	21_+_26946295_26946317	Yes	2.33697e+06	1.51038e-23	-0.577488	21_+_26946295_26946319	No	1.15972e+06	2.61465e-19	-1.01087	21_+_26946295_26946316	No	611749	3.24141e-18	-0.92276	21_+_26946295_26946320	No	244040	1.05718e-17	-1.32582	21_+_26946295_26946315	No	166320	4.80315e-20	-0.553155
MIMAT0000243=hsa-miR-148a-3p=MI0000253	Nrm_LCL_TSI_MaleOnly_NoTechReplicates.txt	7_-_25989542_25989563	2.4427e+06	1.21666e-21	7_-_25989542_25989563	Yes	2.4427e+06	1.21666e-21	0	7_-_25989541_25989563	No	1.50722e+06	1.34141e-23	-0.696582	7_-_25989543_25989563	No	218650	1.58669e-14	-2.7852	7_-_25989540_25989563	No	97038.7	4.36629e-19	-1.17199
MIMAT0000243=hsa-miR-148a-3p=MI0000253	Nrm_LCL_GBR_MaleOnly_NoTechReplicates.txt	7_-_25989542_25989563	1.92937e+06	1.17055e-17	7_-_25989542_25989563	Yes	1.92937e+06	1.17055e-17	0	7_-_25989541_25989563	No	1.21595e+06	2.70608e-20	-0.666039	7_-_25989543_25989563	No	131335	1.06918e-15	-3.21076	7_-_25989540_25989563	No	88370.1	4.91236e-16	-0.571625
MIMAT0000243=hsa-miR-148a-3p=MI0000253	Nrm_LCL_FIN_MaleOnly_NoTechReplicates.txt	7_-_25989542_25989563	1.92578e+06	5.27406e-13	7_-_25989542_25989563	Yes	1.92578e+06	5.27406e-13	0	7_-_25989541_25989563	No	1.37422e+06	9.82514e-23	-0.486822	7_-_25989543_25989563	No	152256	3.54934e-11	-3.17404	7_-_25989540_25989563	No	114529	1.29768e-17	-0.410784
MIMAT0000243=hsa-miR-148a-3p=MI0000253	Nrm_LCL_YRI_MaleOnly_NoTechReplicates.txt	7_-_25989542_25989563	1.90368e+06	3.82679e-18	7_-_25989542_25989563	Yes	1.90368e+06	3.82679e-18	0	7_-_25989541_25989563	No	1.61605e+06	4.24915e-22	-0.236321	7_-_25989540_25989563	No	122177	7.18729e-18	-3.72543	7_-_25989543_25989563	No	116036	3.33975e-12	-0.0744022
MIMAT0000243=hsa-miR-148a-3p=MI0000253	Nrm_LCL_CEU_MaleOnly_NoTechReplicates.txt	7_-_25989542_25989563	1.64276e+06	7.67255e-21	7_-_25989542_25989563	Yes	1.64276e+06	7.67255e-21	0	7_-_25989541_25989563	No	1.2638e+06	2.93174e-20	-0.378355	7_-_25989543_25989563	No	94564.2	9.18483e-14	-3.74033	7_-_25989540_25989563	No	93728.3	5.0637e-18	-0.0128095
MIMAT0000433=hsa-miR-142-5p=MI0000458	Nrm_LCL_TSI_MaleOnly_NoTechReplicates.txt	17_-_56408644_56408664	288408	2.90718e-15	17_-_56408647_56408666	No	1.9206e+06	6.375e-30	2.73537	17_-_56408644_56408664	Yes	288408	2.90718e-15	-2.73537	17_-_56408646_56408666	No	259846	2.89943e-28	-0.150455
MIMAT0000433=hsa-miR-142-5p=MI0000458	Nrm_LCL_GBR_MaleOnly_NoTechReplicates.txt	17_-_56408644_56408664	304490	1.59047e-14	17_-_56408647_56408666	No	1.7412e+06	4.41553e-23	2.51561	17_-_56408644_56408664	Yes	304490	1.59047e-14	-2.51561	17_-_56408646_56408666	No	241994	3.53029e-28	-0.331423
MIMAT0000433=hsa-miR-142-5p=MI0000458	Nrm_LCL_YRI_MaleOnly_NoTechReplicates.txt	17_-_56408644_56408664	284893	5.0115e-14	17_-_56408647_56408666	No	1.43236e+06	4.87471e-22	2.3299	17_-_56408644_56408664	Yes	284893	5.0115e-14	-2.3299	17_-_56408645_56408666	No	249696	1.35945e-17	-0.190248
MIMAT0000433=hsa-miR-142-5p=MI0000458	Nrm_LCL_FIN_MaleOnly_NoTechReplicates.txt	17_-_56408644_56408664	190820	2.79886e-12	17_-_56408647_56408666	No	1.40432e+06	1.82449e-24	2.87959	17_-_56408646_56408666	No	205466	5.04048e-21	-2.7729	17_-_56408644_56408664	Yes	190820	2.79886e-12	-0.10669
MIMAT0000433=hsa-miR-142-5p=MI0000458	Nrm_LCL_CEU_MaleOnly_NoTechReplicates.txt	17_-_56408644_56408664	197761	3.11923e-12	17_-_56408647_56408666	No	1.38178e+06	4.39853e-23	2.80469	17_-_56408646_56408666	No	238736	5.2275e-23	-2.53304	17_-_56408645_56408666	No	213028	3.13031e-19	-0.164374
MIMAT0002809=hsa-miR-146b-5p=MI0003129	Nrm_LCL_CEU_MaleOnly_NoTechReplicates.txt	10_+_104196277_104196298	79385	2.16705e-13	10_+_104196277_104196300	No	1.89665e+06	9.5701e-20	4.57845	10_+_104196277_104196299	No	463561	6.41131e-15	-2.03263	10_+_104196277_104196298	Yes	79385	2.16705e-13	-2.54582	10_+_104196277_104196301	No	53544.6	1.24294e-13	-0.568126
MIMAT0002809=hsa-miR-146b-5p=MI0003129	Nrm_LCL_GBR_MaleOnly_NoTechReplicates.txt	10_+_104196277_104196298	94762.2	2.77937e-21	10_+_104196277_104196300	No	1.80653e+06	1.97716e-23	4.25277	10_+_104196277_104196299	No	398094	7.78799e-25	-2.18204	10_+_104196277_104196298	Yes	94762.2	2.77937e-21	-2.07073	10_+_104196277_104196301	No	45884.3	4.71444e-20	-1.04631
MIMAT0002809=hsa-miR-146b-5p=MI0003129	Nrm_LCL_YRI_MaleOnly_NoTechReplicates.txt	10_+_104196277_104196298	66066.5	5.25523e-14	10_+_104196277_104196300	No	1.74364e+06	3.00835e-15	4.72204	10_+_104196277_104196299	No	305329	6.99666e-18	-2.51367	10_+_104196277_104196298	Yes	66066.5	5.25523e-14	-2.20838	10_+_104196277_104196301	No	41779.6	2.58684e-14	-0.66112
MIMAT0002809=hsa-miR-146b-5p=MI0003129	Nrm_LCL_FIN_MaleOnly_NoTechReplicates.txt	10_+_104196277_104196298	80053.6	5.61286e-14	10_+_104196277_104196300	No	1.69168e+06	1.858e-14	4.40134	10_+_104196277_104196299	No	427578	1.24245e-17	-1.9842	10_+_104196277_104196298	Yes	80053.6	5.61286e-14	-2.41715	10_+_104196277_104196301	No	47869	6.56676e-15	-0.741874
MIMAT0002809=hsa-miR-146b-5p=MI0003129	Nrm_LCL_TSI_MaleOnly_NoTechReplicates.txt	10_+_104196277_104196298	70876.2	3.17997e-20	10_+_104196277_104196300	No	1.48204e+06	1.92534e-21	4.38614	10_+_104196277_104196299	No	362438	3.01533e-23	-2.03177	10_+_104196277_104196298	Yes	70876.2	3.17997e-20	-2.35436	10_+_104196277_104196301	No	37000.7	3.40346e-20	-0.937748
MIMAT0000076=hsa-miR-21-5p=MI0000077	Nrm_LCL_TSI_MaleOnly_NoTechReplicates.txt	17_+_57918634_57918655	1.37121e+06	2.67484e-23	17_+_57918634_57918655	Yes	1.37121e+06	2.67484e-23	0	17_+_57918634_57918657	No	971321	1.01512e-21	-0.497432	17_+_57918634_57918656	No	636067	5.1503e-21	-0.610768	17_+_57918634_57918654	No	232018	1.51953e-16	-1.45494	17_+_57918634_57918653	No	45191.1	6.64677e-13	-2.36013
MIMAT0000076=hsa-miR-21-5p=MI0000077	Nrm_LCL_GBR_MaleOnly_NoTechReplicates.txt	17_+_57918634_57918655	1.33323e+06	1.14367e-22	17_+_57918634_57918655	Yes	1.33323e+06	1.14367e-22	0	17_+_57918634_57918657	No	932775	2.43036e-24	-0.515324	17_+_57918634_57918656	No	617545	1.83674e-23	-0.594984	17_+_57918634_57918654	No	176522	2.65924e-17	-1.8067	17_+_57918634_57918653	No	38560.1	2.31136e-11	-2.19466
MIMAT0000076=hsa-miR-21-5p=MI0000077	Nrm_LCL_YRI_MaleOnly_NoTechReplicates.txt	17_+_57918634_57918655	955454	4.38538e-21	17_+_57918634_57918657	No	1.08299e+06	2.50421e-21	0.180764	17_+_57918634_57918655	Yes	955454	4.38538e-21	-0.180764	17_+_57918634_57918656	No	659594	2.20379e-22	-0.534608	17_+_57918634_57918654	No	100052	6.58101e-13	-2.72083	17_+_57918634_57918652	No	19525.2	5.65192e-14	-2.35734
MIMAT0000076=hsa-miR-21-5p=MI0000077	Nrm_LCL_FIN_MaleOnly_NoTechReplicates.txt	17_+_57918634_57918655	970571	3.84776e-20	17_+_57918634_57918655	Yes	970571	3.84776e-20	0	17_+_57918634_57918657	No	794750	6.27755e-22	-0.288333	17_+_57918634_57918656	No	542909	9.89709e-19	-0.549791	17_+_57918634_57918654	No	152488	5.1832e-13	-1.83201	17_+_57918634_57918653	No	27524.6	5.43508e-11	-2.4699
MIMAT0000076=hsa-miR-21-5p=MI0000077	Nrm_LCL_CEU_MaleOnly_NoTechReplicates.txt	17_+_57918634_57918655	849856	2.33598e-21	17_+_57918634_57918655	Yes	849856	2.33598e-21	0	17_+_57918634_57918657	No	812677	1.78906e-21	-0.0645369	17_+_57918634_57918656	No	514637	6.80583e-23	-0.659127	17_+_57918634_57918654	No	113310	1.33825e-17	-2.18328	17_+_57918634_57918653	No	20726.9	4.5322e-14	-2.4507
MIMAT0000253=hsa-miR-10a-5p=MI0000266	Nrm_LCL_TSI_MaleOnly_NoTechReplicates.txt	17_-_46657266_46657288	522819	6.67478e-14	17_-_46657267_46657288	No	1.26352e+06	1.34658e-11	1.27306	17_-_46657266_46657288	Yes	522819	6.67478e-14	-1.27306	17_-_46657268_46657288	No	457866	2.17173e-14	-0.191387	17_-_46657266_46657287	No	263561	3.18242e-15	-0.796788
MIMAT0000253=hsa-miR-10a-5p=MI0000266	Nrm_LCL_GBR_MaleOnly_NoTechReplicates.txt	17_-_46657266_46657288	589758	5.15317e-13	17_-_46657267_46657288	No	1.25101e+06	2.77563e-13	1.0849	17_-_46657266_46657288	Yes	589758	5.15317e-13	-1.0849	17_-_46657268_46657288	No	449915	2.85575e-12	-0.39047	17_-_46657266_46657287	No	279481	6.55095e-13	-0.686901
MIMAT0000253=hsa-miR-10a-5p=MI0000266	Nrm_LCL_CEU_MaleOnly_NoTechReplicates.txt	17_-_46657266_46657288	601124	6.96868e-08	17_-_46657267_46657288	No	1.1989e+06	1.98863e-08	0.995978	17_-_46657266_46657288	Yes	601124	6.96868e-08	-0.995978	17_-_46657268_46657288	No	395775	3.65407e-08	-0.602983	17_-_46657266_46657287	No	300966	5.57883e-08	-0.395078
MIMAT0000253=hsa-miR-10a-5p=MI0000266	Nrm_LCL_YRI_MaleOnly_NoTechReplicates.txt	17_-_46657266_46657288	453393	4.76332e-10	17_-_46657267_46657288	No	967384	1.16564e-09	1.09333	17_-_46657266_46657288	Yes	453393	4.76332e-10	-1.09333	17_-_46657268_46657288	No	359559	9.02977e-06	-0.334534	17_-_46657266_46657287	No	257909	1.02747e-09	-0.479366
MIMAT0000253=hsa-miR-10a-5p=MI0000266	Nrm_LCL_FIN_MaleOnly_NoTechReplicates.txt	17_-_46657266_46657288	243670	1.51488e-10	17_-_46657267_46657288	No	518670	1.91068e-09	1.08989	17_-_46657266_46657288	Yes	243670	1.51488e-10	-1.08989	17_-_46657268_46657288	No	175842	3.80385e-09	-0.470649	17_-_46657266_46657287	No	113663	1.50278e-10	-0.629519
MIMAT0000245=hsa-miR-30d-5p=MI0000255	Nrm_LCL_YRI_MaleOnly_NoTechReplicates.txt	8_-_135817162_135817183	29361.8	4.21425e-18	8_-_135817160_135817183	No	1.02613e+06	1.35604e-18	5.12712	8_-_135817161_135817183	No	114240	3.66683e-21	-3.16707	8_-_135817164_135817183	No	68567.2	4.45365e-17	-0.736471	8_-_135817163_135817183	No	48415.1	1.89559e-17	-0.502062
MIMAT0000245=hsa-miR-30d-5p=MI0000255	Nrm_LCL_TSI_MaleOnly_NoTechReplicates.txt	8_-_135817162_135817183	43865.1	8.42516e-23	8_-_135817160_135817183	No	1.01105e+06	7.89874e-22	4.52663	8_-_135817161_135817183	No	138276	3.41673e-24	-2.87023	8_-_135817164_135817183	No	111208	1.36839e-22	-0.314286	8_-_135817163_135817183	No	71886.6	4.05837e-24	-0.629469
MIMAT0000245=hsa-miR-30d-5p=MI0000255	Nrm_LCL_GBR_MaleOnly_NoTechReplicates.txt	8_-_135817162_135817183	44858.8	2.10395e-20	8_-_135817160_135817183	No	889771	1.09313e-21	4.30997	8_-_135817161_135817183	No	140629	1.63715e-24	-2.66154	8_-_135817164_135817183	No	104535	4.77703e-22	-0.427913	8_-_135817163_135817183	No	73124.3	1.58091e-22	-0.515558
MIMAT0000245=hsa-miR-30d-5p=MI0000255	Nrm_LCL_CEU_MaleOnly_NoTechReplicates.txt	8_-_135817162_135817183	27254.8	4.13333e-16	8_-_135817160_135817183	No	719491	1.03148e-17	4.72239	8_-_135817161_135817183	No	108010	1.86486e-17	-2.73581	8_-_135817164_135817183	No	61612.8	3.42159e-15	-0.809868	8_-_135817163_135817183	No	41896.4	2.9248e-15	-0.556402
MIMAT0000245=hsa-miR-30d-5p=MI0000255	Nrm_LCL_FIN_MaleOnly_NoTechReplicates.txt	8_-_135817162_135817183	23630.8	5.25171e-17	8_-_135817160_135817183	No	570519	6.50617e-18	4.59354	8_-_135817161_135817183	No	91030.8	1.12503e-15	-2.64785	8_-_135817164_135817183	No	47436.4	1.66088e-15	-0.940359	8_-_135817163_135817183	No	35302.5	3.0102e-19	-0.426226
MIMAT0004494=hsa-miR-21-3p=MI0000077	Nrm_LCL_TSI_MaleOnly_NoTechReplicates.txt	17_+_57918672_57918692	762319	2.61996e-08	17_+_57918672_57918692	Yes	762319	2.61996e-08	0	17_+_57918672_57918693	No	28148.3	7.01208e-19	-4.75928	17_+_57918672_57918690	No	9693.62	3.83985e-09	-1.53794	17_+_57918672_57918691	No	9395.67	2.15769e-10	-0.0450387	17_+_57918674_57918692	No	5673.34	3.33353e-09	-0.727799
MIMAT0004494=hsa-miR-21-3p=MI0000077	Nrm_LCL_GBR_MaleOnly_NoTechReplicates.txt	17_+_57918672_57918692	613439	9.26927e-12	17_+_57918672_57918692	Yes	613439	9.26927e-12	0	17_+_57918672_57918693	No	25731.1	6.5015e-17	-4.57534	17_+_57918672_57918691	No	7874.8	5.35429e-13	-1.7082	17_+_57918672_57918690	No	6445.3	1.88548e-11	-0.288997	17_+_57918674_57918692	No	4163.65	1.29307e-09	-0.630398
MIMAT0004494=hsa-miR-21-3p=MI0000077	Nrm_LCL_CEU_MaleOnly_NoTechReplicates.txt	17_+_57918672_57918692	478058	2.15495e-08	17_+_57918672_57918692	Yes	478058	2.15495e-08	0	17_+_57918672_57918693	No	19217.6	2.42902e-18	-4.63668	17_+_57918672_57918691	No	5048.89	2.67789e-13	-1.92839	17_+_57918672_57918690	No	3927.87	2.15932e-09	-0.362218	17_+_57918674_57918692	No	2597.45	2.05204e-11	-0.596654
MIMAT0004494=hsa-miR-21-3p=MI0000077	Nrm_LCL_FIN_MaleOnly_NoTechReplicates.txt	17_+_57918672_57918692	474387	1.15886e-10	17_+_57918672_57918692	Yes	474387	1.15886e-10	0	17_+_57918672_57918693	No	24084.4	1.48821e-12	-4.2999	17_+_57918672_57918691	No	6253.69	4.33806e-09	-1.94532	17_+_57918672_57918690	No	5466.03	1.5788e-07	-0.194215	17_+_57918674_57918692	No	3649.83	2.33071e-10	-0.582665
MIMAT0004494=hsa-miR-21-3p=MI0000077	Nrm_LCL_YRI_MaleOnly_NoTechReplicates.txt	17_+_57918672_57918692	328941	1.91096e-17	17_+_57918672_57918692	Yes	328941	1.91096e-17	0	17_+_57918672_57918693	No	28213.7	5.45084e-19	-3.54336	17_+_57918672_57918691	No	3802.35	7.78974e-14	-2.89144	17_+_57918672_57918690	No	3134.06	9.50077e-10	-0.278857	17_+_57918674_57918692	No	2942.83	1.61426e-09	-0.0908309
MIMAT0000414=hsa-let-7g-5p=MI0000433	Nrm_LCL_TSI_MaleOnly_NoTechReplicates.txt	3_-_52302352_52302373	668118	1.55337e-21	3_-_52302352_52302373	Yes	668118	1.55337e-21	0	3_-_52302353_52302373	No	90794.8	5.89902e-31	-2.87942	3_-_52302351_52302373	No	48561.3	1.17237e-23	-0.902804
MIMAT0000414=hsa-let-7g-5p=MI0000433	Nrm_LCL_CEU_MaleOnly_NoTechReplicates.txt	3_-_52302352_52302373	619691	2.8304e-17	3_-_52302352_52302373	Yes	619691	2.8304e-17	0	3_-_52302353_52302373	No	75709.4	3.6488e-24	-3.03301	3_-_52302351_52302373	No	54846.8	1.89557e-24	-0.465064
MIMAT0000414=hsa-let-7g-5p=MI0000433	Nrm_LCL_FIN_MaleOnly_NoTechReplicates.txt	3_-_52302352_52302373	560785	2.92918e-20	3_-_52302352_52302373	Yes	560785	2.92918e-20	0	3_-_52302353_52302373	No	72433.8	2.69323e-21	-2.95271	3_-_52302351_52302373	No	51248.3	1.67502e-23	-0.499158
MIMAT0000414=hsa-let-7g-5p=MI0000433	Nrm_LCL_GBR_MaleOnly_NoTechReplicates.txt	3_-_52302352_52302373	524745	2.45628e-32	3_-_52302352_52302373	Yes	524745	2.45628e-32	0	3_-_52302353_52302373	No	80106.9	1.70188e-26	-2.71162	3_-_52302351_52302373	No	48116.7	4.35424e-24	-0.735389
MIMAT0000414=hsa-let-7g-5p=MI0000433	Nrm_LCL_YRI_MaleOnly_NoTechReplicates.txt	3_-_52302352_52302373	493191	6.46776e-23	3_-_52302352_52302373	Yes	493191	6.46776e-23	0	3_-_52302353_52302373	No	56695.8	2.24888e-22	-3.12083	3_-_52302351_52302373	No	38972.3	3.01236e-20	-0.540791
MIMAT0000077=hsa-miR-22-3p=MI0000078	Nrm_LCL_YRI_MaleOnly_NoTechReplicates.txt	17_-_1617208_1617229	524151	1.24935e-18	17_-_1617208_1617229	Yes	524151	1.24935e-18	0	17_-_1617209_1617229	No	42045.4	2.25558e-11	-3.63996
MIMAT0000077=hsa-miR-22-3p=MI0000078	Nrm_LCL_TSI_MaleOnly_NoTechReplicates.txt	17_-_1617208_1617229	469390	9.69911e-23	17_-_1617208_1617229	Yes	469390	9.69911e-23	0	17_-_1617209_1617229	No	47672.6	2.00129e-19	-3.29956
MIMAT0000077=hsa-miR-22-3p=MI0000078	Nrm_LCL_FIN_MaleOnly_NoTechReplicates.txt	17_-_1617208_1617229	433769	2.57577e-17	17_-_1617208_1617229	Yes	433769	2.57577e-17	0	17_-_1617209_1617229	No	42839.4	3.67792e-09	-3.33992
MIMAT0000077=hsa-miR-22-3p=MI0000078	Nrm_LCL_CEU_MaleOnly_NoTechReplicates.txt	17_-_1617208_1617229	420746	1.63419e-12	17_-_1617208_1617229	Yes	420746	1.63419e-12	0	17_-_1617209_1617229	No	35368.3	2.55061e-07	-3.57242
MIMAT0000077=hsa-miR-22-3p=MI0000078	Nrm_LCL_GBR_MaleOnly_NoTechReplicates.txt	17_-_1617208_1617229	409166	7.66659e-21	17_-_1617208_1617229	Yes	409166	7.66659e-21	0	17_-_1617209_1617229	No	39105.3	2.13692e-16	-3.38725
MIMAT0000081=hsa-miR-25-3p=MI0000082	Nrm_LCL_TSI_MaleOnly_NoTechReplicates.txt	7_-_99691194_99691215	475721	2.75156e-28	7_-_99691194_99691215	Yes	475721	2.75156e-28	0	7_-_99691196_99691215	No	62410.6	6.18904e-20	-2.93025	7_-_99691195_99691215	No	49432	5.27061e-23	-0.336344
MIMAT0000081=hsa-miR-25-3p=MI0000082	Nrm_LCL_YRI_MaleOnly_NoTechReplicates.txt	7_-_99691194_99691215	471985	1.22908e-25	7_-_99691194_99691215	Yes	471985	1.22908e-25	0	7_-_99691196_99691215	No	47737.9	1.0332e-18	-3.30553	7_-_99691193_99691215	No	32323.1	2.03578e-30	-0.562571
MIMAT0000081=hsa-miR-25-3p=MI0000082	Nrm_LCL_CEU_MaleOnly_NoTechReplicates.txt	7_-_99691194_99691215	457770	5.5103e-20	7_-_99691194_99691215	Yes	457770	5.5103e-20	0	7_-_99691196_99691215	No	43235.6	3.84645e-18	-3.40433	7_-_99691195_99691215	No	41036.2	1.93691e-13	-0.0753233
MIMAT0000081=hsa-miR-25-3p=MI0000082	Nrm_LCL_GBR_MaleOnly_NoTechReplicates.txt	7_-_99691194_99691215	380920	1.01384e-26	7_-_99691194_99691215	Yes	380920	1.01384e-26	0	7_-_99691196_99691215	No	53221.7	1.25499e-19	-2.8394	7_-_99691195_99691215	No	37646.5	2.59804e-18	-0.499499
MIMAT0000081=hsa-miR-25-3p=MI0000082	Nrm_LCL_FIN_MaleOnly_NoTechReplicates.txt	7_-_99691194_99691215	346827	5.782e-22	7_-_99691194_99691215	Yes	346827	5.782e-22	0	7_-_99691196_99691215	No	48386.5	9.00396e-13	-2.84154	7_-_99691195_99691215	No	32096.6	6.04993e-18	-0.592183
MIMAT0000092=hsa-miR-92a-3p=MI0000093	Nrm_LCL_TSI_MaleOnly_NoTechReplicates.txt	13_+_92003615_92003636	0	NA	13_+_92003615_92003637	No	471823	9.46434e-23	inf	13_+_92003615_92003638	No	162110	3.51316e-21	-1.54128	13_+_92003615_92003639	No	59727.8	1.68633e-22	-1.4405	13_+_92003616_92003637	No	18373.8	4.30126e-20	-1.70075
MIMAT0000092=hsa-miR-92a-3p=MI0000093	Nrm_LCL_GBR_MaleOnly_NoTechReplicates.txt	13_+_92003615_92003636	0	NA	13_+_92003615_92003637	No	457732	8.40075e-17	inf	13_+_92003615_92003638	No	177800	7.15335e-15	-1.36425	13_+_92003615_92003639	No	72025.5	1.90271e-17	-1.30367	13_+_92003616_92003637	No	17284.7	4.00888e-19	-2.05902
MIMAT0000092=hsa-miR-92a-3p=MI0000093	Nrm_LCL_YRI_MaleOnly_NoTechReplicates.txt	13_+_92003615_92003636	0	NA	13_+_92003615_92003637	No	416437	2.1003e-21	inf	13_+_92003615_92003638	No	172271	1.28659e-17	-1.27342	13_+_92003615_92003639	No	62780.9	4.34669e-18	-1.45628	13_+_92003616_92003637	No	19514.7	5.81724e-20	-1.68577
MIMAT0000092=hsa-miR-92a-3p=MI0000093	Nrm_LCL_FIN_MaleOnly_NoTechReplicates.txt	13_+_92003615_92003636	0	NA	13_+_92003615_92003637	No	389756	2.90127e-18	inf	13_+_92003615_92003638	No	176801	3.35909e-15	-1.14045	13_+_92003615_92003639	No	61420.1	6.3828e-17	-1.52534	13_+_92003616_92003637	No	10009.1	1.21231e-13	-2.61739
MIMAT0000092=hsa-miR-92a-3p=MI0000093	Nrm_LCL_CEU_MaleOnly_NoTechReplicates.txt	13_+_92003615_92003636	0	NA	13_+_92003615_92003637	No	377141	3.36335e-20	inf	13_+_92003615_92003638	No	181665	6.06113e-18	-1.05383	13_+_92003615_92003639	No	73248.3	1.10855e-16	-1.31041	13_+_92003616_92003637	No	10083.6	1.808e-19	-2.86079
MIMAT0000456=hsa-miR-186-5p=MI0000483	Nrm_LCL_GBR_MaleOnly_NoTechReplicates.txt	1_-_71533364_71533385	431722	9.81418e-25	1_-_71533364_71533385	Yes	431722	9.81418e-25	0	1_-_71533365_71533385	No	254841	1.7706e-22	-0.760508	1_-_71533363_71533385	No	63169.4	1.46378e-21	-2.0123
MIMAT0000456=hsa-miR-186-5p=MI0000483	Nrm_LCL_YRI_MaleOnly_NoTechReplicates.txt	1_-_71533364_71533385	421759	2.06357e-21	1_-_71533364_71533385	Yes	421759	2.06357e-21	0	1_-_71533365_71533385	No	177659	2.60451e-17	-1.24731	1_-_71533363_71533385	No	78032.7	4.49234e-18	-1.18696
MIMAT0000456=hsa-miR-186-5p=MI0000483	Nrm_LCL_TSI_MaleOnly_NoTechReplicates.txt	1_-_71533364_71533385	414462	3.05159e-23	1_-_71533364_71533385	Yes	414462	3.05159e-23	0	1_-_71533365_71533385	No	260860	2.91795e-22	-0.667964	1_-_71533363_71533385	No	61088	1.86489e-14	-2.09431
MIMAT0000456=hsa-miR-186-5p=MI0000483	Nrm_LCL_CEU_MaleOnly_NoTechReplicates.txt	1_-_71533364_71533385	396016	2.33398e-25	1_-_71533364_71533385	Yes	396016	2.33398e-25	0	1_-_71533365_71533385	No	204746	3.07786e-21	-0.951723	1_-_71533363_71533385	No	76227.8	7.26106e-22	-1.42544
MIMAT0000456=hsa-miR-186-5p=MI0000483	Nrm_LCL_FIN_MaleOnly_NoTechReplicates.txt	1_-_71533364_71533385	337020	3.56943e-24	1_-_71533364_71533385	Yes	337020	3.56943e-24	0	1_-_71533365_71533385	No	171916	1.49453e-16	-0.971133	1_-_71533363_71533385	No	60941.6	1.22699e-17	-1.4962
MIMAT0000692=hsa-miR-30e-5p=MI0000749	Nrm_LCL_YRI_MaleOnly_NoTechReplicates.txt	1_+_41220043_41220064	2841.99	5.56222e-14	1_+_41220043_41220066	No	427147	7.64481e-21	7.23169	1_+_41220044_41220066	No	28305	1.96432e-22	-3.9156	1_+_41220043_41220065	No	17049.9	3.8689e-19	-0.731291	1_+_41220043_41220067	No	10252.6	5.11206e-14	-0.733778
MIMAT0000692=hsa-miR-30e-5p=MI0000749	Nrm_LCL_TSI_MaleOnly_NoTechReplicates.txt	1_+_41220043_41220064	3743.99	4.87087e-17	1_+_41220043_41220066	No	374028	1.01402e-19	6.64242	1_+_41220044_41220066	No	31624.2	2.88874e-19	-3.56405	1_+_41220043_41220065	No	18494.6	2.30323e-17	-0.77392	1_+_41220048_41220066	No	7915.06	4.59915e-08	-1.22444
MIMAT0000692=hsa-miR-30e-5p=MI0000749	Nrm_LCL_CEU_MaleOnly_NoTechReplicates.txt	1_+_41220043_41220064	2990.68	3.38737e-16	1_+_41220043_41220066	No	368615	1.25828e-16	6.9455	1_+_41220044_41220066	No	29805	5.91566e-19	-3.62849	1_+_41220043_41220065	No	19952.5	7.04599e-19	-0.578986	1_+_41220043_41220067	No	9685.61	7.05228e-13	-1.04265
MIMAT0000692=hsa-miR-30e-5p=MI0000749	Nrm_LCL_GBR_MaleOnly_NoTechReplicates.txt	1_+_41220043_41220064	4634.23	2.94584e-17	1_+_41220043_41220066	No	358135	9.65482e-19	6.27203	1_+_41220044_41220066	No	32016.5	1.08948e-22	-3.48361	1_+_41220043_41220065	No	21446.8	1.14716e-19	-0.578058	1_+_41220043_41220067	No	8279.29	3.22431e-16	-1.37318
MIMAT0000692=hsa-miR-30e-5p=MI0000749	Nrm_LCL_FIN_MaleOnly_NoTechReplicates.txt	1_+_41220043_41220064	2616.02	1.91084e-13	1_+_41220043_41220066	No	290187	1.57383e-21	6.79347	1_+_41220044_41220066	No	25775.5	2.85431e-20	-3.49291	1_+_41220043_41220065	No	15797.2	2.24097e-15	-0.706333	1_+_41220043_41220067	No	6833.07	1.2116e-14	-1.20906
MIMAT0000419=hsa-miR-27b-3p=MI0000440	Nrm_LCL_YRI_MaleOnly_NoTechReplicates.txt	9_+_97847787_97847807	45471.9	1.01028e-15	9_+_97847787_97847806	No	411025	6.53826e-20	3.17618	9_+_97847787_97847807	Yes	45471.9	1.01028e-15	-3.17618
MIMAT0000419=hsa-miR-27b-3p=MI0000440	Nrm_LCL_GBR_MaleOnly_NoTechReplicates.txt	9_+_97847787_97847807	35634.2	9.4976e-22	9_+_97847787_97847806	No	392377	2.99326e-25	3.4609	9_+_97847787_97847807	Yes	35634.2	9.4976e-22	-3.4609
MIMAT0000419=hsa-miR-27b-3p=MI0000440	Nrm_LCL_FIN_MaleOnly_NoTechReplicates.txt	9_+_97847787_97847807	35574.2	4.93522e-18	9_+_97847787_97847806	No	375493	4.72223e-20	3.39988	9_+_97847787_97847807	Yes	35574.2	4.93522e-18	-3.39988
MIMAT0000419=hsa-miR-27b-3p=MI0000440	Nrm_LCL_CEU_MaleOnly_NoTechReplicates.txt	9_+_97847787_97847807	38102.9	4.42239e-20	9_+_97847787_97847806	No	355768	2.61102e-21	3.22297	9_+_97847787_97847807	Yes	38102.9	4.42239e-20	-3.22297
MIMAT0000419=hsa-miR-27b-3p=MI0000440	Nrm_LCL_TSI_MaleOnly_NoTechReplicates.txt	9_+_97847787_97847807	28301.9	1.11431e-19	9_+_97847787_97847806	No	325778	2.58789e-26	3.52492	9_+_97847787_97847807	Yes	28301.9	1.11431e-19	-3.52492
MIMAT0000222=hsa-miR-192-5p=MI0000234	Nrm_LCL_TSI_MaleOnly_NoTechReplicates.txt	11_-_64658675_64658695	369875	2.56693e-15	11_-_64658675_64658695	Yes	369875	2.56693e-15	0	11_-_64658672_64658694	No	42690.6	4.55438e-13	-3.11505	11_-_64658674_64658695	No	33692.7	3.53312e-15	-0.341481
MIMAT0000222=hsa-miR-192-5p=MI0000234	Nrm_LCL_GBR_MaleOnly_NoTechReplicates.txt	11_-_64658675_64658695	366244	1.15485e-17	11_-_64658675_64658695	Yes	366244	1.15485e-17	0	11_-_64658672_64658694	No	43160	2.0361e-15	-3.08504	11_-_64658674_64658695	No	34473.7	4.90408e-17	-0.324201
MIMAT0000222=hsa-miR-192-5p=MI0000234	Nrm_LCL_YRI_MaleOnly_NoTechReplicates.txt	11_-_64658675_64658695	216131	3.98135e-09	11_-_64658675_64658695	Yes	216131	3.98135e-09	0	11_-_64658672_64658694	No	25635.4	2.03534e-07	-3.0757	11_-_64658674_64658695	No	22945.8	1.84237e-08	-0.159909
MIMAT0000222=hsa-miR-192-5p=MI0000234	Nrm_LCL_CEU_MaleOnly_NoTechReplicates.txt	11_-_64658675_64658695	187427	5.24633e-09	11_-_64658675_64658695	Yes	187427	5.24633e-09	0	11_-_64658672_64658694	No	24865.9	1.87582e-06	-2.91408	11_-_64658674_64658695	No	22273.5	4.72489e-08	-0.15884
MIMAT0000222=hsa-miR-192-5p=MI0000234	Nrm_LCL_FIN_MaleOnly_NoTechReplicates.txt	11_-_64658675_64658695	122832	1.79278e-08	11_-_64658675_64658695	Yes	122832	1.79278e-08	0	11_-_64658674_64658695	No	11274.5	1.15677e-09	-3.44554	11_-_64658672_64658694	No	10272	5.01715e-08	-0.13435
MIMAT0000415=hsa-let-7i-5p=MI0000434	Nrm_LCL_TSI_MaleOnly_NoTechReplicates.txt	12_+_62997471_62997492	366934	1.18519e-24	12_+_62997471_62997492	Yes	366934	1.18519e-24	0	12_+_62997471_62997493	No	72092.5	3.20453e-30	-2.3476	12_+_62997471_62997491	No	58393	2.02896e-24	-0.304054
MIMAT0000415=hsa-let-7i-5p=MI0000434	Nrm_LCL_CEU_MaleOnly_NoTechReplicates.txt	12_+_62997471_62997492	320804	6.00369e-22	12_+_62997471_62997492	Yes	320804	6.00369e-22	0	12_+_62997471_62997493	No	82505.2	8.51052e-25	-1.95913	12_+_62997471_62997491	No	46516.8	6.04577e-21	-0.826734
MIMAT0000415=hsa-let-7i-5p=MI0000434	Nrm_LCL_YRI_MaleOnly_NoTechReplicates.txt	12_+_62997471_62997492	304436	1.44886e-24	12_+_62997471_62997492	Yes	304436	1.44886e-24	0	12_+_62997471_62997493	No	64872.7	2.55949e-24	-2.23046	12_+_62997471_62997491	No	36928.6	5.21114e-24	-0.812874
MIMAT0000415=hsa-let-7i-5p=MI0000434	Nrm_LCL_GBR_MaleOnly_NoTechReplicates.txt	12_+_62997471_62997492	292349	5.53041e-26	12_+_62997471_62997492	Yes	292349	5.53041e-26	0	12_+_62997471_62997493	No	77293.9	7.25799e-27	-1.91927	12_+_62997471_62997491	No	48693.3	5.11444e-22	-0.666631
MIMAT0000415=hsa-let-7i-5p=MI0000434	Nrm_LCL_FIN_MaleOnly_NoTechReplicates.txt	12_+_62997471_62997492	272925	2.76986e-21	12_+_62997471_62997492	Yes	272925	2.76986e-21	0	12_+_62997471_62997493	No	69890.3	6.0352e-23	-1.96534	12_+_62997471_62997491	No	39246.2	1.53814e-18	-0.832541
MIMAT0000096=hsa-miR-98-5p=MI0000100	Nrm_LCL_CEU_MaleOnly_NoTechReplicates.txt	X_-_53583260_53583281	346946	9.24173e-22	X_-_53583260_53583281	Yes	346946	9.24173e-22	0	X_-_53583261_53583281	No	35314.2	3.23442e-22	-3.29639
MIMAT0000096=hsa-miR-98-5p=MI0000100	Nrm_LCL_TSI_MaleOnly_NoTechReplicates.txt	X_-_53583260_53583281	307122	2.48194e-25	X_-_53583260_53583281	Yes	307122	2.48194e-25	0	X_-_53583261_53583281	No	36129.9	2.60383e-31	-3.08755
MIMAT0000096=hsa-miR-98-5p=MI0000100	Nrm_LCL_GBR_MaleOnly_NoTechReplicates.txt	X_-_53583260_53583281	307012	1.22441e-24	X_-_53583260_53583281	Yes	307012	1.22441e-24	0	X_-_53583261_53583281	No	34260.4	3.55675e-26	-3.16368
MIMAT0000096=hsa-miR-98-5p=MI0000100	Nrm_LCL_FIN_MaleOnly_NoTechReplicates.txt	X_-_53583260_53583281	296680	2.93889e-22	X_-_53583260_53583281	Yes	296680	2.93889e-22	0	X_-_53583261_53583281	No	31927.6	6.76517e-22	-3.21603
MIMAT0000096=hsa-miR-98-5p=MI0000100	Nrm_LCL_YRI_MaleOnly_NoTechReplicates.txt	X_-_53583260_53583281	294977	5.20323e-16	X_-_53583260_53583281	Yes	294977	5.20323e-16	0	X_-_53583261_53583281	No	27496.5	9.67692e-22	-3.42329
MIMAT0000065=hsa-let-7d-5p=MI0000065	Nrm_LCL_CEU_MaleOnly_NoTechReplicates.txt	9_+_96941123_96941144	165939	5.58838e-19	9_+_96941123_96941144	Yes	165939	5.58838e-19	0	9_+_96941123_96941143	No	33982	3.61288e-23	-2.28782	9_+_96941123_96941145	No	16360.8	8.44737e-18	-1.05452
MIMAT0000065=hsa-let-7d-5p=MI0000065	Nrm_LCL_TSI_MaleOnly_NoTechReplicates.txt	9_+_96941123_96941144	149793	4.82233e-21	9_+_96941123_96941144	Yes	149793	4.82233e-21	0	9_+_96941123_96941143	No	35802.3	8.36116e-30	-2.06485	9_+_96941123_96941145	No	11468.7	5.23693e-18	-1.64235
MIMAT0000065=hsa-let-7d-5p=MI0000065	Nrm_LCL_FIN_MaleOnly_NoTechReplicates.txt	9_+_96941123_96941144	148669	7.14339e-21	9_+_96941123_96941144	Yes	148669	7.14339e-21	0	9_+_96941123_96941143	No	29431.2	9.44528e-23	-2.33669	9_+_96941123_96941145	No	13007.5	1.49566e-18	-1.178
MIMAT0000065=hsa-let-7d-5p=MI0000065	Nrm_LCL_YRI_MaleOnly_NoTechReplicates.txt	9_+_96941123_96941144	132156	1.56687e-18	9_+_96941123_96941144	Yes	132156	1.56687e-18	0	9_+_96941123_96941143	No	24781.4	1.45894e-19	-2.41491	9_+_96941123_96941145	No	10566.2	6.44916e-18	-1.2298
MIMAT0000065=hsa-let-7d-5p=MI0000065	Nrm_LCL_GBR_MaleOnly_NoTechReplicates.txt	9_+_96941123_96941144	121016	2.88922e-28	9_+_96941123_96941144	Yes	121016	2.88922e-28	0	9_+_96941123_96941143	No	27733.9	3.88339e-30	-2.12548	9_+_96941123_96941145	No	11095.8	4.02763e-19	-1.32163
MIMAT0001340=hsa-miR-423-3p=MI0001445	Nrm_LCL_YRI_MaleOnly_NoTechReplicates.txt	17_+_28444149_28444171	161703	9.42482e-14	17_+_28444149_28444171	Yes	161703	9.42482e-14	0	17_+_28444149_28444172	No	44239.1	1.03563e-14	-1.86996	17_+_28444149_28444167	No	34902.4	1.09846e-13	-0.341998	17_+_28444148_28444171	No	27508.3	5.39522e-17	-0.34346	17_+_28444149_28444170	No	18195.5	3.36548e-18	-0.596283
MIMAT0001340=hsa-miR-423-3p=MI0001445	Nrm_LCL_CEU_MaleOnly_NoTechReplicates.txt	17_+_28444149_28444171	138894	3.75281e-18	17_+_28444149_28444171	Yes	138894	3.75281e-18	0	17_+_28444149_28444172	No	43039.3	1.27705e-17	-1.69026	17_+_28444149_28444167	No	30434.1	9.61952e-12	-0.499963	17_+_28444148_28444171	No	24635.7	2.32092e-20	-0.304939	17_+_28444149_28444170	No	19064.9	3.77877e-19	-0.369833
MIMAT0001340=hsa-miR-423-3p=MI0001445	Nrm_LCL_FIN_MaleOnly_NoTechReplicates.txt	17_+_28444149_28444171	138580	9.34802e-15	17_+_28444149_28444171	Yes	138580	9.34802e-15	0	17_+_28444149_28444172	No	41779	3.72627e-13	-1.72987	17_+_28444149_28444167	No	31932	5.1329e-13	-0.387777	17_+_28444148_28444171	No	20332.1	3.10097e-17	-0.651241	17_+_28444149_28444170	No	16172.5	3.08348e-16	-0.330218
MIMAT0001340=hsa-miR-423-3p=MI0001445	Nrm_LCL_TSI_MaleOnly_NoTechReplicates.txt	17_+_28444149_28444171	117694	2.48209e-17	17_+_28444149_28444171	Yes	117694	2.48209e-17	0	17_+_28444149_28444167	No	38235.8	9.69839e-16	-1.62204	17_+_28444149_28444172	No	33316.4	9.57623e-20	-0.198689	17_+_28444149_28444164	No	18955.3	1.8579e-13	-0.813629	17_+_28444148_28444171	No	18943.1	6.37481e-21	-0.000933503
MIMAT0001340=hsa-miR-423-3p=MI0001445	Nrm_LCL_GBR_MaleOnly_NoTechReplicates.txt	17_+_28444149_28444171	105136	1.57116e-20	17_+_28444149_28444171	Yes	105136	1.57116e-20	0	17_+_28444149_28444172	No	35796.8	1.10805e-17	-1.55435	17_+_28444149_28444167	No	31218.7	7.48598e-14	-0.19742	17_+_28444148_28444171	No	20038.3	3.63513e-17	-0.639651	17_+_28444149_28444170	No	15994.2	6.18947e-23	-0.325213
MIMAT0004549=hsa-miR-148a-5p=MI0000253	Nrm_LCL_FIN_MaleOnly_NoTechReplicates.txt	7_-_25989580_25989601	146490	1.21062e-13	7_-_25989580_25989601	Yes	146490	1.21062e-13	0	7_-_25989582_25989601	No	8008.79	3.40761e-13	-4.19308	7_-_25989580_25989602	No	7156.88	1.19025e-11	-0.162252
MIMAT0004549=hsa-miR-148a-5p=MI0000253	Nrm_LCL_TSI_MaleOnly_NoTechReplicates.txt	7_-_25989580_25989601	135238	3.56302e-25	7_-_25989580_25989601	Yes	135238	3.56302e-25	0	7_-_25989582_25989601	No	9496.63	6.91476e-22	-3.83194	7_-_25989580_25989602	No	8055.52	8.59656e-22	-0.237437
MIMAT0004549=hsa-miR-148a-5p=MI0000253	Nrm_LCL_YRI_MaleOnly_NoTechReplicates.txt	7_-_25989580_25989601	127889	2.3461e-17	7_-_25989580_25989601	Yes	127889	2.3461e-17	0	7_-_25989580_25989602	No	8027.42	2.50448e-13	-3.99381	7_-_25989582_25989601	No	7188.54	3.91864e-17	-0.159238
MIMAT0004549=hsa-miR-148a-5p=MI0000253	Nrm_LCL_GBR_MaleOnly_NoTechReplicates.txt	7_-_25989580_25989601	96277.5	4.83218e-15	7_-_25989580_25989601	Yes	96277.5	4.83218e-15	0	7_-_25989580_25989602	No	6185.07	6.18084e-14	-3.96034	7_-_25989582_25989601	No	6034.73	7.01639e-17	-0.0355015
MIMAT0004549=hsa-miR-148a-5p=MI0000253	Nrm_LCL_CEU_MaleOnly_NoTechReplicates.txt	7_-_25989580_25989601	92766.6	4.03138e-12	7_-_25989580_25989601	Yes	92766.6	4.03138e-12	0	7_-_25989580_25989602	No	5849.59	5.39865e-11	-3.9872	7_-_25989581_25989601	No	4938.81	2.89822e-14	-0.244172
MIMAT0004748=hsa-miR-423-5p=MI0001445	Nrm_LCL_YRI_MaleOnly_NoTechReplicates.txt	17_+_28444113_28444135	138358	4.30536e-15	17_+_28444113_28444135	Yes	138358	4.30536e-15	0	17_+_28444113_28444133	No	87580.9	2.05009e-12	-0.659716	17_+_28444113_28444136	No	35118.7	5.17297e-14	-1.31838
MIMAT0004748=hsa-miR-423-5p=MI0001445	Nrm_LCL_CEU_MaleOnly_NoTechReplicates.txt	17_+_28444113_28444135	137770	5.6557e-19	17_+_28444113_28444135	Yes	137770	5.6557e-19	0	17_+_28444113_28444133	No	75593	4.83558e-16	-0.865934	17_+_28444113_28444136	No	37012.2	5.70032e-16	-1.03025
MIMAT0004748=hsa-miR-423-5p=MI0001445	Nrm_LCL_FIN_MaleOnly_NoTechReplicates.txt	17_+_28444113_28444135	134998	9.65459e-16	17_+_28444113_28444135	Yes	134998	9.65459e-16	0	17_+_28444113_28444133	No	87875	1.68754e-14	-0.619412	17_+_28444113_28444134	No	35434	6.53605e-12	-1.31032
MIMAT0004748=hsa-miR-423-5p=MI0001445	Nrm_LCL_TSI_MaleOnly_NoTechReplicates.txt	17_+_28444113_28444135	121398	5.458e-18	17_+_28444113_28444135	Yes	121398	5.458e-18	0	17_+_28444113_28444133	No	101581	1.68519e-18	-0.257113	17_+_28444113_28444134	No	36782.2	5.29978e-18	-1.46555
MIMAT0004748=hsa-miR-423-5p=MI0001445	Nrm_LCL_GBR_MaleOnly_NoTechReplicates.txt	17_+_28444113_28444135	106972	1.2536e-16	17_+_28444113_28444135	Yes	106972	1.2536e-16	0	17_+_28444113_28444133	No	80207	3.03796e-18	-0.415432	17_+_28444113_28444134	No	31447.5	6.63279e-18	-1.35079
MIMAT0000083=hsa-miR-26b-5p=MI0000084	Nrm_LCL_TSI_MaleOnly_NoTechReplicates.txt	2_+_219267380_219267400	19556	2.56665e-28	2_+_219267380_219267401	No	131105	5.19754e-25	2.74504	2_+_219267380_219267400	Yes	19556	2.56665e-28	-2.74504
MIMAT0000083=hsa-miR-26b-5p=MI0000084	Nrm_LCL_CEU_MaleOnly_NoTechReplicates.txt	2_+_219267380_219267400	14336.9	2.66323e-21	2_+_219267380_219267401	No	129530	1.02533e-21	3.17548	2_+_219267380_219267402	No	19081.4	5.7102e-20	-2.76305
MIMAT0000083=hsa-miR-26b-5p=MI0000084	Nrm_LCL_YRI_MaleOnly_NoTechReplicates.txt	2_+_219267380_219267400	14521.4	1.23863e-24	2_+_219267380_219267401	No	119106	1.436e-22	3.03599	2_+_219267380_219267399	No	15457.9	1.60113e-21	-2.94582
MIMAT0000083=hsa-miR-26b-5p=MI0000084	Nrm_LCL_GBR_MaleOnly_NoTechReplicates.txt	2_+_219267380_219267400	17771.7	6.43124e-26	2_+_219267380_219267401	No	115402	5.76931e-30	2.69902	2_+_219267380_219267400	Yes	17771.7	6.43124e-26	-2.69902
MIMAT0000083=hsa-miR-26b-5p=MI0000084	Nrm_LCL_FIN_MaleOnly_NoTechReplicates.txt	2_+_219267380_219267400	13828.6	5.00595e-21	2_+_219267380_219267401	No	104832	1.41609e-21	2.92235	2_+_219267380_219267402	No	15853.7	5.16128e-18	-2.72519
MIMAT0000420=hsa-miR-30b-5p=MI0000441	Nrm_LCL_TSI_MaleOnly_NoTechReplicates.txt	8_-_135812813_135812834	117725	2.901e-08	8_-_135812813_135812834	Yes	117725	2.901e-08	0	8_-_135812814_135812834	No	2997.27	2.39288e-15	-5.29563
MIMAT0000420=hsa-miR-30b-5p=MI0000441	Nrm_LCL_YRI_MaleOnly_NoTechReplicates.txt	8_-_135812813_135812834	86827.9	7.7846e-09	8_-_135812813_135812834	Yes	86827.9	7.7846e-09	0	8_-_135812814_135812834	No	1486.85	2.54279e-14	-5.86783
MIMAT0000420=hsa-miR-30b-5p=MI0000441	Nrm_LCL_GBR_MaleOnly_NoTechReplicates.txt	8_-_135812813_135812834	79666.8	3.99019e-24	8_-_135812813_135812834	Yes	79666.8	3.99019e-24	0	8_-_135812814_135812834	No	2427.4	3.60708e-18	-5.0365
MIMAT0000420=hsa-miR-30b-5p=MI0000441	Nrm_LCL_CEU_MaleOnly_NoTechReplicates.txt	8_-_135812813_135812834	65932.2	1.06504e-09	8_-_135812813_135812834	Yes	65932.2	1.06504e-09	0	8_-_135812814_135812834	No	1631.67	1.33388e-13	-5.33657
MIMAT0000420=hsa-miR-30b-5p=MI0000441	Nrm_LCL_FIN_MaleOnly_NoTechReplicates.txt	8_-_135812813_135812834	59424	5.10392e-06	8_-_135812813_135812834	Yes	59424	5.10392e-06	0	8_-_135812814_135812834	No	1237.05	1.16314e-13	-5.58607
MIMAT0002819=hsa-miR-193b-3p=MI0003137	Nrm_LCL_TSI_MaleOnly_NoTechReplicates.txt	16_+_14397874_14397895	101046	3.83669e-14	16_+_14397874_14397895	Yes	101046	3.83669e-14	0	16_+_14397874_14397896	No	19185.5	3.8873e-19	-2.39692	16_+_14397874_14397894	No	16434.3	1.43946e-17	-0.22331	16_+_14397874_14397893	No	6614.99	1.56594e-15	-1.3129
MIMAT0002819=hsa-miR-193b-3p=MI0003137	Nrm_LCL_CEU_MaleOnly_NoTechReplicates.txt	16_+_14397874_14397895	92064.2	8.7071e-15	16_+_14397874_14397895	Yes	92064.2	8.7071e-15	0	16_+_14397874_14397896	No	20588.6	1.17048e-20	-2.1608	16_+_14397874_14397894	No	13773.1	1.81464e-14	-0.579995	16_+_14397874_14397897	No	4848.32	1.75038e-15	-1.50629
MIMAT0002819=hsa-miR-193b-3p=MI0003137	Nrm_LCL_YRI_MaleOnly_NoTechReplicates.txt	16_+_14397874_14397895	80503.2	4.82643e-10	16_+_14397874_14397895	Yes	80503.2	4.82643e-10	0	16_+_14397874_14397896	No	15793.4	1.94567e-20	-2.34972	16_+_14397874_14397894	No	9642.19	9.42223e-12	-0.711889	16_+_14397874_14397893	No	4176.92	1.12368e-08	-1.20692
MIMAT0002819=hsa-miR-193b-3p=MI0003137	Nrm_LCL_FIN_MaleOnly_NoTechReplicates.txt	16_+_14397874_14397895	79637.1	1.93134e-11	16_+_14397874_14397895	Yes	79637.1	1.93134e-11	0	16_+_14397874_14397896	No	18589.9	8.46737e-17	-2.09892	16_+_14397874_14397894	No	10739.7	1.4725e-13	-0.79157	16_+_14397874_14397897	No	4255.19	4.79548e-13	-1.33566
MIMAT0002819=hsa-miR-193b-3p=MI0003137	Nrm_LCL_GBR_MaleOnly_NoTechReplicates.txt	16_+_14397874_14397895	63786.1	8.2101e-29	16_+_14397874_14397895	Yes	63786.1	8.2101e-29	0	16_+_14397874_14397896	No	15386.6	3.82547e-18	-2.05157	16_+_14397874_14397894	No	11253.4	1.94856e-24	-0.451311	16_+_14397874_14397897	No	4033.3	3.38315e-11	-1.48033
MIMAT0000417=hsa-miR-15b-5p=MI0000438	Nrm_LCL_YRI_MaleOnly_NoTechReplicates.txt	3_+_160122395_160122416	86414	1.80835e-19	3_+_160122395_160122416	Yes	86414	1.80835e-19	0	3_+_160122395_160122415	No	4483.09	2.30129e-19	-4.2687
MIMAT0000417=hsa-miR-15b-5p=MI0000438	Nrm_LCL_CEU_MaleOnly_NoTechReplicates.txt	3_+_160122395_160122416	73927.5	4.78058e-25	3_+_160122395_160122416	Yes	73927.5	4.78058e-25	0	3_+_160122395_160122415	No	4431.22	8.66614e-23	-4.06033
MIMAT0000417=hsa-miR-15b-5p=MI0000438	Nrm_LCL_TSI_MaleOnly_NoTechReplicates.txt	3_+_160122395_160122416	73699.5	6.22836e-25	3_+_160122395_160122416	Yes	73699.5	6.22836e-25	0	3_+_160122395_160122415	No	3972.03	4.95364e-22	-4.2137
MIMAT0000417=hsa-miR-15b-5p=MI0000438	Nrm_LCL_GBR_MaleOnly_NoTechReplicates.txt	3_+_160122395_160122416	66772.7	4.09097e-23	3_+_160122395_160122416	Yes	66772.7	4.09097e-23	0	3_+_160122395_160122415	No	3596.88	1.11665e-22	-4.21444
MIMAT0000417=hsa-miR-15b-5p=MI0000438	Nrm_LCL_FIN_MaleOnly_NoTechReplicates.txt	3_+_160122395_160122416	65609.8	1.66907e-16	3_+_160122395_160122416	Yes	65609.8	1.66907e-16	0	3_+_160122395_160122415	No	3788.78	4.70481e-20	-4.11411
MIMAT0000267=hsa-miR-210-3p=MI0000286	Nrm_LCL_CEU_MaleOnly_NoTechReplicates.txt	11_-_568112_568133	82512.9	3.22364e-13	11_-_568112_568133	Yes	82512.9	3.22364e-13	0	11_-_568111_568133	No	17358.5	6.85943e-17	-2.24898	11_-_568114_568133	No	12381	1.47755e-12	-0.487517	11_-_568113_568133	No	9532.17	1.8465e-12	-0.377249
MIMAT0000267=hsa-miR-210-3p=MI0000286	Nrm_LCL_TSI_MaleOnly_NoTechReplicates.txt	11_-_568112_568133	75720.5	9.80685e-15	11_-_568112_568133	Yes	75720.5	9.80685e-15	0	11_-_568114_568133	No	18242.6	2.65217e-14	-2.05337	11_-_568111_568133	No	16150.4	3.21146e-16	-0.175742	11_-_568113_568133	No	10502.8	1.86343e-13	-0.620796
MIMAT0000267=hsa-miR-210-3p=MI0000286	Nrm_LCL_GBR_MaleOnly_NoTechReplicates.txt	11_-_568112_568133	65181.5	1.84547e-17	11_-_568112_568133	Yes	65181.5	1.84547e-17	0	11_-_568111_568133	No	15906.9	5.83222e-23	-2.03481	11_-_568114_568133	No	15649.6	1.17101e-15	-0.0235249	11_-_568113_568133	No	9067.38	6.83446e-13	-0.787368
MIMAT0000267=hsa-miR-210-3p=MI0000286	Nrm_LCL_FIN_MaleOnly_NoTechReplicates.txt	11_-_568112_568133	64612.5	4.75998e-17	11_-_568112_568133	Yes	64612.5	4.75998e-17	0	11_-_568111_568133	No	14265.2	2.52424e-18	-2.17931	11_-_568114_568133	No	12618.2	6.85201e-13	-0.17699	11_-_568113_568133	No	7086.03	1.33959e-13	-0.832463
MIMAT0000267=hsa-miR-210-3p=MI0000286	Nrm_LCL_YRI_MaleOnly_NoTechReplicates.txt	11_-_568112_568133	58819.5	2.04409e-16	11_-_568112_568133	Yes	58819.5	2.04409e-16	0	11_-_568114_568133	No	11876.2	3.47086e-14	-2.30822	11_-_568111_568133	No	10868	7.60211e-20	-0.127987	11_-_568113_568133	No	5659.58	2.39961e-14	-0.941322
MIMAT0000075=hsa-miR-20a-5p=MI0000076	Nrm_LCL_TSI_MaleOnly_NoTechReplicates.txt	13_+_92003326_92003348	82257.3	4.2171e-12	13_+_92003326_92003348	Yes	82257.3	4.2171e-12	0	13_+_92003326_92003349	No	30718.5	9.18689e-16	-1.42104	13_+_92003326_92003347	No	8275.21	2.20742e-08	-1.89224
MIMAT0000075=hsa-miR-20a-5p=MI0000076	Nrm_LCL_CEU_MaleOnly_NoTechReplicates.txt	13_+_92003326_92003348	78161.9	2.07231e-11	13_+_92003326_92003348	Yes	78161.9	2.07231e-11	0	13_+_92003326_92003349	No	35958.3	6.21569e-16	-1.12014	13_+_92003326_92003347	No	6422.27	1.21314e-08	-2.48517
MIMAT0000075=hsa-miR-20a-5p=MI0000076	Nrm_LCL_GBR_MaleOnly_NoTechReplicates.txt	13_+_92003326_92003348	78096.1	3.69315e-26	13_+_92003326_92003348	Yes	78096.1	3.69315e-26	0	13_+_92003326_92003349	No	34864.2	3.27871e-21	-1.16351	13_+_92003326_92003347	No	7430.4	2.11705e-19	-2.23023
MIMAT0000075=hsa-miR-20a-5p=MI0000076	Nrm_LCL_FIN_MaleOnly_NoTechReplicates.txt	13_+_92003326_92003348	69302.4	4.19778e-10	13_+_92003326_92003348	Yes	69302.4	4.19778e-10	0	13_+_92003326_92003349	No	30653	2.85644e-10	-1.17688	13_+_92003326_92003347	No	5667.28	2.4804e-07	-2.4353
MIMAT0000075=hsa-miR-20a-5p=MI0000076	Nrm_LCL_YRI_MaleOnly_NoTechReplicates.txt	13_+_92003326_92003348	49901.8	3.84288e-18	13_+_92003326_92003348	Yes	49901.8	3.84288e-18	0	13_+_92003326_92003349	No	22268.8	8.26194e-17	-1.16407	13_+_92003326_92003347	No	3984.15	6.24973e-12	-2.48268
MIMAT0000086=hsa-miR-29a-3p=MI0000087	Nrm_LCL_TSI_MaleOnly_NoTechReplicates.txt	7_-_130561507_130561528	66785.3	3.8352e-14	7_-_130561508_130561528	No	78864.5	1.05171e-23	0.239845	7_-_130561507_130561528	Yes	66785.3	3.8352e-14	-0.239845	7_-_130561509_130561528	No	58143.3	5.016e-27	-0.199918	7_-_130561510_130561528	No	43138.3	3.61301e-19	-0.430643
MIMAT0000086=hsa-miR-29a-3p=MI0000087	Nrm_LCL_GBR_MaleOnly_NoTechReplicates.txt	7_-_130561507_130561528	50086.8	2.99524e-32	7_-_130561508_130561528	No	64712.9	2.49171e-25	0.369623	7_-_130561509_130561528	No	52748.1	1.64299e-25	-0.294933	7_-_130561507_130561528	Yes	50086.8	2.99524e-32	-0.0746901	7_-_130561510_130561528	No	34271.4	2.08505e-15	-0.547425
MIMAT0000086=hsa-miR-29a-3p=MI0000087	Nrm_LCL_FIN_MaleOnly_NoTechReplicates.txt	7_-_130561507_130561528	55951.2	3.68182e-15	7_-_130561508_130561528	No	62291.4	2.96343e-17	0.154866	7_-_130561507_130561528	Yes	55951.2	3.68182e-15	-0.154866	7_-_130561509_130561528	No	45256.4	7.84728e-19	-0.306047	7_-_130561510_130561528	No	28191.9	1.66233e-12	-0.682842
MIMAT0000086=hsa-miR-29a-3p=MI0000087	Nrm_LCL_CEU_MaleOnly_NoTechReplicates.txt	7_-_130561507_130561528	62186.5	1.97819e-12	7_-_130561507_130561528	Yes	62186.5	1.97819e-12	0	7_-_130561508_130561528	No	62084.1	4.78843e-15	-0.00237939	7_-_130561509_130561528	No	41026.4	8.22744e-23	-0.597671	7_-_130561510_130561528	No	26896.1	4.85641e-13	-0.609155
MIMAT0000086=hsa-miR-29a-3p=MI0000087	Nrm_LCL_YRI_MaleOnly_NoTechReplicates.txt	7_-_130561507_130561528	55503.9	4.8398e-22	7_-_130561508_130561528	No	56169.8	4.36572e-22	0.0172068	7_-_130561507_130561528	Yes	55503.9	4.8398e-22	-0.0172068	7_-_130561509_130561528	No	39590.6	8.64008e-18	-0.487429	7_-_130561510_130561528	No	13589.7	9.09816e-13	-1.54264
MIMAT0000093=hsa-miR-93-5p=MI0000095	Nrm_LCL_YRI_MaleOnly_NoTechReplicates.txt	7_-_99691438_99691460	78033.1	1.3794e-20	7_-_99691438_99691460	Yes	78033.1	1.3794e-20	0	7_-_99691440_99691460	No	34807.6	4.85918e-29	-1.16469	7_-_99691437_99691460	No	31982.1	5.09991e-21	-0.122137	7_-_99691439_99691460	No	22581.9	8.22387e-28	-0.502094
MIMAT0000093=hsa-miR-93-5p=MI0000095	Nrm_LCL_CEU_MaleOnly_NoTechReplicates.txt	7_-_99691438_99691460	76594.8	1.5607e-21	7_-_99691438_99691460	Yes	76594.8	1.5607e-21	0	7_-_99691437_99691460	No	33084.9	1.40224e-21	-1.21107	7_-_99691440_99691460	No	32537.1	2.81966e-26	-0.0240872	7_-_99691439_99691460	No	23724.4	8.37972e-27	-0.455712
MIMAT0000093=hsa-miR-93-5p=MI0000095	Nrm_LCL_TSI_MaleOnly_NoTechReplicates.txt	7_-_99691438_99691460	69542.4	1.00251e-24	7_-_99691438_99691460	Yes	69542.4	1.00251e-24	0	7_-_99691440_99691460	No	42212.5	6.80409e-29	-0.720223	7_-_99691439_99691460	No	27440.5	3.35426e-30	-0.621365	7_-_99691437_99691460	No	25544.8	9.34002e-23	-0.103277
MIMAT0000093=hsa-miR-93-5p=MI0000095	Nrm_LCL_GBR_MaleOnly_NoTechReplicates.txt	7_-_99691438_99691460	61006.4	3.96609e-30	7_-_99691438_99691460	Yes	61006.4	3.96609e-30	0	7_-_99691440_99691460	No	38737.9	8.45222e-28	-0.655213	7_-_99691437_99691460	No	26211.6	4.27855e-19	-0.563544	7_-_99691439_99691460	No	23833	2.16701e-31	-0.13724
MIMAT0000093=hsa-miR-93-5p=MI0000095	Nrm_LCL_FIN_MaleOnly_NoTechReplicates.txt	7_-_99691438_99691460	59007.8	4.31639e-25	7_-_99691438_99691460	Yes	59007.8	4.31639e-25	0	7_-_99691440_99691460	No	28787.1	6.03947e-21	-1.03548	7_-_99691437_99691460	No	26479.4	7.4445e-24	-0.120554	7_-_99691439_99691460	No	18120.1	4.05371e-25	-0.54728
MIMAT0000707=hsa-miR-363-3p=MI0000764	Nrm_LCL_TSI_MaleOnly_NoTechReplicates.txt	X_-_133303412_133303433	14446.6	2.3703e-17	X_-_133303414_133303433	No	76937.7	5.01918e-13	2.41296	X_-_133303413_133303433	No	34108.6	1.24845e-18	-1.17356	X_-_133303411_133303433	No	23730.6	7.26458e-18	-0.523385
MIMAT0000707=hsa-miR-363-3p=MI0000764	Nrm_LCL_GBR_MaleOnly_NoTechReplicates.txt	X_-_133303412_133303433	14384.4	7.36502e-21	X_-_133303414_133303433	No	60064.6	8.67396e-16	2.06201	X_-_133303413_133303433	No	34303.6	8.34185e-23	-0.808153	X_-_133303411_133303433	No	24649.1	5.00257e-20	-0.476824
MIMAT0000707=hsa-miR-363-3p=MI0000764	Nrm_LCL_YRI_MaleOnly_NoTechReplicates.txt	X_-_133303412_133303433	15571.9	1.22174e-15	X_-_133303414_133303433	No	42527.8	2.38104e-13	1.44947	X_-_133303413_133303433	No	34785.1	1.92594e-16	-0.289939	X_-_133303411_133303433	No	27022	1.63023e-15	-0.364335
MIMAT0000707=hsa-miR-363-3p=MI0000764	Nrm_LCL_CEU_MaleOnly_NoTechReplicates.txt	X_-_133303412_133303433	6749.79	4.16442e-09	X_-_133303414_133303433	No	28312.1	1.05004e-06	2.06851	X_-_133303413_133303433	No	16637.8	7.84255e-10	-0.766959	X_-_133303411_133303433	No	13927.7	4.17631e-09	-0.256509
MIMAT0000707=hsa-miR-363-3p=MI0000764	Nrm_LCL_FIN_MaleOnly_NoTechReplicates.txt	X_-_133303412_133303433	5359.44	8.2793e-12	X_-_133303414_133303433	No	25589	3.51062e-09	2.25537	X_-_133303413_133303433	No	14301.4	1.41112e-11	-0.839366	X_-_133303411_133303433	No	11046.1	9.45498e-12	-0.372619
MIMAT0000270=hsa-miR-181a-3p=MI0000289	Nrm_LCL_YRI_MaleOnly_NoTechReplicates.txt	1_-_198828198_198828219	76292	1.24088e-12	1_-_198828198_198828219	Yes	76292	1.24088e-12	0	1_-_198828199_198828219	No	5207.93	1.40025e-11	-3.87275	1_-_198828200_198828219	No	3354.86	1.23834e-09	-0.634456	1_-_198828201_198828219	No	2114.32	7.78884e-10	-0.666059
MIMAT0000270=hsa-miR-181a-3p=MI0000289	Nrm_LCL_GBR_MaleOnly_NoTechReplicates.txt	1_-_198828198_198828219	70632.2	3.07389e-18	1_-_198828198_198828219	Yes	70632.2	3.07389e-18	0	1_-_198828199_198828219	No	6187.86	3.11357e-19	-3.51281	1_-_198828200_198828219	No	4171.21	4.80887e-16	-0.568976	1_-_198828201_198828219	No	2503.69	3.2648e-12	-0.736409
MIMAT0000270=hsa-miR-181a-3p=MI0000289	Nrm_LCL_TSI_MaleOnly_NoTechReplicates.txt	1_-_198828198_198828219	70395.9	1.70033e-14	1_-_198828198_198828219	Yes	70395.9	1.70033e-14	0	1_-_198828199_198828219	No	6799.85	1.47966e-11	-3.37192	1_-_198828200_198828219	No	4634.89	1.56903e-11	-0.552968	1_-_198828201_198828219	No	2760.76	1.07037e-09	-0.747473
MIMAT0000270=hsa-miR-181a-3p=MI0000289	Nrm_LCL_CEU_MaleOnly_NoTechReplicates.txt	1_-_198828198_198828219	65454.8	2.18476e-10	1_-_198828198_198828219	Yes	65454.8	2.18476e-10	0	1_-_198828199_198828219	No	5016.58	2.91911e-13	-3.70572	1_-_198828200_198828219	No	2668.57	2.4071e-11	-0.910638	1_-_198828201_198828219	No	1468.78	9.78197e-12	-0.861453
MIMAT0000270=hsa-miR-181a-3p=MI0000289	Nrm_LCL_FIN_MaleOnly_NoTechReplicates.txt	1_-_198828198_198828219	32738.1	2.37999e-10	1_-_198828198_198828219	Yes	32738.1	2.37999e-10	0	1_-_198828199_198828219	No	2571.06	4.84519e-08	-3.67053	1_-_198828200_198828219	No	1590.42	5.5275e-07	-0.692961	1_-_198828201_198828219	No	1123.91	3.93786e-07	-0.500874
MIMAT0000084=hsa-miR-27a-3p=MI0000085	Nrm_LCL_CEU_MaleOnly_NoTechReplicates.txt	19_-_13947261_13947281	14939.5	8.16515e-15	19_-_13947262_13947281	No	71528.9	7.01412e-15	2.25939	19_-_13947263_13947281	No	47642.5	9.70181e-20	-0.586278
MIMAT0000084=hsa-miR-27a-3p=MI0000085	Nrm_LCL_TSI_MaleOnly_NoTechReplicates.txt	19_-_13947261_13947281	13673.1	1.09897e-14	19_-_13947262_13947281	No	71518.7	4.39227e-19	2.38698	19_-_13947263_13947281	No	56078	1.85541e-24	-0.350884
MIMAT0000084=hsa-miR-27a-3p=MI0000085	Nrm_LCL_GBR_MaleOnly_NoTechReplicates.txt	19_-_13947261_13947281	16327.6	1.21575e-12	19_-_13947262_13947281	No	71222.4	4.05595e-21	2.12502	19_-_13947263_13947281	No	56665.3	6.08459e-16	-0.329867
MIMAT0000084=hsa-miR-27a-3p=MI0000085	Nrm_LCL_FIN_MaleOnly_NoTechReplicates.txt	19_-_13947261_13947281	12552.2	5.21576e-14	19_-_13947262_13947281	No	62516	3.66985e-16	2.31628	19_-_13947263_13947281	No	48223.1	2.8311e-16	-0.374502
MIMAT0000084=hsa-miR-27a-3p=MI0000085	Nrm_LCL_YRI_MaleOnly_NoTechReplicates.txt	19_-_13947261_13947281	12830.1	4.86855e-11	19_-_13947262_13947281	No	57297.1	1.19361e-18	2.15893	19_-_13947263_13947281	No	30560.4	1.04315e-18	-0.9068
MIMAT0000070=hsa-miR-17-5p=MI0000071	Nrm_LCL_CEU_MaleOnly_NoTechReplicates.txt	13_+_92002872_92002894	71178.8	6.64845e-18	13_+_92002872_92002894	Yes	71178.8	6.64845e-18	0	13_+_92002872_92002895	No	32172.4	3.26109e-20	-1.14563
MIMAT0000070=hsa-miR-17-5p=MI0000071	Nrm_LCL_TSI_MaleOnly_NoTechReplicates.txt	13_+_92002872_92002894	68881.1	3.42977e-19	13_+_92002872_92002894	Yes	68881.1	3.42977e-19	0	13_+_92002872_92002895	No	24415.3	7.13145e-20	-1.49632
MIMAT0000070=hsa-miR-17-5p=MI0000071	Nrm_LCL_GBR_MaleOnly_NoTechReplicates.txt	13_+_92002872_92002894	66321.4	4.70855e-26	13_+_92002872_92002894	Yes	66321.4	4.70855e-26	0	13_+_92002872_92002895	No	26249	2.89865e-20	-1.33721
MIMAT0000070=hsa-miR-17-5p=MI0000071	Nrm_LCL_FIN_MaleOnly_NoTechReplicates.txt	13_+_92002872_92002894	60037.7	1.51315e-18	13_+_92002872_92002894	Yes	60037.7	1.51315e-18	0	13_+_92002872_92002895	No	26308	4.18586e-19	-1.19037
MIMAT0000070=hsa-miR-17-5p=MI0000071	Nrm_LCL_YRI_MaleOnly_NoTechReplicates.txt	13_+_92002872_92002894	57429.7	6.06703e-26	13_+_92002872_92002894	Yes	57429.7	6.06703e-26	0	13_+_92002872_92002895	No	24475	9.44843e-21	-1.23048
MIMAT0000693=hsa-miR-30e-3p=MI0000749	Nrm_LCL_YRI_MaleOnly_NoTechReplicates.txt	1_+_41220085_41220106	65384.2	2.5491e-21	1_+_41220085_41220106	Yes	65384.2	2.5491e-21	0	1_+_41220085_41220105	No	2385.64	5.75728e-21	-4.77649	1_+_41220085_41220104	No	1668.07	4.14121e-17	-0.516195
MIMAT0000693=hsa-miR-30e-3p=MI0000749	Nrm_LCL_CEU_MaleOnly_NoTechReplicates.txt	1_+_41220085_41220106	53551.8	4.03391e-25	1_+_41220085_41220106	Yes	53551.8	4.03391e-25	0	1_+_41220085_41220105	No	3513.27	7.20928e-25	-3.93005	1_+_41220085_41220104	No	1774.44	3.36142e-19	-0.985446
MIMAT0000693=hsa-miR-30e-3p=MI0000749	Nrm_LCL_GBR_MaleOnly_NoTechReplicates.txt	1_+_41220085_41220106	46841.2	4.03607e-26	1_+_41220085_41220106	Yes	46841.2	4.03607e-26	0	1_+_41220085_41220105	No	3161.04	1.62002e-22	-3.88931	1_+_41220085_41220104	No	2277.41	2.70968e-21	-0.473002
MIMAT0000693=hsa-miR-30e-3p=MI0000749	Nrm_LCL_TSI_MaleOnly_NoTechReplicates.txt	1_+_41220085_41220106	46004.8	5.20563e-23	1_+_41220085_41220106	Yes	46004.8	5.20563e-23	0	1_+_41220085_41220105	No	3245.61	9.59499e-21	-3.82522	1_+_41220085_41220104	No	2175.31	3.16393e-16	-0.577272
MIMAT0000693=hsa-miR-30e-3p=MI0000749	Nrm_LCL_FIN_MaleOnly_NoTechReplicates.txt	1_+_41220085_41220106	45617	1.8506e-20	1_+_41220085_41220106	Yes	45617	1.8506e-20	0	1_+_41220085_41220105	No	2879.4	4.71654e-11	-3.98573	1_+_41220085_41220104	No	1930.36	4.47677e-09	-0.576903
MIMAT0000691=hsa-miR-130b-3p=MI0000748	Nrm_LCL_TSI_MaleOnly_NoTechReplicates.txt	22_+_22007643_22007664	12999.5	1.65312e-22	22_+_22007643_22007663	No	63523.2	3.84809e-24	2.28883	22_+_22007643_22007665	No	17654.8	2.20016e-24	-1.84722
MIMAT0000691=hsa-miR-130b-3p=MI0000748	Nrm_LCL_CEU_MaleOnly_NoTechReplicates.txt	22_+_22007643_22007664	14078.2	3.76747e-16	22_+_22007643_22007663	No	56767	2.34021e-21	2.01159	22_+_22007643_22007665	No	19985.2	1.58387e-24	-1.50612
MIMAT0000691=hsa-miR-130b-3p=MI0000748	Nrm_LCL_GBR_MaleOnly_NoTechReplicates.txt	22_+_22007643_22007664	10900.9	7.91165e-20	22_+_22007643_22007663	No	50882.8	1.13063e-24	2.22273	22_+_22007643_22007665	No	17451.5	4.41208e-23	-1.54383
MIMAT0000691=hsa-miR-130b-3p=MI0000748	Nrm_LCL_YRI_MaleOnly_NoTechReplicates.txt	22_+_22007643_22007664	14376.3	1.13105e-19	22_+_22007643_22007663	No	49695.2	3.74617e-22	1.78941	22_+_22007643_22007665	No	18444.1	1.62282e-23	-1.42995
MIMAT0000691=hsa-miR-130b-3p=MI0000748	Nrm_LCL_FIN_MaleOnly_NoTechReplicates.txt	22_+_22007643_22007664	9019.3	1.46842e-19	22_+_22007643_22007663	No	43096.4	3.3794e-19	2.25648	22_+_22007643_22007665	No	13700	2.9395e-22	-1.6534
MIMAT0003886=hsa-miR-769-5p=MI0003834	Nrm_LCL_YRI_MaleOnly_NoTechReplicates.txt	19_+_46522219_46522240	62960.3	5.29078e-23	19_+_46522219_46522240	Yes	62960.3	5.29078e-23	0	19_+_46522219_46522241	No	3886.79	6.61873e-18	-4.01779
MIMAT0003886=hsa-miR-769-5p=MI0003834	Nrm_LCL_CEU_MaleOnly_NoTechReplicates.txt	19_+_46522219_46522240	58760.3	6.56611e-27	19_+_46522219_46522240	Yes	58760.3	6.56611e-27	0	19_+_46522219_46522239	No	3718.51	3.15423e-20	-3.98204
MIMAT0003886=hsa-miR-769-5p=MI0003834	Nrm_LCL_FIN_MaleOnly_NoTechReplicates.txt	19_+_46522219_46522240	54243.1	6.77602e-22	19_+_46522219_46522240	Yes	54243.1	6.77602e-22	0	19_+_46522219_46522239	No	3485.95	1.84962e-21	-3.95982
MIMAT0003886=hsa-miR-769-5p=MI0003834	Nrm_LCL_TSI_MaleOnly_NoTechReplicates.txt	19_+_46522219_46522240	52389.6	6.20825e-21	19_+_46522219_46522240	Yes	52389.6	6.20825e-21	0	19_+_46522219_46522239	No	3793.41	7.22161e-23	-3.78771
MIMAT0003886=hsa-miR-769-5p=MI0003834	Nrm_LCL_GBR_MaleOnly_NoTechReplicates.txt	19_+_46522219_46522240	48618.3	3.0639e-26	19_+_46522219_46522240	Yes	48618.3	3.0639e-26	0	19_+_46522219_46522239	No	3549.65	4.57288e-25	-3.77575
MIMAT0000757=hsa-miR-151a-3p=MI0000809	Nrm_LCL_CEU_MaleOnly_NoTechReplicates.txt	8_-_141742686_141742706	0	NA	8_-_141742685_141742706	No	60911.2	2.57428e-08	inf	8_-_141742684_141742706	No	19209.7	7.86463e-07	-1.66487
MIMAT0000757=hsa-miR-151a-3p=MI0000809	Nrm_LCL_YRI_MaleOnly_NoTechReplicates.txt	8_-_141742686_141742706	0	NA	8_-_141742685_141742706	No	43030.1	5.39564e-06	inf	8_-_141742684_141742706	No	10637.4	1.55928e-06	-2.01619
MIMAT0000757=hsa-miR-151a-3p=MI0000809	Nrm_LCL_GBR_MaleOnly_NoTechReplicates.txt	8_-_141742686_141742706	0	NA	8_-_141742685_141742706	No	26276.9	9.10256e-13	inf	8_-_141742684_141742706	No	7630.96	7.56276e-13	-1.78386
MIMAT0000757=hsa-miR-151a-3p=MI0000809	Nrm_LCL_FIN_MaleOnly_NoTechReplicates.txt	8_-_141742686_141742706	0	NA	8_-_141742685_141742706	No	20245.2	1.60296e-08	inf	8_-_141742684_141742706	No	5843.38	1.43423e-09	-1.7927
MIMAT0000757=hsa-miR-151a-3p=MI0000809	Nrm_LCL_TSI_MaleOnly_NoTechReplicates.txt	8_-_141742686_141742706	0	NA	8_-_141742685_141742706	No	18901.6	2.18891e-06	inf	8_-_141742684_141742706	No	4265.77	9.45568e-08	-2.14763
MIMAT0000435=hsa-miR-143-3p=MI0000459	Nrm_LCL_CEU_MaleOnly_NoTechReplicates.txt	5_+_148808541_148808561	9765.4	0.000150847	5_+_148808541_148808560	No	60505.8	0.00113097	2.63132	5_+_148808541_148808561	Yes	9765.4	0.000150847	-2.63132
MIMAT0000435=hsa-miR-143-3p=MI0000459	Nrm_LCL_FIN_MaleOnly_NoTechReplicates.txt	5_+_148808541_148808561	4892.49	0.0123548	5_+_148808541_148808560	No	19799.7	0.00688514	2.01684	5_+_148808541_148808561	Yes	4892.49	0.0123548	-2.01684
MIMAT0000435=hsa-miR-143-3p=MI0000459	Nrm_LCL_TSI_MaleOnly_NoTechReplicates.txt	5_+_148808541_148808561	2773.6	0.000892795	5_+_148808541_148808560	No	17136.2	0.00921775	2.62722	5_+_148808541_148808561	Yes	2773.6	0.000892795	-2.62722
MIMAT0000435=hsa-miR-143-3p=MI0000459	Nrm_LCL_YRI_MaleOnly_NoTechReplicates.txt	5_+_148808541_148808561	3035.01	8.97403e-06	5_+_148808541_148808560	No	16427.3	0.00012463	2.43632	5_+_148808541_148808561	Yes	3035.01	8.97403e-06	-2.43632
MIMAT0000435=hsa-miR-143-3p=MI0000459	Nrm_LCL_GBR_MaleOnly_NoTechReplicates.txt	5_+_148808541_148808561	3402.86	1.8464e-07	5_+_148808541_148808560	No	16239.9	3.8498e-07	2.25472	5_+_148808541_148808561	Yes	3402.86	1.8464e-07	-2.25472
MIMAT0000753=hsa-miR-342-3p=MI0000805	Nrm_LCL_TSI_MaleOnly_NoTechReplicates.txt	14_+_100576052_100576074	58706.3	1.20807e-16	14_+_100576052_100576075	No	59977.7	3.70232e-17	0.0309094	14_+_100576052_100576074	Yes	58706.3	1.20807e-16	-0.0309094	14_+_100576052_100576073	No	26172.8	3.17589e-16	-1.16545	14_+_100576052_100576076	No	16349.5	2.79374e-15	-0.678824
MIMAT0000753=hsa-miR-342-3p=MI0000805	Nrm_LCL_CEU_MaleOnly_NoTechReplicates.txt	14_+_100576052_100576074	48591.5	2.20904e-14	14_+_100576052_100576075	No	58616.9	1.53355e-13	0.270615	14_+_100576052_100576074	Yes	48591.5	2.20904e-14	-0.270615	14_+_100576052_100576076	No	18913.8	1.23659e-13	-1.36126	14_+_100576052_100576073	No	16003.3	8.6354e-15	-0.241067
MIMAT0000753=hsa-miR-342-3p=MI0000805	Nrm_LCL_YRI_MaleOnly_NoTechReplicates.txt	14_+_100576052_100576074	39715.2	2.73841e-15	14_+_100576052_100576075	No	55540.1	1.86919e-15	0.483841	14_+_100576052_100576074	Yes	39715.2	2.73841e-15	-0.483841	14_+_100576052_100576076	No	16749.5	2.87653e-13	-1.24557	14_+_100576052_100576073	No	14805.7	8.47332e-11	-0.177965
MIMAT0000753=hsa-miR-342-3p=MI0000805	Nrm_LCL_GBR_MaleOnly_NoTechReplicates.txt	14_+_100576052_100576074	47883.7	2.13611e-21	14_+_100576052_100576075	No	52194.3	4.07017e-20	0.12436	14_+_100576052_100576074	Yes	47883.7	2.13611e-21	-0.12436	14_+_100576052_100576073	No	20966	7.47308e-18	-1.19148	14_+_100576052_100576076	No	15707	1.48126e-17	-0.416647
MIMAT0000753=hsa-miR-342-3p=MI0000805	Nrm_LCL_FIN_MaleOnly_NoTechReplicates.txt	14_+_100576052_100576074	38125.2	2.76205e-11	14_+_100576052_100576075	No	41041.1	2.84315e-12	0.106323	14_+_100576052_100576074	Yes	38125.2	2.76205e-11	-0.106323	14_+_100576052_100576073	No	13124.9	4.6554e-13	-1.53844	14_+_100576052_100576076	No	12632.8	8.66098e-11	-0.0551302
MIMAT0000278=hsa-miR-221-3p=MI0000298	Nrm_LCL_YRI_MaleOnly_NoTechReplicates.txt	X_-_45605608_45605630	9874.45	2.39102e-17	X_-_45605609_45605630	No	59962.5	9.40254e-16	2.60229	X_-_45605610_45605630	No	33402.1	2.13656e-14	-0.844122	X_-_45605611_45605630	No	11172.6	2.63677e-12	-1.57997
MIMAT0000278=hsa-miR-221-3p=MI0000298	Nrm_LCL_TSI_MaleOnly_NoTechReplicates.txt	X_-_45605608_45605630	7366.51	2.74598e-12	X_-_45605609_45605630	No	47472.4	1.02387e-15	2.68803	X_-_45605610_45605630	No	34863	6.39381e-16	-0.44539	X_-_45605611_45605630	No	11752.4	2.83727e-15	-1.56874
MIMAT0000278=hsa-miR-221-3p=MI0000298	Nrm_LCL_FIN_MaleOnly_NoTechReplicates.txt	X_-_45605608_45605630	8545.07	9.64125e-12	X_-_45605609_45605630	No	45710.3	1.51228e-12	2.41935	X_-_45605610_45605630	No	27368.1	1.40848e-11	-0.740023	X_-_45605611_45605630	No	9774.55	1.32329e-09	-1.48539
MIMAT0000278=hsa-miR-221-3p=MI0000298	Nrm_LCL_CEU_MaleOnly_NoTechReplicates.txt	X_-_45605608_45605630	7728.75	2.27714e-12	X_-_45605609_45605630	No	40748	1.66323e-12	2.39842	X_-_45605610_45605630	No	24149.2	2.61991e-10	-0.754751	X_-_45605608_45605630	Yes	7728.75	2.27714e-12	-1.64367
MIMAT0000278=hsa-miR-221-3p=MI0000298	Nrm_LCL_GBR_MaleOnly_NoTechReplicates.txt	X_-_45605608_45605630	7114.55	3.82201e-20	X_-_45605609_45605630	No	40365.4	1.4645e-24	2.50428	X_-_45605610_45605630	No	28196.6	1.07726e-20	-0.517599	X_-_45605611_45605630	No	10234.8	7.45072e-17	-1.46204
MIMAT0000067_1=hsa-let-7f-5p=MI0000068	Nrm_LCL_CEU_MaleOnly_NoTechReplicates.txt	X_-_53584207_53584228	0	NA	X_-_53584206_53584228	No	57646.7	1.35017e-20	inf	X_-_53584207_53584229	No	1212.84	1.12692e-17	-5.57077
MIMAT0000067_1=hsa-let-7f-5p=MI0000068	Nrm_LCL_GBR_MaleOnly_NoTechReplicates.txt	X_-_53584207_53584228	0	NA	X_-_53584206_53584228	No	51417.8	2.31346e-19	inf	X_-_53584207_53584229	No	1172.8	1.2253e-18	-5.45424
MIMAT0000067_1=hsa-let-7f-5p=MI0000068	Nrm_LCL_TSI_MaleOnly_NoTechReplicates.txt	X_-_53584207_53584228	0	NA	X_-_53584206_53584228	No	50922.7	1.02316e-20	inf	X_-_53584207_53584229	No	1081.01	7.23717e-17	-5.55786
MIMAT0000067_1=hsa-let-7f-5p=MI0000068	Nrm_LCL_FIN_MaleOnly_NoTechReplicates.txt	X_-_53584207_53584228	0	NA	X_-_53584206_53584228	No	48113.8	1.83352e-21	inf	X_-_53584207_53584229	No	983.84	2.04318e-15	-5.61188
MIMAT0000067_1=hsa-let-7f-5p=MI0000068	Nrm_LCL_YRI_MaleOnly_NoTechReplicates.txt	X_-_53584207_53584228	0	NA	X_-_53584206_53584228	No	45259.2	6.14829e-24	inf	X_-_53584207_53584229	No	1153.73	3.63919e-17	-5.29384
MIMAT0003393=hsa-miR-425-5p=MI0001448	Nrm_LCL_TSI_MaleOnly_NoTechReplicates.txt	3_-_49057632_49057654	10582.5	2.64614e-23	3_-_49057633_49057654	No	53480.1	1.72483e-23	2.33733	3_-_49057630_49057654	No	18769.4	5.1284e-18	-1.51062	3_-_49057631_49057654	No	17747.1	1.44919e-26	-0.0807951	3_-_49057632_49057654	Yes	10582.5	2.64614e-23	-0.745911
MIMAT0003393=hsa-miR-425-5p=MI0001448	Nrm_LCL_CEU_MaleOnly_NoTechReplicates.txt	3_-_49057632_49057654	13122.9	1.8218e-23	3_-_49057633_49057654	No	50789.4	9.92962e-27	1.95244	3_-_49057630_49057654	No	31180.1	2.51726e-18	-0.703903	3_-_49057631_49057654	No	22963.1	1.33743e-25	-0.441305	3_-_49057632_49057654	Yes	13122.9	1.8218e-23	-0.80723
MIMAT0003393=hsa-miR-425-5p=MI0001448	Nrm_LCL_GBR_MaleOnly_NoTechReplicates.txt	3_-_49057632_49057654	9990.8	4.95979e-21	3_-_49057633_49057654	No	45980.6	1.13829e-23	2.20235	3_-_49057630_49057654	No	18264.8	6.46743e-19	-1.33196	3_-_49057631_49057654	No	17170.4	3.46043e-23	-0.0891466	3_-_49057632_49057654	Yes	9990.8	4.95979e-21	-0.781249
MIMAT0003393=hsa-miR-425-5p=MI0001448	Nrm_LCL_FIN_MaleOnly_NoTechReplicates.txt	3_-_49057632_49057654	10178.9	6.43128e-18	3_-_49057633_49057654	No	45964.1	3.84709e-19	2.17493	3_-_49057630_49057654	No	19287.8	3.49658e-14	-1.25282	3_-_49057631_49057654	No	15598	2.54582e-18	-0.306327	3_-_49057632_49057654	Yes	10178.9	6.43128e-18	-0.615783
MIMAT0003393=hsa-miR-425-5p=MI0001448	Nrm_LCL_YRI_MaleOnly_NoTechReplicates.txt	3_-_49057632_49057654	10438.3	4.8376e-21	3_-_49057633_49057654	No	41400.2	3.65911e-21	1.98775	3_-_49057630_49057654	No	25974.5	5.15754e-18	-0.672541	3_-_49057631_49057654	No	20130.1	6.9205e-24	-0.367744	3_-_49057632_49057654	Yes	10438.3	4.8376e-21	-0.947466
MIMAT0003218=hsa-miR-92b-3p=MI0003560	Nrm_LCL_YRI_MaleOnly_NoTechReplicates.txt	1_+_155165028_155165049	39384	4.31264e-15	1_+_155165028_155165047	No	51983.5	2.79037e-18	0.400444	1_+_155165028_155165049	Yes	39384	4.31264e-15	-0.400444
MIMAT0003218=hsa-miR-92b-3p=MI0003560	Nrm_LCL_TSI_MaleOnly_NoTechReplicates.txt	1_+_155165028_155165049	30645.4	7.68065e-15	1_+_155165028_155165047	No	50142.8	9.89495e-17	0.710369	1_+_155165028_155165049	Yes	30645.4	7.68065e-15	-0.710369
MIMAT0003218=hsa-miR-92b-3p=MI0003560	Nrm_LCL_FIN_MaleOnly_NoTechReplicates.txt	1_+_155165028_155165049	33796.7	3.75935e-14	1_+_155165028_155165047	No	44179	2.19582e-18	0.386479	1_+_155165028_155165049	Yes	33796.7	3.75935e-14	-0.386479
MIMAT0003218=hsa-miR-92b-3p=MI0003560	Nrm_LCL_CEU_MaleOnly_NoTechReplicates.txt	1_+_155165028_155165049	28657.9	2.32757e-17	1_+_155165028_155165047	No	40301.9	1.21213e-15	0.491919	1_+_155165028_155165049	Yes	28657.9	2.32757e-17	-0.491919
MIMAT0003218=hsa-miR-92b-3p=MI0003560	Nrm_LCL_GBR_MaleOnly_NoTechReplicates.txt	1_+_155165028_155165049	24313.9	1.14127e-13	1_+_155165028_155165047	No	36981.3	3.33486e-18	0.605017	1_+_155165028_155165049	Yes	24313.9	1.14127e-13	-0.605017
MIMAT0004558=hsa-miR-181a-2-3p=MI0000269	Nrm_LCL_GBR_MaleOnly_NoTechReplicates.txt	9_+_127454797_127454818	49450.5	1.89099e-19	9_+_127454797_127454818	Yes	49450.5	1.89099e-19	0	9_+_127454797_127454817	No	13671.6	2.49954e-20	-1.8548	9_+_127454797_127454816	No	7647.89	2.09813e-16	-0.838049
MIMAT0004558=hsa-miR-181a-2-3p=MI0000269	Nrm_LCL_YRI_MaleOnly_NoTechReplicates.txt	9_+_127454797_127454818	46710.8	8.88122e-11	9_+_127454797_127454818	Yes	46710.8	8.88122e-11	0	9_+_127454797_127454817	No	10884.2	7.12092e-09	-2.10152	9_+_127454797_127454816	No	4698.85	1.32244e-07	-1.21186
MIMAT0004558=hsa-miR-181a-2-3p=MI0000269	Nrm_LCL_CEU_MaleOnly_NoTechReplicates.txt	9_+_127454797_127454818	40957.4	1.09685e-16	9_+_127454797_127454818	Yes	40957.4	1.09685e-16	0	9_+_127454797_127454817	No	10239.6	2.79722e-15	-1.99996	9_+_127454797_127454816	No	4544.63	2.2383e-14	-1.17193
MIMAT0004558=hsa-miR-181a-2-3p=MI0000269	Nrm_LCL_TSI_MaleOnly_NoTechReplicates.txt	9_+_127454797_127454818	29652.8	3.67254e-10	9_+_127454797_127454818	Yes	29652.8	3.67254e-10	0	9_+_127454797_127454817	No	8428.7	5.43275e-13	-1.81479	9_+_127454797_127454816	No	5377.41	7.36062e-12	-0.648398
MIMAT0004558=hsa-miR-181a-2-3p=MI0000269	Nrm_LCL_FIN_MaleOnly_NoTechReplicates.txt	9_+_127454797_127454818	22936.3	7.66059e-14	9_+_127454797_127454818	Yes	22936.3	7.66059e-14	0	9_+_127454797_127454817	No	5482.04	2.29871e-14	-2.06485	9_+_127454797_127454816	No	2486.73	3.3322e-13	-1.14046
MIMAT0000759=hsa-miR-148b-3p=MI0000811	Nrm_LCL_YRI_MaleOnly_NoTechReplicates.txt	12_+_54731062_54731083	25818.3	6.26354e-16	12_+_54731062_54731085	No	48554.9	1.57338e-14	0.911223	12_+_54731062_54731084	No	40265.8	1.13523e-24	-0.270061
MIMAT0000759=hsa-miR-148b-3p=MI0000811	Nrm_LCL_CEU_MaleOnly_NoTechReplicates.txt	12_+_54731062_54731083	30978.3	1.75061e-19	12_+_54731062_54731085	No	42369.6	9.19156e-17	0.451769	12_+_54731062_54731084	No	41462.5	1.61267e-25	-0.0312206
MIMAT0000759=hsa-miR-148b-3p=MI0000811	Nrm_LCL_TSI_MaleOnly_NoTechReplicates.txt	12_+_54731062_54731083	26134.8	7.89566e-20	12_+_54731062_54731084	No	35820.4	9.64306e-27	0.454813	12_+_54731062_54731085	No	29010.6	1.88791e-17	-0.3042
MIMAT0000759=hsa-miR-148b-3p=MI0000811	Nrm_LCL_FIN_MaleOnly_NoTechReplicates.txt	12_+_54731062_54731083	21298.6	1.97119e-16	12_+_54731062_54731085	No	34610.6	4.67227e-18	0.700455	12_+_54731062_54731084	No	33221.9	1.88078e-26	-0.0590794
MIMAT0000759=hsa-miR-148b-3p=MI0000811	Nrm_LCL_GBR_MaleOnly_NoTechReplicates.txt	12_+_54731062_54731083	25501.4	2.6825e-21	12_+_54731062_54731084	No	34126.2	1.6349e-27	0.420304	12_+_54731062_54731085	No	30204.4	3.91269e-16	-0.176121
MIMAT0000510=hsa-miR-320a=MI0000542	Nrm_LCL_TSI_MaleOnly_NoTechReplicates.txt	8_-_22102488_22102509	48294	4.98626e-31	8_-_22102488_22102509	Yes	48294	4.98626e-31	0	8_-_22102487_22102509	No	46311.9	4.91687e-30	-0.0604614	8_-_22102486_22102509	No	20754.1	1.32713e-23	-1.15798	8_-_22102489_22102509	No	13337.7	1.61798e-27	-0.637885
MIMAT0000510=hsa-miR-320a=MI0000542	Nrm_LCL_CEU_MaleOnly_NoTechReplicates.txt	8_-_22102488_22102509	45793.4	6.47926e-25	8_-_22102487_22102509	No	46432	2.34251e-29	0.0199783	8_-_22102488_22102509	Yes	45793.4	6.47926e-25	-0.0199783	8_-_22102486_22102509	No	25641.5	1.14731e-21	-0.836659	8_-_22102489_22102509	No	10919.3	1.46117e-16	-1.2316
MIMAT0000510=hsa-miR-320a=MI0000542	Nrm_LCL_FIN_MaleOnly_NoTechReplicates.txt	8_-_22102488_22102509	41650.5	1.33629e-21	8_-_22102487_22102509	No	42526.8	1.12419e-21	0.0300383	8_-_22102488_22102509	Yes	41650.5	1.33629e-21	-0.0300383	8_-_22102486_22102509	No	21366.2	1.22581e-18	-0.963006	8_-_22102489_22102509	No	8990.24	8.35626e-19	-1.2489
MIMAT0000510=hsa-miR-320a=MI0000542	Nrm_LCL_GBR_MaleOnly_NoTechReplicates.txt	8_-_22102488_22102509	39217.7	1.62142e-30	8_-_22102487_22102509	No	40245.5	1.15995e-28	0.0373214	8_-_22102488_22102509	Yes	39217.7	1.62142e-30	-0.0373214	8_-_22102486_22102509	No	20899.7	2.59444e-21	-0.908027	8_-_22102489_22102509	No	11051	4.22308e-22	-0.919305
MIMAT0000510=hsa-miR-320a=MI0000542	Nrm_LCL_YRI_MaleOnly_NoTechReplicates.txt	8_-_22102488_22102509	33865.9	3.64415e-17	8_-_22102488_22102509	Yes	33865.9	3.64415e-17	0	8_-_22102487_22102509	No	30991.7	9.22777e-18	-0.127952	8_-_22102486_22102509	No	14639.7	1.45291e-16	-1.08199	8_-_22102489_22102509	No	6931.95	6.55131e-13	-1.07855
MIMAT0000258=hsa-miR-181c-5p=MI0000271	Nrm_LCL_CEU_MaleOnly_NoTechReplicates.txt	19_+_13985539_13985560	32422	8.7178e-15	19_+_13985539_13985561	No	45949	3.24018e-12	0.503061	19_+_13985539_13985559	No	35572.5	1.99063e-16	-0.369271	19_+_13985539_13985560	Yes	32422	8.7178e-15	-0.133789
MIMAT0000258=hsa-miR-181c-5p=MI0000271	Nrm_LCL_GBR_MaleOnly_NoTechReplicates.txt	19_+_13985539_13985560	29855.9	1.38066e-21	19_+_13985539_13985559	No	36740.7	1.54985e-14	0.299363	19_+_13985539_13985561	No	35620.3	1.10962e-18	-0.0446799	19_+_13985539_13985560	Yes	29855.9	1.38066e-21	-0.254684
MIMAT0000258=hsa-miR-181c-5p=MI0000271	Nrm_LCL_TSI_MaleOnly_NoTechReplicates.txt	19_+_13985539_13985560	27477.2	1.83934e-20	19_+_13985539_13985561	No	35233.9	1.97531e-14	0.358728	19_+_13985539_13985559	No	32309.8	2.28926e-22	-0.124994	19_+_13985539_13985560	Yes	27477.2	1.83934e-20	-0.233734
MIMAT0000258=hsa-miR-181c-5p=MI0000271	Nrm_LCL_FIN_MaleOnly_NoTechReplicates.txt	19_+_13985539_13985560	19571.8	2.22983e-19	19_+_13985539_13985561	No	27907.1	5.61148e-14	0.511858	19_+_13985539_13985560	Yes	19571.8	2.22983e-19	-0.511858	19_+_13985539_13985559	No	18847.3	1.26771e-15	-0.0544166
MIMAT0000258=hsa-miR-181c-5p=MI0000271	Nrm_LCL_YRI_MaleOnly_NoTechReplicates.txt	19_+_13985539_13985560	17500.6	2.85601e-15	19_+_13985539_13985561	No	26687.7	3.40467e-13	0.608767	19_+_13985539_13985560	Yes	17500.6	2.85601e-15	-0.608767	19_+_13985539_13985559	No	15846.6	1.13134e-14	-0.143229
MIMAT0000279=hsa-miR-222-3p=MI0000299	Nrm_LCL_YRI_MaleOnly_NoTechReplicates.txt	X_-_45606442_45606462	8224.24	9.16421e-11	X_-_45606439_45606462	No	41146.3	1.00624e-15	2.32281	X_-_45606440_45606462	No	31579.9	1.85326e-18	-0.381753	X_-_45606441_45606462	No	13374.4	8.39608e-17	-1.23953
MIMAT0000279=hsa-miR-222-3p=MI0000299	Nrm_LCL_FIN_MaleOnly_NoTechReplicates.txt	X_-_45606442_45606462	7895.2	2.2733e-06	X_-_45606439_45606462	No	29662.7	9.52829e-11	1.9096	X_-_45606440_45606462	No	23533	3.51694e-11	-0.333968	X_-_45606441_45606462	No	9978.93	3.40881e-12	-1.23773
MIMAT0000279=hsa-miR-222-3p=MI0000299	Nrm_LCL_CEU_MaleOnly_NoTechReplicates.txt	X_-_45606442_45606462	5473.5	7.8601e-09	X_-_45606439_45606462	No	29108.3	8.35523e-11	2.4109	X_-_45606440_45606462	No	21562.6	2.8525e-12	-0.432898	X_-_45606441_45606462	No	9898.05	2.24013e-11	-1.12332
MIMAT0000279=hsa-miR-222-3p=MI0000299	Nrm_LCL_GBR_MaleOnly_NoTechReplicates.txt	X_-_45606442_45606462	6817.07	2.65673e-18	X_-_45606439_45606462	No	24850.6	6.0762e-19	1.86606	X_-_45606440_45606462	No	19072.9	5.04165e-20	-0.381757	X_-_45606441_45606462	No	10071.2	5.01093e-24	-0.921285
MIMAT0000279=hsa-miR-222-3p=MI0000299	Nrm_LCL_TSI_MaleOnly_NoTechReplicates.txt	X_-_45606442_45606462	9317.16	1.9402e-10	X_-_45606439_45606462	No	23178.4	2.74949e-18	1.31482	X_-_45606440_45606462	No	20427.9	1.41215e-14	-0.182241	X_-_45606441_45606462	No	11067	1.29471e-17	-0.884278
MIMAT0000259=hsa-miR-182-5p=MI0000272	Nrm_LCL_FIN_MaleOnly_NoTechReplicates.txt	7_-_129410287_129410310	38264	7.55111e-12	7_-_129410287_129410310	Yes	38264	7.55111e-12	0	7_-_129410289_129410310	No	13602.4	7.2211e-14	-1.49213	7_-_129410285_129410310	No	8889.54	3.35156e-10	-0.61368
MIMAT0000259=hsa-miR-182-5p=MI0000272	Nrm_LCL_TSI_MaleOnly_NoTechReplicates.txt	7_-_129410287_129410310	35679.7	1.97783e-14	7_-_129410287_129410310	Yes	35679.7	1.97783e-14	0	7_-_129410289_129410310	No	15674.1	1.00329e-12	-1.18672	7_-_129410285_129410310	No	9067.29	3.86772e-12	-0.789637
MIMAT0000259=hsa-miR-182-5p=MI0000272	Nrm_LCL_GBR_MaleOnly_NoTechReplicates.txt	7_-_129410287_129410310	32001.4	2.21646e-16	7_-_129410287_129410310	Yes	32001.4	2.21646e-16	0	7_-_129410289_129410310	No	14383.6	2.30775e-16	-1.15371	7_-_129410285_129410310	No	8077.39	2.58402e-15	-0.832463
MIMAT0000259=hsa-miR-182-5p=MI0000272	Nrm_LCL_CEU_MaleOnly_NoTechReplicates.txt	7_-_129410287_129410310	31476.2	5.26034e-12	7_-_129410287_129410310	Yes	31476.2	5.26034e-12	0	7_-_129410289_129410310	No	11965.1	6.69381e-10	-1.39543	7_-_129410285_129410310	No	7982.2	5.70195e-15	-0.583974
MIMAT0000259=hsa-miR-182-5p=MI0000272	Nrm_LCL_YRI_MaleOnly_NoTechReplicates.txt	7_-_129410287_129410310	28672.4	1.88841e-11	7_-_129410287_129410310	Yes	28672.4	1.88841e-11	0	7_-_129410289_129410310	No	11615.8	5.61601e-10	-1.30358	7_-_129410285_129410310	No	9055.72	2.4555e-10	-0.359184
MIMAT0004672=hsa-miR-106b-3p=MI0000734	Nrm_LCL_YRI_MaleOnly_NoTechReplicates.txt	7_-_99691625_99691646	2411.1	6.51514e-17	7_-_99691627_99691648	No	35106.8	6.67933e-21	3.86399	7_-_99691627_99691646	No	22920.8	8.86348e-21	-0.615091	7_-_99691626_99691646	No	5055.1	1.61835e-21	-2.18085
MIMAT0004672=hsa-miR-106b-3p=MI0000734	Nrm_LCL_TSI_MaleOnly_NoTechReplicates.txt	7_-_99691625_99691646	1834.87	4.07527e-19	7_-_99691627_99691648	No	33981.1	4.62401e-25	4.21098	7_-_99691627_99691646	No	22013.3	1.98741e-27	-0.626359	7_-_99691631_99691648	No	6476.62	5.99684e-15	-1.76506
MIMAT0004672=hsa-miR-106b-3p=MI0000734	Nrm_LCL_GBR_MaleOnly_NoTechReplicates.txt	7_-_99691625_99691646	1616.47	4.44399e-21	7_-_99691627_99691648	No	27306.6	1.58214e-23	4.07833	7_-_99691627_99691646	No	17261.2	1.23073e-23	-0.66172	7_-_99691631_99691648	No	5226.73	6.46168e-11	-1.72355
MIMAT0004672=hsa-miR-106b-3p=MI0000734	Nrm_LCL_CEU_MaleOnly_NoTechReplicates.txt	7_-_99691625_99691646	2236.82	7.59167e-21	7_-_99691627_99691648	No	26800.9	5.3049e-23	3.58276	7_-_99691627_99691646	No	18369.8	1.08413e-22	-0.544945	7_-_99691626_99691646	No	4740.3	1.56331e-14	-1.95429
MIMAT0004672=hsa-miR-106b-3p=MI0000734	Nrm_LCL_FIN_MaleOnly_NoTechReplicates.txt	7_-_99691625_99691646	1906.44	1.09619e-15	7_-_99691627_99691648	No	25744.7	1.89793e-16	3.75532	7_-_99691627_99691646	No	18579.9	1.28203e-18	-0.470531	7_-_99691631_99691648	No	4073.12	4.25188e-09	-2.18954
MIMAT0004597=hsa-miR-140-3p=MI0000456	Nrm_LCL_YRI_MaleOnly_NoTechReplicates.txt	16_+_69967045_69967065	1243.87	2.48506e-11	16_+_69967046_69967067	No	33108.1	8.20724e-22	4.73428	16_+_69967045_69967067	No	23499.5	3.33773e-23	-0.494554	16_+_69967045_69967066	No	12390	5.8662e-18	-0.923452	16_+_69967046_69967068	No	12289.7	2.50338e-19	-0.0117347
MIMAT0004597=hsa-miR-140-3p=MI0000456	Nrm_LCL_CEU_MaleOnly_NoTechReplicates.txt	16_+_69967045_69967065	1357.4	4.22454e-11	16_+_69967046_69967067	No	27680.8	3.13295e-24	4.34996	16_+_69967045_69967067	No	22782.8	2.90953e-27	-0.280939	16_+_69967046_69967068	No	12243.8	3.94863e-25	-0.895901	16_+_69967045_69967066	No	11746.1	4.79923e-21	-0.0598577
MIMAT0004597=hsa-miR-140-3p=MI0000456	Nrm_LCL_TSI_MaleOnly_NoTechReplicates.txt	16_+_69967045_69967065	2011.62	3.93857e-16	16_+_69967046_69967067	No	27398.5	2.02842e-23	3.76767	16_+_69967045_69967067	No	24572.6	8.05143e-29	-0.157045	16_+_69967045_69967066	No	16368.1	2.88923e-22	-0.586164	16_+_69967046_69967068	No	10756.9	2.40854e-24	-0.605628
MIMAT0004597=hsa-miR-140-3p=MI0000456	Nrm_LCL_FIN_MaleOnly_NoTechReplicates.txt	16_+_69967045_69967065	1294.13	4.32168e-13	16_+_69967046_69967067	No	23812.9	6.85362e-23	4.20169	16_+_69967045_69967067	No	18657	3.59701e-23	-0.352021	16_+_69967046_69967068	No	10008.1	2.86801e-22	-0.898552	16_+_69967045_69967066	No	9812.91	1.40062e-21	-0.0284162
MIMAT0004597=hsa-miR-140-3p=MI0000456	Nrm_LCL_GBR_MaleOnly_NoTechReplicates.txt	16_+_69967045_69967065	1931.38	0.00199637	16_+_69967045_69967067	No	22658.8	8.31091e-31	3.55237	16_+_69967046_69967067	No	21563.4	6.76789e-26	-0.0714856	16_+_69967045_69967066	No	13025.2	4.47222e-22	-0.727286	16_+_69967046_69967068	No	10129.3	6.82695e-22	-0.362769
MIMAT0000255=hsa-miR-34a-5p=MI0000268	Nrm_LCL_CEU_MaleOnly_NoTechReplicates.txt	1_-_9211794_9211815	24087.8	5.25205e-16	1_-_9211793_9211815	No	30248.3	6.13532e-10	0.32855	1_-_9211794_9211815	Yes	24087.8	5.25205e-16	-0.32855	1_-_9211795_9211815	No	3780.28	7.30265e-13	-2.67174
MIMAT0000255=hsa-miR-34a-5p=MI0000268	Nrm_LCL_TSI_MaleOnly_NoTechReplicates.txt	1_-_9211794_9211815	23372.7	1.29604e-16	1_-_9211793_9211815	No	26683.1	5.32546e-15	0.191102	1_-_9211794_9211815	Yes	23372.7	1.29604e-16	-0.191102	1_-_9211795_9211815	No	4937.49	4.58365e-11	-2.24297
MIMAT0000255=hsa-miR-34a-5p=MI0000268	Nrm_LCL_GBR_MaleOnly_NoTechReplicates.txt	1_-_9211794_9211815	20136.6	2.31285e-22	1_-_9211793_9211815	No	25106.2	1.94564e-24	0.318226	1_-_9211794_9211815	Yes	20136.6	2.31285e-22	-0.318226	1_-_9211795_9211815	No	3737.39	7.26509e-17	-2.42971
MIMAT0000255=hsa-miR-34a-5p=MI0000268	Nrm_LCL_FIN_MaleOnly_NoTechReplicates.txt	1_-_9211794_9211815	18825.2	2.43407e-17	1_-_9211793_9211815	No	22053.6	1.15515e-16	0.228345	1_-_9211794_9211815	Yes	18825.2	2.43407e-17	-0.228345	1_-_9211795_9211815	No	2750.71	9.00824e-13	-2.77479
MIMAT0000255=hsa-miR-34a-5p=MI0000268	Nrm_LCL_YRI_MaleOnly_NoTechReplicates.txt	1_-_9211794_9211815	12984.8	1.11156e-18	1_-_9211793_9211815	No	15357.2	1.45178e-18	0.242097	1_-_9211794_9211815	Yes	12984.8	1.11156e-18	-0.242097	1_-_9211795_9211815	No	2031.51	8.34366e-14	-2.67619
MIMAT0000434=hsa-miR-142-3p=MI0000458	Nrm_LCL_GBR_MaleOnly_NoTechReplicates.txt	17_-_56408606_56408628	29276.7	1.49418e-14	17_-_56408606_56408628	Yes	29276.7	1.49418e-14	0	17_-_56408604_56408625	No	17892.6	8.4522e-16	-0.710391	17_-_56408607_56408628	No	7543.57	1.95989e-09	-1.24604	17_-_56408606_56408627	No	5655.13	4.11638e-07	-0.415687
MIMAT0000434=hsa-miR-142-3p=MI0000458	Nrm_LCL_TSI_MaleOnly_NoTechReplicates.txt	17_-_56408606_56408628	25086.5	3.58319e-14	17_-_56408606_56408628	Yes	25086.5	3.58319e-14	0	17_-_56408604_56408625	No	15290.3	1.28469e-13	-0.714295	17_-_56408606_56408627	No	8361.35	0.000294284	-0.870809	17_-_56408607_56408628	No	7630.35	2.27121e-08	-0.131987
MIMAT0000434=hsa-miR-142-3p=MI0000458	Nrm_LCL_YRI_MaleOnly_NoTechReplicates.txt	17_-_56408606_56408628	22428.8	3.69226e-17	17_-_56408606_56408628	Yes	22428.8	3.69226e-17	0	17_-_56408604_56408625	No	15702.1	3.61511e-14	-0.514397	17_-_56408606_56408627	No	6795.3	3.67152e-05	-1.20835	17_-_56408607_56408628	No	4422.56	1.88591e-13	-0.619653
MIMAT0000434=hsa-miR-142-3p=MI0000458	Nrm_LCL_CEU_MaleOnly_NoTechReplicates.txt	17_-_56408606_56408628	22141.2	6.70404e-14	17_-_56408606_56408628	Yes	22141.2	6.70404e-14	0	17_-_56408604_56408625	No	14435.6	7.30069e-12	-0.617104	17_-_56408606_56408627	No	7797.64	0.00261635	-0.888523	17_-_56408607_56408628	No	6654.41	1.28668e-08	-0.228726
MIMAT0000434=hsa-miR-142-3p=MI0000458	Nrm_LCL_FIN_MaleOnly_NoTechReplicates.txt	17_-_56408606_56408628	17900.8	1.21965e-13	17_-_56408606_56408628	Yes	17900.8	1.21965e-13	0	17_-_56408604_56408625	No	11387.2	1.51459e-10	-0.652608	17_-_56408607_56408628	No	4650.66	4.51087e-09	-1.29191	17_-_56408606_56408627	No	3743.31	2.74501e-05	-0.313121
MIMAT0002174=hsa-miR-484=MI0002468	Nrm_LCL_YRI_MaleOnly_NoTechReplicates.txt	16_+_15737158_15737179	27359.1	1.42632e-13	16_+_15737158_15737179	Yes	27359.1	1.42632e-13	0	16_+_15737158_15737180	No	18933.3	5.04244e-10	-0.531091	16_+_15737158_15737178	No	18160.4	5.8148e-16	-0.0601348
MIMAT0002174=hsa-miR-484=MI0002468	Nrm_LCL_TSI_MaleOnly_NoTechReplicates.txt	16_+_15737158_15737179	20523.9	1.4722e-19	16_+_15737158_15737179	Yes	20523.9	1.4722e-19	0	16_+_15737158_15737178	No	18824.9	2.18672e-15	-0.124661	16_+_15737158_15737180	No	14387.6	4.54366e-14	-0.38782
MIMAT0002174=hsa-miR-484=MI0002468	Nrm_LCL_GBR_MaleOnly_NoTechReplicates.txt	16_+_15737158_15737179	17688.2	1.83592e-20	16_+_15737158_15737179	Yes	17688.2	1.83592e-20	0	16_+_15737158_15737178	No	14345.9	2.02629e-17	-0.302153	16_+_15737158_15737180	No	14054.3	2.95196e-14	-0.0296282
MIMAT0002174=hsa-miR-484=MI0002468	Nrm_LCL_CEU_MaleOnly_NoTechReplicates.txt	16_+_15737158_15737179	15499.3	1.53799e-12	16_+_15737158_15737179	Yes	15499.3	1.53799e-12	0	16_+_15737158_15737178	No	13203.7	1.05012e-11	-0.231263	16_+_15737158_15737180	No	12227.1	3.42173e-10	-0.110862
MIMAT0002174=hsa-miR-484=MI0002468	Nrm_LCL_FIN_MaleOnly_NoTechReplicates.txt	16_+_15737158_15737179	12872.7	6.84283e-13	16_+_15737158_15737179	Yes	12872.7	6.84283e-13	0	16_+_15737158_15737178	No	10076.2	7.90544e-11	-0.353355	16_+_15737158_15737180	No	9391.89	5.6465e-10	-0.101467
MIMAT0004702=hsa-miR-339-3p=MI0000815	Nrm_LCL_GBR_MaleOnly_NoTechReplicates.txt	7_-_1062591_1062613	5412.18	1.4135e-18	7_-_1062592_1062613	No	26548.9	5.68683e-23	2.29437	7_-_1062593_1062613	No	15452.3	7.10279e-20	-0.780833	7_-_1062591_1062613	Yes	5412.18	1.4135e-18	-1.51354
MIMAT0004702=hsa-miR-339-3p=MI0000815	Nrm_LCL_YRI_MaleOnly_NoTechReplicates.txt	7_-_1062591_1062613	4916.33	2.47318e-15	7_-_1062592_1062613	No	24056.1	1.38841e-18	2.29075	7_-_1062593_1062613	No	13637	3.07905e-18	-0.818877	7_-_1062591_1062613	Yes	4916.33	2.47318e-15	-1.47187
MIMAT0004702=hsa-miR-339-3p=MI0000815	Nrm_LCL_TSI_MaleOnly_NoTechReplicates.txt	7_-_1062591_1062613	4600.82	1.56941e-20	7_-_1062592_1062613	No	23233.5	3.09519e-23	2.33625	7_-_1062593_1062613	No	14084.7	8.55494e-23	-0.722076	7_-_1062591_1062613	Yes	4600.82	1.56941e-20	-1.61417
MIMAT0004702=hsa-miR-339-3p=MI0000815	Nrm_LCL_CEU_MaleOnly_NoTechReplicates.txt	7_-_1062591_1062613	5328.15	6.06388e-17	7_-_1062592_1062613	No	21849.4	9.33417e-18	2.03589	7_-_1062593_1062613	No	12891.7	2.94952e-15	-0.761151	7_-_1062591_1062613	Yes	5328.15	6.06388e-17	-1.27474
MIMAT0004702=hsa-miR-339-3p=MI0000815	Nrm_LCL_FIN_MaleOnly_NoTechReplicates.txt	7_-_1062591_1062613	4175.98	1.61811e-17	7_-_1062592_1062613	No	19519.9	3.26451e-18	2.22476	7_-_1062593_1062613	No	11583.8	5.13548e-18	-0.752837	7_-_1062591_1062613	Yes	4175.98	1.61811e-17	-1.47192
MIMAT0031177=hsa-miR-7974=MI0025750	Nrm_LCL_YRI_MaleOnly_NoTechReplicates.txt	19_-_11606359_11606382	24105.6	4.8079e-16	19_-_11606359_11606382	Yes	24105.6	4.8079e-16	0	19_-_11606360_11606382	No	3393.74	3.0962e-16	-2.82842
MIMAT0031177=hsa-miR-7974=MI0025750	Nrm_LCL_CEU_MaleOnly_NoTechReplicates.txt	19_-_11606359_11606382	16708.9	6.2395e-12	19_-_11606359_11606382	Yes	16708.9	6.2395e-12	0	19_-_11606360_11606382	No	4540.41	5.29093e-08	-1.87973
MIMAT0031177=hsa-miR-7974=MI0025750	Nrm_LCL_TSI_MaleOnly_NoTechReplicates.txt	19_-_11606359_11606382	13993	6.72625e-18	19_-_11606359_11606382	Yes	13993	6.72625e-18	0	19_-_11606360_11606382	No	3418.82	7.70446e-17	-2.03314
MIMAT0031177=hsa-miR-7974=MI0025750	Nrm_LCL_GBR_MaleOnly_NoTechReplicates.txt	19_-_11606359_11606382	13394.8	2.36632e-12	19_-_11606359_11606382	Yes	13394.8	2.36632e-12	0	19_-_11606360_11606382	No	3379.23	5.18687e-14	-1.9869
MIMAT0031177=hsa-miR-7974=MI0025750	Nrm_LCL_FIN_MaleOnly_NoTechReplicates.txt	19_-_11606359_11606382	11361	3.34262e-11	19_-_11606359_11606382	Yes	11361	3.34262e-11	0	19_-_11606358_11606382	No	2504.55	2.55521e-10	-2.18147
MIMAT0030021=hsa-miR-7706=MI0025242	Nrm_LCL_CEU_MaleOnly_NoTechReplicates.txt	15_+_85923870_85923893	23414.5	3.4678e-16	15_+_85923870_85923893	Yes	23414.5	3.4678e-16	0	15_+_85923870_85923892	No	5764.89	3.16717e-15	-2.02204
MIMAT0030021=hsa-miR-7706=MI0025242	Nrm_LCL_GBR_MaleOnly_NoTechReplicates.txt	15_+_85923870_85923893	23329	1.64088e-23	15_+_85923870_85923893	Yes	23329	1.64088e-23	0	15_+_85923870_85923892	No	6123.83	1.12528e-26	-1.92962
MIMAT0030021=hsa-miR-7706=MI0025242	Nrm_LCL_TSI_MaleOnly_NoTechReplicates.txt	15_+_85923870_85923893	20604	1.66792e-18	15_+_85923870_85923893	Yes	20604	1.66792e-18	0	15_+_85923870_85923892	No	5458.24	1.28192e-20	-1.91642
MIMAT0030021=hsa-miR-7706=MI0025242	Nrm_LCL_FIN_MaleOnly_NoTechReplicates.txt	15_+_85923870_85923893	20266.6	1.2469e-17	15_+_85923870_85923893	Yes	20266.6	1.2469e-17	0	15_+_85923870_85923892	No	5322.49	2.68401e-19	-1.92893
MIMAT0030021=hsa-miR-7706=MI0025242	Nrm_LCL_YRI_MaleOnly_NoTechReplicates.txt	15_+_85923870_85923893	19893.2	2.06915e-15	15_+_85923870_85923893	Yes	19893.2	2.06915e-15	0	15_+_85923870_85923892	No	5673.93	4.80028e-15	-1.80985
MIMAT0004682=hsa-miR-361-3p=MI0000760	Nrm_LCL_TSI_MaleOnly_NoTechReplicates.txt	X_-_85158646_85158668	5016.03	3.21844e-21	X_-_85158647_85158668	No	23409.5	5.14913e-25	2.22248	X_-_85158648_85158668	No	19177.4	5.93973e-20	-0.28769	X_-_85158645_85158668	No	9558.04	6.18462e-21	-1.00462	X_-_85158646_85158668	Yes	5016.03	3.21844e-21	-0.930169
MIMAT0004682=hsa-miR-361-3p=MI0000760	Nrm_LCL_GBR_MaleOnly_NoTechReplicates.txt	X_-_85158646_85158668	4130.92	3.30022e-25	X_-_85158647_85158668	No	20068.2	4.07347e-28	2.28038	X_-_85158648_85158668	No	16405.1	2.55167e-20	-0.290762	X_-_85158645_85158668	No	8179.95	1.62081e-21	-1.00398	X_-_85158646_85158668	Yes	4130.92	3.30022e-25	-0.98563
MIMAT0004682=hsa-miR-361-3p=MI0000760	Nrm_LCL_CEU_MaleOnly_NoTechReplicates.txt	X_-_85158646_85158668	5364.78	1.55396e-16	X_-_85158647_85158668	No	19133.1	3.51898e-21	1.83448	X_-_85158648_85158668	No	12364.4	1.0171e-18	-0.629872	X_-_85158645_85158668	No	10381.7	1.6449e-17	-0.252158	X_-_85158646_85158668	Yes	5364.78	1.55396e-16	-0.952447
MIMAT0004682=hsa-miR-361-3p=MI0000760	Nrm_LCL_FIN_MaleOnly_NoTechReplicates.txt	X_-_85158646_85158668	3924.13	5.93851e-17	X_-_85158647_85158668	No	17789.2	2.33449e-20	2.18056	X_-_85158648_85158668	No	13029.6	2.41288e-17	-0.449208	X_-_85158645_85158668	No	7135.47	8.52205e-21	-0.868717	X_-_85158646_85158668	Yes	3924.13	5.93851e-17	-0.862636
MIMAT0004682=hsa-miR-361-3p=MI0000760	Nrm_LCL_YRI_MaleOnly_NoTechReplicates.txt	X_-_85158646_85158668	4056.6	9.74451e-19	X_-_85158647_85158668	No	17461.7	4.1581e-16	2.10585	X_-_85158648_85158668	No	12717.4	1.96467e-10	-0.457388	X_-_85158645_85158668	No	10174.3	8.09925e-16	-0.321873	X_-_85158646_85158668	Yes	4056.6	9.74451e-19	-1.32659
MIMAT0002871=hsa-miR-500a-3p=MI0003184	Nrm_LCL_YRI_MaleOnly_NoTechReplicates.txt	X_+_49773090_49773111	1769.8	9.17447e-16	X_+_49773090_49773112	No	22458.8	1.69245e-17	3.66562	X_+_49773090_49773113	No	5097.95	4.98115e-14	-2.13929
MIMAT0002871=hsa-miR-500a-3p=MI0003184	Nrm_LCL_CEU_MaleOnly_NoTechReplicates.txt	X_+_49773090_49773111	1493.48	1.36672e-18	X_+_49773090_49773112	No	21084.7	3.33327e-19	3.81945	X_+_49773090_49773113	No	5606.95	3.29203e-14	-1.91091
MIMAT0002871=hsa-miR-500a-3p=MI0003184	Nrm_LCL_GBR_MaleOnly_NoTechReplicates.txt	X_+_49773090_49773111	1191.45	5.99876e-17	X_+_49773090_49773112	No	17048.5	7.28602e-19	3.83885	X_+_49773090_49773113	No	4174.8	1.54967e-14	-2.02987
MIMAT0002871=hsa-miR-500a-3p=MI0003184	Nrm_LCL_TSI_MaleOnly_NoTechReplicates.txt	X_+_49773090_49773111	1271.2	1.0227e-13	X_+_49773090_49773112	No	15803.6	3.21814e-16	3.63598	X_+_49773090_49773113	No	3863.99	2.57851e-13	-2.03209
MIMAT0002871=hsa-miR-500a-3p=MI0003184	Nrm_LCL_FIN_MaleOnly_NoTechReplicates.txt	X_+_49773090_49773111	1079.1	5.47872e-15	X_+_49773090_49773112	No	13996.6	2.7149e-15	3.69718	X_+_49773090_49773113	No	3221.02	2.24571e-13	-2.11949
MIMAT0000071=hsa-miR-17-3p=MI0000071	Nrm_LCL_TSI_MaleOnly_NoTechReplicates.txt	13_+_92002909_92002930	2071.31	2.06141e-15	13_+_92002909_92002929	No	20345.2	4.02205e-20	3.29607	13_+_92002909_92002927	No	6237.51	1.56217e-19	-1.70564	13_+_92002909_92002930	Yes	2071.31	2.06141e-15	-1.59043
MIMAT0000071=hsa-miR-17-3p=MI0000071	Nrm_LCL_GBR_MaleOnly_NoTechReplicates.txt	13_+_92002909_92002930	2052.4	2.87896e-22	13_+_92002909_92002929	No	17327.3	5.162e-26	3.07766	13_+_92002909_92002927	No	5492.37	1.00998e-13	-1.65754	13_+_92002909_92002930	Yes	2052.4	2.87896e-22	-1.42012
MIMAT0000071=hsa-miR-17-3p=MI0000071	Nrm_LCL_CEU_MaleOnly_NoTechReplicates.txt	13_+_92002909_92002930	2288.9	5.54853e-10	13_+_92002909_92002929	No	15326.4	9.55465e-14	2.74329	13_+_92002909_92002927	No	4649.67	7.0315e-14	-1.72082	13_+_92002909_92002930	Yes	2288.9	5.54853e-10	-1.02247
MIMAT0000071=hsa-miR-17-3p=MI0000071	Nrm_LCL_FIN_MaleOnly_NoTechReplicates.txt	13_+_92002909_92002930	1551.49	3.60792e-13	13_+_92002909_92002929	No	13677.2	2.12198e-15	3.14004	13_+_92002909_92002927	No	4529.91	1.92868e-15	-1.59421	13_+_92002909_92002930	Yes	1551.49	3.60792e-13	-1.54583
MIMAT0000071=hsa-miR-17-3p=MI0000071	Nrm_LCL_YRI_MaleOnly_NoTechReplicates.txt	13_+_92002909_92002930	1705.49	7.28421e-21	13_+_92002909_92002929	No	13326	1.42122e-19	2.96599	13_+_92002909_92002927	No	4267.11	7.5335e-18	-1.64291	13_+_92002909_92002930	Yes	1705.49	7.28421e-21	-1.32308
MIMAT0000063=hsa-let-7b-5p=MI0000063	Nrm_LCL_CEU_MaleOnly_NoTechReplicates.txt	22_+_46509571_46509592	20103.2	3.69719e-09	22_+_46509571_46509592	Yes	20103.2	3.69719e-09	0
MIMAT0000063=hsa-let-7b-5p=MI0000063	Nrm_LCL_YRI_MaleOnly_NoTechReplicates.txt	22_+_46509571_46509592	18707.2	3.05449e-11	22_+_46509571_46509592	Yes	18707.2	3.05449e-11	0
MIMAT0000063=hsa-let-7b-5p=MI0000063	Nrm_LCL_GBR_MaleOnly_NoTechReplicates.txt	22_+_46509571_46509592	17698.9	6.23482e-16	22_+_46509571_46509592	Yes	17698.9	6.23482e-16	0
MIMAT0000063=hsa-let-7b-5p=MI0000063	Nrm_LCL_TSI_MaleOnly_NoTechReplicates.txt	22_+_46509571_46509592	15317.4	1.64238e-14	22_+_46509571_46509592	Yes	15317.4	1.64238e-14	0
MIMAT0000063=hsa-let-7b-5p=MI0000063	Nrm_LCL_FIN_MaleOnly_NoTechReplicates.txt	22_+_46509571_46509592	14600.5	7.77574e-11	22_+_46509571_46509592	Yes	14600.5	7.77574e-11	0
MIMAT0000078=hsa-miR-23a-3p=MI0000079	Nrm_LCL_CEU_MaleOnly_NoTechReplicates.txt	19_-_13947409_13947429	17882.2	1.01777e-20	19_-_13947409_13947429	Yes	17882.2	1.01777e-20	0	19_-_13947408_13947429	No	10471.5	2.94709e-18	-0.772053
MIMAT0000078=hsa-miR-23a-3p=MI0000079	Nrm_LCL_GBR_MaleOnly_NoTechReplicates.txt	19_-_13947409_13947429	16668.4	7.78254e-13	19_-_13947409_13947429	Yes	16668.4	7.78254e-13	0	19_-_13947408_13947429	No	8862.83	1.37096e-13	-0.911276
MIMAT0000078=hsa-miR-23a-3p=MI0000079	Nrm_LCL_FIN_MaleOnly_NoTechReplicates.txt	19_-_13947409_13947429	15406.1	4.71686e-14	19_-_13947409_13947429	Yes	15406.1	4.71686e-14	0	19_-_13947408_13947429	No	8412.91	8.01971e-15	-0.872828
MIMAT0000078=hsa-miR-23a-3p=MI0000079	Nrm_LCL_TSI_MaleOnly_NoTechReplicates.txt	19_-_13947409_13947429	14811.5	2.57542e-17	19_-_13947409_13947429	Yes	14811.5	2.57542e-17	0	19_-_13947411_13947429	No	10231.7	6.10709e-18	-0.533672
MIMAT0000078=hsa-miR-23a-3p=MI0000079	Nrm_LCL_YRI_MaleOnly_NoTechReplicates.txt	19_-_13947409_13947429	12609.1	1.97333e-17	19_-_13947409_13947429	Yes	12609.1	1.97333e-17	0	19_-_13947408_13947429	No	6963.58	6.73497e-15	-0.856567
MIMAT0022727=hsa-miR-1307-5p=MI0006444	Nrm_LCL_YRI_MaleOnly_NoTechReplicates.txt	10_-_105154098_105154118	17820.2	2.79289e-16	10_-_105154098_105154118	Yes	17820.2	2.79289e-16	0	10_-_105154102_105154118	No	8485.43	2.45377e-06	-1.07046	10_-_105154096_105154118	No	1266.3	1.43502e-10	-2.74437
MIMAT0022727=hsa-miR-1307-5p=MI0006444	Nrm_LCL_CEU_MaleOnly_NoTechReplicates.txt	10_-_105154098_105154118	15452.4	6.51714e-12	10_-_105154098_105154118	Yes	15452.4	6.51714e-12	0	10_-_105154102_105154118	No	8825.58	7.56115e-05	-0.80807	10_-_105154100_105154118	No	1236.1	1.09123e-12	-2.83589
MIMAT0022727=hsa-miR-1307-5p=MI0006444	Nrm_LCL_TSI_MaleOnly_NoTechReplicates.txt	10_-_105154098_105154118	13979.4	9.51904e-17	10_-_105154098_105154118	Yes	13979.4	9.51904e-17	0	10_-_105154102_105154118	No	8970.19	4.89839e-10	-0.640093	10_-_105154100_105154118	No	1490.85	2.83222e-17	-2.589
MIMAT0022727=hsa-miR-1307-5p=MI0006444	Nrm_LCL_GBR_MaleOnly_NoTechReplicates.txt	10_-_105154098_105154118	13874.7	5.98875e-18	10_-_105154098_105154118	Yes	13874.7	5.98875e-18	0	10_-_105154102_105154118	No	5823.15	6.89261e-06	-1.25258	10_-_105154100_105154118	No	1449	1.58337e-15	-2.00674
MIMAT0022727=hsa-miR-1307-5p=MI0006444	Nrm_LCL_FIN_MaleOnly_NoTechReplicates.txt	10_-_105154098_105154118	12238.3	8.10483e-13	10_-_105154098_105154118	Yes	12238.3	8.10483e-13	0	10_-_105154102_105154118	No	6618.11	4.5407e-06	-0.886917	10_-_105154098_105154113	No	1061.97	1.27633e-07	-2.63967
MIMAT0026475=hsa-miR-210-5p=MI0000286	Nrm_LCL_YRI_MaleOnly_NoTechReplicates.txt	11_-_568150_568171	16711.5	9.47759e-15	11_-_568150_568171	Yes	16711.5	9.47759e-15	0	11_-_568151_568171	No	1682.59	8.82854e-14	-3.31209
MIMAT0026475=hsa-miR-210-5p=MI0000286	Nrm_LCL_CEU_MaleOnly_NoTechReplicates.txt	11_-_568150_568171	15874.3	7.56255e-19	11_-_568150_568171	Yes	15874.3	7.56255e-19	0	11_-_568151_568171	No	1661.83	6.09955e-17	-3.25585
MIMAT0026475=hsa-miR-210-5p=MI0000286	Nrm_LCL_TSI_MaleOnly_NoTechReplicates.txt	11_-_568150_568171	13128.4	1.16121e-16	11_-_568150_568171	Yes	13128.4	1.16121e-16	0	11_-_568151_568171	No	1567.22	1.84595e-14	-3.06642
MIMAT0026475=hsa-miR-210-5p=MI0000286	Nrm_LCL_FIN_MaleOnly_NoTechReplicates.txt	11_-_568150_568171	12704.9	5.13913e-15	11_-_568150_568171	Yes	12704.9	5.13913e-15	0	11_-_568151_568171	No	1190.42	1.25897e-18	-3.41585
MIMAT0026475=hsa-miR-210-5p=MI0000286	Nrm_LCL_GBR_MaleOnly_NoTechReplicates.txt	11_-_568150_568171	12037.7	3.11416e-21	11_-_568150_568171	Yes	12037.7	3.11416e-21	0	11_-_568151_568171	No	1345.12	9.58015e-18	-3.16176
MIMAT0000064=hsa-let-7c-5p=MI0000064	Nrm_LCL_CEU_MaleOnly_NoTechReplicates.txt	21_+_17912158_17912179	16469.8	7.52304e-05	21_+_17912158_17912179	Yes	16469.8	7.52304e-05	0	21_+_17912158_17912178	No	3608.53	7.6565e-06	-2.19034
MIMAT0000064=hsa-let-7c-5p=MI0000064	Nrm_LCL_TSI_MaleOnly_NoTechReplicates.txt	21_+_17912158_17912179	12301.8	0.0018949	21_+_17912158_17912179	Yes	12301.8	0.0018949	0	21_+_17912158_17912178	No	3044.23	0.000937696	-2.01472
MIMAT0000064=hsa-let-7c-5p=MI0000064	Nrm_LCL_YRI_MaleOnly_NoTechReplicates.txt	21_+_17912158_17912179	7349.09	0.000490317	21_+_17912158_17912179	Yes	7349.09	0.000490317	0	21_+_17912158_17912178	No	1330.55	0.00121091	-2.46554
MIMAT0000064=hsa-let-7c-5p=MI0000064	Nrm_LCL_GBR_MaleOnly_NoTechReplicates.txt	21_+_17912158_17912179	6234.37	2.46487e-09	21_+_17912158_17912179	Yes	6234.37	2.46487e-09	0	21_+_17912158_17912178	No	1733.92	6.42768e-13	-1.8462
MIMAT0000064=hsa-let-7c-5p=MI0000064	Nrm_LCL_FIN_MaleOnly_NoTechReplicates.txt	21_+_17912158_17912179	5885.13	0.0109925	21_+_17912158_17912179	Yes	5885.13	0.0109925	0	21_+_17912158_17912178	No	1291.79	0.00525066	-2.18771
MIMAT0000092_1=hsa-miR-92a-3p=MI0000094	Nrm_LCL_GBR_MaleOnly_NoTechReplicates.txt	X_-_133303574_133303595	0	NA	X_-_133303573_133303595	No	16173.1	2.05041e-26	inf	X_-_133303572_133303595	No	15492.4	8.07956e-17	-0.0620416	X_-_133303570_133303595	No	9483.05	6.06613e-18	-0.708134
MIMAT0000092_1=hsa-miR-92a-3p=MI0000094	Nrm_LCL_TSI_MaleOnly_NoTechReplicates.txt	X_-_133303574_133303595	0	NA	X_-_133303573_133303595	No	15316.4	1.77083e-19	inf	X_-_133303572_133303595	No	12789.2	6.86612e-16	-0.260151	X_-_133303570_133303595	No	7094.79	1.68659e-15	-0.85009
MIMAT0000092_1=hsa-miR-92a-3p=MI0000094	Nrm_LCL_CEU_MaleOnly_NoTechReplicates.txt	X_-_133303574_133303595	0	NA	X_-_133303572_133303595	No	14144.9	1.2799e-19	inf	X_-_133303573_133303595	No	12816.4	6.07132e-23	-0.142288	X_-_133303570_133303595	No	9349.68	1.30205e-14	-0.455005
MIMAT0000092_1=hsa-miR-92a-3p=MI0000094	Nrm_LCL_FIN_MaleOnly_NoTechReplicates.txt	X_-_133303574_133303595	0	NA	X_-_133303572_133303595	No	12220.4	4.71436e-16	inf	X_-_133303573_133303595	No	11823.2	2.00089e-19	-0.0476741	X_-_133303570_133303595	No	6696.12	9.57737e-17	-0.820221
MIMAT0000092_1=hsa-miR-92a-3p=MI0000094	Nrm_LCL_YRI_MaleOnly_NoTechReplicates.txt	X_-_133303574_133303595	0	NA	X_-_133303573_133303595	No	11039.8	1.41487e-20	inf	X_-_133303572_133303595	No	10872.5	1.03839e-16	-0.0220407	X_-_133303570_133303595	No	6210.65	5.16645e-13	-0.807861
MIMAT0000068=hsa-miR-15a-5p=MI0000069	Nrm_LCL_TSI_MaleOnly_NoTechReplicates.txt	13_-_50623303_50623324	4940.9	1.72767e-21	13_-_50623304_50623324	No	15887.1	3.77948e-18	1.68501	13_-_50623303_50623324	Yes	4940.9	1.72767e-21	-1.68501
MIMAT0000068=hsa-miR-15a-5p=MI0000069	Nrm_LCL_GBR_MaleOnly_NoTechReplicates.txt	13_-_50623303_50623324	5106.22	3.35323e-18	13_-_50623304_50623324	No	13361	2.148e-28	1.3877	13_-_50623303_50623324	Yes	5106.22	3.35323e-18	-1.3877
MIMAT0000068=hsa-miR-15a-5p=MI0000069	Nrm_LCL_CEU_MaleOnly_NoTechReplicates.txt	13_-_50623303_50623324	4471.56	2.4767e-18	13_-_50623304_50623324	No	12020.3	3.80815e-17	1.42662	13_-_50623303_50623324	Yes	4471.56	2.4767e-18	-1.42662
MIMAT0000068=hsa-miR-15a-5p=MI0000069	Nrm_LCL_YRI_MaleOnly_NoTechReplicates.txt	13_-_50623303_50623324	5436.94	5.05238e-18	13_-_50623304_50623324	No	11847	7.30926e-25	1.12366	13_-_50623303_50623324	Yes	5436.94	5.05238e-18	-1.12366
MIMAT0000068=hsa-miR-15a-5p=MI0000069	Nrm_LCL_FIN_MaleOnly_NoTechReplicates.txt	13_-_50623303_50623324	3696.39	9.40602e-17	13_-_50623304_50623324	No	11091.9	2.36401e-21	1.58532	13_-_50623303_50623324	Yes	3696.39	9.40602e-17	-1.58532
MIMAT0004799=hsa-miR-589-5p=MI0003599	Nrm_LCL_YRI_MaleOnly_NoTechReplicates.txt	7_-_5535504_5535525	881.054	4.75981e-16	7_-_5535505_5535525	No	15680.2	2.98083e-20	4.15357	7_-_5535503_5535525	No	5360.3	1.1713e-13	-1.54856
MIMAT0004799=hsa-miR-589-5p=MI0003599	Nrm_LCL_TSI_MaleOnly_NoTechReplicates.txt	7_-_5535504_5535525	815.407	2.64659e-14	7_-_5535505_5535525	No	11427.1	4.64645e-22	3.80879	7_-_5535503_5535525	No	2978.12	9.57873e-13	-1.93998
MIMAT0004799=hsa-miR-589-5p=MI0003599	Nrm_LCL_CEU_MaleOnly_NoTechReplicates.txt	7_-_5535504_5535525	814.285	1.71833e-15	7_-_5535505_5535525	No	10962.6	2.29795e-21	3.75091	7_-_5535503_5535525	No	3605.07	3.36881e-12	-1.60449
MIMAT0004799=hsa-miR-589-5p=MI0003599	Nrm_LCL_FIN_MaleOnly_NoTechReplicates.txt	7_-_5535504_5535525	714.128	2.8028e-13	7_-_5535505_5535525	No	9918.6	7.33042e-19	3.79588	7_-_5535503_5535525	No	3323.08	1.60554e-14	-1.57762
MIMAT0004799=hsa-miR-589-5p=MI0003599	Nrm_LCL_GBR_MaleOnly_NoTechReplicates.txt	7_-_5535504_5535525	733.734	1.03605e-14	7_-_5535505_5535525	No	9909.63	3.17248e-24	3.7555	7_-_5535503_5535525	No	2865.67	7.38683e-15	-1.78996
MIMAT0000443=hsa-miR-125a-5p=MI0000469	Nrm_LCL_CEU_MaleOnly_NoTechReplicates.txt	19_+_52196521_52196544	15494.8	1.09444e-08	19_+_52196521_52196544	Yes	15494.8	1.09444e-08	0	19_+_52196521_52196543	No	3776.02	5.55663e-09	-2.03685
MIMAT0000443=hsa-miR-125a-5p=MI0000469	Nrm_LCL_GBR_MaleOnly_NoTechReplicates.txt	19_+_52196521_52196544	10042.8	1.08251e-12	19_+_52196521_52196544	Yes	10042.8	1.08251e-12	0	19_+_52196521_52196543	No	2758.98	1.81676e-11	-1.86395
MIMAT0000443=hsa-miR-125a-5p=MI0000469	Nrm_LCL_TSI_MaleOnly_NoTechReplicates.txt	19_+_52196521_52196544	5595.43	0.000417933	19_+_52196521_52196544	Yes	5595.43	0.000417933	0	19_+_52196521_52196543	No	1598.93	0.000440105	-1.80715
MIMAT0000443=hsa-miR-125a-5p=MI0000469	Nrm_LCL_FIN_MaleOnly_NoTechReplicates.txt	19_+_52196521_52196544	4969.4	1.30962e-08	19_+_52196521_52196544	Yes	4969.4	1.30962e-08	0	19_+_52196521_52196543	No	1098.78	1.32127e-09	-2.17717
MIMAT0000443=hsa-miR-125a-5p=MI0000469	Nrm_LCL_YRI_MaleOnly_NoTechReplicates.txt	19_+_52196521_52196544	3901.91	7.07799e-08	19_+_52196521_52196544	Yes	3901.91	7.07799e-08	0	19_+_52196521_52196543	No	983.479	6.50509e-08	-1.98821
MIMAT0000087=hsa-miR-30a-5p=MI0000088	Nrm_LCL_CEU_MaleOnly_NoTechReplicates.txt	6_-_72113298_72113319	610.971	0.0332672	6_-_72113296_72113319	No	15469.5	0.00384886	4.66218	6_-_72113300_72113319	No	3099.88	0.0204464	-2.31914
MIMAT0000087=hsa-miR-30a-5p=MI0000088	Nrm_LCL_TSI_MaleOnly_NoTechReplicates.txt	6_-_72113298_72113319	424.265	0.00218464	6_-_72113296_72113319	No	13208.4	0.0191545	4.96035	6_-_72113300_72113319	No	2331.39	0.00372242	-2.5022
MIMAT0000087=hsa-miR-30a-5p=MI0000088	Nrm_LCL_GBR_MaleOnly_NoTechReplicates.txt	6_-_72113298_72113319	221.269	0.00431952	6_-_72113296_72113319	No	7175.45	5.69221e-05	5.01919	6_-_72113297_72113319	No	917.195	0.000423999	-2.96777
MIMAT0000087=hsa-miR-30a-5p=MI0000088	Nrm_LCL_YRI_MaleOnly_NoTechReplicates.txt	6_-_72113298_72113319	136.033	0.000307886	6_-_72113296_72113319	No	4089.04	7.90423e-05	4.90974	6_-_72113300_72113319	No	649.84	0.000455885	-2.65361
MIMAT0000087=hsa-miR-30a-5p=MI0000088	Nrm_LCL_FIN_MaleOnly_NoTechReplicates.txt	6_-_72113298_72113319	50.2561	0.000298093	6_-_72113296_72113319	No	2250.79	2.35512e-06	5.48499	6_-_72113300_72113319	No	277.794	0.000746501	-3.01835
MIMAT0000425=hsa-miR-130a-3p=MI0000448	Nrm_LCL_TSI_MaleOnly_NoTechReplicates.txt	11_+_57408725_57408746	2397.07	0.000741723	11_+_57408725_57408744	No	15433.7	8.90379e-13	2.68674	11_+_57408725_57408745	No	13682.6	8.12447e-18	-0.173737
MIMAT0000425=hsa-miR-130a-3p=MI0000448	Nrm_LCL_GBR_MaleOnly_NoTechReplicates.txt	11_+_57408725_57408746	1343	6.16588e-09	11_+_57408725_57408745	No	13548.8	7.31101e-17	3.33464	11_+_57408725_57408744	No	12037.2	2.76868e-18	-0.170667
MIMAT0000425=hsa-miR-130a-3p=MI0000448	Nrm_LCL_CEU_MaleOnly_NoTechReplicates.txt	11_+_57408725_57408746	1741.97	0.00669812	11_+_57408725_57408745	No	8702.59	5.74168e-12	2.32072	11_+_57408725_57408744	No	8590.86	2.15615e-10	-0.0186431
MIMAT0000425=hsa-miR-130a-3p=MI0000448	Nrm_LCL_YRI_MaleOnly_NoTechReplicates.txt	11_+_57408725_57408746	1332.89	3.81142e-08	11_+_57408725_57408745	No	7555.74	1.13686e-16	2.50302	11_+_57408725_57408744	No	7057.35	4.71026e-08	-0.0984459
MIMAT0000425=hsa-miR-130a-3p=MI0000448	Nrm_LCL_FIN_MaleOnly_NoTechReplicates.txt	11_+_57408725_57408746	834.899	3.1506e-08	11_+_57408725_57408744	No	6855.52	1.11476e-12	3.03759	11_+_57408725_57408745	No	6357.68	1.7904e-14	-0.108766
MIMAT0000703=hsa-miR-361-5p=MI0000760	Nrm_LCL_CEU_MaleOnly_NoTechReplicates.txt	X_-_85158686_85158707	15311.9	1.26618e-13	X_-_85158686_85158707	Yes	15311.9	1.26618e-13	0	X_-_85158687_85158707	No	5823.97	1.50096e-15	-1.39457
MIMAT0000703=hsa-miR-361-5p=MI0000760	Nrm_LCL_FIN_MaleOnly_NoTechReplicates.txt	X_-_85158686_85158707	10502.5	1.95888e-11	X_-_85158686_85158707	Yes	10502.5	1.95888e-11	0	X_-_85158687_85158707	No	4161.61	9.12899e-15	-1.33552
MIMAT0000703=hsa-miR-361-5p=MI0000760	Nrm_LCL_YRI_MaleOnly_NoTechReplicates.txt	X_-_85158686_85158707	10449	3.24555e-17	X_-_85158686_85158707	Yes	10449	3.24555e-17	0	X_-_85158687_85158707	No	3907.97	5.78966e-26	-1.41887
MIMAT0000703=hsa-miR-361-5p=MI0000760	Nrm_LCL_GBR_MaleOnly_NoTechReplicates.txt	X_-_85158686_85158707	10444.6	3.24724e-21	X_-_85158686_85158707	Yes	10444.6	3.24724e-21	0	X_-_85158687_85158707	No	4750.16	1.18574e-22	-1.1367
MIMAT0000703=hsa-miR-361-5p=MI0000760	Nrm_LCL_TSI_MaleOnly_NoTechReplicates.txt	X_-_85158686_85158707	9994.32	4.26471e-19	X_-_85158686_85158707	Yes	9994.32	4.26471e-19	0	X_-_85158687_85158707	No	5279.47	1.16573e-25	-0.920716
MIMAT0001413=hsa-miR-20b-5p=MI0001519	Nrm_LCL_YRI_MaleOnly_NoTechReplicates.txt	X_-_133303880_133303902	15253.2	4.38556e-12	X_-_133303880_133303902	Yes	15253.2	4.38556e-12	0	X_-_133303879_133303902	No	5908.38	8.16536e-11	-1.36828
MIMAT0001413=hsa-miR-20b-5p=MI0001519	Nrm_LCL_TSI_MaleOnly_NoTechReplicates.txt	X_-_133303880_133303902	13903	1.50412e-15	X_-_133303880_133303902	Yes	13903	1.50412e-15	0	X_-_133303879_133303902	No	4684.81	9.19537e-17	-1.56933
MIMAT0001413=hsa-miR-20b-5p=MI0001519	Nrm_LCL_GBR_MaleOnly_NoTechReplicates.txt	X_-_133303880_133303902	12664.5	2.72803e-20	X_-_133303880_133303902	Yes	12664.5	2.72803e-20	0	X_-_133303879_133303902	No	5365.18	2.35952e-14	-1.23909
MIMAT0001413=hsa-miR-20b-5p=MI0001519	Nrm_LCL_CEU_MaleOnly_NoTechReplicates.txt	X_-_133303880_133303902	7442.23	3.23341e-08	X_-_133303880_133303902	Yes	7442.23	3.23341e-08	0	X_-_133303879_133303902	No	3326.71	9.1067e-08	-1.16164
MIMAT0001413=hsa-miR-20b-5p=MI0001519	Nrm_LCL_FIN_MaleOnly_NoTechReplicates.txt	X_-_133303880_133303902	5495.74	5.52319e-10	X_-_133303880_133303902	Yes	5495.74	5.52319e-10	0	X_-_133303879_133303902	No	2506.02	7.94446e-10	-1.13292
MIMAT0000227=hsa-miR-197-3p=MI0000239	Nrm_LCL_YRI_MaleOnly_NoTechReplicates.txt	1_+_110141562_110141583	15115.7	1.48002e-12	1_+_110141562_110141583	Yes	15115.7	1.48002e-12	0	1_+_110141562_110141582	No	12356.4	5.54898e-18	-0.290791
MIMAT0000227=hsa-miR-197-3p=MI0000239	Nrm_LCL_CEU_MaleOnly_NoTechReplicates.txt	1_+_110141562_110141583	13741.2	2.79746e-18	1_+_110141562_110141583	Yes	13741.2	2.79746e-18	0	1_+_110141562_110141582	No	13061.2	2.85649e-16	-0.0732129
MIMAT0000227=hsa-miR-197-3p=MI0000239	Nrm_LCL_TSI_MaleOnly_NoTechReplicates.txt	1_+_110141562_110141583	11507.4	1.88351e-19	1_+_110141562_110141582	No	13036.6	7.59401e-21	0.18001	1_+_110141562_110141583	Yes	11507.4	1.88351e-19	-0.18001
MIMAT0000227=hsa-miR-197-3p=MI0000239	Nrm_LCL_GBR_MaleOnly_NoTechReplicates.txt	1_+_110141562_110141583	10343.7	9.26248e-20	1_+_110141562_110141582	No	11271	2.14459e-19	0.123858	1_+_110141562_110141583	Yes	10343.7	9.26248e-20	-0.123858
MIMAT0000227=hsa-miR-197-3p=MI0000239	Nrm_LCL_FIN_MaleOnly_NoTechReplicates.txt	1_+_110141562_110141583	9929.76	1.1762e-20	1_+_110141562_110141583	Yes	9929.76	1.1762e-20	0	1_+_110141562_110141582	No	8732.81	2.13487e-18	-0.185313
MIMAT0000426=hsa-miR-132-3p=MI0000449	Nrm_LCL_CEU_MaleOnly_NoTechReplicates.txt	17_-_1953223_1953244	14740	3.53671e-13	17_-_1953223_1953244	Yes	14740	3.53671e-13	0	17_-_1953224_1953244	No	6326.29	2.17169e-16	-1.22031
MIMAT0000426=hsa-miR-132-3p=MI0000449	Nrm_LCL_FIN_MaleOnly_NoTechReplicates.txt	17_-_1953223_1953244	11085.2	1.17284e-08	17_-_1953223_1953244	Yes	11085.2	1.17284e-08	0	17_-_1953224_1953244	No	5361.71	1.61988e-08	-1.04787
MIMAT0000426=hsa-miR-132-3p=MI0000449	Nrm_LCL_TSI_MaleOnly_NoTechReplicates.txt	17_-_1953223_1953244	10097.5	1.107e-10	17_-_1953223_1953244	Yes	10097.5	1.107e-10	0	17_-_1953224_1953244	No	5333.29	1.28398e-11	-0.920898
MIMAT0000426=hsa-miR-132-3p=MI0000449	Nrm_LCL_GBR_MaleOnly_NoTechReplicates.txt	17_-_1953223_1953244	7477.79	4.10488e-15	17_-_1953223_1953244	Yes	7477.79	4.10488e-15	0	17_-_1953224_1953244	No	4152.11	7.87355e-15	-0.848766
MIMAT0000426=hsa-miR-132-3p=MI0000449	Nrm_LCL_YRI_MaleOnly_NoTechReplicates.txt	17_-_1953223_1953244	7395.22	1.05879e-12	17_-_1953223_1953244	Yes	7395.22	1.05879e-12	0	17_-_1953224_1953244	No	3860.9	6.70338e-16	-0.937656
MIMAT0000688=hsa-miR-301a-3p=MI0000745	Nrm_LCL_GBR_MaleOnly_NoTechReplicates.txt	17_-_57228510_57228532	14213.4	2.07504e-15	17_-_57228510_57228532	Yes	14213.4	2.07504e-15	0	17_-_57228509_57228532	No	486.38	8.87485e-11	-4.86903
MIMAT0000688=hsa-miR-301a-3p=MI0000745	Nrm_LCL_CEU_MaleOnly_NoTechReplicates.txt	17_-_57228510_57228532	13244.9	3.35046e-15	17_-_57228510_57228532	Yes	13244.9	3.35046e-15	0	17_-_57228509_57228532	No	483.851	1.94856e-12	-4.77473
MIMAT0000688=hsa-miR-301a-3p=MI0000745	Nrm_LCL_YRI_MaleOnly_NoTechReplicates.txt	17_-_57228510_57228532	12160.6	2.60873e-15	17_-_57228510_57228532	Yes	12160.6	2.60873e-15	0	17_-_57228509_57228532	No	479.833	4.69658e-12	-4.66354
MIMAT0000688=hsa-miR-301a-3p=MI0000745	Nrm_LCL_FIN_MaleOnly_NoTechReplicates.txt	17_-_57228510_57228532	11846.3	9.56646e-12	17_-_57228510_57228532	Yes	11846.3	9.56646e-12	0	17_-_57228509_57228532	No	302.783	1.16443e-09	-5.29001
MIMAT0000688=hsa-miR-301a-3p=MI0000745	Nrm_LCL_TSI_MaleOnly_NoTechReplicates.txt	17_-_57228510_57228532	11012.7	4.66615e-10	17_-_57228510_57228532	Yes	11012.7	4.66615e-10	0	17_-_57228509_57228532	No	407.86	3.37099e-09	-4.75495
MIMAT0000451=hsa-miR-150-5p=MI0000479	Nrm_LCL_TSI_MaleOnly_NoTechReplicates.txt	19_-_50004089_50004110	14071.6	2.58341e-12	19_-_50004089_50004110	Yes	14071.6	2.58341e-12	0	19_-_50004088_50004110	No	5959.76	1.94185e-12	-1.23946	19_-_50004090_50004110	No	2254.76	4.13261e-12	-1.40228
MIMAT0000451=hsa-miR-150-5p=MI0000479	Nrm_LCL_YRI_MaleOnly_NoTechReplicates.txt	19_-_50004089_50004110	12056.8	0.000113315	19_-_50004089_50004110	Yes	12056.8	0.000113315	0	19_-_50004088_50004110	No	5129.56	0.000716936	-1.23294	19_-_50004090_50004110	No	1592.76	0.000691763	-1.68731
MIMAT0000451=hsa-miR-150-5p=MI0000479	Nrm_LCL_GBR_MaleOnly_NoTechReplicates.txt	19_-_50004089_50004110	7586.12	7.14866e-17	19_-_50004089_50004110	Yes	7586.12	7.14866e-17	0	19_-_50004088_50004110	No	3287.54	2.71924e-13	-1.20635	19_-_50004090_50004110	No	995.6	3.24263e-16	-1.72337
MIMAT0000451=hsa-miR-150-5p=MI0000479	Nrm_LCL_FIN_MaleOnly_NoTechReplicates.txt	19_-_50004089_50004110	6255.23	2.50461e-08	19_-_50004089_50004110	Yes	6255.23	2.50461e-08	0	19_-_50004088_50004110	No	2911.27	6.70341e-07	-1.10341	19_-_50004090_50004110	No	944.362	7.06783e-07	-1.62424
MIMAT0000451=hsa-miR-150-5p=MI0000479	Nrm_LCL_CEU_MaleOnly_NoTechReplicates.txt	19_-_50004089_50004110	4677.82	2.95162e-06	19_-_50004089_50004110	Yes	4677.82	2.95162e-06	0	19_-_50004088_50004110	No	2176.9	1.14957e-09	-1.10356	19_-_50004090_50004110	No	677.24	6.10466e-08	-1.68454
MIMAT0000772=hsa-miR-345-5p=MI0000825	Nrm_LCL_CEU_MaleOnly_NoTechReplicates.txt	14_+_100774213_100774234	5225.76	1.15597e-15	14_+_100774213_100774233	No	13847.3	4.73111e-18	1.40589
MIMAT0000772=hsa-miR-345-5p=MI0000825	Nrm_LCL_YRI_MaleOnly_NoTechReplicates.txt	14_+_100774213_100774234	3954.48	1.36062e-16	14_+_100774213_100774233	No	11717.5	1.09819e-16	1.56711
MIMAT0000772=hsa-miR-345-5p=MI0000825	Nrm_LCL_TSI_MaleOnly_NoTechReplicates.txt	14_+_100774213_100774234	3125.44	1.63854e-19	14_+_100774213_100774233	No	10537.6	1.45063e-19	1.75341
MIMAT0000772=hsa-miR-345-5p=MI0000825	Nrm_LCL_GBR_MaleOnly_NoTechReplicates.txt	14_+_100774213_100774234	2780.23	3.34665e-19	14_+_100774213_100774233	No	8975.2	3.50244e-25	1.69074
MIMAT0000772=hsa-miR-345-5p=MI0000825	Nrm_LCL_FIN_MaleOnly_NoTechReplicates.txt	14_+_100774213_100774234	2512.2	1.5361e-15	14_+_100774213_100774233	No	6896.65	4.88119e-14	1.45694
MIMAT0002888=hsa-miR-532-5p=MI0003205	Nrm_LCL_CEU_MaleOnly_NoTechReplicates.txt	X_+_49767773_49767794	13755.3	4.10331e-20	X_+_49767773_49767794	Yes	13755.3	4.10331e-20	0	X_+_49767773_49767793	No	9034.38	2.06773e-23	-0.606488	X_+_49767773_49767792	No	6202.85	3.36336e-19	-0.542495
MIMAT0002888=hsa-miR-532-5p=MI0003205	Nrm_LCL_YRI_MaleOnly_NoTechReplicates.txt	X_+_49767773_49767794	13419.8	4.14501e-22	X_+_49767773_49767794	Yes	13419.8	4.14501e-22	0	X_+_49767773_49767793	No	7779.05	4.04852e-22	-0.786699	X_+_49767773_49767792	No	5854.55	3.07787e-18	-0.410035
MIMAT0002888=hsa-miR-532-5p=MI0003205	Nrm_LCL_GBR_MaleOnly_NoTechReplicates.txt	X_+_49767773_49767794	13349.6	3.97963e-23	X_+_49767773_49767794	Yes	13349.6	3.97963e-23	0	X_+_49767773_49767793	No	9121.3	1.41661e-19	-0.549481	X_+_49767773_49767792	No	7228.27	1.33423e-16	-0.335589
MIMAT0002888=hsa-miR-532-5p=MI0003205	Nrm_LCL_TSI_MaleOnly_NoTechReplicates.txt	X_+_49767773_49767794	12578.3	8.32466e-23	X_+_49767773_49767794	Yes	12578.3	8.32466e-23	0	X_+_49767773_49767793	No	9870.28	7.01642e-20	-0.349774	X_+_49767773_49767792	No	7414.11	1.47539e-24	-0.412818
MIMAT0002888=hsa-miR-532-5p=MI0003205	Nrm_LCL_FIN_MaleOnly_NoTechReplicates.txt	X_+_49767773_49767794	11323.1	1.07272e-23	X_+_49767773_49767794	Yes	11323.1	1.07272e-23	0	X_+_49767773_49767793	No	7671.64	4.14027e-20	-0.561661	X_+_49767773_49767792	No	5779.31	5.3403e-16	-0.408638
MIMAT0004819=hsa-miR-671-3p=MI0003760	Nrm_LCL_YRI_MaleOnly_NoTechReplicates.txt	7_+_150935574_150935594	13739.1	1.95167e-18	7_+_150935574_150935594	Yes	13739.1	1.95167e-18	0	7_+_150935574_150935595	No	1745.52	4.24591e-11	-2.97656
MIMAT0004819=hsa-miR-671-3p=MI0003760	Nrm_LCL_TSI_MaleOnly_NoTechReplicates.txt	7_+_150935574_150935594	12365.2	2.97726e-20	7_+_150935574_150935594	Yes	12365.2	2.97726e-20	0	7_+_150935574_150935595	No	906.275	3.72832e-14	-3.77019
MIMAT0004819=hsa-miR-671-3p=MI0003760	Nrm_LCL_FIN_MaleOnly_NoTechReplicates.txt	7_+_150935574_150935594	12023.3	1.57392e-18	7_+_150935574_150935594	Yes	12023.3	1.57392e-18	0	7_+_150935574_150935595	No	1243.61	2.34755e-10	-3.27322
MIMAT0004819=hsa-miR-671-3p=MI0003760	Nrm_LCL_CEU_MaleOnly_NoTechReplicates.txt	7_+_150935574_150935594	11073.2	1.07095e-20	7_+_150935574_150935594	Yes	11073.2	1.07095e-20	0	7_+_150935574_150935595	No	1258.77	4.18596e-13	-3.13698
MIMAT0004819=hsa-miR-671-3p=MI0003760	Nrm_LCL_GBR_MaleOnly_NoTechReplicates.txt	7_+_150935574_150935594	10942.8	1.04797e-21	7_+_150935574_150935594	Yes	10942.8	1.04797e-21	0	7_+_150935574_150935595	No	869.541	2.61102e-13	-3.65358
MIMAT0004502=hsa-miR-28-3p=MI0000086	Nrm_LCL_TSI_MaleOnly_NoTechReplicates.txt	3_+_188406622_188406643	13483.9	1.61633e-13	3_+_188406622_188406643	Yes	13483.9	1.61633e-13	0
MIMAT0004502=hsa-miR-28-3p=MI0000086	Nrm_LCL_YRI_MaleOnly_NoTechReplicates.txt	3_+_188406622_188406643	11584.8	3.90986e-13	3_+_188406622_188406643	Yes	11584.8	3.90986e-13	0
MIMAT0004502=hsa-miR-28-3p=MI0000086	Nrm_LCL_GBR_MaleOnly_NoTechReplicates.txt	3_+_188406622_188406643	9229.54	8.13447e-17	3_+_188406622_188406643	Yes	9229.54	8.13447e-17	0
MIMAT0004502=hsa-miR-28-3p=MI0000086	Nrm_LCL_CEU_MaleOnly_NoTechReplicates.txt	3_+_188406622_188406643	8566.44	6.3893e-12	3_+_188406622_188406643	Yes	8566.44	6.3893e-12	0
MIMAT0004502=hsa-miR-28-3p=MI0000086	Nrm_LCL_FIN_MaleOnly_NoTechReplicates.txt	3_+_188406622_188406643	7118.77	1.96601e-11	3_+_188406622_188406643	Yes	7118.77	1.96601e-11	0
MIMAT0003885=hsa-miR-454-3p=MI0003820	Nrm_LCL_GBR_MaleOnly_NoTechReplicates.txt	17_-_57215148_57215170	12895.6	1.83059e-18	17_-_57215148_57215170	Yes	12895.6	1.83059e-18	0	17_-_57215147_57215170	No	9845.02	1.12923e-20	-0.389416
MIMAT0003885=hsa-miR-454-3p=MI0003820	Nrm_LCL_TSI_MaleOnly_NoTechReplicates.txt	17_-_57215148_57215170	12338	7.28588e-21	17_-_57215148_57215170	Yes	12338	7.28588e-21	0	17_-_57215147_57215170	No	10044.7	6.46756e-21	-0.296674
MIMAT0003885=hsa-miR-454-3p=MI0003820	Nrm_LCL_CEU_MaleOnly_NoTechReplicates.txt	17_-_57215148_57215170	10768.3	2.32285e-16	17_-_57215147_57215170	No	11204.9	1.26386e-18	0.0573409	17_-_57215148_57215170	Yes	10768.3	2.32285e-16	-0.0573409
MIMAT0003885=hsa-miR-454-3p=MI0003820	Nrm_LCL_YRI_MaleOnly_NoTechReplicates.txt	17_-_57215148_57215170	7928.26	5.88225e-21	17_-_57215147_57215170	No	8643.7	4.40049e-21	0.124645	17_-_57215148_57215170	Yes	7928.26	5.88225e-21	-0.124645
MIMAT0003885=hsa-miR-454-3p=MI0003820	Nrm_LCL_FIN_MaleOnly_NoTechReplicates.txt	17_-_57215148_57215170	8306.97	2.94454e-15	17_-_57215148_57215170	Yes	8306.97	2.94454e-15	0	17_-_57215147_57215170	No	6803.02	3.44757e-18	-0.288147
MIMAT0000254=hsa-miR-10b-5p=MI0000267	Nrm_LCL_CEU_MaleOnly_NoTechReplicates.txt	2_+_177015057_177015079	3268.44	0.0148113	2_+_177015057_177015078	No	12404.3	0.0153768	1.92416	2_+_177015057_177015079	Yes	3268.44	0.0148113	-1.92416
MIMAT0000254=hsa-miR-10b-5p=MI0000267	Nrm_LCL_YRI_MaleOnly_NoTechReplicates.txt	2_+_177015057_177015079	1163.66	5.21899e-05	2_+_177015057_177015078	No	5092.69	2.00698e-05	2.12976	2_+_177015057_177015079	Yes	1163.66	5.21899e-05	-2.12976
MIMAT0000254=hsa-miR-10b-5p=MI0000267	Nrm_LCL_TSI_MaleOnly_NoTechReplicates.txt	2_+_177015057_177015079	825.592	1.08961e-08	2_+_177015057_177015078	No	4455.97	0.000612707	2.43224	2_+_177015057_177015079	Yes	825.592	1.08961e-08	-2.43224
MIMAT0000254=hsa-miR-10b-5p=MI0000267	Nrm_LCL_GBR_MaleOnly_NoTechReplicates.txt	2_+_177015057_177015079	686.72	1.80925e-06	2_+_177015057_177015078	No	2678.31	3.01992e-10	1.96353	2_+_177015057_177015079	Yes	686.72	1.80925e-06	-1.96353
MIMAT0000254=hsa-miR-10b-5p=MI0000267	Nrm_LCL_FIN_MaleOnly_NoTechReplicates.txt	2_+_177015057_177015079	263.179	1.24884e-08	2_+_177015057_177015078	No	1441.81	1.24822e-10	2.45376	2_+_177015057_177015079	Yes	263.179	1.24884e-08	-2.45376
MIMAT0000257_1=hsa-miR-181b-5p=MI0000683	Nrm_LCL_CEU_MaleOnly_NoTechReplicates.txt	9_+_127456004_127456026	0	NA	9_+_127456004_127456028	No	11100.9	5.35237e-12	inf	9_+_127456004_127456029	No	1932.95	9.84591e-10	-2.5218
MIMAT0000257_1=hsa-miR-181b-5p=MI0000683	Nrm_LCL_GBR_MaleOnly_NoTechReplicates.txt	9_+_127456004_127456026	0	NA	9_+_127456004_127456028	No	9975.27	1.88831e-14	inf	9_+_127456004_127456029	No	1721.83	1.30314e-09	-2.53441
MIMAT0000257_1=hsa-miR-181b-5p=MI0000683	Nrm_LCL_YRI_MaleOnly_NoTechReplicates.txt	9_+_127456004_127456026	0	NA	9_+_127456004_127456028	No	9779.83	1.15452e-14	inf	9_+_127456004_127456029	No	1402.34	1.62701e-12	-2.80198
MIMAT0000257_1=hsa-miR-181b-5p=MI0000683	Nrm_LCL_TSI_MaleOnly_NoTechReplicates.txt	9_+_127456004_127456026	0	NA	9_+_127456004_127456028	No	8888.34	1.4708e-08	inf	9_+_127456004_127456029	No	1144.77	1.01828e-09	-2.95685
MIMAT0000257_1=hsa-miR-181b-5p=MI0000683	Nrm_LCL_FIN_MaleOnly_NoTechReplicates.txt	9_+_127456004_127456026	0	NA	9_+_127456004_127456028	No	4225.52	2.5605e-09	inf	9_+_127456004_127456029	No	717.935	6.8094e-12	-2.5572
MIMAT0000261=hsa-miR-183-5p=MI0000273	Nrm_LCL_FIN_MaleOnly_NoTechReplicates.txt	7_-_129414807_129414828	10747.2	0.00931525	7_-_129414807_129414828	Yes	10747.2	0.00931525	0	7_-_129414806_129414828	No	4639.14	5.32385e-06	-1.21204	7_-_129414806_129414827	No	2917.62	3.04504e-05	-0.669063
MIMAT0000261=hsa-miR-183-5p=MI0000273	Nrm_LCL_TSI_MaleOnly_NoTechReplicates.txt	7_-_129414807_129414828	8260.66	0.040229	7_-_129414807_129414828	Yes	8260.66	0.040229	0	7_-_129414806_129414828	No	3690.52	4.07027e-10	-1.16243	7_-_129414806_129414827	No	2109.14	1.23874e-09	-0.807172
MIMAT0000261=hsa-miR-183-5p=MI0000273	Nrm_LCL_CEU_MaleOnly_NoTechReplicates.txt	7_-_129414807_129414828	7101.22	0.12567	7_-_129414807_129414828	Yes	7101.22	0.12567	0	7_-_129414806_129414828	No	3086.17	2.0725e-08	-1.20225	7_-_129414806_129414827	No	1616.69	2.13287e-08	-0.932771
MIMAT0000261=hsa-miR-183-5p=MI0000273	Nrm_LCL_GBR_MaleOnly_NoTechReplicates.txt	7_-_129414807_129414828	3935.13	7.82532e-05	7_-_129414807_129414828	Yes	3935.13	7.82532e-05	0	7_-_129414806_129414828	No	3340.82	2.41655e-09	-0.236208	7_-_129414806_129414827	No	1969.33	1.25047e-08	-0.762499
MIMAT0000261=hsa-miR-183-5p=MI0000273	Nrm_LCL_YRI_MaleOnly_NoTechReplicates.txt	7_-_129414807_129414828	3484.39	9.7303e-07	7_-_129414807_129414828	Yes	3484.39	9.7303e-07	0	7_-_129414806_129414828	No	2578.25	2.56433e-10	-0.434517	7_-_129414806_129414827	No	1445.26	2.78802e-09	-0.835061
MIMAT0000432=hsa-miR-141-3p=MI0000457	Nrm_LCL_TSI_MaleOnly_NoTechReplicates.txt	12_+_7073318_7073339	96.1809	2.68487e-06	12_+_7073318_7073338	No	10523.2	1.90433e-19	6.77361	12_+_7073320_7073338	No	669.785	8.37052e-15	-3.97373
MIMAT0000432=hsa-miR-141-3p=MI0000457	Nrm_LCL_GBR_MaleOnly_NoTechReplicates.txt	12_+_7073318_7073339	132.453	7.2597e-06	12_+_7073318_7073338	No	10474.8	3.88624e-16	6.30529	12_+_7073320_7073338	No	528.975	2.43785e-12	-4.30758
MIMAT0000432=hsa-miR-141-3p=MI0000457	Nrm_LCL_YRI_MaleOnly_NoTechReplicates.txt	12_+_7073318_7073339	123.945	7.05788e-05	12_+_7073318_7073338	No	8799.83	2.78886e-11	6.1497	12_+_7073320_7073338	No	341.916	1.63189e-06	-4.68576
MIMAT0000432=hsa-miR-141-3p=MI0000457	Nrm_LCL_CEU_MaleOnly_NoTechReplicates.txt	12_+_7073318_7073339	89.0407	0.00016401	12_+_7073318_7073338	No	7504.86	3.31275e-12	6.39722	12_+_7073320_7073338	No	317.591	2.96985e-10	-4.56258
MIMAT0000432=hsa-miR-141-3p=MI0000457	Nrm_LCL_FIN_MaleOnly_NoTechReplicates.txt	12_+_7073318_7073339	57.0152	2.0493e-05	12_+_7073318_7073338	No	5501.18	1.64911e-13	6.59225	12_+_7073320_7073338	No	422.648	2.61485e-06	-3.70221
MIMAT0004911=hsa-miR-874-3p=MI0005532	Nrm_LCL_CEU_MaleOnly_NoTechReplicates.txt	5_-_136983271_136983292	4191.11	1.27314e-16	5_-_136983270_136983292	No	10377.7	3.40123e-16	1.30809	5_-_136983269_136983292	No	4413.02	4.51748e-15	-1.23365
MIMAT0004911=hsa-miR-874-3p=MI0005532	Nrm_LCL_YRI_MaleOnly_NoTechReplicates.txt	5_-_136983271_136983292	3971.66	1.42888e-19	5_-_136983270_136983292	No	10130	6.20938e-15	1.35082	5_-_136983269_136983292	No	4896.67	2.33541e-11	-1.04876
MIMAT0004911=hsa-miR-874-3p=MI0005532	Nrm_LCL_GBR_MaleOnly_NoTechReplicates.txt	5_-_136983271_136983292	3899.97	1.4107e-20	5_-_136983270_136983292	No	9190.35	2.2667e-20	1.23666	5_-_136983271_136983292	Yes	3899.97	1.4107e-20	-1.23666
MIMAT0004911=hsa-miR-874-3p=MI0005532	Nrm_LCL_TSI_MaleOnly_NoTechReplicates.txt	5_-_136983271_136983292	3725.04	3.57721e-23	5_-_136983270_136983292	No	7926.27	4.30152e-17	1.08938	5_-_136983271_136983292	Yes	3725.04	3.57721e-23	-1.08938
MIMAT0004911=hsa-miR-874-3p=MI0005532	Nrm_LCL_FIN_MaleOnly_NoTechReplicates.txt	5_-_136983271_136983292	3149.85	1.0218e-16	5_-_136983270_136983292	No	6702.52	6.09822e-15	1.08942	5_-_136983271_136983292	Yes	3149.85	1.0218e-16	-1.08942
MIMAT0005951=hsa-miR-1307-3p=MI0006444	Nrm_LCL_YRI_MaleOnly_NoTechReplicates.txt	10_-_105154058_105154079	10340.4	5.12843e-19	10_-_105154058_105154079	Yes	10340.4	5.12843e-19	0	10_-_105154057_105154079	No	9403.14	7.41999e-24	-0.13708	10_-_105154057_105154078	No	7181.19	1.43957e-21	-0.38892
MIMAT0005951=hsa-miR-1307-3p=MI0006444	Nrm_LCL_TSI_MaleOnly_NoTechReplicates.txt	10_-_105154058_105154079	10196	3.64881e-27	10_-_105154058_105154079	Yes	10196	3.64881e-27	0	10_-_105154057_105154079	No	7915.77	2.24127e-26	-0.3652	10_-_105154058_105154078	No	6122.64	7.25978e-20	-0.370575
MIMAT0005951=hsa-miR-1307-3p=MI0006444	Nrm_LCL_CEU_MaleOnly_NoTechReplicates.txt	10_-_105154058_105154079	9201	1.69724e-19	10_-_105154058_105154079	Yes	9201	1.69724e-19	0	10_-_105154057_105154079	No	9016.29	6.9364e-21	-0.0292571	10_-_105154057_105154078	No	5698.01	6.05791e-17	-0.662077
MIMAT0005951=hsa-miR-1307-3p=MI0006444	Nrm_LCL_GBR_MaleOnly_NoTechReplicates.txt	10_-_105154058_105154079	8290.71	6.80447e-28	10_-_105154058_105154079	Yes	8290.71	6.80447e-28	0	10_-_105154057_105154079	No	6782.73	3.26434e-22	-0.28963	10_-_105154058_105154078	No	5110.92	4.64704e-21	-0.408282
MIMAT0005951=hsa-miR-1307-3p=MI0006444	Nrm_LCL_FIN_MaleOnly_NoTechReplicates.txt	10_-_105154058_105154079	7953.97	2.04327e-17	10_-_105154058_105154079	Yes	7953.97	2.04327e-17	0	10_-_105154057_105154079	No	7645.56	2.96727e-18	-0.0570533	10_-_105154057_105154078	No	5098.8	3.86664e-15	-0.584465
MIMAT0004559=hsa-miR-181c-3p=MI0000271	Nrm_LCL_CEU_MaleOnly_NoTechReplicates.txt	19_+_13985577_13985598	157.788	2.61746e-09	19_+_13985578_13985599	No	10287.5	3.46506e-12	6.02677	19_+_13985578_13985598	No	1604.92	5.53812e-13	-2.68032
MIMAT0004559=hsa-miR-181c-3p=MI0000271	Nrm_LCL_GBR_MaleOnly_NoTechReplicates.txt	19_+_13985577_13985598	130.689	1.40235e-07	19_+_13985578_13985599	No	7940.99	5.29076e-18	5.92511	19_+_13985578_13985598	No	1254.18	3.64455e-13	-2.66257
MIMAT0004559=hsa-miR-181c-3p=MI0000271	Nrm_LCL_TSI_MaleOnly_NoTechReplicates.txt	19_+_13985577_13985598	123.489	1.03641e-10	19_+_13985578_13985599	No	6773.39	2.81598e-16	5.77743	19_+_13985578_13985598	No	1288.21	1.41861e-14	-2.39451
MIMAT0004559=hsa-miR-181c-3p=MI0000271	Nrm_LCL_YRI_MaleOnly_NoTechReplicates.txt	19_+_13985577_13985598	85.0203	1.79736e-06	19_+_13985578_13985599	No	6586.84	3.85905e-13	6.27563	19_+_13985578_13985598	No	1006.72	1.13338e-11	-2.70992
MIMAT0004559=hsa-miR-181c-3p=MI0000271	Nrm_LCL_FIN_MaleOnly_NoTechReplicates.txt	19_+_13985577_13985598	96.5183	1.0954e-06	19_+_13985578_13985599	No	6263.22	4.44919e-18	6.01996	19_+_13985578_13985598	No	954.874	5.49197e-14	-2.71352
MIMAT0004680=hsa-miR-130b-5p=MI0000748	Nrm_LCL_YRI_MaleOnly_NoTechReplicates.txt	22_+_22007605_22007625	0	NA	22_+_22007605_22007626	No	10220.4	2.18049e-18	inf
MIMAT0004680=hsa-miR-130b-5p=MI0000748	Nrm_LCL_CEU_MaleOnly_NoTechReplicates.txt	22_+_22007605_22007625	0	NA	22_+_22007605_22007626	No	8868.07	1.62854e-21	inf
MIMAT0004680=hsa-miR-130b-5p=MI0000748	Nrm_LCL_TSI_MaleOnly_NoTechReplicates.txt	22_+_22007605_22007625	0	NA	22_+_22007605_22007626	No	7223.62	2.62645e-27	inf
MIMAT0004680=hsa-miR-130b-5p=MI0000748	Nrm_LCL_FIN_MaleOnly_NoTechReplicates.txt	22_+_22007605_22007625	0	NA	22_+_22007605_22007626	No	7160.12	8.06426e-15	inf
MIMAT0004680=hsa-miR-130b-5p=MI0000748	Nrm_LCL_GBR_MaleOnly_NoTechReplicates.txt	22_+_22007605_22007625	0	NA	22_+_22007605_22007626	No	6442.2	2.2781e-18	inf
MIMAT0004484=hsa-let-7d-3p=MI0000065	Nrm_LCL_YRI_MaleOnly_NoTechReplicates.txt	9_+_96941177_96941198	10201	1.82516e-17	9_+_96941177_96941198	Yes	10201	1.82516e-17	0	9_+_96941177_96941196	No	4453.89	9.85969e-19	-1.19557	9_+_96941177_96941197	No	4071.03	5.00338e-24	-0.129672
MIMAT0004484=hsa-let-7d-3p=MI0000065	Nrm_LCL_CEU_MaleOnly_NoTechReplicates.txt	9_+_96941177_96941198	9707.12	1.34644e-19	9_+_96941177_96941198	Yes	9707.12	1.34644e-19	0	9_+_96941177_96941196	No	5413.45	3.0352e-17	-0.842493	9_+_96941177_96941197	No	4299.93	3.52273e-21	-0.332236
MIMAT0004484=hsa-let-7d-3p=MI0000065	Nrm_LCL_FIN_MaleOnly_NoTechReplicates.txt	9_+_96941177_96941198	7239.72	2.58683e-17	9_+_96941177_96941198	Yes	7239.72	2.58683e-17	0	9_+_96941177_96941196	No	4690.52	2.37308e-19	-0.626185	9_+_96941177_96941197	No	3499.64	1.38108e-18	-0.422543
MIMAT0004484=hsa-let-7d-3p=MI0000065	Nrm_LCL_GBR_MaleOnly_NoTechReplicates.txt	9_+_96941177_96941198	7199.55	6.38154e-22	9_+_96941177_96941198	Yes	7199.55	6.38154e-22	0	9_+_96941177_96941196	No	5363.55	8.44532e-20	-0.424718	9_+_96941177_96941197	No	3995.07	1.72182e-24	-0.42497
MIMAT0004484=hsa-let-7d-3p=MI0000065	Nrm_LCL_TSI_MaleOnly_NoTechReplicates.txt	9_+_96941177_96941198	7060.42	3.33148e-20	9_+_96941177_96941198	Yes	7060.42	3.33148e-20	0	9_+_96941177_96941196	No	6024.35	3.2687e-19	-0.228947	9_+_96941177_96941194	No	4028.38	3.70062e-08	-0.580609
MIMAT0000073=hsa-miR-19a-3p=MI0000073	Nrm_LCL_GBR_MaleOnly_NoTechReplicates.txt	13_+_92003193_92003215	7048.89	3.1723e-09	13_+_92003193_92003214	No	9488.29	2.67752e-11	0.428751	13_+_92003193_92003215	Yes	7048.89	3.1723e-09	-0.428751
MIMAT0000073=hsa-miR-19a-3p=MI0000073	Nrm_LCL_TSI_MaleOnly_NoTechReplicates.txt	13_+_92003193_92003215	5086.83	1.0261e-11	13_+_92003193_92003214	No	7432.02	7.7176e-12	0.546987	13_+_92003193_92003215	Yes	5086.83	1.0261e-11	-0.546987
MIMAT0000073=hsa-miR-19a-3p=MI0000073	Nrm_LCL_CEU_MaleOnly_NoTechReplicates.txt	13_+_92003193_92003215	5081.98	1.84119e-12	13_+_92003193_92003214	No	5367.21	5.3274e-10	0.0787815	13_+_92003193_92003215	Yes	5081.98	1.84119e-12	-0.0787815
MIMAT0000073=hsa-miR-19a-3p=MI0000073	Nrm_LCL_FIN_MaleOnly_NoTechReplicates.txt	13_+_92003193_92003215	4164.07	9.33836e-12	13_+_92003193_92003214	No	5192.58	4.94071e-10	0.318455	13_+_92003193_92003215	Yes	4164.07	9.33836e-12	-0.318455
MIMAT0000073=hsa-miR-19a-3p=MI0000073	Nrm_LCL_YRI_MaleOnly_NoTechReplicates.txt	13_+_92003193_92003215	4814.39	8.2994e-14	13_+_92003193_92003215	Yes	4814.39	8.2994e-14	0	13_+_92003193_92003214	No	3336.33	2.75981e-14	-0.529089
MIMAT0000104=hsa-miR-107=MI0000114	Nrm_LCL_CEU_MaleOnly_NoTechReplicates.txt	10_-_91352513_91352535	2302.42	1.21428e-15	10_-_91352514_91352535	No	9061.2	1.33001e-17	1.97655
MIMAT0000104=hsa-miR-107=MI0000114	Nrm_LCL_YRI_MaleOnly_NoTechReplicates.txt	10_-_91352513_91352535	2104.49	4.0462e-12	10_-_91352514_91352535	No	8039.1	9.94347e-18	1.93356
MIMAT0000104=hsa-miR-107=MI0000114	Nrm_LCL_FIN_MaleOnly_NoTechReplicates.txt	10_-_91352513_91352535	1880.28	6.09417e-15	10_-_91352514_91352535	No	6375.02	1.12817e-17	1.76148
MIMAT0000104=hsa-miR-107=MI0000114	Nrm_LCL_TSI_MaleOnly_NoTechReplicates.txt	10_-_91352513_91352535	1342.43	5.79189e-12	10_-_91352514_91352535	No	5443.36	3.85653e-14	2.01966
MIMAT0000104=hsa-miR-107=MI0000114	Nrm_LCL_GBR_MaleOnly_NoTechReplicates.txt	10_-_91352513_91352535	1259.51	8.88747e-14	10_-_91352514_91352535	No	5073.02	2.17862e-17	2.00999
MIMAT0000680=hsa-miR-106b-5p=MI0000734	Nrm_LCL_YRI_MaleOnly_NoTechReplicates.txt	7_-_99691666_99691686	8186.34	2.13867e-20	7_-_99691666_99691686	Yes	8186.34	2.13867e-20	0	7_-_99691665_99691686	No	5195.77	6.67995e-14	-0.655881
MIMAT0000680=hsa-miR-106b-5p=MI0000734	Nrm_LCL_TSI_MaleOnly_NoTechReplicates.txt	7_-_99691666_99691686	7769.88	8.34395e-19	7_-_99691666_99691686	Yes	7769.88	8.34395e-19	0	7_-_99691665_99691686	No	5546.39	2.93462e-11	-0.486342
MIMAT0000680=hsa-miR-106b-5p=MI0000734	Nrm_LCL_GBR_MaleOnly_NoTechReplicates.txt	7_-_99691666_99691686	7402.27	7.06802e-22	7_-_99691666_99691686	Yes	7402.27	7.06802e-22	0	7_-_99691665_99691686	No	5087.91	9.00459e-19	-0.540895
MIMAT0000680=hsa-miR-106b-5p=MI0000734	Nrm_LCL_CEU_MaleOnly_NoTechReplicates.txt	7_-_99691666_99691686	6727.21	2.21762e-15	7_-_99691666_99691686	Yes	6727.21	2.21762e-15	0	7_-_99691665_99691686	No	4878.39	8.14139e-10	-0.463603
MIMAT0000680=hsa-miR-106b-5p=MI0000734	Nrm_LCL_FIN_MaleOnly_NoTechReplicates.txt	7_-_99691666_99691686	5780.16	3.05221e-17	7_-_99691666_99691686	Yes	5780.16	3.05221e-17	0	7_-_99691665_99691686	No	3624.96	1.51767e-10	-0.673144
MIMAT0004518=hsa-miR-16-2-3p=MI0000115	Nrm_LCL_TSI_MaleOnly_NoTechReplicates.txt	3_+_160122585_160122606	1808.6	2.87616e-22	3_+_160122584_160122604	No	7657.73	2.45172e-23	2.08205	3_+_160122584_160122603	No	7028.04	9.82283e-18	-0.123796
MIMAT0004518=hsa-miR-16-2-3p=MI0000115	Nrm_LCL_GBR_MaleOnly_NoTechReplicates.txt	3_+_160122585_160122606	1909.69	6.22225e-22	3_+_160122584_160122604	No	7168.67	2.4255e-24	1.90837	3_+_160122584_160122603	No	6013.55	1.50758e-19	-0.253489
MIMAT0004518=hsa-miR-16-2-3p=MI0000115	Nrm_LCL_YRI_MaleOnly_NoTechReplicates.txt	3_+_160122585_160122606	1734.53	8.26555e-20	3_+_160122584_160122604	No	6466.18	8.45703e-24	1.89837	3_+_160122584_160122605	No	5739.42	7.56844e-26	-0.17201
MIMAT0004518=hsa-miR-16-2-3p=MI0000115	Nrm_LCL_FIN_MaleOnly_NoTechReplicates.txt	3_+_160122585_160122606	1334.52	1.95885e-17	3_+_160122584_160122604	No	5967.3	3.6799e-17	2.16075	3_+_160122584_160122603	No	4863.21	9.15464e-13	-0.295171
MIMAT0004518=hsa-miR-16-2-3p=MI0000115	Nrm_LCL_CEU_MaleOnly_NoTechReplicates.txt	3_+_160122585_160122606	1952.71	1.87167e-13	3_+_160122584_160122605	No	5899.39	5.86725e-21	1.59509	3_+_160122584_160122604	No	5881.86	2.24616e-23	-0.00429396
MIMAT0004958=hsa-miR-301b=MI0005568	Nrm_LCL_CEU_MaleOnly_NoTechReplicates.txt	22_+_22007314_22007336	7586.25	2.52883e-14	22_+_22007314_22007336	Yes	7586.25	2.52883e-14	0
MIMAT0004958=hsa-miR-301b=MI0005568	Nrm_LCL_YRI_MaleOnly_NoTechReplicates.txt	22_+_22007314_22007336	6727.84	2.18786e-13	22_+_22007314_22007336	Yes	6727.84	2.18786e-13	0
MIMAT0004958=hsa-miR-301b=MI0005568	Nrm_LCL_GBR_MaleOnly_NoTechReplicates.txt	22_+_22007314_22007336	6497.68	1.61029e-12	22_+_22007314_22007336	Yes	6497.68	1.61029e-12	0
MIMAT0004958=hsa-miR-301b=MI0005568	Nrm_LCL_TSI_MaleOnly_NoTechReplicates.txt	22_+_22007314_22007336	5737.1	2.12892e-08	22_+_22007314_22007336	Yes	5737.1	2.12892e-08	0
MIMAT0004958=hsa-miR-301b=MI0005568	Nrm_LCL_FIN_MaleOnly_NoTechReplicates.txt	22_+_22007314_22007336	5623.83	8.70361e-11	22_+_22007314_22007336	Yes	5623.83	8.70361e-11	0
MIMAT0004703=hsa-miR-335-3p=MI0000816	Nrm_LCL_TSI_MaleOnly_NoTechReplicates.txt	7_+_130136003_130136024	7433.42	0.0905772	7_+_130136003_130136024	Yes	7433.42	0.0905772	0	7_+_130136003_130136023	No	3507.89	0.0531822	-1.08342
MIMAT0004703=hsa-miR-335-3p=MI0000816	Nrm_LCL_CEU_MaleOnly_NoTechReplicates.txt	7_+_130136003_130136024	5555.11	0.00293244	7_+_130136003_130136024	Yes	5555.11	0.00293244	0	7_+_130136003_130136023	No	2698.01	0.00010337	-1.04192
MIMAT0004703=hsa-miR-335-3p=MI0000816	Nrm_LCL_YRI_MaleOnly_NoTechReplicates.txt	7_+_130136003_130136024	3908.25	2.93237e-08	7_+_130136003_130136024	Yes	3908.25	2.93237e-08	0	7_+_130136003_130136023	No	1808.99	1.89574e-06	-1.11134
MIMAT0004703=hsa-miR-335-3p=MI0000816	Nrm_LCL_FIN_MaleOnly_NoTechReplicates.txt	7_+_130136003_130136024	3386.99	0.0752047	7_+_130136003_130136024	Yes	3386.99	0.0752047	0	7_+_130136003_130136023	No	1458.26	0.0460127	-1.21575
MIMAT0004703=hsa-miR-335-3p=MI0000816	Nrm_LCL_GBR_MaleOnly_NoTechReplicates.txt	7_+_130136003_130136024	2780.67	1.55998e-06	7_+_130136003_130136024	Yes	2780.67	1.55998e-06	0	7_+_130136003_130136023	No	1957.77	3.21865e-05	-0.506223
MIMAT0003888=hsa-miR-766-3p=MI0003836	Nrm_LCL_YRI_MaleOnly_NoTechReplicates.txt	X_-_118780726_118780747	7335.1	8.28996e-18	X_-_118780726_118780747	Yes	7335.1	8.28996e-18	0
MIMAT0003888=hsa-miR-766-3p=MI0003836	Nrm_LCL_CEU_MaleOnly_NoTechReplicates.txt	X_-_118780726_118780747	6172.9	6.44692e-17	X_-_118780726_118780747	Yes	6172.9	6.44692e-17	0
MIMAT0003888=hsa-miR-766-3p=MI0003836	Nrm_LCL_TSI_MaleOnly_NoTechReplicates.txt	X_-_118780726_118780747	4697.69	1.5535e-26	X_-_118780726_118780747	Yes	4697.69	1.5535e-26	0
MIMAT0003888=hsa-miR-766-3p=MI0003836	Nrm_LCL_GBR_MaleOnly_NoTechReplicates.txt	X_-_118780726_118780747	4382.16	3.18763e-21	X_-_118780726_118780747	Yes	4382.16	3.18763e-21	0
MIMAT0003888=hsa-miR-766-3p=MI0003836	Nrm_LCL_FIN_MaleOnly_NoTechReplicates.txt	X_-_118780726_118780747	4262.35	3.66533e-19	X_-_118780726_118780747	Yes	4262.35	3.66533e-19	0
MIMAT0027587=hsa-miR-6842-3p=MI0022688	Nrm_LCL_GBR_MaleOnly_NoTechReplicates.txt	8_+_27290930_27290951	3777.59	3.94431e-17	8_+_27290930_27290952	No	7310.67	8.33606e-18	0.952536	8_+_27290930_27290951	Yes	3777.59	3.94431e-17	-0.952536	8_+_27290930_27290950	No	371.734	5.56647e-13	-3.34513
MIMAT0027587=hsa-miR-6842-3p=MI0022688	Nrm_LCL_CEU_MaleOnly_NoTechReplicates.txt	8_+_27290930_27290951	3452.36	6.01312e-19	8_+_27290930_27290952	No	6803.16	9.03173e-17	0.97862	8_+_27290930_27290951	Yes	3452.36	6.01312e-19	-0.97862	8_+_27290930_27290950	No	253.151	6.37411e-11	-3.76951
MIMAT0027587=hsa-miR-6842-3p=MI0022688	Nrm_LCL_FIN_MaleOnly_NoTechReplicates.txt	8_+_27290930_27290951	3815.26	2.33847e-17	8_+_27290930_27290952	No	6768.88	3.13197e-16	0.827137	8_+_27290930_27290951	Yes	3815.26	2.33847e-17	-0.827137	8_+_27290930_27290950	No	282.152	3.2455e-13	-3.75723
MIMAT0027587=hsa-miR-6842-3p=MI0022688	Nrm_LCL_TSI_MaleOnly_NoTechReplicates.txt	8_+_27290930_27290951	3318.14	1.05947e-17	8_+_27290930_27290952	No	5320.75	4.1024e-17	0.681252	8_+_27290930_27290951	Yes	3318.14	1.05947e-17	-0.681252	8_+_27290930_27290950	No	327.883	4.59834e-14	-3.33912
MIMAT0027587=hsa-miR-6842-3p=MI0022688	Nrm_LCL_YRI_MaleOnly_NoTechReplicates.txt	8_+_27290930_27290951	3089.03	2.68342e-18	8_+_27290930_27290952	No	4957.78	2.34419e-15	0.682541	8_+_27290930_27290951	Yes	3089.03	2.68342e-18	-0.682541	8_+_27290930_27290950	No	216.158	1.00335e-09	-3.837
MIMAT0000760=hsa-miR-331-3p=MI0000812	Nrm_LCL_TSI_MaleOnly_NoTechReplicates.txt	12_+_95702256_95702276	7270.87	1.58905e-08	12_+_95702256_95702276	Yes	7270.87	1.58905e-08	0	12_+_95702256_95702277	No	3718.82	2.47529e-10	-0.967285
MIMAT0000760=hsa-miR-331-3p=MI0000812	Nrm_LCL_CEU_MaleOnly_NoTechReplicates.txt	12_+_95702256_95702276	6352.09	1.67346e-06	12_+_95702256_95702276	Yes	6352.09	1.67346e-06	0	12_+_95702256_95702277	No	3949.72	6.32131e-07	-0.68548
MIMAT0000760=hsa-miR-331-3p=MI0000812	Nrm_LCL_YRI_MaleOnly_NoTechReplicates.txt	12_+_95702256_95702276	5845.76	1.23069e-06	12_+_95702256_95702276	Yes	5845.76	1.23069e-06	0	12_+_95702256_95702277	No	3546.78	6.25158e-08	-0.720879
MIMAT0000760=hsa-miR-331-3p=MI0000812	Nrm_LCL_FIN_MaleOnly_NoTechReplicates.txt	12_+_95702256_95702276	4851.19	8.23113e-07	12_+_95702256_95702276	Yes	4851.19	8.23113e-07	0	12_+_95702256_95702277	No	3221.51	2.43348e-08	-0.590602
MIMAT0000760=hsa-miR-331-3p=MI0000812	Nrm_LCL_GBR_MaleOnly_NoTechReplicates.txt	12_+_95702256_95702276	4032.19	1.91514e-22	12_+_95702256_95702276	Yes	4032.19	1.91514e-22	0	12_+_95702256_95702277	No	2349.57	8.39539e-24	-0.779166
MIMAT0005949=hsa-miR-664a-3p=MI0006442	Nrm_LCL_CEU_MaleOnly_NoTechReplicates.txt	1_-_220373891_220373913	7138.94	2.94348e-15	1_-_220373891_220373913	Yes	7138.94	2.94348e-15	0	1_-_220373894_220373913	No	466.262	6.0223e-11	-3.9365	1_-_220373890_220373913	No	308.161	3.79099e-14	-0.597459
MIMAT0005949=hsa-miR-664a-3p=MI0006442	Nrm_LCL_FIN_MaleOnly_NoTechReplicates.txt	1_-_220373891_220373913	6588.42	6.00348e-14	1_-_220373891_220373913	Yes	6588.42	6.00348e-14	0	1_-_220373894_220373913	No	362.865	9.4274e-11	-4.18243	1_-_220373890_220373913	No	320.348	5.84557e-09	-0.179794
MIMAT0005949=hsa-miR-664a-3p=MI0006442	Nrm_LCL_GBR_MaleOnly_NoTechReplicates.txt	1_-_220373891_220373913	6285.8	1.36165e-17	1_-_220373891_220373913	Yes	6285.8	1.36165e-17	0	1_-_220373894_220373913	No	488.502	6.82548e-13	-3.68566	1_-_220373890_220373913	No	261.164	3.2232e-12	-0.903411
MIMAT0005949=hsa-miR-664a-3p=MI0006442	Nrm_LCL_TSI_MaleOnly_NoTechReplicates.txt	1_-_220373891_220373913	6058.21	3.61662e-20	1_-_220373891_220373913	Yes	6058.21	3.61662e-20	0	1_-_220373894_220373913	No	506.881	3.99261e-16	-3.57917	1_-_220373892_220373913	No	194.603	3.53277e-15	-1.38112
MIMAT0005949=hsa-miR-664a-3p=MI0006442	Nrm_LCL_YRI_MaleOnly_NoTechReplicates.txt	1_-_220373891_220373913	5833.24	9.60982e-13	1_-_220373891_220373913	Yes	5833.24	9.60982e-13	0	1_-_220373894_220373913	No	404.917	1.0384e-12	-3.8486	1_-_220373890_220373913	No	287.488	4.30122e-12	-0.494124
MIMAT0000066=hsa-let-7e-5p=MI0000066	Nrm_LCL_CEU_MaleOnly_NoTechReplicates.txt	19_+_52196046_52196067	7120.59	6.37828e-10	19_+_52196046_52196067	Yes	7120.59	6.37828e-10	0
MIMAT0000066=hsa-let-7e-5p=MI0000066	Nrm_LCL_GBR_MaleOnly_NoTechReplicates.txt	19_+_52196046_52196067	4427.51	9.61781e-15	19_+_52196046_52196067	Yes	4427.51	9.61781e-15	0
MIMAT0000066=hsa-let-7e-5p=MI0000066	Nrm_LCL_TSI_MaleOnly_NoTechReplicates.txt	19_+_52196046_52196067	3066.45	9.67304e-10	19_+_52196046_52196067	Yes	3066.45	9.67304e-10	0
MIMAT0000066=hsa-let-7e-5p=MI0000066	Nrm_LCL_YRI_MaleOnly_NoTechReplicates.txt	19_+_52196046_52196067	2881.72	3.76874e-10	19_+_52196046_52196067	Yes	2881.72	3.76874e-10	0
MIMAT0000066=hsa-let-7e-5p=MI0000066	Nrm_LCL_FIN_MaleOnly_NoTechReplicates.txt	19_+_52196046_52196067	2851.03	9.58527e-11	19_+_52196046_52196067	Yes	2851.03	9.58527e-11	0
MIMAT0004551=hsa-miR-30d-3p=MI0000255	Nrm_LCL_GBR_MaleOnly_NoTechReplicates.txt	8_-_135817122_135817143	7099.02	2.27056e-21	8_-_135817122_135817143	Yes	7099.02	2.27056e-21	0	8_-_135817121_135817143	No	3417.23	1.25763e-19	-1.05479
MIMAT0004551=hsa-miR-30d-3p=MI0000255	Nrm_LCL_TSI_MaleOnly_NoTechReplicates.txt	8_-_135817122_135817143	7033.7	4.11307e-15	8_-_135817122_135817143	Yes	7033.7	4.11307e-15	0	8_-_135817121_135817143	No	3512.12	4.7301e-17	-1.00194
MIMAT0004551=hsa-miR-30d-3p=MI0000255	Nrm_LCL_YRI_MaleOnly_NoTechReplicates.txt	8_-_135817122_135817143	6215.71	7.10049e-17	8_-_135817122_135817143	Yes	6215.71	7.10049e-17	0	8_-_135817121_135817143	No	2880.53	1.53513e-17	-1.10958
MIMAT0004551=hsa-miR-30d-3p=MI0000255	Nrm_LCL_CEU_MaleOnly_NoTechReplicates.txt	8_-_135817122_135817143	4811.1	1.15793e-13	8_-_135817122_135817143	Yes	4811.1	1.15793e-13	0	8_-_135817121_135817143	No	2106.89	1.84732e-13	-1.19125
MIMAT0004551=hsa-miR-30d-3p=MI0000255	Nrm_LCL_FIN_MaleOnly_NoTechReplicates.txt	8_-_135817122_135817143	3194.61	1.87836e-13	8_-_135817122_135817143	Yes	3194.61	1.87836e-13	0	8_-_135817121_135817143	No	1610.01	1.91696e-14	-0.988571
MIMAT0000689=hsa-miR-99b-5p=MI0000746	Nrm_LCL_CEU_MaleOnly_NoTechReplicates.txt	19_+_52195871_52195892	7095.76	1.81807e-08	19_+_52195871_52195892	Yes	7095.76	1.81807e-08	0	19_+_52195871_52195891	No	2418.83	1.13785e-06	-1.55265
MIMAT0000689=hsa-miR-99b-5p=MI0000746	Nrm_LCL_GBR_MaleOnly_NoTechReplicates.txt	19_+_52195871_52195892	4217.34	9.78926e-09	19_+_52195871_52195892	Yes	4217.34	9.78926e-09	0	19_+_52195871_52195891	No	1549.64	4.24944e-06	-1.44441
MIMAT0000689=hsa-miR-99b-5p=MI0000746	Nrm_LCL_TSI_MaleOnly_NoTechReplicates.txt	19_+_52195871_52195892	3240.18	7.90042e-05	19_+_52195871_52195892	Yes	3240.18	7.90042e-05	0	19_+_52195871_52195891	No	1051.23	6.99713e-05	-1.62399
MIMAT0000689=hsa-miR-99b-5p=MI0000746	Nrm_LCL_FIN_MaleOnly_NoTechReplicates.txt	19_+_52195871_52195892	2520.46	1.15999e-05	19_+_52195871_52195892	Yes	2520.46	1.15999e-05	0	19_+_52195871_52195891	No	882.872	0.000227839	-1.51341
MIMAT0000689=hsa-miR-99b-5p=MI0000746	Nrm_LCL_YRI_MaleOnly_NoTechReplicates.txt	19_+_52195871_52195892	2252.53	7.65835e-08	19_+_52195871_52195892	Yes	2252.53	7.65835e-08	0	19_+_52195871_52195891	No	738.165	9.13925e-08	-1.60953
MIMAT0004945=hsa-miR-744-5p=MI0005559	Nrm_LCL_YRI_MaleOnly_NoTechReplicates.txt	17_+_11985226_11985247	6987.07	5.46914e-19	17_+_11985226_11985247	Yes	6987.07	5.46914e-19	0	17_+_11985226_11985246	No	6115.5	2.31034e-13	-0.192218
MIMAT0004945=hsa-miR-744-5p=MI0005559	Nrm_LCL_CEU_MaleOnly_NoTechReplicates.txt	17_+_11985226_11985247	6113.2	3.06849e-19	17_+_11985226_11985247	Yes	6113.2	3.06849e-19	0	17_+_11985226_11985246	No	5532.34	1.51863e-15	-0.144039
MIMAT0004945=hsa-miR-744-5p=MI0005559	Nrm_LCL_FIN_MaleOnly_NoTechReplicates.txt	17_+_11985226_11985247	5101.6	1.20801e-16	17_+_11985226_11985247	Yes	5101.6	1.20801e-16	0	17_+_11985226_11985246	No	4614.01	8.50336e-17	-0.144929
MIMAT0004945=hsa-miR-744-5p=MI0005559	Nrm_LCL_TSI_MaleOnly_NoTechReplicates.txt	17_+_11985226_11985247	4448.74	1.41268e-21	17_+_11985226_11985247	Yes	4448.74	1.41268e-21	0	17_+_11985226_11985246	No	3808.53	1.04244e-19	-0.224163
MIMAT0004945=hsa-miR-744-5p=MI0005559	Nrm_LCL_GBR_MaleOnly_NoTechReplicates.txt	17_+_11985226_11985247	4159.77	9.02753e-20	17_+_11985226_11985247	Yes	4159.77	9.02753e-20	0	17_+_11985226_11985246	No	3287.78	2.85051e-16	-0.339388
MIMAT0003339=hsa-miR-421=MI0003685	Nrm_LCL_YRI_MaleOnly_NoTechReplicates.txt	X_-_73438227_73438249	6867.72	5.58375e-18	X_-_73438227_73438249	Yes	6867.72	5.58375e-18	0	X_-_73438228_73438249	No	3366.4	4.83343e-24	-1.02863	X_-_73438229_73438249	No	2257.24	2.71278e-20	-0.576644
MIMAT0003339=hsa-miR-421=MI0003685	Nrm_LCL_CEU_MaleOnly_NoTechReplicates.txt	X_-_73438227_73438249	5217.74	4.40416e-20	X_-_73438227_73438249	Yes	5217.74	4.40416e-20	0	X_-_73438228_73438249	No	2491.52	9.90332e-22	-1.0664	X_-_73438229_73438249	No	2167.82	1.40354e-21	-0.200783
MIMAT0003339=hsa-miR-421=MI0003685	Nrm_LCL_GBR_MaleOnly_NoTechReplicates.txt	X_-_73438227_73438249	5138.38	4.16627e-18	X_-_73438227_73438249	Yes	5138.38	4.16627e-18	0	X_-_73438228_73438249	No	2886.63	4.54186e-21	-0.831925	X_-_73438229_73438249	No	2565.42	9.00618e-22	-0.170192
MIMAT0003339=hsa-miR-421=MI0003685	Nrm_LCL_TSI_MaleOnly_NoTechReplicates.txt	X_-_73438227_73438249	5136.63	5.39824e-16	X_-_73438227_73438249	Yes	5136.63	5.39824e-16	0	X_-_73438228_73438249	No	3017.58	1.45765e-18	-0.767429	X_-_73438229_73438249	No	2633.48	5.27094e-20	-0.19642
MIMAT0003339=hsa-miR-421=MI0003685	Nrm_LCL_FIN_MaleOnly_NoTechReplicates.txt	X_-_73438227_73438249	4926.37	8.22475e-18	X_-_73438227_73438249	Yes	4926.37	8.22475e-18	0	X_-_73438228_73438249	No	2170.82	4.28784e-16	-1.18228	X_-_73438229_73438249	No	1963.99	1.029e-15	-0.144456
MIMAT0004501=hsa-miR-27a-5p=MI0000085	Nrm_LCL_GBR_MaleOnly_NoTechReplicates.txt	19_-_13947301_13947322	6668.86	1.53774e-23	19_-_13947301_13947322	Yes	6668.86	1.53774e-23	0
MIMAT0004501=hsa-miR-27a-5p=MI0000085	Nrm_LCL_TSI_MaleOnly_NoTechReplicates.txt	19_-_13947301_13947322	6663.38	7.36982e-29	19_-_13947301_13947322	Yes	6663.38	7.36982e-29	0
MIMAT0004501=hsa-miR-27a-5p=MI0000085	Nrm_LCL_CEU_MaleOnly_NoTechReplicates.txt	19_-_13947301_13947322	6199.28	7.70266e-21	19_-_13947301_13947322	Yes	6199.28	7.70266e-21	0
MIMAT0004501=hsa-miR-27a-5p=MI0000085	Nrm_LCL_FIN_MaleOnly_NoTechReplicates.txt	19_-_13947301_13947322	5444.4	5.79132e-20	19_-_13947301_13947322	Yes	5444.4	5.79132e-20	0
MIMAT0004501=hsa-miR-27a-5p=MI0000085	Nrm_LCL_YRI_MaleOnly_NoTechReplicates.txt	19_-_13947301_13947322	5215.27	9.96744e-25	19_-_13947301_13947322	Yes	5215.27	9.96744e-25	0
MIMAT0018108=hsa-miR-3681-5p=MI0016082	Nrm_LCL_CEU_MaleOnly_NoTechReplicates.txt	2_+_12339264_12339285	6631.24	1.58097e-06	2_+_12339264_12339285	Yes	6631.24	1.58097e-06	0	2_+_12339264_12339286	No	1895.82	4.16516e-06	-1.80646
MIMAT0018108=hsa-miR-3681-5p=MI0016082	Nrm_LCL_YRI_MaleOnly_NoTechReplicates.txt	2_+_12339264_12339285	2976.09	1.24722e-05	2_+_12339264_12339285	Yes	2976.09	1.24722e-05	0	2_+_12339264_12339286	No	756.084	9.0392e-06	-1.9768
MIMAT0018108=hsa-miR-3681-5p=MI0016082	Nrm_LCL_GBR_MaleOnly_NoTechReplicates.txt	2_+_12339264_12339285	2873.14	9.6007e-07	2_+_12339264_12339285	Yes	2873.14	9.6007e-07	0	2_+_12339264_12339286	No	932.746	3.40127e-07	-1.62307
MIMAT0018108=hsa-miR-3681-5p=MI0016082	Nrm_LCL_FIN_MaleOnly_NoTechReplicates.txt	2_+_12339264_12339285	2863.94	1.07953e-06	2_+_12339264_12339285	Yes	2863.94	1.07953e-06	0	2_+_12339264_12339286	No	723.207	5.23689e-06	-1.98552
MIMAT0018108=hsa-miR-3681-5p=MI0016082	Nrm_LCL_TSI_MaleOnly_NoTechReplicates.txt	2_+_12339264_12339285	1632.88	2.99603e-08	2_+_12339264_12339285	Yes	1632.88	2.99603e-08	0	2_+_12339264_12339286	No	493.242	2.32306e-07	-1.72705
MIMAT0004568=hsa-miR-221-5p=MI0000298	Nrm_LCL_YRI_MaleOnly_NoTechReplicates.txt	X_-_45605649_45605670	514.957	1.42575e-08	X_-_45605645_45605670	No	6580.39	8.60344e-13	3.67565	X_-_45605646_45605670	No	1464.55	1.15725e-08	-2.16772	X_-_45605648_45605670	No	1293.85	2.52179e-11	-0.178783	X_-_45605644_45605670	No	557.167	3.1693e-11	-1.21549
MIMAT0004568=hsa-miR-221-5p=MI0000298	Nrm_LCL_CEU_MaleOnly_NoTechReplicates.txt	X_-_45605649_45605670	368.907	9.17299e-06	X_-_45605645_45605670	No	4966.18	9.9799e-06	3.75081	X_-_45605646_45605670	No	1293.47	3.11457e-05	-1.94089	X_-_45605648_45605670	No	822.91	8.39618e-08	-0.652444	X_-_45605644_45605670	No	416.928	2.10507e-08	-0.980936
MIMAT0004568=hsa-miR-221-5p=MI0000298	Nrm_LCL_GBR_MaleOnly_NoTechReplicates.txt	X_-_45605649_45605670	440.924	3.89159e-13	X_-_45605645_45605670	No	4761.99	1.03624e-10	3.43296	X_-_45605646_45605670	No	1043.06	5.37248e-14	-2.19074	X_-_45605648_45605670	No	717.366	4.18251e-14	-0.540045	X_-_45605649_45605670	Yes	440.924	3.89159e-13	-0.70218
MIMAT0004568=hsa-miR-221-5p=MI0000298	Nrm_LCL_TSI_MaleOnly_NoTechReplicates.txt	X_-_45605649_45605670	417.982	1.32619e-08	X_-_45605645_45605670	No	4112.14	2.51083e-11	3.29838	X_-_45605646_45605670	No	923.044	3.58684e-11	-2.15542	X_-_45605648_45605670	No	702.263	5.13372e-13	-0.394387	X_-_45605649_45605670	Yes	417.982	1.32619e-08	-0.748572
MIMAT0004568=hsa-miR-221-5p=MI0000298	Nrm_LCL_FIN_MaleOnly_NoTechReplicates.txt	X_-_45605649_45605670	278.413	4.09303e-09	X_-_45605645_45605670	No	3799.79	2.77954e-11	3.77062	X_-_45605646_45605670	No	997.561	1.24841e-10	-1.92944	X_-_45605648_45605670	No	817.159	3.2534e-13	-0.287789	X_-_45605644_45605670	No	314.185	2.67703e-08	-1.379
MIMAT0004507=hsa-miR-92a-1-5p=MI0000093	Nrm_LCL_YRI_MaleOnly_NoTechReplicates.txt	13_+_92003578_92003600	6572.66	2.56647e-14	13_+_92003578_92003600	Yes	6572.66	2.56647e-14	0	13_+_92003578_92003599	No	772.537	5.46608e-15	-3.0888
MIMAT0004507=hsa-miR-92a-1-5p=MI0000093	Nrm_LCL_TSI_MaleOnly_NoTechReplicates.txt	13_+_92003578_92003600	6331.11	2.49471e-19	13_+_92003578_92003600	Yes	6331.11	2.49471e-19	0	13_+_92003578_92003599	No	1862.91	1.0178e-14	-1.7649
MIMAT0004507=hsa-miR-92a-1-5p=MI0000093	Nrm_LCL_CEU_MaleOnly_NoTechReplicates.txt	13_+_92003578_92003600	5120.92	5.74177e-17	13_+_92003578_92003600	Yes	5120.92	5.74177e-17	0	13_+_92003578_92003599	No	1604.05	3.07509e-10	-1.67468
MIMAT0004507=hsa-miR-92a-1-5p=MI0000093	Nrm_LCL_FIN_MaleOnly_NoTechReplicates.txt	13_+_92003578_92003600	5096.91	4.77026e-14	13_+_92003578_92003600	Yes	5096.91	4.77026e-14	0	13_+_92003578_92003599	No	1164.11	1.04763e-07	-2.13039
MIMAT0004507=hsa-miR-92a-1-5p=MI0000093	Nrm_LCL_GBR_MaleOnly_NoTechReplicates.txt	13_+_92003578_92003600	5075.84	3.17477e-19	13_+_92003578_92003600	Yes	5075.84	3.17477e-19	0	13_+_92003578_92003599	No	1453.14	6.38417e-13	-1.80447
MIMAT0022720=hsa-miR-1304-3p=MI0006371	Nrm_LCL_YRI_MaleOnly_NoTechReplicates.txt	11_-_93466857_93466878	5736.3	1.25358e-06	11_-_93466859_93466878	No	6464.79	3.43583e-08	0.172485
MIMAT0022720=hsa-miR-1304-3p=MI0006371	Nrm_LCL_CEU_MaleOnly_NoTechReplicates.txt	11_-_93466857_93466878	1028.92	1.12399e-10	11_-_93466859_93466878	No	1309.04	3.88037e-15	0.347377
MIMAT0022720=hsa-miR-1304-3p=MI0006371	Nrm_LCL_FIN_MaleOnly_NoTechReplicates.txt	11_-_93466857_93466878	941.621	3.1591e-07	11_-_93466859_93466878	No	1190.68	7.63518e-13	0.338565
MIMAT0022720=hsa-miR-1304-3p=MI0006371	Nrm_LCL_GBR_MaleOnly_NoTechReplicates.txt	11_-_93466857_93466878	741.696	1.97846e-07	11_-_93466859_93466878	No	1117.77	1.16446e-18	0.591717
MIMAT0003338=hsa-miR-660-5p=MI0003684	Nrm_LCL_TSI_MaleOnly_NoTechReplicates.txt	X_+_49777864_49777885	5985.8	1.03491e-22	X_+_49777864_49777885	Yes	5985.8	1.03491e-22	0	X_+_49777864_49777886	No	4085.66	1.40845e-22	-0.550976	X_+_49777864_49777887	No	1016.4	2.85094e-17	-2.0071
MIMAT0003338=hsa-miR-660-5p=MI0003684	Nrm_LCL_GBR_MaleOnly_NoTechReplicates.txt	X_+_49777864_49777885	5637.14	3.9591e-24	X_+_49777864_49777885	Yes	5637.14	3.9591e-24	0	X_+_49777864_49777886	No	4198.02	2.28108e-22	-0.425255	X_+_49777864_49777887	No	1168.66	1.53935e-15	-1.84485
MIMAT0003338=hsa-miR-660-5p=MI0003684	Nrm_LCL_CEU_MaleOnly_NoTechReplicates.txt	X_+_49777864_49777885	5287.97	1.79352e-19	X_+_49777864_49777885	Yes	5287.97	1.79352e-19	0	X_+_49777864_49777886	No	4325.58	1.0331e-18	-0.28982	X_+_49777864_49777887	No	1149.83	3.10425e-17	-1.91147
MIMAT0003338=hsa-miR-660-5p=MI0003684	Nrm_LCL_YRI_MaleOnly_NoTechReplicates.txt	X_+_49777864_49777885	4696.13	1.98695e-21	X_+_49777864_49777885	Yes	4696.13	1.98695e-21	0	X_+_49777864_49777886	No	4174	4.83382e-19	-0.170042	X_+_49777864_49777887	No	1068.42	4.82111e-16	-1.96595
MIMAT0003338=hsa-miR-660-5p=MI0003684	Nrm_LCL_FIN_MaleOnly_NoTechReplicates.txt	X_+_49777864_49777885	4688.57	1.02177e-18	X_+_49777864_49777885	Yes	4688.57	1.02177e-18	0	X_+_49777864_49777886	No	3674.96	1.21464e-19	-0.35142	X_+_49777864_49777887	No	1038.68	2.67888e-15	-1.82297
MIMAT0004658=hsa-miR-155-3p=MI0000681	Nrm_LCL_TSI_MaleOnly_NoTechReplicates.txt	21_+_26946334_26946355	5743.6	7.00993e-13	21_+_26946334_26946355	Yes	5743.6	7.00993e-13	0	21_+_26946334_26946354	No	393.076	5.86437e-14	-3.86907
MIMAT0004658=hsa-miR-155-3p=MI0000681	Nrm_LCL_GBR_MaleOnly_NoTechReplicates.txt	21_+_26946334_26946355	5049.02	3.2625e-19	21_+_26946334_26946355	Yes	5049.02	3.2625e-19	0	21_+_26946334_26946354	No	454.804	7.64353e-12	-3.47269
MIMAT0004658=hsa-miR-155-3p=MI0000681	Nrm_LCL_CEU_MaleOnly_NoTechReplicates.txt	21_+_26946334_26946355	4759	4.23704e-17	21_+_26946334_26946355	Yes	4759	4.23704e-17	0	21_+_26946334_26946354	No	383.265	6.3082e-12	-3.63424
MIMAT0004658=hsa-miR-155-3p=MI0000681	Nrm_LCL_FIN_MaleOnly_NoTechReplicates.txt	21_+_26946334_26946355	4471.83	6.4723e-10	21_+_26946334_26946355	Yes	4471.83	6.4723e-10	0	21_+_26946334_26946354	No	349.635	5.8206e-13	-3.67694
MIMAT0004658=hsa-miR-155-3p=MI0000681	Nrm_LCL_YRI_MaleOnly_NoTechReplicates.txt	21_+_26946334_26946355	3944.84	2.69943e-19	21_+_26946334_26946355	Yes	3944.84	2.69943e-19	0	21_+_26946334_26946354	No	518.657	3.59644e-12	-2.92711
MIMAT0000681=hsa-miR-29c-3p=MI0000735	Nrm_LCL_TSI_MaleOnly_NoTechReplicates.txt	1_-_207975210_207975231	5609.49	5.68815e-09	1_-_207975210_207975231	Yes	5609.49	5.68815e-09	0	1_-_207975211_207975231	No	3736.33	6.37599e-15	-0.586247	1_-_207975212_207975231	No	2959.18	1.35345e-20	-0.336424
MIMAT0000681=hsa-miR-29c-3p=MI0000735	Nrm_LCL_CEU_MaleOnly_NoTechReplicates.txt	1_-_207975210_207975231	4850.88	5.30359e-07	1_-_207975210_207975231	Yes	4850.88	5.30359e-07	0	1_-_207975211_207975231	No	2826.64	3.72345e-09	-0.779157	1_-_207975209_207975231	No	1983.54	1.06068e-10	-0.511015
MIMAT0000681=hsa-miR-29c-3p=MI0000735	Nrm_LCL_YRI_MaleOnly_NoTechReplicates.txt	1_-_207975210_207975231	3893.02	5.01871e-14	1_-_207975210_207975231	Yes	3893.02	5.01871e-14	0	1_-_207975211_207975231	No	2233.56	1.48586e-13	-0.801547	1_-_207975212_207975231	No	1968.03	1.68025e-13	-0.182592
MIMAT0000681=hsa-miR-29c-3p=MI0000735	Nrm_LCL_GBR_MaleOnly_NoTechReplicates.txt	1_-_207975210_207975231	3892.62	5.31732e-19	1_-_207975210_207975231	Yes	3892.62	5.31732e-19	0	1_-_207975211_207975231	No	3030.26	1.1687e-19	-0.3613	1_-_207975212_207975231	No	2799.07	6.72543e-17	-0.114493
MIMAT0000681=hsa-miR-29c-3p=MI0000735	Nrm_LCL_FIN_MaleOnly_NoTechReplicates.txt	1_-_207975210_207975231	3549.54	6.56891e-13	1_-_207975210_207975231	Yes	3549.54	6.56891e-13	0	1_-_207975211_207975231	No	2333.93	1.83e-13	-0.604872	1_-_207975212_207975231	No	1880.98	7.52666e-14	-0.311275
MIMAT0004699=hsa-miR-148b-5p=MI0000811	Nrm_LCL_YRI_MaleOnly_NoTechReplicates.txt	12_+_54731024_54731045	272.545	1.58723e-14	12_+_54731023_54731046	No	5427.09	5.52495e-23	4.31561	12_+_54731023_54731045	No	1446.95	1.11109e-18	-1.90717
MIMAT0004699=hsa-miR-148b-5p=MI0000811	Nrm_LCL_CEU_MaleOnly_NoTechReplicates.txt	12_+_54731024_54731045	268.305	1.41052e-11	12_+_54731023_54731046	No	5006.17	4.50725e-18	4.22176	12_+_54731023_54731045	No	1317.92	8.00236e-17	-1.92545
MIMAT0004699=hsa-miR-148b-5p=MI0000811	Nrm_LCL_TSI_MaleOnly_NoTechReplicates.txt	12_+_54731024_54731045	304.157	6.54106e-15	12_+_54731023_54731046	No	4822.5	2.48026e-18	3.98689	12_+_54731023_54731045	No	1415.43	1.36882e-19	-1.76854
MIMAT0004699=hsa-miR-148b-5p=MI0000811	Nrm_LCL_GBR_MaleOnly_NoTechReplicates.txt	12_+_54731024_54731045	304.731	1.71296e-09	12_+_54731023_54731046	No	4805.86	4.0776e-19	3.97919	12_+_54731023_54731045	No	1555.97	2.61983e-16	-1.62698
MIMAT0004699=hsa-miR-148b-5p=MI0000811	Nrm_LCL_FIN_MaleOnly_NoTechReplicates.txt	12_+_54731024_54731045	266.286	5.75019e-12	12_+_54731023_54731046	No	4426.15	4.5444e-18	4.05501	12_+_54731023_54731045	No	1267.78	3.22998e-15	-1.80375
MIMAT0026477=hsa-miR-128-1-5p=MI0000447	Nrm_LCL_YRI_MaleOnly_NoTechReplicates.txt	2_+_136422981_136423003	5388.64	1.11296e-13	2_+_136422981_136423003	Yes	5388.64	1.11296e-13	0
MIMAT0026477=hsa-miR-128-1-5p=MI0000447	Nrm_LCL_CEU_MaleOnly_NoTechReplicates.txt	2_+_136422981_136423003	4621.18	5.10972e-15	2_+_136422981_136423003	Yes	4621.18	5.10972e-15	0
MIMAT0026477=hsa-miR-128-1-5p=MI0000447	Nrm_LCL_TSI_MaleOnly_NoTechReplicates.txt	2_+_136422981_136423003	4494.54	7.58735e-20	2_+_136422981_136423003	Yes	4494.54	7.58735e-20	0
MIMAT0026477=hsa-miR-128-1-5p=MI0000447	Nrm_LCL_GBR_MaleOnly_NoTechReplicates.txt	2_+_136422981_136423003	4199.15	8.00228e-15	2_+_136422981_136423003	Yes	4199.15	8.00228e-15	0
MIMAT0026477=hsa-miR-128-1-5p=MI0000447	Nrm_LCL_FIN_MaleOnly_NoTechReplicates.txt	2_+_136422981_136423003	3536.04	3.90225e-14	2_+_136422981_136423003	Yes	3536.04	3.90225e-14	0
MIMAT0000067=hsa-let-7f-5p=MI0000067	Nrm_LCL_GBR_MaleOnly_NoTechReplicates.txt	9_+_96938635_96938656	0	NA	9_+_96938635_96938657	No	5239.27	6.45929e-18	inf	9_+_96938635_96938658	No	179.351	1.25021e-07	-4.86851
MIMAT0000067=hsa-let-7f-5p=MI0000067	Nrm_LCL_TSI_MaleOnly_NoTechReplicates.txt	9_+_96938635_96938656	0	NA	9_+_96938635_96938657	No	5238.96	1.66826e-16	inf	9_+_96938634_96938656	No	179.922	0.274335	-4.86384
MIMAT0000067=hsa-let-7f-5p=MI0000067	Nrm_LCL_CEU_MaleOnly_NoTechReplicates.txt	9_+_96938635_96938656	0	NA	9_+_96938635_96938657	No	5093.77	4.09402e-23	inf	9_+_96938635_96938658	No	188.162	9.05006e-08	-4.75869
MIMAT0000067=hsa-let-7f-5p=MI0000067	Nrm_LCL_FIN_MaleOnly_NoTechReplicates.txt	9_+_96938635_96938656	0	NA	9_+_96938635_96938657	No	4883.39	3.21633e-19	inf	9_+_96938635_96938658	No	168.241	1.31539e-08	-4.85928
MIMAT0000067=hsa-let-7f-5p=MI0000067	Nrm_LCL_YRI_MaleOnly_NoTechReplicates.txt	9_+_96938635_96938656	0	NA	9_+_96938635_96938657	No	3401.94	2.19939e-23	inf	9_+_96938635_96938658	No	114.439	1.34063e-08	-4.89371
MIMAT0000101=hsa-miR-103a-3p=MI0000108	Nrm_LCL_CEU_MaleOnly_NoTechReplicates.txt	20_+_3898188_3898210	0	NA	20_+_3898188_3898212	No	5059.67	1.14759e-16	inf	20_+_3898188_3898213	No	271.11	1.02394e-09	-4.22209
MIMAT0000101=hsa-miR-103a-3p=MI0000108	Nrm_LCL_FIN_MaleOnly_NoTechReplicates.txt	20_+_3898188_3898210	0	NA	20_+_3898188_3898212	No	4514.71	8.69128e-15	inf	20_+_3898188_3898213	No	304.194	2.56264e-11	-3.89157
MIMAT0000101=hsa-miR-103a-3p=MI0000108	Nrm_LCL_GBR_MaleOnly_NoTechReplicates.txt	20_+_3898188_3898210	0	NA	20_+_3898188_3898212	No	4500.96	1.79712e-13	inf	20_+_3898188_3898213	No	279.28	2.89609e-09	-4.01045
MIMAT0000101=hsa-miR-103a-3p=MI0000108	Nrm_LCL_TSI_MaleOnly_NoTechReplicates.txt	20_+_3898188_3898210	0	NA	20_+_3898188_3898212	No	3871.61	2.82927e-15	inf	20_+_3898188_3898213	No	221.251	2.53961e-10	-4.12918
MIMAT0000101=hsa-miR-103a-3p=MI0000108	Nrm_LCL_YRI_MaleOnly_NoTechReplicates.txt	20_+_3898188_3898210	0	NA	20_+_3898188_3898212	No	3111.29	4.0713e-15	inf	20_+_3898188_3898213	No	202.708	2.85902e-10	-3.94003
MIMAT0000103=hsa-miR-106a-5p=MI0000113	Nrm_LCL_YRI_MaleOnly_NoTechReplicates.txt	X_-_133304274_133304296	4953	5.39952e-09	X_-_133304274_133304296	Yes	4953	5.39952e-09	0	X_-_133304273_133304296	No	569.848	9.43435e-09	-3.11966
MIMAT0000103=hsa-miR-106a-5p=MI0000113	Nrm_LCL_TSI_MaleOnly_NoTechReplicates.txt	X_-_133304274_133304296	4889.54	2.71444e-12	X_-_133304274_133304296	Yes	4889.54	2.71444e-12	0	X_-_133304275_133304296	No	685.718	4.74994e-09	-2.83401
MIMAT0000103=hsa-miR-106a-5p=MI0000113	Nrm_LCL_GBR_MaleOnly_NoTechReplicates.txt	X_-_133304274_133304296	4071.9	2.51172e-17	X_-_133304274_133304296	Yes	4071.9	2.51172e-17	0	X_-_133304275_133304296	No	559.299	1.33763e-13	-2.86401
MIMAT0000103=hsa-miR-106a-5p=MI0000113	Nrm_LCL_CEU_MaleOnly_NoTechReplicates.txt	X_-_133304274_133304296	2456.04	1.97333e-08	X_-_133304274_133304296	Yes	2456.04	1.97333e-08	0	X_-_133304275_133304296	No	320.014	4.37951e-06	-2.94012
MIMAT0000103=hsa-miR-106a-5p=MI0000113	Nrm_LCL_FIN_MaleOnly_NoTechReplicates.txt	X_-_133304274_133304296	1982.2	6.46588e-09	X_-_133304274_133304296	Yes	1982.2	6.46588e-09	0	X_-_133304275_133304296	No	223.962	0.000349645	-3.14578
MIMAT0000266=hsa-miR-205-5p=MI0000285	Nrm_LCL_CEU_MaleOnly_NoTechReplicates.txt	1_+_209605511_209605532	4913.02	0.173522	1_+_209605511_209605532	Yes	4913.02	0.173522	0	1_+_209605511_209605533	No	2355.85	0.0945363	-1.06036
MIMAT0002821=hsa-miR-181d-5p=MI0003139	Nrm_LCL_CEU_MaleOnly_NoTechReplicates.txt	19_+_13985724_13985746	3775.22	4.71902e-14	19_+_13985724_13985747	No	4825.15	7.89696e-16	0.354012	19_+_13985724_13985746	Yes	3775.22	4.71902e-14	-0.354012
MIMAT0002821=hsa-miR-181d-5p=MI0003139	Nrm_LCL_GBR_MaleOnly_NoTechReplicates.txt	19_+_13985724_13985746	3192.48	1.73066e-18	19_+_13985724_13985747	No	3790.85	3.76019e-17	0.247843	19_+_13985724_13985746	Yes	3192.48	1.73066e-18	-0.247843
MIMAT0002821=hsa-miR-181d-5p=MI0003139	Nrm_LCL_TSI_MaleOnly_NoTechReplicates.txt	19_+_13985724_13985746	2547.67	9.43598e-20	19_+_13985724_13985747	No	3014.42	7.39415e-23	0.242701	19_+_13985724_13985746	Yes	2547.67	9.43598e-20	-0.242701
MIMAT0002821=hsa-miR-181d-5p=MI0003139	Nrm_LCL_YRI_MaleOnly_NoTechReplicates.txt	19_+_13985724_13985746	2081.62	5.89182e-13	19_+_13985724_13985747	No	2945.32	2.43221e-13	0.500716	19_+_13985724_13985746	Yes	2081.62	5.89182e-13	-0.500716
MIMAT0002821=hsa-miR-181d-5p=MI0003139	Nrm_LCL_FIN_MaleOnly_NoTechReplicates.txt	19_+_13985724_13985746	1862.02	9.34889e-17	19_+_13985724_13985747	No	2239.1	8.66201e-17	0.266049	19_+_13985724_13985746	Yes	1862.02	9.34889e-17	-0.266049
MIMAT0004586=hsa-miR-15b-3p=MI0000438	Nrm_LCL_YRI_MaleOnly_NoTechReplicates.txt	3_+_160122433_160122454	4489.66	1.86325e-17	3_+_160122433_160122453	No	4681.02	6.53254e-19	0.0602173	3_+_160122433_160122454	Yes	4489.66	1.86325e-17	-0.0602173
MIMAT0004586=hsa-miR-15b-3p=MI0000438	Nrm_LCL_CEU_MaleOnly_NoTechReplicates.txt	3_+_160122433_160122454	4403.04	4.36288e-16	3_+_160122433_160122454	Yes	4403.04	4.36288e-16	0	3_+_160122433_160122453	No	3970	1.27232e-20	-0.149361
MIMAT0004586=hsa-miR-15b-3p=MI0000438	Nrm_LCL_TSI_MaleOnly_NoTechReplicates.txt	3_+_160122433_160122454	4007.84	1.10915e-20	3_+_160122433_160122454	Yes	4007.84	1.10915e-20	0	3_+_160122433_160122453	No	3992.15	2.28872e-21	-0.0056601
MIMAT0004586=hsa-miR-15b-3p=MI0000438	Nrm_LCL_GBR_MaleOnly_NoTechReplicates.txt	3_+_160122433_160122454	3707.38	1.40932e-21	3_+_160122433_160122454	Yes	3707.38	1.40932e-21	0	3_+_160122433_160122453	No	3199.53	3.85151e-21	-0.212537
MIMAT0004586=hsa-miR-15b-3p=MI0000438	Nrm_LCL_FIN_MaleOnly_NoTechReplicates.txt	3_+_160122433_160122454	3121.19	1.31277e-17	3_+_160122433_160122454	Yes	3121.19	1.31277e-17	0	3_+_160122433_160122453	No	2964.24	4.23784e-18	-0.0744325
MIMAT0030019=hsa-miR-7704=MI0025240	Nrm_LCL_CEU_MaleOnly_NoTechReplicates.txt	2_+_177053571_177053589	4539.13	0.0689641	2_+_177053571_177053589	Yes	4539.13	0.0689641	0
MIMAT0030019=hsa-miR-7704=MI0025240	Nrm_LCL_TSI_MaleOnly_NoTechReplicates.txt	2_+_177053571_177053589	1559.6	7.40009e-08	2_+_177053571_177053589	Yes	1559.6	7.40009e-08	0
MIMAT0030019=hsa-miR-7704=MI0025240	Nrm_LCL_YRI_MaleOnly_NoTechReplicates.txt	2_+_177053571_177053589	1433.15	0.0266525	2_+_177053571_177053589	Yes	1433.15	0.0266525	0
MIMAT0030019=hsa-miR-7704=MI0025240	Nrm_LCL_GBR_MaleOnly_NoTechReplicates.txt	2_+_177053571_177053589	1419.06	4.93589e-05	2_+_177053571_177053589	Yes	1419.06	4.93589e-05	0
MIMAT0030019=hsa-miR-7704=MI0025240	Nrm_LCL_FIN_MaleOnly_NoTechReplicates.txt	2_+_177053571_177053589	1326.21	4.08434e-06	2_+_177053571_177053589	Yes	1326.21	4.08434e-06	0
MIMAT0000062=hsa-let-7a-5p=MI0000061	Nrm_LCL_CEU_MaleOnly_NoTechReplicates.txt	11_-_122017276_122017297	0	NA	11_-_122017274_122017297	No	4534.19	1.13886e-19	inf
MIMAT0000062=hsa-let-7a-5p=MI0000061	Nrm_LCL_FIN_MaleOnly_NoTechReplicates.txt	11_-_122017276_122017297	0	NA	11_-_122017274_122017297	No	4148.87	4.1245e-14	inf
MIMAT0000062=hsa-let-7a-5p=MI0000061	Nrm_LCL_GBR_MaleOnly_NoTechReplicates.txt	11_-_122017276_122017297	0	NA	11_-_122017274_122017297	No	3606.11	7.69058e-16	inf
MIMAT0000062=hsa-let-7a-5p=MI0000061	Nrm_LCL_TSI_MaleOnly_NoTechReplicates.txt	11_-_122017276_122017297	0	NA	11_-_122017274_122017297	No	3051.5	9.49564e-19	inf
MIMAT0000062=hsa-let-7a-5p=MI0000061	Nrm_LCL_YRI_MaleOnly_NoTechReplicates.txt	11_-_122017276_122017297	0	NA	11_-_122017274_122017297	No	2646.42	1.06612e-18	inf
MIMAT0002177=hsa-miR-486-5p=MI0002470	Nrm_LCL_CEU_MaleOnly_NoTechReplicates.txt	8_-_41518002_41518023	0	NA	8_-_41518001_41518023	No	4526.47	1.30421e-08	inf
MIMAT0002177=hsa-miR-486-5p=MI0002470	Nrm_LCL_GBR_MaleOnly_NoTechReplicates.txt	8_-_41518002_41518023	0	NA	8_-_41518001_41518023	No	3705.79	4.96315e-13	inf
MIMAT0002177=hsa-miR-486-5p=MI0002470	Nrm_LCL_YRI_MaleOnly_NoTechReplicates.txt	8_-_41518002_41518023	0	NA	8_-_41518001_41518023	No	3667.04	7.40565e-10	inf
MIMAT0002177=hsa-miR-486-5p=MI0002470	Nrm_LCL_TSI_MaleOnly_NoTechReplicates.txt	8_-_41518002_41518023	0	NA	8_-_41518001_41518023	No	2843.06	2.18195e-08	inf
MIMAT0002177=hsa-miR-486-5p=MI0002470	Nrm_LCL_FIN_MaleOnly_NoTechReplicates.txt	8_-_41518002_41518023	0	NA	8_-_41518001_41518023	No	1435.12	1.5468e-15	inf
MIMAT0004766=hsa-miR-146b-3p=MI0003129	Nrm_LCL_CEU_MaleOnly_NoTechReplicates.txt	10_+_104196313_104196334	3004.8	1.96294e-13	10_+_104196313_104196335	No	4494.35	6.05187e-15	0.580844	10_+_104196313_104196334	Yes	3004.8	1.96294e-13	-0.580844
MIMAT0004766=hsa-miR-146b-3p=MI0003129	Nrm_LCL_FIN_MaleOnly_NoTechReplicates.txt	10_+_104196313_104196334	2217.8	1.34534e-14	10_+_104196313_104196335	No	4111.48	2.2886e-11	0.890528	10_+_104196313_104196334	Yes	2217.8	1.34534e-14	-0.890528
MIMAT0004766=hsa-miR-146b-3p=MI0003129	Nrm_LCL_YRI_MaleOnly_NoTechReplicates.txt	10_+_104196313_104196334	2206.83	6.68927e-10	10_+_104196313_104196335	No	3932.04	2.52859e-11	0.833303	10_+_104196313_104196334	Yes	2206.83	6.68927e-10	-0.833303
MIMAT0004766=hsa-miR-146b-3p=MI0003129	Nrm_LCL_GBR_MaleOnly_NoTechReplicates.txt	10_+_104196313_104196334	2679.37	2.34966e-21	10_+_104196313_104196335	No	3902.5	8.46418e-17	0.542505	10_+_104196313_104196334	Yes	2679.37	2.34966e-21	-0.542505
MIMAT0004766=hsa-miR-146b-3p=MI0003129	Nrm_LCL_TSI_MaleOnly_NoTechReplicates.txt	10_+_104196313_104196334	2191.69	3.08888e-14	10_+_104196313_104196335	No	2989.44	7.44229e-18	0.44783	10_+_104196313_104196334	Yes	2191.69	3.08888e-14	-0.44783
MIMAT0004693=hsa-miR-330-5p=MI0000803	Nrm_LCL_YRI_MaleOnly_NoTechReplicates.txt	19_-_46142307_46142328	1828.89	1.63345e-22	19_-_46142306_46142328	No	4415.94	2.93111e-15	1.27175	19_-_46142307_46142328	Yes	1828.89	1.63345e-22	-1.27175
MIMAT0004693=hsa-miR-330-5p=MI0000803	Nrm_LCL_GBR_MaleOnly_NoTechReplicates.txt	19_-_46142307_46142328	2332.31	1.2739e-21	19_-_46142306_46142328	No	3944.25	1.08934e-14	0.757992	19_-_46142307_46142328	Yes	2332.31	1.2739e-21	-0.757992
MIMAT0004693=hsa-miR-330-5p=MI0000803	Nrm_LCL_CEU_MaleOnly_NoTechReplicates.txt	19_-_46142307_46142328	2178.88	9.9112e-22	19_-_46142306_46142328	No	3934.3	4.37906e-17	0.85252	19_-_46142307_46142328	Yes	2178.88	9.9112e-22	-0.85252
MIMAT0004693=hsa-miR-330-5p=MI0000803	Nrm_LCL_TSI_MaleOnly_NoTechReplicates.txt	19_-_46142307_46142328	1982.44	2.64257e-22	19_-_46142306_46142328	No	3100.41	1.09515e-14	0.645178	19_-_46142307_46142328	Yes	1982.44	2.64257e-22	-0.645178
MIMAT0004693=hsa-miR-330-5p=MI0000803	Nrm_LCL_FIN_MaleOnly_NoTechReplicates.txt	19_-_46142307_46142328	1870.81	1.75353e-18	19_-_46142306_46142328	No	3085.29	4.84676e-13	0.721742	19_-_46142307_46142328	Yes	1870.81	1.75353e-18	-0.721742
MIMAT0000705=hsa-miR-362-5p=MI0000762	Nrm_LCL_CEU_MaleOnly_NoTechReplicates.txt	X_+_49773576_49773599	4405.68	1.55345e-07	X_+_49773576_49773599	Yes	4405.68	1.55345e-07	0	X_+_49773576_49773598	No	1289.51	1.62577e-08	-1.77254
MIMAT0000705=hsa-miR-362-5p=MI0000762	Nrm_LCL_FIN_MaleOnly_NoTechReplicates.txt	X_+_49773576_49773599	2062.11	1.47181e-08	X_+_49773576_49773599	Yes	2062.11	1.47181e-08	0	X_+_49773576_49773598	No	625.096	1.05226e-07	-1.72197
MIMAT0000705=hsa-miR-362-5p=MI0000762	Nrm_LCL_TSI_MaleOnly_NoTechReplicates.txt	X_+_49773576_49773599	1999.84	5.64027e-09	X_+_49773576_49773599	Yes	1999.84	5.64027e-09	0	X_+_49773576_49773598	No	891.954	1.79658e-13	-1.16484
MIMAT0000705=hsa-miR-362-5p=MI0000762	Nrm_LCL_GBR_MaleOnly_NoTechReplicates.txt	X_+_49773576_49773599	1988.96	1.0403e-13	X_+_49773576_49773599	Yes	1988.96	1.0403e-13	0	X_+_49773576_49773598	No	971.819	1.13642e-11	-1.03326
MIMAT0000705=hsa-miR-362-5p=MI0000762	Nrm_LCL_YRI_MaleOnly_NoTechReplicates.txt	X_+_49773576_49773599	1504.36	9.16065e-10	X_+_49773576_49773599	Yes	1504.36	9.16065e-10	0	X_+_49773576_49773601	No	439.799	7.82781e-10	-1.77423
MIMAT0001343=hsa-miR-425-3p=MI0001448	Nrm_LCL_CEU_MaleOnly_NoTechReplicates.txt	3_-_49057592_49057613	174.514	6.89172e-09	3_-_49057593_49057614	No	4305.33	1.21613e-15	4.62471	3_-_49057594_49057614	No	1767.98	1.54989e-11	-1.28402	3_-_49057594_49057615	No	1719.14	1.77279e-11	-0.0404152
MIMAT0001343=hsa-miR-425-3p=MI0001448	Nrm_LCL_YRI_MaleOnly_NoTechReplicates.txt	3_-_49057592_49057613	199.789	1.66663e-05	3_-_49057593_49057614	No	3470.16	1.15918e-14	4.11846	3_-_49057594_49057614	No	1509.48	2.87071e-13	-1.20095	3_-_49057594_49057615	No	1278.39	2.42243e-14	-0.239725
MIMAT0001343=hsa-miR-425-3p=MI0001448	Nrm_LCL_FIN_MaleOnly_NoTechReplicates.txt	3_-_49057592_49057613	128.56	5.40806e-08	3_-_49057593_49057614	No	3343.9	3.19121e-12	4.70102	3_-_49057594_49057614	No	1546.4	1.10124e-12	-1.11262	3_-_49057594_49057615	No	1242	2.23183e-12	-0.316248
MIMAT0001343=hsa-miR-425-3p=MI0001448	Nrm_LCL_TSI_MaleOnly_NoTechReplicates.txt	3_-_49057592_49057613	97.2581	6.59369e-08	3_-_49057593_49057614	No	3294.68	6.80169e-16	5.08217	3_-_49057594_49057614	No	1817.16	1.44123e-14	-0.858455	3_-_49057594_49057615	No	1647.24	4.86066e-13	-0.141628
MIMAT0001343=hsa-miR-425-3p=MI0001448	Nrm_LCL_GBR_MaleOnly_NoTechReplicates.txt	3_-_49057592_49057613	91.1646	1.34862e-05	3_-_49057593_49057614	No	2938.77	8.43012e-14	5.0106	3_-_49057594_49057614	No	1601.97	2.79883e-05	-0.875363	3_-_49057594_49057615	No	1376.44	2.41561e-09	-0.218912
MIMAT0004674=hsa-miR-30c-1-3p=MI0000736	Nrm_LCL_YRI_MaleOnly_NoTechReplicates.txt	1_+_41223011_41223032	4233.42	1.55332e-15	1_+_41223011_41223032	Yes	4233.42	1.55332e-15	0	1_+_41223011_41223031	No	2495.8	1.27152e-16	-0.76232
MIMAT0004674=hsa-miR-30c-1-3p=MI0000736	Nrm_LCL_CEU_MaleOnly_NoTechReplicates.txt	1_+_41223011_41223032	3570.51	3.36585e-16	1_+_41223011_41223032	Yes	3570.51	3.36585e-16	0	1_+_41223011_41223031	No	2134.84	5.1152e-16	-0.742003
MIMAT0004674=hsa-miR-30c-1-3p=MI0000736	Nrm_LCL_GBR_MaleOnly_NoTechReplicates.txt	1_+_41223011_41223032	2677.45	2.4644e-15	1_+_41223011_41223032	Yes	2677.45	2.4644e-15	0	1_+_41223011_41223031	No	2158.48	8.76218e-24	-0.310842
MIMAT0004674=hsa-miR-30c-1-3p=MI0000736	Nrm_LCL_TSI_MaleOnly_NoTechReplicates.txt	1_+_41223011_41223032	2569.59	3.66575e-18	1_+_41223011_41223032	Yes	2569.59	3.66575e-18	0	1_+_41223011_41223031	No	2437.87	3.19748e-22	-0.075912
MIMAT0004674=hsa-miR-30c-1-3p=MI0000736	Nrm_LCL_FIN_MaleOnly_NoTechReplicates.txt	1_+_41223011_41223032	2563.38	2.78777e-13	1_+_41223011_41223032	Yes	2563.38	2.78777e-13	0	1_+_41223011_41223031	No	1917.01	2.423e-13	-0.419188
MIMAT0003322=hsa-miR-652-3p=MI0003667	Nrm_LCL_CEU_MaleOnly_NoTechReplicates.txt	X_+_109298617_109298637	1397.49	2.21958e-18	X_+_109298617_109298638	No	4087.05	1.8321e-19	1.54822	X_+_109298617_109298635	No	2815.48	9.938e-15	-0.537681
MIMAT0003322=hsa-miR-652-3p=MI0003667	Nrm_LCL_TSI_MaleOnly_NoTechReplicates.txt	X_+_109298617_109298637	1286.72	4.57746e-22	X_+_109298617_109298635	No	3111.49	6.95828e-19	1.27391	X_+_109298617_109298638	No	2415.85	1.68003e-21	-0.365072
MIMAT0003322=hsa-miR-652-3p=MI0003667	Nrm_LCL_FIN_MaleOnly_NoTechReplicates.txt	X_+_109298617_109298637	1208.05	1.67932e-17	X_+_109298617_109298638	No	2967.24	2.90556e-14	1.29644	X_+_109298617_109298635	No	2812.79	1.05729e-17	-0.0771158
MIMAT0003322=hsa-miR-652-3p=MI0003667	Nrm_LCL_GBR_MaleOnly_NoTechReplicates.txt	X_+_109298617_109298637	1260.74	3.77811e-21	X_+_109298617_109298635	No	2890.11	7.79395e-16	1.19685	X_+_109298617_109298638	No	2771.35	4.32968e-21	-0.0605319
MIMAT0003322=hsa-miR-652-3p=MI0003667	Nrm_LCL_YRI_MaleOnly_NoTechReplicates.txt	X_+_109298617_109298637	1004.45	3.91874e-18	X_+_109298617_109298638	No	2231.96	2.91769e-18	1.15191	X_+_109298617_109298635	No	2139.9	2.39304e-14	-0.0607671
MIMAT0004688=hsa-miR-374a-3p=MI0000782	Nrm_LCL_GBR_MaleOnly_NoTechReplicates.txt	X_-_73507130_73507151	4040.58	2.03808e-18	X_-_73507130_73507151	Yes	4040.58	2.03808e-18	0
MIMAT0004688=hsa-miR-374a-3p=MI0000782	Nrm_LCL_TSI_MaleOnly_NoTechReplicates.txt	X_-_73507130_73507151	3518.36	1.23522e-15	X_-_73507130_73507151	Yes	3518.36	1.23522e-15	0
MIMAT0004688=hsa-miR-374a-3p=MI0000782	Nrm_LCL_YRI_MaleOnly_NoTechReplicates.txt	X_-_73507130_73507151	3252.39	1.77878e-14	X_-_73507130_73507151	Yes	3252.39	1.77878e-14	0
MIMAT0004688=hsa-miR-374a-3p=MI0000782	Nrm_LCL_CEU_MaleOnly_NoTechReplicates.txt	X_-_73507130_73507151	2806.12	2.53966e-16	X_-_73507130_73507151	Yes	2806.12	2.53966e-16	0
MIMAT0004688=hsa-miR-374a-3p=MI0000782	Nrm_LCL_FIN_MaleOnly_NoTechReplicates.txt	X_-_73507130_73507151	2755.02	4.58196e-11	X_-_73507130_73507151	Yes	2755.02	4.58196e-11	0
MIMAT0004585=hsa-let-7i-3p=MI0000434	Nrm_LCL_TSI_MaleOnly_NoTechReplicates.txt	12_+_62997527_62997548	598.153	4.26896e-12	12_+_62997527_62997546	No	4005.39	9.98217e-18	2.74335	12_+_62997527_62997547	No	776.948	3.39551e-16	-2.36605
MIMAT0004585=hsa-let-7i-3p=MI0000434	Nrm_LCL_GBR_MaleOnly_NoTechReplicates.txt	12_+_62997527_62997548	649.787	3.1102e-12	12_+_62997527_62997546	No	3272.01	8.73508e-16	2.33214	12_+_62997527_62997547	No	815.165	1.19412e-12	-2.00502
MIMAT0004585=hsa-let-7i-3p=MI0000434	Nrm_LCL_YRI_MaleOnly_NoTechReplicates.txt	12_+_62997527_62997548	686.499	5.59977e-17	12_+_62997527_62997546	No	2629.95	1.54226e-13	1.93771	12_+_62997527_62997548	Yes	686.499	5.59977e-17	-1.93771
MIMAT0004585=hsa-let-7i-3p=MI0000434	Nrm_LCL_FIN_MaleOnly_NoTechReplicates.txt	12_+_62997527_62997548	422.7	9.89967e-10	12_+_62997527_62997546	No	2423.47	1.27569e-16	2.51936	12_+_62997527_62997547	No	542.987	3.52134e-14	-2.15808
MIMAT0004585=hsa-let-7i-3p=MI0000434	Nrm_LCL_CEU_MaleOnly_NoTechReplicates.txt	12_+_62997527_62997548	597.687	5.48955e-13	12_+_62997527_62997546	No	2422.5	3.39601e-13	2.01904	12_+_62997527_62997547	No	679.312	1.42071e-11	-1.83435
MIMAT0004749=hsa-miR-424-3p=MI0001446	Nrm_LCL_YRI_MaleOnly_NoTechReplicates.txt	X_-_133680674_133680694	631.212	1.72775e-11	X_-_133680676_133680694	No	3872.76	1.68135e-08	2.61717	X_-_133680673_133680694	No	1013.05	7.37249e-13	-1.93466
MIMAT0004749=hsa-miR-424-3p=MI0001446	Nrm_LCL_TSI_MaleOnly_NoTechReplicates.txt	X_-_133680674_133680694	422.394	8.94186e-13	X_-_133680676_133680694	No	3369.58	4.10288e-11	2.99591	X_-_133680673_133680694	No	851.401	1.23056e-13	-1.98466
MIMAT0004749=hsa-miR-424-3p=MI0001446	Nrm_LCL_GBR_MaleOnly_NoTechReplicates.txt	X_-_133680674_133680694	269.576	4.48454e-11	X_-_133680676_133680694	No	2066.29	3.32267e-16	2.93828	X_-_133680673_133680694	No	564.359	5.14253e-13	-1.87236
MIMAT0004749=hsa-miR-424-3p=MI0001446	Nrm_LCL_CEU_MaleOnly_NoTechReplicates.txt	X_-_133680674_133680694	344.251	4.60593e-08	X_-_133680676_133680694	No	2008.69	8.09382e-08	2.54473	X_-_133680673_133680694	No	732.337	1.53171e-06	-1.45568
MIMAT0004749=hsa-miR-424-3p=MI0001446	Nrm_LCL_FIN_MaleOnly_NoTechReplicates.txt	X_-_133680674_133680694	213.336	1.04061e-06	X_-_133680676_133680694	No	1531.43	1.83289e-09	2.84368	X_-_133680673_133680694	No	391.933	3.00774e-10	-1.9662
MIMAT0000764=hsa-miR-339-5p=MI0000815	Nrm_LCL_GBR_MaleOnly_NoTechReplicates.txt	7_-_1062626_1062648	3791.92	1.71612e-19	7_-_1062626_1062648	Yes	3791.92	1.71612e-19	0
MIMAT0000764=hsa-miR-339-5p=MI0000815	Nrm_LCL_TSI_MaleOnly_NoTechReplicates.txt	7_-_1062626_1062648	3530.75	1.16179e-20	7_-_1062626_1062648	Yes	3530.75	1.16179e-20	0
MIMAT0000764=hsa-miR-339-5p=MI0000815	Nrm_LCL_CEU_MaleOnly_NoTechReplicates.txt	7_-_1062626_1062648	3475.66	8.16383e-18	7_-_1062626_1062648	Yes	3475.66	8.16383e-18	0
MIMAT0000764=hsa-miR-339-5p=MI0000815	Nrm_LCL_YRI_MaleOnly_NoTechReplicates.txt	7_-_1062626_1062648	3198.23	2.02695e-20	7_-_1062626_1062648	Yes	3198.23	2.02695e-20	0
MIMAT0000764=hsa-miR-339-5p=MI0000815	Nrm_LCL_FIN_MaleOnly_NoTechReplicates.txt	7_-_1062626_1062648	2510.82	2.23337e-15	7_-_1062626_1062648	Yes	2510.82	2.23337e-15	0
MIMAT0017994=hsa-miR-3615=MI0016005	Nrm_LCL_YRI_MaleOnly_NoTechReplicates.txt	17_+_72744802_72744822	804.503	4.19352e-13	17_+_72744802_72744824	No	3690.27	9.49121e-17	2.19756	17_+_72744802_72744823	No	2795.2	2.00915e-12	-0.400778	17_+_72744802_72744821	No	1923.88	1.52189e-14	-0.538933
MIMAT0017994=hsa-miR-3615=MI0016005	Nrm_LCL_FIN_MaleOnly_NoTechReplicates.txt	17_+_72744802_72744822	591.279	2.03139e-09	17_+_72744802_72744824	No	3212.11	1.83243e-15	2.44161	17_+_72744802_72744823	No	2396.53	3.0462e-09	-0.422573	17_+_72744802_72744821	No	1628.45	1.5232e-11	-0.557447
MIMAT0017994=hsa-miR-3615=MI0016005	Nrm_LCL_CEU_MaleOnly_NoTechReplicates.txt	17_+_72744802_72744822	613.017	2.30897e-14	17_+_72744802_72744824	No	3080.88	5.84333e-17	2.32934	17_+_72744802_72744823	No	1884.36	3.00797e-10	-0.709271	17_+_72744802_72744821	No	1364.07	8.08021e-13	-0.46616
MIMAT0017994=hsa-miR-3615=MI0016005	Nrm_LCL_GBR_MaleOnly_NoTechReplicates.txt	17_+_72744802_72744822	700.65	9.76708e-17	17_+_72744802_72744824	No	2709.55	2.6492e-16	1.95129	17_+_72744802_72744823	No	1857.73	6.23799e-12	-0.544513	17_+_72744802_72744821	No	1596.08	1.62597e-16	-0.219007
MIMAT0017994=hsa-miR-3615=MI0016005	Nrm_LCL_TSI_MaleOnly_NoTechReplicates.txt	17_+_72744802_72744822	757.925	3.84369e-13	17_+_72744802_72744824	No	2551.96	2.62049e-17	1.75148	17_+_72744802_72744823	No	2414.33	5.43236e-13	-0.0799806	17_+_72744802_72744821	No	2079.69	7.60474e-16	-0.215256
MIMAT0031180=hsa-miR-7977=MI0025753	Nrm_LCL_TSI_MaleOnly_NoTechReplicates.txt	3_+_176232891_176232908	2.75102	0.223308	3_+_176232889_176232908	No	3612.46	2.8925e-14	10.3588
MIMAT0031180=hsa-miR-7977=MI0025753	Nrm_LCL_GBR_MaleOnly_NoTechReplicates.txt	3_+_176232891_176232908	3.67276	0.0518843	3_+_176232889_176232908	No	3079.63	2.98307e-18	9.71168
MIMAT0031180=hsa-miR-7977=MI0025753	Nrm_LCL_YRI_MaleOnly_NoTechReplicates.txt	3_+_176232891_176232908	6.78659	0.0530755	3_+_176232889_176232908	No	2658.04	7.83838e-18	8.61346
MIMAT0031180=hsa-miR-7977=MI0025753	Nrm_LCL_FIN_MaleOnly_NoTechReplicates.txt	3_+_176232891_176232908	2.99695	0.176591	3_+_176232889_176232908	No	2590.89	9.58548e-18	9.75574
MIMAT0031180=hsa-miR-7977=MI0025753	Nrm_LCL_CEU_MaleOnly_NoTechReplicates.txt	3_+_176232891_176232908	1.63821	0.14648	3_+_176232889_176232908	No	2416.23	2.24004e-14	10.5264
MIMAT0003242=hsa-miR-577=MI0003584	Nrm_LCL_YRI_MaleOnly_NoTechReplicates.txt	4_+_115577930_115577950	171.708	7.57316e-06	4_+_115577929_115577950	No	3540.64	1.43125e-08	4.36598
MIMAT0003242=hsa-miR-577=MI0003584	Nrm_LCL_GBR_MaleOnly_NoTechReplicates.txt	4_+_115577930_115577950	458.435	2.46213e-05	4_+_115577929_115577950	No	2005.17	5.72061e-12	2.12894
MIMAT0003242=hsa-miR-577=MI0003584	Nrm_LCL_FIN_MaleOnly_NoTechReplicates.txt	4_+_115577930_115577950	206.862	0.000463895	4_+_115577929_115577950	No	1029.29	1.53034e-06	2.31491
MIMAT0000418=hsa-miR-23b-3p=MI0000439	Nrm_LCL_YRI_MaleOnly_NoTechReplicates.txt	9_+_97847547_97847567	2626.95	4.90215e-18	9_+_97847547_97847570	No	3336.08	9.21927e-16	0.344767	9_+_97847547_97847567	Yes	2626.95	4.90215e-18	-0.344767	9_+_97847547_97847568	No	965.38	4.03872e-16	-1.44422
MIMAT0000418=hsa-miR-23b-3p=MI0000439	Nrm_LCL_CEU_MaleOnly_NoTechReplicates.txt	9_+_97847547_97847567	2527.81	4.51021e-18	9_+_97847547_97847570	No	2981.27	3.60113e-17	0.238041	9_+_97847547_97847567	Yes	2527.81	4.51021e-18	-0.238041	9_+_97847547_97847568	No	985.164	1.62689e-15	-1.35945
MIMAT0000418=hsa-miR-23b-3p=MI0000439	Nrm_LCL_FIN_MaleOnly_NoTechReplicates.txt	9_+_97847547_97847567	2434.1	3.98667e-15	9_+_97847547_97847570	No	2877.32	6.09766e-15	0.241338	9_+_97847547_97847567	Yes	2434.1	3.98667e-15	-0.241338	9_+_97847547_97847568	No	989.775	1.03227e-14	-1.29821
MIMAT0000418=hsa-miR-23b-3p=MI0000439	Nrm_LCL_GBR_MaleOnly_NoTechReplicates.txt	9_+_97847547_97847567	2410.39	6.55084e-17	9_+_97847547_97847570	No	2659.87	4.5236e-11	0.142086	9_+_97847547_97847567	Yes	2410.39	6.55084e-17	-0.142086	9_+_97847547_97847568	No	898.487	1.63939e-14	-1.4237
MIMAT0000418=hsa-miR-23b-3p=MI0000439	Nrm_LCL_TSI_MaleOnly_NoTechReplicates.txt	9_+_97847547_97847567	1959.59	1.49456e-17	9_+_97847547_97847570	No	2100.02	1.31568e-15	0.0998547	9_+_97847547_97847567	Yes	1959.59	1.49456e-17	-0.0998547	9_+_97847547_97847568	No	814.434	5.99401e-13	-1.26668
MIMAT0000072=hsa-miR-18a-5p=MI0000072	Nrm_LCL_TSI_MaleOnly_NoTechReplicates.txt	13_+_92003010_92003032	3325.18	3.87902e-11	13_+_92003010_92003032	Yes	3325.18	3.87902e-11	0	13_+_92003010_92003031	No	2392.44	0.000150855	-0.474951
MIMAT0000072=hsa-miR-18a-5p=MI0000072	Nrm_LCL_CEU_MaleOnly_NoTechReplicates.txt	13_+_92003010_92003032	3232.79	7.22471e-12	13_+_92003010_92003032	Yes	3232.79	7.22471e-12	0	13_+_92003010_92003031	No	1593.1	5.90462e-08	-1.02094
MIMAT0000072=hsa-miR-18a-5p=MI0000072	Nrm_LCL_GBR_MaleOnly_NoTechReplicates.txt	13_+_92003010_92003032	3014.19	7.01176e-18	13_+_92003010_92003032	Yes	3014.19	7.01176e-18	0	13_+_92003010_92003031	No	1754.16	1.17805e-11	-0.780988
MIMAT0000072=hsa-miR-18a-5p=MI0000072	Nrm_LCL_YRI_MaleOnly_NoTechReplicates.txt	13_+_92003010_92003032	2801.08	8.60046e-15	13_+_92003010_92003032	Yes	2801.08	8.60046e-15	0	13_+_92003010_92003031	No	1238.95	9.31805e-13	-1.17687
MIMAT0000072=hsa-miR-18a-5p=MI0000072	Nrm_LCL_FIN_MaleOnly_NoTechReplicates.txt	13_+_92003010_92003032	2134.55	6.14349e-12	13_+_92003010_92003032	Yes	2134.55	6.14349e-12	0	13_+_92003010_92003031	No	975.513	5.8509e-11	-1.1297
MIMAT0004588=hsa-miR-27b-5p=MI0000440	Nrm_LCL_YRI_MaleOnly_NoTechReplicates.txt	9_+_97847745_97847766	3306.62	4.79553e-11	9_+_97847745_97847766	Yes	3306.62	4.79553e-11	0	9_+_97847745_97847767	No	289.444	3.88551e-11	-3.514
MIMAT0004588=hsa-miR-27b-5p=MI0000440	Nrm_LCL_FIN_MaleOnly_NoTechReplicates.txt	9_+_97847745_97847766	1818.22	2.15383e-13	9_+_97847745_97847766	Yes	1818.22	2.15383e-13	0	9_+_97847745_97847767	No	256.603	7.35242e-11	-2.82492
MIMAT0004588=hsa-miR-27b-5p=MI0000440	Nrm_LCL_GBR_MaleOnly_NoTechReplicates.txt	9_+_97847745_97847766	1761.9	3.70641e-15	9_+_97847745_97847766	Yes	1761.9	3.70641e-15	0	9_+_97847745_97847767	No	292.813	6.96666e-14	-2.58908
MIMAT0004588=hsa-miR-27b-5p=MI0000440	Nrm_LCL_CEU_MaleOnly_NoTechReplicates.txt	9_+_97847745_97847766	1594.37	1.24693e-13	9_+_97847745_97847766	Yes	1594.37	1.24693e-13	0	9_+_97847745_97847767	No	258.633	3.52563e-14	-2.62401
MIMAT0004588=hsa-miR-27b-5p=MI0000440	Nrm_LCL_TSI_MaleOnly_NoTechReplicates.txt	9_+_97847745_97847766	1500.19	1.04611e-14	9_+_97847745_97847766	Yes	1500.19	1.04611e-14	0	9_+_97847745_97847767	No	248.681	2.10813e-15	-2.59278
MIMAT0000617=hsa-miR-200c-3p=MI0000650	Nrm_LCL_YRI_MaleOnly_NoTechReplicates.txt	12_+_7072905_7072927	3229.3	2.89688e-20	12_+_7072905_7072927	Yes	3229.3	2.89688e-20	0	12_+_7072905_7072928	No	448.536	2.77082e-15	-2.84793
MIMAT0000617=hsa-miR-200c-3p=MI0000650	Nrm_LCL_CEU_MaleOnly_NoTechReplicates.txt	12_+_7072905_7072927	2714.77	6.13729e-19	12_+_7072905_7072927	Yes	2714.77	6.13729e-19	0	12_+_7072905_7072926	No	421.097	1.60453e-13	-2.68861
MIMAT0000617=hsa-miR-200c-3p=MI0000650	Nrm_LCL_TSI_MaleOnly_NoTechReplicates.txt	12_+_7072905_7072927	2652.04	2.82128e-22	12_+_7072905_7072927	Yes	2652.04	2.82128e-22	0	12_+_7072905_7072926	No	443.424	9.09689e-14	-2.58034
MIMAT0000617=hsa-miR-200c-3p=MI0000650	Nrm_LCL_GBR_MaleOnly_NoTechReplicates.txt	12_+_7072905_7072927	2139.7	1.49718e-21	12_+_7072905_7072927	Yes	2139.7	1.49718e-21	0	12_+_7072905_7072928	No	353.926	1.17203e-13	-2.59589
MIMAT0000617=hsa-miR-200c-3p=MI0000650	Nrm_LCL_FIN_MaleOnly_NoTechReplicates.txt	12_+_7072905_7072927	1981.81	3.53778e-19	12_+_7072905_7072927	Yes	1981.81	3.53778e-19	0	12_+_7072905_7072928	No	313.236	5.03271e-12	-2.6615
MIMAT0003241=hsa-miR-576-5p=MI0003583	Nrm_LCL_YRI_MaleOnly_NoTechReplicates.txt	4_+_110409869_110409890	967.254	2.90907e-19	4_+_110409869_110409891	No	3185	4.89295e-16	1.71933
MIMAT0003241=hsa-miR-576-5p=MI0003583	Nrm_LCL_GBR_MaleOnly_NoTechReplicates.txt	4_+_110409869_110409890	931.263	3.14438e-16	4_+_110409869_110409891	No	2670.23	3.21466e-15	1.5197
MIMAT0003241=hsa-miR-576-5p=MI0003583	Nrm_LCL_CEU_MaleOnly_NoTechReplicates.txt	4_+_110409869_110409890	945.364	3.98018e-18	4_+_110409869_110409891	No	2522.52	1.67019e-15	1.41592
MIMAT0003241=hsa-miR-576-5p=MI0003583	Nrm_LCL_TSI_MaleOnly_NoTechReplicates.txt	4_+_110409869_110409890	830.271	1.40894e-17	4_+_110409869_110409891	No	2032.23	6.30283e-22	1.29141
MIMAT0003241=hsa-miR-576-5p=MI0003583	Nrm_LCL_FIN_MaleOnly_NoTechReplicates.txt	4_+_110409869_110409890	671.592	3.58671e-15	4_+_110409869_110409891	No	1770.59	2.62934e-15	1.39858
MIMAT0004496=hsa-miR-23a-5p=MI0000079	Nrm_LCL_TSI_MaleOnly_NoTechReplicates.txt	19_-_13947444_13947465	3115.81	1.54644e-22	19_-_13947444_13947465	Yes	3115.81	1.54644e-22	0
MIMAT0004496=hsa-miR-23a-5p=MI0000079	Nrm_LCL_CEU_MaleOnly_NoTechReplicates.txt	19_-_13947444_13947465	2859.1	2.37133e-13	19_-_13947444_13947465	Yes	2859.1	2.37133e-13	0
MIMAT0004496=hsa-miR-23a-5p=MI0000079	Nrm_LCL_GBR_MaleOnly_NoTechReplicates.txt	19_-_13947444_13947465	2760.56	1.64942e-20	19_-_13947444_13947465	Yes	2760.56	1.64942e-20	0
MIMAT0004496=hsa-miR-23a-5p=MI0000079	Nrm_LCL_FIN_MaleOnly_NoTechReplicates.txt	19_-_13947444_13947465	2690.48	1.14172e-15	19_-_13947444_13947465	Yes	2690.48	1.14172e-15	0
MIMAT0004496=hsa-miR-23a-5p=MI0000079	Nrm_LCL_YRI_MaleOnly_NoTechReplicates.txt	19_-_13947444_13947465	2367.25	6.56289e-21	19_-_13947444_13947465	Yes	2367.25	6.56289e-21	0
MIMAT0004498=hsa-miR-25-5p=MI0000082	Nrm_LCL_TSI_MaleOnly_NoTechReplicates.txt	7_-_99691233_99691253	1848.57	6.17163e-17	7_-_99691231_99691253	No	3103.7	1.2587e-17	0.747575	7_-_99691233_99691253	Yes	1848.57	6.17163e-17	-0.747575
MIMAT0004498=hsa-miR-25-5p=MI0000082	Nrm_LCL_YRI_MaleOnly_NoTechReplicates.txt	7_-_99691233_99691253	1578.77	9.4049e-15	7_-_99691231_99691253	No	3079.29	2.14541e-15	0.963793	7_-_99691233_99691253	Yes	1578.77	9.4049e-15	-0.963793
MIMAT0004498=hsa-miR-25-5p=MI0000082	Nrm_LCL_CEU_MaleOnly_NoTechReplicates.txt	7_-_99691233_99691253	1395.43	9.94432e-14	7_-_99691231_99691253	No	2982.88	3.42566e-12	1.096	7_-_99691233_99691253	Yes	1395.43	9.94432e-14	-1.096
MIMAT0004498=hsa-miR-25-5p=MI0000082	Nrm_LCL_FIN_MaleOnly_NoTechReplicates.txt	7_-_99691233_99691253	1156.82	2.58783e-11	7_-_99691231_99691253	No	2358.16	2.78178e-12	1.0275	7_-_99691233_99691253	Yes	1156.82	2.58783e-11	-1.0275
MIMAT0004498=hsa-miR-25-5p=MI0000082	Nrm_LCL_GBR_MaleOnly_NoTechReplicates.txt	7_-_99691233_99691253	1307.97	4.11911e-18	7_-_99691231_99691253	No	2271.46	2.28079e-16	0.796289	7_-_99691233_99691253	Yes	1307.97	4.11911e-18	-0.796289
MIMAT0005882=hsa-miR-548k=MI0006354	Nrm_LCL_YRI_MaleOnly_NoTechReplicates.txt	11_+_70130092_70130113	3030.9	2.66408e-16	11_+_70130092_70130113	Yes	3030.9	2.66408e-16	0
MIMAT0005882=hsa-miR-548k=MI0006354	Nrm_LCL_GBR_MaleOnly_NoTechReplicates.txt	11_+_70130092_70130113	2638.19	4.06752e-19	11_+_70130092_70130113	Yes	2638.19	4.06752e-19	0
MIMAT0005882=hsa-miR-548k=MI0006354	Nrm_LCL_CEU_MaleOnly_NoTechReplicates.txt	11_+_70130092_70130113	2571.94	4.67936e-18	11_+_70130092_70130113	Yes	2571.94	4.67936e-18	0
MIMAT0005882=hsa-miR-548k=MI0006354	Nrm_LCL_TSI_MaleOnly_NoTechReplicates.txt	11_+_70130092_70130113	2381.58	7.87461e-20	11_+_70130092_70130113	Yes	2381.58	7.87461e-20	0
MIMAT0005882=hsa-miR-548k=MI0006354	Nrm_LCL_FIN_MaleOnly_NoTechReplicates.txt	11_+_70130092_70130113	2027.59	5.95191e-17	11_+_70130092_70130113	Yes	2027.59	5.95191e-17	0
MIMAT0004767=hsa-miR-193b-5p=MI0003137	Nrm_LCL_CEU_MaleOnly_NoTechReplicates.txt	16_+_14397837_14397858	2977.66	7.82357e-12	16_+_14397837_14397858	Yes	2977.66	7.82357e-12	0	16_+_14397837_14397857	No	1949.64	1.03229e-13	-0.610974
MIMAT0004767=hsa-miR-193b-5p=MI0003137	Nrm_LCL_TSI_MaleOnly_NoTechReplicates.txt	16_+_14397837_14397858	2418.82	3.51352e-22	16_+_14397837_14397858	Yes	2418.82	3.51352e-22	0	16_+_14397837_14397857	No	2299.57	1.55548e-20	-0.0729412
MIMAT0004767=hsa-miR-193b-5p=MI0003137	Nrm_LCL_GBR_MaleOnly_NoTechReplicates.txt	16_+_14397837_14397858	2261.68	1.73361e-20	16_+_14397837_14397858	Yes	2261.68	1.73361e-20	0	16_+_14397837_14397857	No	1906.23	2.34537e-20	-0.246674
MIMAT0004767=hsa-miR-193b-5p=MI0003137	Nrm_LCL_FIN_MaleOnly_NoTechReplicates.txt	16_+_14397837_14397858	2043.81	5.89831e-17	16_+_14397837_14397858	Yes	2043.81	5.89831e-17	0	16_+_14397837_14397857	No	1711.48	2.01455e-16	-0.256015
MIMAT0004767=hsa-miR-193b-5p=MI0003137	Nrm_LCL_YRI_MaleOnly_NoTechReplicates.txt	16_+_14397837_14397858	1878.41	3.15555e-11	16_+_14397837_14397858	Yes	1878.41	3.15555e-11	0	16_+_14397837_14397857	No	1721.3	4.11511e-11	-0.126013
MIMAT0002891=hsa-miR-18a-3p=MI0000072	Nrm_LCL_TSI_MaleOnly_NoTechReplicates.txt	13_+_92003051_92003073	1471.92	2.15934e-21	13_+_92003051_92003072	No	2824.5	2.44115e-13	0.940296	13_+_92003051_92003073	Yes	1471.92	2.15934e-21	-0.940296
MIMAT0002891=hsa-miR-18a-3p=MI0000072	Nrm_LCL_YRI_MaleOnly_NoTechReplicates.txt	13_+_92003051_92003073	1413.34	4.58323e-14	13_+_92003051_92003072	No	2595.99	1.02642e-14	0.877183	13_+_92003051_92003073	Yes	1413.34	4.58323e-14	-0.877183
MIMAT0002891=hsa-miR-18a-3p=MI0000072	Nrm_LCL_CEU_MaleOnly_NoTechReplicates.txt	13_+_92003051_92003073	1631.36	8.53154e-15	13_+_92003051_92003072	No	2485.42	4.09069e-16	0.607411	13_+_92003051_92003073	Yes	1631.36	8.53154e-15	-0.607411
MIMAT0002891=hsa-miR-18a-3p=MI0000072	Nrm_LCL_GBR_MaleOnly_NoTechReplicates.txt	13_+_92003051_92003073	1163.9	3.0953e-18	13_+_92003051_92003072	No	2373.69	2.26311e-19	1.02817	13_+_92003051_92003073	Yes	1163.9	3.0953e-18	-1.02817
MIMAT0002891=hsa-miR-18a-3p=MI0000072	Nrm_LCL_FIN_MaleOnly_NoTechReplicates.txt	13_+_92003051_92003073	1144.61	1.28021e-12	13_+_92003051_92003072	No	2080.32	1.20326e-14	0.861948	13_+_92003051_92003073	Yes	1144.61	1.28021e-12	-0.861948
MIMAT0004810=hsa-miR-629-5p=MI0003643	Nrm_LCL_TSI_MaleOnly_NoTechReplicates.txt	15_-_70371766_70371786	2789.31	1.58855e-20	15_-_70371766_70371786	Yes	2789.31	1.58855e-20	0	15_-_70371765_70371786	No	1418.25	7.9525e-17	-0.975796
MIMAT0004810=hsa-miR-629-5p=MI0003643	Nrm_LCL_GBR_MaleOnly_NoTechReplicates.txt	15_-_70371766_70371786	2686.79	8.11652e-24	15_-_70371766_70371786	Yes	2686.79	8.11652e-24	0	15_-_70371765_70371786	No	1443.91	3.35262e-20	-0.895903
MIMAT0004810=hsa-miR-629-5p=MI0003643	Nrm_LCL_CEU_MaleOnly_NoTechReplicates.txt	15_-_70371766_70371786	2525.11	1.37669e-21	15_-_70371766_70371786	Yes	2525.11	1.37669e-21	0	15_-_70371765_70371786	No	1480.84	6.38203e-18	-0.769926
MIMAT0004810=hsa-miR-629-5p=MI0003643	Nrm_LCL_YRI_MaleOnly_NoTechReplicates.txt	15_-_70371766_70371786	2195.3	8.45917e-19	15_-_70371766_70371786	Yes	2195.3	8.45917e-19	0	15_-_70371765_70371786	No	1316.35	1.59277e-18	-0.737869
MIMAT0004810=hsa-miR-629-5p=MI0003643	Nrm_LCL_FIN_MaleOnly_NoTechReplicates.txt	15_-_70371766_70371786	1998.7	7.027e-19	15_-_70371766_70371786	Yes	1998.7	7.027e-19	0	15_-_70371765_70371786	No	1166	7.29982e-16	-0.777494
MIMAT0000099_1=hsa-miR-101-3p=MI0000739	Nrm_LCL_GBR_MaleOnly_NoTechReplicates.txt	9_+_4850345_4850365	0	NA	9_+_4850345_4850367	No	2728.15	1.7715e-18	inf
MIMAT0000099_1=hsa-miR-101-3p=MI0000739	Nrm_LCL_CEU_MaleOnly_NoTechReplicates.txt	9_+_4850345_4850365	0	NA	9_+_4850345_4850367	No	2403.84	8.09586e-14	inf
MIMAT0000099_1=hsa-miR-101-3p=MI0000739	Nrm_LCL_FIN_MaleOnly_NoTechReplicates.txt	9_+_4850345_4850365	0	NA	9_+_4850345_4850367	No	2336.02	7.31903e-14	inf
MIMAT0000099_1=hsa-miR-101-3p=MI0000739	Nrm_LCL_TSI_MaleOnly_NoTechReplicates.txt	9_+_4850345_4850365	0	NA	9_+_4850345_4850367	No	2252.16	5.02306e-16	inf
MIMAT0000099_1=hsa-miR-101-3p=MI0000739	Nrm_LCL_YRI_MaleOnly_NoTechReplicates.txt	9_+_4850345_4850365	0	NA	9_+_4850345_4850367	No	1742.43	6.42208e-18	inf
MIMAT0019761=hsa-miR-4677-3p=MI0017308	Nrm_LCL_YRI_MaleOnly_NoTechReplicates.txt	1_+_243509527_243509548	2704.3	4.48172e-20	1_+_243509527_243509548	Yes	2704.3	4.48172e-20	0
MIMAT0019761=hsa-miR-4677-3p=MI0017308	Nrm_LCL_GBR_MaleOnly_NoTechReplicates.txt	1_+_243509527_243509548	2047.77	6.36696e-21	1_+_243509527_243509548	Yes	2047.77	6.36696e-21	0
MIMAT0019761=hsa-miR-4677-3p=MI0017308	Nrm_LCL_CEU_MaleOnly_NoTechReplicates.txt	1_+_243509527_243509548	1845.35	4.23691e-19	1_+_243509527_243509548	Yes	1845.35	4.23691e-19	0
MIMAT0019761=hsa-miR-4677-3p=MI0017308	Nrm_LCL_TSI_MaleOnly_NoTechReplicates.txt	1_+_243509527_243509548	1637.89	6.65289e-21	1_+_243509527_243509548	Yes	1637.89	6.65289e-21	0
MIMAT0019761=hsa-miR-4677-3p=MI0017308	Nrm_LCL_FIN_MaleOnly_NoTechReplicates.txt	1_+_243509527_243509548	1482.01	1.80062e-17	1_+_243509527_243509548	Yes	1482.01	1.80062e-17	0
MIMAT0004774=hsa-miR-501-3p=MI0003185	Nrm_LCL_CEU_MaleOnly_NoTechReplicates.txt	X_+_49774380_49774401	2652.24	1.74319e-07	X_+_49774380_49774401	Yes	2652.24	1.74319e-07	0	X_+_49774380_49774400	No	1686.51	6.50572e-17	-0.653175	X_+_49774380_49774402	No	947.741	9.30708e-06	-0.831472
MIMAT0004774=hsa-miR-501-3p=MI0003185	Nrm_LCL_YRI_MaleOnly_NoTechReplicates.txt	X_+_49774380_49774401	2626.02	2.83566e-06	X_+_49774380_49774401	Yes	2626.02	2.83566e-06	0	X_+_49774380_49774400	No	1640.4	1.93087e-14	-0.678829	X_+_49774380_49774402	No	989.335	1.19364e-10	-0.729517
MIMAT0004774=hsa-miR-501-3p=MI0003185	Nrm_LCL_TSI_MaleOnly_NoTechReplicates.txt	X_+_49774380_49774401	2545.42	4.85171e-08	X_+_49774380_49774401	Yes	2545.42	4.85171e-08	0	X_+_49774380_49774400	No	1526.65	2.34093e-24	-0.737532	X_+_49774380_49774402	No	812.535	3.96311e-09	-0.90987
MIMAT0004774=hsa-miR-501-3p=MI0003185	Nrm_LCL_FIN_MaleOnly_NoTechReplicates.txt	X_+_49774380_49774401	2195.82	4.04738e-06	X_+_49774380_49774401	Yes	2195.82	4.04738e-06	0	X_+_49774380_49774400	No	1301.62	3.38649e-17	-0.754447	X_+_49774380_49774402	No	955.651	1.0747e-06	-0.445757
MIMAT0004774=hsa-miR-501-3p=MI0003185	Nrm_LCL_GBR_MaleOnly_NoTechReplicates.txt	X_+_49774380_49774401	1803.82	5.70375e-07	X_+_49774380_49774401	Yes	1803.82	5.70375e-07	0	X_+_49774380_49774400	No	1344.23	4.51599e-23	-0.424283	X_+_49774380_49774402	No	670.364	1.36338e-11	-1.00376
MIMAT0003239=hsa-miR-574-3p=MI0003581	Nrm_LCL_CEU_MaleOnly_NoTechReplicates.txt	4_+_38869713_38869734	2630.8	3.98754e-14	4_+_38869713_38869734	Yes	2630.8	3.98754e-14	0
MIMAT0003239=hsa-miR-574-3p=MI0003581	Nrm_LCL_FIN_MaleOnly_NoTechReplicates.txt	4_+_38869713_38869734	2281	1.08662e-15	4_+_38869713_38869734	Yes	2281	1.08662e-15	0
MIMAT0003239=hsa-miR-574-3p=MI0003581	Nrm_LCL_YRI_MaleOnly_NoTechReplicates.txt	4_+_38869713_38869734	1920.14	7.89509e-16	4_+_38869713_38869734	Yes	1920.14	7.89509e-16	0
MIMAT0003239=hsa-miR-574-3p=MI0003581	Nrm_LCL_TSI_MaleOnly_NoTechReplicates.txt	4_+_38869713_38869734	1883.91	3.54842e-12	4_+_38869713_38869734	Yes	1883.91	3.54842e-12	0
MIMAT0003239=hsa-miR-574-3p=MI0003581	Nrm_LCL_GBR_MaleOnly_NoTechReplicates.txt	4_+_38869713_38869734	1810.44	1.12581e-20	4_+_38869713_38869734	Yes	1810.44	1.12581e-20	0
MIMAT0000460_1=hsa-miR-194-5p=MI0000732	Nrm_LCL_TSI_MaleOnly_NoTechReplicates.txt	11_-_64658876_64658897	0	NA	11_-_64658875_64658897	No	2582.16	1.15626e-08	inf
MIMAT0000460_1=hsa-miR-194-5p=MI0000732	Nrm_LCL_GBR_MaleOnly_NoTechReplicates.txt	11_-_64658876_64658897	0	NA	11_-_64658875_64658897	No	2269.72	1.09943e-10	inf
MIMAT0000460_1=hsa-miR-194-5p=MI0000732	Nrm_LCL_CEU_MaleOnly_NoTechReplicates.txt	11_-_64658876_64658897	0	NA	11_-_64658875_64658897	No	1460.33	6.67206e-07	inf
MIMAT0000460_1=hsa-miR-194-5p=MI0000732	Nrm_LCL_YRI_MaleOnly_NoTechReplicates.txt	11_-_64658876_64658897	0	NA	11_-_64658875_64658897	No	1444.19	3.47005e-07	inf
MIMAT0000424=hsa-miR-128-3p=MI0000447	Nrm_LCL_YRI_MaleOnly_NoTechReplicates.txt	2_+_136423016_136423036	0	NA	2_+_136423016_136423037	No	2581.41	2.047e-13	inf
MIMAT0000424=hsa-miR-128-3p=MI0000447	Nrm_LCL_CEU_MaleOnly_NoTechReplicates.txt	2_+_136423016_136423036	0	NA	2_+_136423016_136423037	No	2255.08	9.27486e-16	inf
MIMAT0000424=hsa-miR-128-3p=MI0000447	Nrm_LCL_TSI_MaleOnly_NoTechReplicates.txt	2_+_136423016_136423036	0	NA	2_+_136423016_136423037	No	1788.16	5.04798e-15	inf
MIMAT0000424=hsa-miR-128-3p=MI0000447	Nrm_LCL_GBR_MaleOnly_NoTechReplicates.txt	2_+_136423016_136423036	0	NA	2_+_136423016_136423037	No	1714.12	7.11224e-14	inf
MIMAT0000424=hsa-miR-128-3p=MI0000447	Nrm_LCL_FIN_MaleOnly_NoTechReplicates.txt	2_+_136423016_136423036	0	NA	2_+_136423016_136423037	No	1609.06	5.81194e-16	inf
MIMAT0000062_2=hsa-let-7a-5p=MI0000060	Nrm_LCL_CEU_MaleOnly_NoTechReplicates.txt	9_+_96938244_96938265	0	NA	9_+_96938244_96938267	No	2564.87	6.29102e-11	inf	9_+_96938243_96938265	No	117.623	9.26817e-09	-4.44665
MIMAT0000062_2=hsa-let-7a-5p=MI0000060	Nrm_LCL_FIN_MaleOnly_NoTechReplicates.txt	9_+_96938244_96938265	0	NA	9_+_96938244_96938267	No	2121.48	3.06273e-16	inf	9_+_96938243_96938265	No	134.857	4.68877e-07	-3.97557
MIMAT0000062_2=hsa-let-7a-5p=MI0000060	Nrm_LCL_GBR_MaleOnly_NoTechReplicates.txt	9_+_96938244_96938265	0	NA	9_+_96938244_96938267	No	1891.23	2.71477e-13	inf	9_+_96938243_96938265	No	122.053	3.48791e-06	-3.95375
MIMAT0000062_2=hsa-let-7a-5p=MI0000060	Nrm_LCL_TSI_MaleOnly_NoTechReplicates.txt	9_+_96938244_96938265	0	NA	9_+_96938244_96938267	No	1802.59	2.83979e-11	inf	9_+_96938243_96938265	No	169.325	0.000226152	-3.4122
MIMAT0000062_2=hsa-let-7a-5p=MI0000060	Nrm_LCL_YRI_MaleOnly_NoTechReplicates.txt	9_+_96938244_96938265	0	NA	9_+_96938244_96938267	No	1690.22	6.93652e-17	inf	9_+_96938243_96938265	No	139.732	5.20475e-10	-3.59648
MIMAT0000097=hsa-miR-99a-5p=MI0000101	Nrm_LCL_CEU_MaleOnly_NoTechReplicates.txt	21_+_17911421_17911442	2509.57	2.73079e-06	21_+_17911421_17911442	Yes	2509.57	2.73079e-06	0	21_+_17911421_17911440	No	981.881	0.00012149	-1.35382
MIMAT0000097=hsa-miR-99a-5p=MI0000101	Nrm_LCL_GBR_MaleOnly_NoTechReplicates.txt	21_+_17911421_17911442	1715.48	5.53897e-10	21_+_17911421_17911442	Yes	1715.48	5.53897e-10	0	21_+_17911421_17911440	No	724.813	2.06438e-10	-1.24293
MIMAT0000097=hsa-miR-99a-5p=MI0000101	Nrm_LCL_YRI_MaleOnly_NoTechReplicates.txt	21_+_17911421_17911442	1093.54	1.29405e-07	21_+_17911421_17911442	Yes	1093.54	1.29405e-07	0	21_+_17911421_17911440	No	393.494	4.25416e-08	-1.47459
MIMAT0000438=hsa-miR-152-3p=MI0000462	Nrm_LCL_CEU_MaleOnly_NoTechReplicates.txt	17_-_46114540_46114560	321.698	7.70093e-10	17_-_46114538_46114560	No	2497.86	1.01823e-15	2.95691
MIMAT0000438=hsa-miR-152-3p=MI0000462	Nrm_LCL_YRI_MaleOnly_NoTechReplicates.txt	17_-_46114540_46114560	233.995	2.38198e-09	17_-_46114538_46114560	No	1879.3	2.59602e-13	3.00565
MIMAT0000438=hsa-miR-152-3p=MI0000462	Nrm_LCL_FIN_MaleOnly_NoTechReplicates.txt	17_-_46114540_46114560	200.638	1.35367e-08	17_-_46114538_46114560	No	1759.05	6.16529e-15	3.13213
MIMAT0000438=hsa-miR-152-3p=MI0000462	Nrm_LCL_GBR_MaleOnly_NoTechReplicates.txt	17_-_46114540_46114560	309.955	2.114e-08	17_-_46114538_46114560	No	1741.33	1.83353e-18	2.49006
MIMAT0000438=hsa-miR-152-3p=MI0000462	Nrm_LCL_TSI_MaleOnly_NoTechReplicates.txt	17_-_46114540_46114560	302.243	2.92655e-12	17_-_46114538_46114560	No	1687.04	2.67894e-16	2.48071
MIMAT0000069=hsa-miR-16-5p=MI0000070	Nrm_LCL_TSI_MaleOnly_NoTechReplicates.txt	13_-_50623163_50623184	0	NA	13_-_50623161_50623184	No	2486.35	1.23223e-10	inf
MIMAT0000069=hsa-miR-16-5p=MI0000070	Nrm_LCL_CEU_MaleOnly_NoTechReplicates.txt	13_-_50623163_50623184	0	NA	13_-_50623161_50623184	No	2360.18	1.01199e-07	inf
MIMAT0000069=hsa-miR-16-5p=MI0000070	Nrm_LCL_GBR_MaleOnly_NoTechReplicates.txt	13_-_50623163_50623184	0	NA	13_-_50623161_50623184	No	1893.61	7.01853e-18	inf
MIMAT0000069=hsa-miR-16-5p=MI0000070	Nrm_LCL_YRI_MaleOnly_NoTechReplicates.txt	13_-_50623163_50623184	0	NA	13_-_50623161_50623184	No	1816.3	8.6122e-14	inf
MIMAT0000069=hsa-miR-16-5p=MI0000070	Nrm_LCL_FIN_MaleOnly_NoTechReplicates.txt	13_-_50623163_50623184	0	NA	13_-_50623161_50623184	No	1717.22	4.15696e-10	inf
MIMAT0004985=hsa-miR-942-5p=MI0005767	Nrm_LCL_CEU_MaleOnly_NoTechReplicates.txt	1_+_117637277_117637298	479.526	1.93783e-16	1_+_117637277_117637299	No	2448.9	1.21994e-17	2.35245	1_+_117637279_117637299	No	501.195	2.06327e-14	-2.28869
MIMAT0004985=hsa-miR-942-5p=MI0005767	Nrm_LCL_GBR_MaleOnly_NoTechReplicates.txt	1_+_117637277_117637298	474.21	3.73412e-13	1_+_117637277_117637299	No	2096.96	4.09984e-15	2.1447	1_+_117637279_117637299	No	589.542	7.75801e-16	-1.83064
MIMAT0004985=hsa-miR-942-5p=MI0005767	Nrm_LCL_FIN_MaleOnly_NoTechReplicates.txt	1_+_117637277_117637298	377.773	1.90269e-12	1_+_117637277_117637299	No	1966.01	6.69674e-13	2.37968	1_+_117637279_117637299	No	404.878	5.37186e-16	-2.27971
MIMAT0004985=hsa-miR-942-5p=MI0005767	Nrm_LCL_YRI_MaleOnly_NoTechReplicates.txt	1_+_117637277_117637298	458.411	3.16198e-13	1_+_117637277_117637299	No	1936.57	5.17217e-16	2.07879	1_+_117637277_117637298	Yes	458.411	3.16198e-13	-2.07879
MIMAT0004985=hsa-miR-942-5p=MI0005767	Nrm_LCL_TSI_MaleOnly_NoTechReplicates.txt	1_+_117637277_117637298	588.33	5.13077e-10	1_+_117637277_117637299	No	1928.44	7.87685e-14	1.71274	1_+_117637279_117637299	No	603.729	3.81335e-23	-1.67546
MIMAT0004949=hsa-miR-877-5p=MI0005561	Nrm_LCL_CEU_MaleOnly_NoTechReplicates.txt	6_+_30552109_30552128	88.3404	3.25632e-07	6_+_30552109_30552131	No	2419.72	3.46174e-17	4.77562	6_+_30552110_30552131	No	1256.33	3.37737e-15	-0.945629
MIMAT0004949=hsa-miR-877-5p=MI0005561	Nrm_LCL_GBR_MaleOnly_NoTechReplicates.txt	6_+_30552109_30552128	82.0722	5.23437e-07	6_+_30552109_30552131	No	1982.87	1.70864e-16	4.59456	6_+_30552109_30552130	No	830.785	2.00241e-16	-1.25505
MIMAT0004949=hsa-miR-877-5p=MI0005561	Nrm_LCL_TSI_MaleOnly_NoTechReplicates.txt	6_+_30552109_30552128	90.3852	3.24586e-10	6_+_30552109_30552131	No	1832.79	1.2126e-20	4.34181	6_+_30552109_30552130	No	1067.95	7.03005e-14	-0.779202
MIMAT0004949=hsa-miR-877-5p=MI0005561	Nrm_LCL_FIN_MaleOnly_NoTechReplicates.txt	6_+_30552109_30552128	97.0783	8.8738e-09	6_+_30552109_30552131	No	1725.26	2.44018e-16	4.15152	6_+_30552109_30552130	No	918.788	8.37332e-13	-0.909013
MIMAT0004949=hsa-miR-877-5p=MI0005561	Nrm_LCL_YRI_MaleOnly_NoTechReplicates.txt	6_+_30552109_30552128	68.565	5.94796e-07	6_+_30552109_30552131	No	1442.42	4.88704e-20	4.39487	6_+_30552110_30552131	No	909.151	2.32218e-13	-0.665896
MIMAT0000731=hsa-miR-378a-5p=MI0000786	Nrm_LCL_CEU_MaleOnly_NoTechReplicates.txt	5_+_149112392_149112413	2419.31	3.59799e-15	5_+_149112392_149112413	Yes	2419.31	3.59799e-15	0	5_+_149112392_149112412	No	622.248	1.37256e-13	-1.95903
MIMAT0000731=hsa-miR-378a-5p=MI0000786	Nrm_LCL_YRI_MaleOnly_NoTechReplicates.txt	5_+_149112392_149112413	2065.68	1.19635e-19	5_+_149112392_149112413	Yes	2065.68	1.19635e-19	0	5_+_149112392_149112412	No	514.077	5.9289e-14	-2.00656
MIMAT0000731=hsa-miR-378a-5p=MI0000786	Nrm_LCL_FIN_MaleOnly_NoTechReplicates.txt	5_+_149112392_149112413	1808.05	1.03552e-15	5_+_149112392_149112413	Yes	1808.05	1.03552e-15	0	5_+_149112392_149112412	No	458.749	2.59744e-15	-1.97866
MIMAT0000731=hsa-miR-378a-5p=MI0000786	Nrm_LCL_GBR_MaleOnly_NoTechReplicates.txt	5_+_149112392_149112413	1710.46	8.93689e-24	5_+_149112392_149112413	Yes	1710.46	8.93689e-24	0	5_+_149112392_149112412	No	521.194	3.57311e-13	-1.71449
MIMAT0000731=hsa-miR-378a-5p=MI0000786	Nrm_LCL_TSI_MaleOnly_NoTechReplicates.txt	5_+_149112392_149112413	1682.71	4.29996e-24	5_+_149112392_149112413	Yes	1682.71	4.29996e-24	0	5_+_149112392_149112412	No	576.134	7.1792e-19	-1.54631
MIMAT0000090=hsa-miR-32-5p=MI0000090	Nrm_LCL_GBR_MaleOnly_NoTechReplicates.txt	9_-_111808552_111808573	26.9644	0.000135921	9_-_111808554_111808573	No	2398.54	3.1748e-16	6.47495
MIMAT0000090=hsa-miR-32-5p=MI0000090	Nrm_LCL_TSI_MaleOnly_NoTechReplicates.txt	9_-_111808552_111808573	20.2673	0.000660674	9_-_111808554_111808573	No	2200.64	6.61374e-19	6.76262
MIMAT0000090=hsa-miR-32-5p=MI0000090	Nrm_LCL_FIN_MaleOnly_NoTechReplicates.txt	9_-_111808552_111808573	29.124	0.000625948	9_-_111808554_111808573	No	1645.86	1.02022e-15	5.82049
MIMAT0000090=hsa-miR-32-5p=MI0000090	Nrm_LCL_YRI_MaleOnly_NoTechReplicates.txt	9_-_111808552_111808573	37.8384	0.00235496	9_-_111808554_111808573	No	1601.99	5.87718e-16	5.40387
MIMAT0000090=hsa-miR-32-5p=MI0000090	Nrm_LCL_CEU_MaleOnly_NoTechReplicates.txt	9_-_111808552_111808573	32.0366	0.00103675	9_-_111808554_111808573	No	1507.34	3.74638e-14	5.55614
MIMAT0004955=hsa-miR-374b-5p=MI0005566	Nrm_LCL_CEU_MaleOnly_NoTechReplicates.txt	X_-_73438422_73438443	1384.97	5.83987e-16	X_-_73438423_73438443	No	2333.8	9.06445e-18	0.752827	X_-_73438422_73438443	Yes	1384.97	5.83987e-16	-0.752827
MIMAT0004955=hsa-miR-374b-5p=MI0005566	Nrm_LCL_TSI_MaleOnly_NoTechReplicates.txt	X_-_73438422_73438443	1133.95	8.0692e-17	X_-_73438423_73438443	No	2160.79	2.07857e-22	0.930203	X_-_73438422_73438443	Yes	1133.95	8.0692e-17	-0.930203
MIMAT0004955=hsa-miR-374b-5p=MI0005566	Nrm_LCL_GBR_MaleOnly_NoTechReplicates.txt	X_-_73438422_73438443	1093.7	2.45911e-17	X_-_73438423_73438443	No	2064.39	2.54141e-23	0.916496	X_-_73438422_73438443	Yes	1093.7	2.45911e-17	-0.916496
MIMAT0004955=hsa-miR-374b-5p=MI0005566	Nrm_LCL_YRI_MaleOnly_NoTechReplicates.txt	X_-_73438422_73438443	1115.35	1.0885e-17	X_-_73438423_73438443	No	1848.89	5.13672e-20	0.729168	X_-_73438422_73438443	Yes	1115.35	1.0885e-17	-0.729168
MIMAT0004955=hsa-miR-374b-5p=MI0005566	Nrm_LCL_FIN_MaleOnly_NoTechReplicates.txt	X_-_73438422_73438443	851.316	4.68111e-15	X_-_73438423_73438443	No	1674.29	4.11849e-15	0.975779	X_-_73438422_73438443	Yes	851.316	4.68111e-15	-0.975779
MIMAT0000455=hsa-miR-185-5p=MI0000482	Nrm_LCL_CEU_MaleOnly_NoTechReplicates.txt	22_+_20020676_20020697	2322.81	1.31164e-14	22_+_20020676_20020697	Yes	2322.81	1.31164e-14	0
MIMAT0000455=hsa-miR-185-5p=MI0000482	Nrm_LCL_TSI_MaleOnly_NoTechReplicates.txt	22_+_20020676_20020697	2183.93	1.01019e-17	22_+_20020676_20020697	Yes	2183.93	1.01019e-17	0
MIMAT0000455=hsa-miR-185-5p=MI0000482	Nrm_LCL_YRI_MaleOnly_NoTechReplicates.txt	22_+_20020676_20020697	1829.55	3.33601e-16	22_+_20020676_20020697	Yes	1829.55	3.33601e-16	0
MIMAT0000455=hsa-miR-185-5p=MI0000482	Nrm_LCL_GBR_MaleOnly_NoTechReplicates.txt	22_+_20020676_20020697	1822.23	1.57784e-16	22_+_20020676_20020697	Yes	1822.23	1.57784e-16	0
MIMAT0000455=hsa-miR-185-5p=MI0000482	Nrm_LCL_FIN_MaleOnly_NoTechReplicates.txt	22_+_20020676_20020697	1275.05	3.93233e-14	22_+_20020676_20020697	Yes	1275.05	3.93233e-14	0
MIMAT0004500=hsa-miR-26b-3p=MI0000084	Nrm_LCL_YRI_MaleOnly_NoTechReplicates.txt	2_+_219267415_219267436	985.021	4.45913e-11	2_+_219267415_219267435	No	2315.89	1.24319e-15	1.23334	2_+_219267415_219267436	Yes	985.021	4.45913e-11	-1.23334
MIMAT0004500=hsa-miR-26b-3p=MI0000084	Nrm_LCL_TSI_MaleOnly_NoTechReplicates.txt	2_+_219267415_219267436	688.433	2.62243e-12	2_+_219267415_219267435	No	2289.86	1.73447e-18	1.73387	2_+_219267415_219267436	Yes	688.433	2.62243e-12	-1.73387
MIMAT0004500=hsa-miR-26b-3p=MI0000084	Nrm_LCL_GBR_MaleOnly_NoTechReplicates.txt	2_+_219267415_219267436	511.151	1.67835e-13	2_+_219267415_219267435	No	1725.06	4.99276e-25	1.75482	2_+_219267415_219267436	Yes	511.151	1.67835e-13	-1.75482
MIMAT0004500=hsa-miR-26b-3p=MI0000084	Nrm_LCL_CEU_MaleOnly_NoTechReplicates.txt	2_+_219267415_219267436	628.287	1.08577e-12	2_+_219267415_219267435	No	1582.06	1.26855e-18	1.33231	2_+_219267415_219267436	Yes	628.287	1.08577e-12	-1.33231
MIMAT0004500=hsa-miR-26b-3p=MI0000084	Nrm_LCL_FIN_MaleOnly_NoTechReplicates.txt	2_+_219267415_219267436	591.217	5.80654e-12	2_+_219267415_219267435	No	1509.51	2.21601e-16	1.35232	2_+_219267415_219267436	Yes	591.217	5.80654e-12	-1.35232
MIMAT0006789=hsa-miR-1468-5p=MI0003782	Nrm_LCL_CEU_MaleOnly_NoTechReplicates.txt	X_-_63005935_63005955	60.8994	2.95515e-07	X_-_63005934_63005955	No	2310.93	1.50752e-16	5.24591
MIMAT0006789=hsa-miR-1468-5p=MI0003782	Nrm_LCL_GBR_MaleOnly_NoTechReplicates.txt	X_-_63005935_63005955	55.5	1.33051e-05	X_-_63005934_63005955	No	2161.46	7.18774e-15	5.28337
MIMAT0006789=hsa-miR-1468-5p=MI0003782	Nrm_LCL_TSI_MaleOnly_NoTechReplicates.txt	X_-_63005935_63005955	49.8659	1.05319e-06	X_-_63005934_63005955	No	1910.04	1.3903e-13	5.25941
MIMAT0006789=hsa-miR-1468-5p=MI0003782	Nrm_LCL_YRI_MaleOnly_NoTechReplicates.txt	X_-_63005935_63005955	32.5376	0.00375704	X_-_63005934_63005955	No	1899.59	2.28857e-09	5.86744
MIMAT0006789=hsa-miR-1468-5p=MI0003782	Nrm_LCL_FIN_MaleOnly_NoTechReplicates.txt	X_-_63005935_63005955	45.4329	8.46481e-06	X_-_63005934_63005955	No	1829.18	5.66146e-14	5.33131
MIMAT0004673=hsa-miR-29c-5p=MI0000735	Nrm_LCL_CEU_MaleOnly_NoTechReplicates.txt	1_-_207975248_207975269	149.394	1.41308e-09	1_-_207975245_207975267	No	2310.77	3.91939e-13	3.95118	1_-_207975249_207975269	No	390.875	4.45839e-13	-2.56359	1_-_207975244_207975267	No	244.453	4.16961e-09	-0.677149
MIMAT0004673=hsa-miR-29c-5p=MI0000735	Nrm_LCL_TSI_MaleOnly_NoTechReplicates.txt	1_-_207975248_207975269	110.841	1.13319e-06	1_-_207975245_207975267	No	1955.09	1.97074e-12	4.14066	1_-_207975249_207975269	No	384.318	1.73802e-14	-2.34686	1_-_207975244_207975267	No	214.196	2.00265e-09	-0.843368
MIMAT0004673=hsa-miR-29c-5p=MI0000735	Nrm_LCL_FIN_MaleOnly_NoTechReplicates.txt	1_-_207975248_207975269	98.5549	3.56781e-07	1_-_207975245_207975267	No	1378.34	1.4406e-09	3.80586	1_-_207975249_207975269	No	290.243	1.76815e-10	-2.2476	1_-_207975244_207975267	No	160.557	2.91812e-05	-0.854176
MIMAT0004673=hsa-miR-29c-5p=MI0000735	Nrm_LCL_GBR_MaleOnly_NoTechReplicates.txt	1_-_207975248_207975269	136.918	1.73963e-09	1_-_207975245_207975267	No	1339.36	1.60859e-19	3.29017	1_-_207975249_207975269	No	365.392	5.59055e-12	-1.87403	1_-_207975244_207975267	No	184.175	4.27128e-08	-0.98837
MIMAT0004673=hsa-miR-29c-5p=MI0000735	Nrm_LCL_YRI_MaleOnly_NoTechReplicates.txt	1_-_207975248_207975269	83.6728	1.50905e-06	1_-_207975245_207975267	No	1304.79	1.47321e-10	3.96292	1_-_207975249_207975269	No	210.041	3.84758e-11	-2.63508	1_-_207975244_207975267	No	111.275	2.08095e-09	-0.916534
MIMAT0000727=hsa-miR-374a-5p=MI0000782	Nrm_LCL_GBR_MaleOnly_NoTechReplicates.txt	X_-_73507160_73507181	1282.1	9.68164e-18	X_-_73507161_73507181	No	2238.2	1.03427e-18	0.803828	X_-_73507160_73507181	Yes	1282.1	9.68164e-18	-0.803828
MIMAT0000727=hsa-miR-374a-5p=MI0000782	Nrm_LCL_TSI_MaleOnly_NoTechReplicates.txt	X_-_73507160_73507181	1201.43	9.55908e-16	X_-_73507161_73507181	No	2176.79	1.09615e-18	0.857456	X_-_73507160_73507181	Yes	1201.43	9.55908e-16	-0.857456
MIMAT0000727=hsa-miR-374a-5p=MI0000782	Nrm_LCL_CEU_MaleOnly_NoTechReplicates.txt	X_-_73507160_73507181	1019.34	8.86143e-17	X_-_73507161_73507181	No	1984.2	2.91478e-16	0.960922	X_-_73507160_73507181	Yes	1019.34	8.86143e-17	-0.960922
MIMAT0000727=hsa-miR-374a-5p=MI0000782	Nrm_LCL_YRI_MaleOnly_NoTechReplicates.txt	X_-_73507160_73507181	1476.34	6.19235e-15	X_-_73507161_73507181	No	1726.44	1.2513e-12	0.225774	X_-_73507160_73507181	Yes	1476.34	6.19235e-15	-0.225774
MIMAT0000727=hsa-miR-374a-5p=MI0000782	Nrm_LCL_FIN_MaleOnly_NoTechReplicates.txt	X_-_73507160_73507181	846.704	2.65662e-12	X_-_73507161_73507181	No	1602.8	3.71557e-14	0.920665	X_-_73507160_73507181	Yes	846.704	2.65662e-12	-0.920665
MIMAT0004553=hsa-miR-7-1-3p=MI0000263	Nrm_LCL_CEU_MaleOnly_NoTechReplicates.txt	9_-_86584686_86584707	2207.98	1.86583e-18	9_-_86584686_86584707	Yes	2207.98	1.86583e-18	0	9_-_86584689_86584707	No	1165.73	5.58492e-11	-0.921492
MIMAT0004553=hsa-miR-7-1-3p=MI0000263	Nrm_LCL_YRI_MaleOnly_NoTechReplicates.txt	9_-_86584686_86584707	2179.48	1.49904e-19	9_-_86584686_86584707	Yes	2179.48	1.49904e-19	0	9_-_86584689_86584707	No	615.538	1.26803e-16	-1.82407
MIMAT0004553=hsa-miR-7-1-3p=MI0000263	Nrm_LCL_TSI_MaleOnly_NoTechReplicates.txt	9_-_86584686_86584707	2103.53	9.05743e-24	9_-_86584686_86584707	Yes	2103.53	9.05743e-24	0	9_-_86584689_86584707	No	1349.58	6.63348e-17	-0.640303
MIMAT0004553=hsa-miR-7-1-3p=MI0000263	Nrm_LCL_GBR_MaleOnly_NoTechReplicates.txt	9_-_86584686_86584707	1960.82	7.10476e-21	9_-_86584686_86584707	Yes	1960.82	7.10476e-21	0	9_-_86584689_86584707	No	1157.99	2.71896e-15	-0.759834
MIMAT0004553=hsa-miR-7-1-3p=MI0000263	Nrm_LCL_FIN_MaleOnly_NoTechReplicates.txt	9_-_86584686_86584707	1337.53	8.88213e-15	9_-_86584686_86584707	Yes	1337.53	8.88213e-15	0	9_-_86584689_86584707	No	784.306	1.08487e-12	-0.770088
MIMAT0003884=hsa-miR-454-5p=MI0003820	Nrm_LCL_YRI_MaleOnly_NoTechReplicates.txt	17_-_57215189_57215210	2190.59	2.14993e-18	17_-_57215189_57215210	Yes	2190.59	2.14993e-18	0
MIMAT0003884=hsa-miR-454-5p=MI0003820	Nrm_LCL_CEU_MaleOnly_NoTechReplicates.txt	17_-_57215189_57215210	1470.5	1.3116e-18	17_-_57215189_57215210	Yes	1470.5	1.3116e-18	0
MIMAT0003884=hsa-miR-454-5p=MI0003820	Nrm_LCL_TSI_MaleOnly_NoTechReplicates.txt	17_-_57215189_57215210	1391.25	9.29341e-19	17_-_57215189_57215210	Yes	1391.25	9.29341e-19	0
MIMAT0003884=hsa-miR-454-5p=MI0003820	Nrm_LCL_FIN_MaleOnly_NoTechReplicates.txt	17_-_57215189_57215210	1340.27	1.28218e-14	17_-_57215189_57215210	Yes	1340.27	1.28218e-14	0
MIMAT0003884=hsa-miR-454-5p=MI0003820	Nrm_LCL_GBR_MaleOnly_NoTechReplicates.txt	17_-_57215189_57215210	1325.99	1.01401e-16	17_-_57215189_57215210	Yes	1325.99	1.01401e-16	0
MIMAT0000761=hsa-miR-324-5p=MI0000813	Nrm_LCL_TSI_MaleOnly_NoTechReplicates.txt	17_-_7126661_7126683	661.886	1.09573e-17	17_-_7126662_7126683	No	2184.91	9.35965e-24	1.72292	17_-_7126661_7126683	Yes	661.886	1.09573e-17	-1.72292
MIMAT0000761=hsa-miR-324-5p=MI0000813	Nrm_LCL_CEU_MaleOnly_NoTechReplicates.txt	17_-_7126661_7126683	829.017	1.88804e-15	17_-_7126662_7126683	No	1999.51	6.47663e-16	1.27017	17_-_7126661_7126683	Yes	829.017	1.88804e-15	-1.27017
MIMAT0000761=hsa-miR-324-5p=MI0000813	Nrm_LCL_GBR_MaleOnly_NoTechReplicates.txt	17_-_7126661_7126683	632.509	7.96352e-17	17_-_7126662_7126683	No	1912.78	1.83439e-07	1.59651	17_-_7126661_7126683	Yes	632.509	7.96352e-17	-1.59651
MIMAT0000761=hsa-miR-324-5p=MI0000813	Nrm_LCL_FIN_MaleOnly_NoTechReplicates.txt	17_-_7126661_7126683	559.665	7.97304e-12	17_-_7126662_7126683	No	1594.56	5.927e-20	1.51052	17_-_7126661_7126683	Yes	559.665	7.97304e-12	-1.51052
MIMAT0000761=hsa-miR-324-5p=MI0000813	Nrm_LCL_YRI_MaleOnly_NoTechReplicates.txt	17_-_7126661_7126683	527.339	1.95225e-14	17_-_7126662_7126683	No	1453.25	1.73901e-17	1.46248	17_-_7126661_7126683	Yes	527.339	1.95225e-14	-1.46248
MIMAT0004570=hsa-miR-223-5p=MI0000300	Nrm_LCL_YRI_MaleOnly_NoTechReplicates.txt	X_+_65238737_65238758	65.936	2.18422e-06	X_+_65238737_65238763	No	2178.69	1.79969e-08	5.04625	X_+_65238737_65238764	No	896.052	9.27034e-09	-1.28181
MIMAT0004570=hsa-miR-223-5p=MI0000300	Nrm_LCL_TSI_MaleOnly_NoTechReplicates.txt	X_+_65238737_65238758	56.2998	1.06573e-05	X_+_65238737_65238763	No	1863.11	7.68577e-11	5.04844	X_+_65238737_65238764	No	938.727	1.29322e-12	-0.98894
MIMAT0004570=hsa-miR-223-5p=MI0000300	Nrm_LCL_CEU_MaleOnly_NoTechReplicates.txt	X_+_65238737_65238758	27.7114	0.0047882	X_+_65238737_65238763	No	1596.53	5.93463e-06	5.84832	X_+_65238737_65238764	No	819.878	8.49761e-06	-0.961461
MIMAT0004570=hsa-miR-223-5p=MI0000300	Nrm_LCL_GBR_MaleOnly_NoTechReplicates.txt	X_+_65238737_65238758	46.9146	0.000404939	X_+_65238737_65238763	No	1515.96	2.31141e-10	5.01405	X_+_65238737_65238764	No	794.654	3.76952e-09	-0.931834
MIMAT0004570=hsa-miR-223-5p=MI0000300	Nrm_LCL_FIN_MaleOnly_NoTechReplicates.txt	X_+_65238737_65238758	10.1707	0.0352525	X_+_65238737_65238763	No	935.127	4.12341e-08	6.52267	X_+_65238737_65238764	No	439.286	3.82007e-10	-1.09
MIMAT0000280=hsa-miR-223-3p=MI0000300	Nrm_LCL_YRI_MaleOnly_NoTechReplicates.txt	X_+_65238779_65238800	2065.56	1.96214e-12	X_+_65238779_65238800	Yes	2065.56	1.96214e-12	0	X_+_65238779_65238801	No	1614.79	3.13094e-10	-0.355189
MIMAT0000280=hsa-miR-223-3p=MI0000300	Nrm_LCL_TSI_MaleOnly_NoTechReplicates.txt	X_+_65238779_65238800	1479.25	6.6518e-13	X_+_65238779_65238800	Yes	1479.25	6.6518e-13	0	X_+_65238779_65238801	No	1018.54	2.80734e-13	-0.538355
MIMAT0000280=hsa-miR-223-3p=MI0000300	Nrm_LCL_GBR_MaleOnly_NoTechReplicates.txt	X_+_65238779_65238800	1198.62	3.14029e-14	X_+_65238779_65238800	Yes	1198.62	3.14029e-14	0	X_+_65238779_65238801	No	923.436	4.15501e-12	-0.376293
MIMAT0004487=hsa-let-7f-2-3p=MI0000068	Nrm_LCL_YRI_MaleOnly_NoTechReplicates.txt	X_-_53584157_53584178	2028.32	2.23029e-14	X_-_53584157_53584178	Yes	2028.32	2.23029e-14	0	X_-_53584158_53584178	No	140.363	3.57727e-09	-3.85305
MIMAT0004487=hsa-let-7f-2-3p=MI0000068	Nrm_LCL_GBR_MaleOnly_NoTechReplicates.txt	X_-_53584157_53584178	1996.83	8.41241e-19	X_-_53584157_53584178	Yes	1996.83	8.41241e-19	0	X_-_53584158_53584178	No	184.478	2.20721e-13	-3.4362
MIMAT0004487=hsa-let-7f-2-3p=MI0000068	Nrm_LCL_CEU_MaleOnly_NoTechReplicates.txt	X_-_53584157_53584178	1959.38	2.92842e-17	X_-_53584157_53584178	Yes	1959.38	2.92842e-17	0	X_-_53584158_53584178	No	155.869	3.8917e-09	-3.65199
MIMAT0004487=hsa-let-7f-2-3p=MI0000068	Nrm_LCL_FIN_MaleOnly_NoTechReplicates.txt	X_-_53584157_53584178	1881.05	1.04519e-15	X_-_53584157_53584178	Yes	1881.05	1.04519e-15	0	X_-_53584158_53584178	No	151.353	1.58914e-07	-3.63555
MIMAT0004487=hsa-let-7f-2-3p=MI0000068	Nrm_LCL_TSI_MaleOnly_NoTechReplicates.txt	X_-_53584157_53584178	1709.76	1.09006e-13	X_-_53584157_53584178	Yes	1709.76	1.09006e-13	0	X_-_53584158_53584178	No	151.351	6.15248e-11	-3.49783
MIMAT0004607=hsa-miR-138-1-3p=MI0000476	Nrm_LCL_CEU_MaleOnly_NoTechReplicates.txt	3_+_44155766_44155787	61.0762	0.00101026	3_+_44155764_44155786	No	1972.97	7.20112e-07	5.01361	3_+_44155766_44155786	No	745.205	2.73602e-06	-1.40466
MIMAT0004607=hsa-miR-138-1-3p=MI0000476	Nrm_LCL_YRI_MaleOnly_NoTechReplicates.txt	3_+_44155766_44155787	56.6016	5.64533e-06	3_+_44155764_44155786	No	1916.56	1.0495e-06	5.08153	3_+_44155766_44155786	No	675.313	1.83371e-06	-1.50489
MIMAT0004589=hsa-miR-30b-3p=MI0000441	Nrm_LCL_TSI_MaleOnly_NoTechReplicates.txt	8_-_135812775_135812796	1826.92	1.12058e-15	8_-_135812775_135812796	Yes	1826.92	1.12058e-15	0
MIMAT0004589=hsa-miR-30b-3p=MI0000441	Nrm_LCL_GBR_MaleOnly_NoTechReplicates.txt	8_-_135812775_135812796	1631.36	1.72521e-20	8_-_135812775_135812796	Yes	1631.36	1.72521e-20	0
MIMAT0004589=hsa-miR-30b-3p=MI0000441	Nrm_LCL_YRI_MaleOnly_NoTechReplicates.txt	8_-_135812775_135812796	1382.37	1.7867e-11	8_-_135812775_135812796	Yes	1382.37	1.7867e-11	0
MIMAT0004589=hsa-miR-30b-3p=MI0000441	Nrm_LCL_CEU_MaleOnly_NoTechReplicates.txt	8_-_135812775_135812796	1125.57	2.35277e-10	8_-_135812775_135812796	Yes	1125.57	2.35277e-10	0
MIMAT0017992=hsa-miR-3614-5p=MI0016004	Nrm_LCL_YRI_MaleOnly_NoTechReplicates.txt	17_-_54968680_54968702	58.5518	2.3957e-06	17_-_54968681_54968702	No	1786.45	1.48114e-09	4.93124	17_-_54968680_54968702	Yes	58.5518	2.3957e-06	-4.93124
MIMAT0017992=hsa-miR-3614-5p=MI0016004	Nrm_LCL_TSI_MaleOnly_NoTechReplicates.txt	17_-_54968680_54968702	62.1016	1.52571e-07	17_-_54968681_54968702	No	1763.02	1.43725e-13	4.82728	17_-_54968682_54968702	No	115.684	1.10862e-06	-3.92979
MIMAT0017992=hsa-miR-3614-5p=MI0016004	Nrm_LCL_GBR_MaleOnly_NoTechReplicates.txt	17_-_54968680_54968702	44.0234	8.88291e-05	17_-_54968681_54968702	No	1376.52	1.11007e-13	4.96661	17_-_54968682_54968702	No	47.8892	5.52492e-06	-4.84518
MIMAT0017992=hsa-miR-3614-5p=MI0016004	Nrm_LCL_FIN_MaleOnly_NoTechReplicates.txt	17_-_54968680_54968702	32.6921	1.65315e-05	17_-_54968681_54968702	No	962.766	3.67484e-08	4.88017	17_-_54968680_54968702	Yes	32.6921	1.65315e-05	-4.88017
MIMAT0003266=hsa-miR-598-3p=MI0003610	Nrm_LCL_YRI_MaleOnly_NoTechReplicates.txt	8_-_10892731_10892752	1763.19	8.87842e-21	8_-_10892731_10892752	Yes	1763.19	8.87842e-21	0
MIMAT0003266=hsa-miR-598-3p=MI0003610	Nrm_LCL_GBR_MaleOnly_NoTechReplicates.txt	8_-_10892731_10892752	1737.92	1.72388e-21	8_-_10892731_10892752	Yes	1737.92	1.72388e-21	0
MIMAT0003266=hsa-miR-598-3p=MI0003610	Nrm_LCL_TSI_MaleOnly_NoTechReplicates.txt	8_-_10892731_10892752	1621.44	7.86402e-19	8_-_10892731_10892752	Yes	1621.44	7.86402e-19	0
MIMAT0003266=hsa-miR-598-3p=MI0003610	Nrm_LCL_CEU_MaleOnly_NoTechReplicates.txt	8_-_10892731_10892752	1477.29	1.90898e-18	8_-_10892731_10892752	Yes	1477.29	1.90898e-18	0
MIMAT0003266=hsa-miR-598-3p=MI0003610	Nrm_LCL_FIN_MaleOnly_NoTechReplicates.txt	8_-_10892731_10892752	1433.93	1.16952e-16	8_-_10892731_10892752	Yes	1433.93	1.16952e-16	0
MIMAT0005797=hsa-miR-1301-3p=MI0003815	Nrm_LCL_YRI_MaleOnly_NoTechReplicates.txt	2_-_25551520_25551543	259.809	1.4783e-12	2_-_25551522_25551543	No	1652.2	9.87264e-22	2.66886	2_-_25551523_25551543	No	769.562	5.17515e-15	-1.10228
MIMAT0005797=hsa-miR-1301-3p=MI0003815	Nrm_LCL_CEU_MaleOnly_NoTechReplicates.txt	2_-_25551520_25551543	251.824	1.1546e-10	2_-_25551522_25551543	No	1252.95	1.55998e-16	2.31484	2_-_25551523_25551543	No	693.647	3.54554e-14	-0.853058
MIMAT0005797=hsa-miR-1301-3p=MI0003815	Nrm_LCL_TSI_MaleOnly_NoTechReplicates.txt	2_-_25551520_25551543	161.448	2.13727e-10	2_-_25551522_25551543	No	1224.89	5.19974e-19	2.92351	2_-_25551523_25551543	No	752.144	4.31746e-16	-0.703567
MIMAT0005797=hsa-miR-1301-3p=MI0003815	Nrm_LCL_FIN_MaleOnly_NoTechReplicates.txt	2_-_25551520_25551543	198.643	2.79243e-11	2_-_25551522_25551543	No	995.769	3.95627e-19	2.32563	2_-_25551523_25551543	No	610.183	3.42146e-17	-0.70657
MIMAT0000430_1=hsa-miR-138-5p=MI0000476	Nrm_LCL_CEU_MaleOnly_NoTechReplicates.txt	3_+_44155726_44155748	0	NA	3_+_44155726_44155750	No	1617.26	9.76154e-05	inf	3_+_44155726_44155749	No	1542.94	8.63524e-05	-0.0678715
MIMAT0009199=hsa-miR-365a-5p=MI0000767	Nrm_LCL_CEU_MaleOnly_NoTechReplicates.txt	16_+_14403157_14403179	1582.4	7.07835e-12	16_+_14403157_14403179	Yes	1582.4	7.07835e-12	0	16_+_14403157_14403177	No	412.326	4.64417e-10	-1.94026
MIMAT0009199=hsa-miR-365a-5p=MI0000767	Nrm_LCL_TSI_MaleOnly_NoTechReplicates.txt	16_+_14403157_14403179	1445.57	4.64679e-23	16_+_14403157_14403179	Yes	1445.57	4.64679e-23	0	16_+_14403157_14403177	No	541.955	1.59234e-19	-1.41539
MIMAT0009199=hsa-miR-365a-5p=MI0000767	Nrm_LCL_GBR_MaleOnly_NoTechReplicates.txt	16_+_14403157_14403179	1412.1	8.844e-16	16_+_14403157_14403179	Yes	1412.1	8.844e-16	0	16_+_14403157_14403177	No	446.81	1.57667e-14	-1.66011
MIMAT0009199=hsa-miR-365a-5p=MI0000767	Nrm_LCL_YRI_MaleOnly_NoTechReplicates.txt	16_+_14403157_14403179	1218.43	2.48044e-08	16_+_14403157_14403179	Yes	1218.43	2.48044e-08	0	16_+_14403157_14403177	No	350.133	1.78794e-13	-1.79905
MIMAT0009199=hsa-miR-365a-5p=MI0000767	Nrm_LCL_FIN_MaleOnly_NoTechReplicates.txt	16_+_14403157_14403179	1157.99	2.97341e-18	16_+_14403157_14403179	Yes	1157.99	2.97341e-18	0	16_+_14403157_14403177	No	335.715	5.56606e-12	-1.78632
MIMAT0004603=hsa-miR-125b-2-3p=MI0000470	Nrm_LCL_CEU_MaleOnly_NoTechReplicates.txt	21_+_17962610_17962631	11.5325	0.0864602	21_+_17962612_17962632	No	1548.8	8.21321e-07	7.0693	21_+_17962612_17962633	No	959.26	6.47409e-07	-0.691155
MIMAT0004603=hsa-miR-125b-2-3p=MI0000470	Nrm_LCL_GBR_MaleOnly_NoTechReplicates.txt	21_+_17962610_17962631	18.6768	0.00129858	21_+_17962612_17962632	No	1104.22	6.39627e-07	5.88563	21_+_17962612_17962633	No	577.71	4.48688e-05	-0.934606
MIMAT0000269=hsa-miR-212-3p=MI0000288	Nrm_LCL_CEU_MaleOnly_NoTechReplicates.txt	17_-_1953584_1953604	1515.67	1.02795e-09	17_-_1953584_1953604	Yes	1515.67	1.02795e-09	0
MIMAT0000269=hsa-miR-212-3p=MI0000288	Nrm_LCL_YRI_MaleOnly_NoTechReplicates.txt	17_-_1953584_1953604	1327.5	2.23573e-09	17_-_1953584_1953604	Yes	1327.5	2.23573e-09	0
MIMAT0000269=hsa-miR-212-3p=MI0000288	Nrm_LCL_FIN_MaleOnly_NoTechReplicates.txt	17_-_1953584_1953604	1003.36	1.8068e-07	17_-_1953584_1953604	Yes	1003.36	1.8068e-07	0
MIMAT0004797=hsa-miR-582-3p=MI0003589	Nrm_LCL_YRI_MaleOnly_NoTechReplicates.txt	5_-_58999456_58999477	1510.68	6.68683e-07	5_-_58999456_58999477	Yes	1510.68	6.68683e-07	0	5_-_58999457_58999477	No	128.139	1.27296e-08	-3.55942
MIMAT0004797=hsa-miR-582-3p=MI0003589	Nrm_LCL_CEU_MaleOnly_NoTechReplicates.txt	5_-_58999456_58999477	1298.42	1.97355e-08	5_-_58999456_58999477	Yes	1298.42	1.97355e-08	0	5_-_58999457_58999477	No	110.267	4.81649e-06	-3.55768
MIMAT0004797=hsa-miR-582-3p=MI0003589	Nrm_LCL_GBR_MaleOnly_NoTechReplicates.txt	5_-_58999456_58999477	1225.58	1.01824e-11	5_-_58999456_58999477	Yes	1225.58	1.01824e-11	0	5_-_58999457_58999477	No	131.462	5.31231e-08	-3.22075
MIMAT0019880=hsa-miR-4746-5p=MI0017385	Nrm_LCL_YRI_MaleOnly_NoTechReplicates.txt	19_+_4445984_4446006	1506.85	6.55364e-16	19_+_4445984_4446006	Yes	1506.85	6.55364e-16	0
MIMAT0019880=hsa-miR-4746-5p=MI0017385	Nrm_LCL_CEU_MaleOnly_NoTechReplicates.txt	19_+_4445984_4446006	1262.49	4.61246e-15	19_+_4445984_4446006	Yes	1262.49	4.61246e-15	0
MIMAT0019058=hsa-miR-4521=MI0016887	Nrm_LCL_CEU_MaleOnly_NoTechReplicates.txt	17_+_8090266_8090287	16.814	0.00241504	17_+_8090266_8090291	No	1500.07	6.01921e-07	6.47922	17_+_8090266_8090290	No	879.511	1.38266e-05	-0.770258	17_+_8090266_8090292	No	161.071	3.31955e-07	-2.449	17_+_8090266_8090289	No	155.606	5.94641e-09	-0.0498032
MIMAT0019058=hsa-miR-4521=MI0016887	Nrm_LCL_TSI_MaleOnly_NoTechReplicates.txt	17_+_8090266_8090287	33.7002	0.000223034	17_+_8090266_8090291	No	1468.48	4.3366e-13	5.44542	17_+_8090266_8090290	No	925.149	6.25291e-12	-0.666567	17_+_8090266_8090289	No	275.927	3.53675e-10	-1.7454	17_+_8090266_8090292	No	215.128	9.29033e-13	-0.35909
MIMAT0019058=hsa-miR-4521=MI0016887	Nrm_LCL_YRI_MaleOnly_NoTechReplicates.txt	17_+_8090266_8090287	38.8313	0.00817731	17_+_8090266_8090291	No	1243.21	2.32229e-11	5.00071	17_+_8090266_8090290	No	737.693	2.6281e-10	-0.752981	17_+_8090266_8090292	No	192.728	6.53842e-07	-1.93646	17_+_8090266_8090289	No	190.698	1.06289e-13	-0.0152725
MIMAT0019058=hsa-miR-4521=MI0016887	Nrm_LCL_GBR_MaleOnly_NoTechReplicates.txt	17_+_8090266_8090287	24.1992	0.00128725	17_+_8090266_8090291	No	1215.12	5.00751e-12	5.64999	17_+_8090266_8090290	No	719.229	5.99318e-11	-0.756573	17_+_8090266_8090292	No	249.746	2.34383e-07	-1.52599	17_+_8090266_8090289	No	241.543	7.14298e-07	-0.048183
MIMAT0019058=hsa-miR-4521=MI0016887	Nrm_LCL_FIN_MaleOnly_NoTechReplicates.txt	17_+_8090266_8090287	22.939	0.00081792	17_+_8090266_8090291	No	1014.67	2.301e-09	5.46707	17_+_8090266_8090290	No	528.039	6.46194e-08	-0.942301	17_+_8090266_8090289	No	163.886	4.19693e-07	-1.68795	17_+_8090266_8090292	No	158.109	7.22614e-07	-0.0517771
MIMAT0004509=hsa-miR-93-3p=MI0000095	Nrm_LCL_YRI_MaleOnly_NoTechReplicates.txt	7_-_99691400_99691421	385.787	3.4004e-12	7_-_99691399_99691421	No	1448.01	6.79245e-13	1.90819	7_-_99691400_99691421	Yes	385.787	3.4004e-12	-1.90819	7_-_99691398_99691421	No	138.292	4.3278e-09	-1.48009
MIMAT0004509=hsa-miR-93-3p=MI0000095	Nrm_LCL_CEU_MaleOnly_NoTechReplicates.txt	7_-_99691400_99691421	309.747	5.48282e-11	7_-_99691399_99691421	No	1394.93	1.85024e-17	2.17103	7_-_99691400_99691421	Yes	309.747	5.48282e-11	-2.17103	7_-_99691398_99691421	No	116.498	1.25308e-08	-1.41079
MIMAT0004509=hsa-miR-93-3p=MI0000095	Nrm_LCL_FIN_MaleOnly_NoTechReplicates.txt	7_-_99691400_99691421	211.733	1.73331e-08	7_-_99691399_99691421	No	1021.2	2.41247e-13	2.26995	7_-_99691400_99691421	Yes	211.733	1.73331e-08	-2.26995	7_-_99691398_99691421	No	71.7114	3.89526e-06	-1.56197
MIMAT0004486=hsa-let-7f-1-3p=MI0000067	Nrm_LCL_YRI_MaleOnly_NoTechReplicates.txt	9_+_96938691_96938712	1436.06	1.88584e-11	9_+_96938691_96938712	Yes	1436.06	1.88584e-11	0
MIMAT0004486=hsa-let-7f-1-3p=MI0000067	Nrm_LCL_CEU_MaleOnly_NoTechReplicates.txt	9_+_96938691_96938712	1395.56	3.92233e-12	9_+_96938691_96938712	Yes	1395.56	3.92233e-12	0
MIMAT0004486=hsa-let-7f-1-3p=MI0000067	Nrm_LCL_FIN_MaleOnly_NoTechReplicates.txt	9_+_96938691_96938712	1108.03	6.20799e-12	9_+_96938691_96938712	Yes	1108.03	6.20799e-12	0
MIMAT0000690=hsa-miR-296-5p=MI0000747	Nrm_LCL_YRI_MaleOnly_NoTechReplicates.txt	20_-_57392716_57392736	1371.18	2.84368e-21	20_-_57392716_57392736	Yes	1371.18	2.84368e-21	0	20_-_57392717_57392736	No	143.434	3.1642e-06	-3.25696
MIMAT0000690=hsa-miR-296-5p=MI0000747	Nrm_LCL_CEU_MaleOnly_NoTechReplicates.txt	20_-_57392716_57392736	1353.39	7.55778e-17	20_-_57392716_57392736	Yes	1353.39	7.55778e-17	0	20_-_57392717_57392736	No	133.569	1.04389e-11	-3.34092
MIMAT0000690=hsa-miR-296-5p=MI0000747	Nrm_LCL_FIN_MaleOnly_NoTechReplicates.txt	20_-_57392716_57392736	1073.94	3.04797e-18	20_-_57392716_57392736	Yes	1073.94	3.04797e-18	0	20_-_57392717_57392736	No	110.172	1.267e-07	-3.28509
MIMAT0020958=hsa-miR-4482-3p=MI0016843	Nrm_LCL_YRI_MaleOnly_NoTechReplicates.txt	10_-_106028099_106028120	167.883	5.2907e-09	10_-_106028100_106028120	No	1365.42	9.68565e-11	3.02382
MIMAT0000069_1=hsa-miR-16-5p=MI0000115	Nrm_LCL_CEU_MaleOnly_NoTechReplicates.txt	3_+_160122542_160122563	0	NA	3_+_160122542_160122565	No	1362.64	3.20614e-12	inf	3_+_160122542_160122566	No	274.663	4.43574e-09	-2.31067
MIMAT0000069_1=hsa-miR-16-5p=MI0000115	Nrm_LCL_GBR_MaleOnly_NoTechReplicates.txt	3_+_160122542_160122563	0	NA	3_+_160122542_160122565	No	1346.83	1.89567e-16	inf	3_+_160122542_160122566	No	223.433	1.78077e-09	-2.59166
MIMAT0000069_1=hsa-miR-16-5p=MI0000115	Nrm_LCL_TSI_MaleOnly_NoTechReplicates.txt	3_+_160122542_160122563	0	NA	3_+_160122542_160122565	No	1200.46	4.70573e-15	inf	3_+_160122541_160122563	No	303.352	2.29873e-11	-1.98452
MIMAT0000069_1=hsa-miR-16-5p=MI0000115	Nrm_LCL_FIN_MaleOnly_NoTechReplicates.txt	3_+_160122542_160122563	0	NA	3_+_160122542_160122565	No	1022.7	4.79233e-14	inf	3_+_160122541_160122563	No	245.226	9.05259e-09	-2.0602
MIMAT0005825=hsa-miR-1180-3p=MI0006273	Nrm_LCL_FIN_MaleOnly_NoTechReplicates.txt	17_-_19247826_19247847	1361.92	1.66686e-13	17_-_19247826_19247847	Yes	1361.92	1.66686e-13	0
MIMAT0005825=hsa-miR-1180-3p=MI0006273	Nrm_LCL_CEU_MaleOnly_NoTechReplicates.txt	17_-_19247826_19247847	1332.56	1.29503e-13	17_-_19247826_19247847	Yes	1332.56	1.29503e-13	0
MIMAT0005825=hsa-miR-1180-3p=MI0006273	Nrm_LCL_YRI_MaleOnly_NoTechReplicates.txt	17_-_19247826_19247847	1187.33	3.8589e-13	17_-_19247826_19247847	Yes	1187.33	3.8589e-13	0
MIMAT0004694=hsa-miR-342-5p=MI0000805	Nrm_LCL_CEU_MaleOnly_NoTechReplicates.txt	14_+_100576010_100576030	207.45	1.73141e-09	14_+_100576010_100576035	No	1360.59	1.51709e-12	2.7134	14_+_100576010_100576032	No	1039.56	4.41672e-16	-0.388258	14_+_100576010_100576036	No	970.243	2.20335e-12	-0.0995565
MIMAT0004694=hsa-miR-342-5p=MI0000805	Nrm_LCL_GBR_MaleOnly_NoTechReplicates.txt	14_+_100576010_100576030	262.026	1.73833e-12	14_+_100576010_100576035	No	1214.17	3.09132e-13	2.21218	14_+_100576010_100576036	No	992.145	1.53685e-11	-0.291343	14_+_100576010_100576032	No	986.853	1.57137e-16	-0.00771678
MIMAT0004694=hsa-miR-342-5p=MI0000805	Nrm_LCL_YRI_MaleOnly_NoTechReplicates.txt	14_+_100576010_100576030	161.246	4.19541e-08	14_+_100576010_100576035	No	1166.58	6.57948e-13	2.85495	14_+_100576010_100576036	No	934.591	2.96389e-13	-0.319878	14_+_100576011_100576035	No	850.005	7.1292e-13	-0.136864
MIMAT0004497=hsa-miR-24-2-5p=MI0000081	Nrm_LCL_GBR_MaleOnly_NoTechReplicates.txt	19_-_13947140_13947161	209.754	1.92115e-10	19_-_13947140_13947162	No	1342.14	3.73024e-16	2.67776	19_-_13947139_13947162	No	926.018	3.43432e-11	-0.535421
MIMAT0004497=hsa-miR-24-2-5p=MI0000081	Nrm_LCL_CEU_MaleOnly_NoTechReplicates.txt	19_-_13947140_13947161	160.876	7.47517e-10	19_-_13947140_13947162	No	1275.64	7.34053e-17	2.9872	19_-_13947139_13947162	No	778.567	1.58728e-15	-0.712329
MIMAT0004497=hsa-miR-24-2-5p=MI0000081	Nrm_LCL_FIN_MaleOnly_NoTechReplicates.txt	19_-_13947140_13947161	126.362	4.51574e-09	19_-_13947140_13947162	No	966.518	1.47088e-12	2.93524	19_-_13947139_13947162	No	671.412	4.98738e-12	-0.5256
MIMAT0004514=hsa-miR-29b-1-5p=MI0000105	Nrm_LCL_CEU_MaleOnly_NoTechReplicates.txt	7_-_130562266_130562289	1272.01	2.89769e-10	7_-_130562266_130562289	Yes	1272.01	2.89769e-10	0	7_-_130562268_130562289	No	471.318	2.30308e-10	-1.43233
MIMAT0004514=hsa-miR-29b-1-5p=MI0000105	Nrm_LCL_GBR_MaleOnly_NoTechReplicates.txt	7_-_130562266_130562289	1115.4	7.46029e-12	7_-_130562266_130562289	Yes	1115.4	7.46029e-12	0	7_-_130562268_130562289	No	425.418	2.1642e-16	-1.3906
MIMAT0004514=hsa-miR-29b-1-5p=MI0000105	Nrm_LCL_FIN_MaleOnly_NoTechReplicates.txt	7_-_130562266_130562289	1090.22	2.2007e-12	7_-_130562266_130562289	Yes	1090.22	2.2007e-12	0	7_-_130562268_130562289	No	401.728	2.86769e-10	-1.44033
MIMAT0004608=hsa-miR-146a-3p=MI0000477	Nrm_LCL_GBR_MaleOnly_NoTechReplicates.txt	5_+_159912415_159912436	393.856	1.17098e-10	5_+_159912415_159912435	No	1261.28	7.96928e-17	1.67915	5_+_159912415_159912436	Yes	393.856	1.17098e-10	-1.67915
MIMAT0018933=hsa-miR-4420=MI0016757	Nrm_LCL_CEU_MaleOnly_NoTechReplicates.txt	1_-_31212005_31212026	6.34756	0.0239577	1_-_31212001_31212027	No	1215.71	1.06338e-10	7.58139	1_-_31212001_31212026	No	1017.21	7.94527e-11	-0.257181
MIMAT0018933=hsa-miR-4420=MI0016757	Nrm_LCL_GBR_MaleOnly_NoTechReplicates.txt	1_-_31212005_31212026	1.3628	0.209913	1_-_31212001_31212027	No	1149.8	1.41318e-09	9.72059	1_-_31212001_31212026	No	948.462	2.972e-07	-0.27772
MIMAT0018933=hsa-miR-4420=MI0016757	Nrm_LCL_YRI_MaleOnly_NoTechReplicates.txt	1_-_31212005_31212026	11.5356	0.00450063	1_-_31212001_31212027	No	1005.24	7.62312e-13	6.4453	1_-_31212001_31212026	No	893.634	1.28309e-13	-0.169781
MIMAT0000444=hsa-miR-126-5p=MI0000471	Nrm_LCL_GBR_MaleOnly_NoTechReplicates.txt	9_+_139565068_139565088	1209.12	2.1024e-08	9_+_139565068_139565088	Yes	1209.12	2.1024e-08	0
MIMAT0000257=hsa-miR-181b-5p=MI0000270	Nrm_LCL_CEU_MaleOnly_NoTechReplicates.txt	1_-_198828054_198828076	0	NA	1_-_198828051_198828076	No	1191.87	1.76887e-09	inf	1_-_198828050_198828076	No	727.917	3.08541e-08	-0.711387
MIMAT0000257=hsa-miR-181b-5p=MI0000270	Nrm_LCL_GBR_MaleOnly_NoTechReplicates.txt	1_-_198828054_198828076	0	NA	1_-_198828051_198828076	No	1135.33	2.22898e-11	inf	1_-_198828050_198828076	No	832.974	7.23126e-07	-0.446772
MIMAT0000762=hsa-miR-324-3p=MI0000813	Nrm_LCL_TSI_MaleOnly_NoTechReplicates.txt	17_-_7126627_7126646	175.099	3.76539e-12	17_-_7126628_7126648	No	1190.07	1.43219e-20	2.7648
MIMAT0000762=hsa-miR-324-3p=MI0000813	Nrm_LCL_YRI_MaleOnly_NoTechReplicates.txt	17_-_7126627_7126646	144.097	1.18345e-10	17_-_7126628_7126648	No	1075.21	3.09791e-17	2.89951
MIMAT0000762=hsa-miR-324-3p=MI0000813	Nrm_LCL_FIN_MaleOnly_NoTechReplicates.txt	17_-_7126627_7126646	122.207	4.23442e-10	17_-_7126628_7126648	No	1061.72	6.94136e-12	3.119
MIMAT0000446=hsa-miR-127-3p=MI0000472	Nrm_LCL_CEU_MaleOnly_NoTechReplicates.txt	14_+_101349372_101349393	1158	0.0186356	14_+_101349372_101349393	Yes	1158	0.0186356	0
MIMAT0004811=hsa-miR-33b-3p=MI0003646	Nrm_LCL_YRI_MaleOnly_NoTechReplicates.txt	17_-_17717171_17717192	40.9573	1.57876e-05	17_-_17717172_17717192	No	1122.44	4.48045e-17	4.77637
MIMAT0000074_1=hsa-miR-19b-3p=MI0000075	Nrm_LCL_GBR_MaleOnly_NoTechReplicates.txt	X_-_133303713_133303735	0	NA	X_-_133303712_133303735	No	1116.22	1.12908e-07	inf
MIMAT0003256=hsa-miR-589-3p=MI0003599	Nrm_LCL_YRI_MaleOnly_NoTechReplicates.txt	7_-_5535465_5535488	1113.34	9.99794e-10	7_-_5535465_5535488	Yes	1113.34	9.99794e-10	0	7_-_5535464_5535488	No	195.293	1.70072e-06	-2.51118
MIMAT0004700=hsa-miR-331-5p=MI0000812	Nrm_LCL_YRI_MaleOnly_NoTechReplicates.txt	12_+_95702221_95702242	83.002	5.50594e-07	12_+_95702221_95702241	No	1029.56	9.68245e-17	3.63273	12_+_95702221_95702240	No	542.33	7.1666e-15	-0.924779	12_+_95702220_95702240	No	112.138	2.71917e-13	-2.27389
MIMAT0000318=hsa-miR-200b-3p=MI0000342	Nrm_LCL_YRI_MaleOnly_NoTechReplicates.txt	1_+_1102540_1102561	100.617	2.80953e-05	1_+_1102540_1102562	No	1010.43	1.82096e-12	3.32802
MIMAT0001618=hsa-miR-191-3p=MI0000465	Nrm_LCL_FIN_MaleOnly_NoTechReplicates.txt	3_-_49058064_49058085	5.87602	0.0391991	3_-_49058066_49058085	No	956.386	2.76189e-12	7.34661	3_-_49058065_49058085	No	696.655	2.19455e-09	-0.457148
