# Supplementary material for: IsomiR expression profiles in human lymphoblastoid cell lines exhibit population and gender dependencies
Source: Oncotarget. 2014 Aug 27;5(18):8790–802. doi: 10.18632/oncotarget.2405 (PMC4226722; doi:10.18632/oncotarget.2405)
Supplement: Supplementary file 9 [file oncotarget-05-8790-s009.xlsx]

## Sheet: Isomirs_ByPopFemalesOnlyNoTRs
Supp. File 8. IsomiR expression across the five population groups using only female samples. For each precursor arm we show the expression of each isomiR. Within a row, the isomiRs are listed in order of decreasing abundance.
Mirbase Name	Group Name	Mirbase Isomir Loci	Cumulative Mirbase isomiR Normalized Frequency	Mirbase t-Test pVal Across Samples In Group	Isomir Loci	Is isomiR same as miRBase?	Cumulative IsomiR NormalizedFrequency	Isomir t-Test pVal across samples in group	Log2Change against previous isomiR	Next most abundant IsomirR (same rows as before)					Next most abundant isomiR (same rows as before)					Next most abundant isomiR (same rows as before)					Next most abundant isomiR (same rows as before)					Next most abundant isomiR (same rows as before)
MIMAT0000440=hsa-miR-191-5p=MI0000465	Nrm_LCL_FIN_FemaleOnly_NoTechReplicates.txt	3_-_49058105_49058127	6.55933e+06	1.90333e-38	3_-_49058105_49058127	Yes	6.55933e+06	1.90333e-38	0	3_-_49058104_49058127	No	745952	1.98475e-22	-3.13639	3_-_49058105_49058126	No	287503	7.09276e-29	-1.37551
MIMAT0000440=hsa-miR-191-5p=MI0000465	Nrm_LCL_YRI_FemaleOnly_NoTechReplicates.txt	3_-_49058105_49058127	6.21877e+06	2.6101e-38	3_-_49058105_49058127	Yes	6.21877e+06	2.6101e-38	0	3_-_49058104_49058127	No	607664	1.67141e-22	-3.35528	3_-_49058105_49058126	No	263105	3.51335e-20	-1.20764
MIMAT0000440=hsa-miR-191-5p=MI0000465	Nrm_LCL_CEU_FemaleOnly_NoTechReplicates.txt	3_-_49058105_49058127	5.39791e+06	5.15979e-33	3_-_49058105_49058127	Yes	5.39791e+06	5.15979e-33	0	3_-_49058104_49058127	No	658371	3.48143e-15	-3.03543	3_-_49058105_49058126	No	277939	1.28653e-15	-1.24413
MIMAT0000440=hsa-miR-191-5p=MI0000465	Nrm_LCL_GBR_FemaleOnly_NoTechReplicates.txt	3_-_49058105_49058127	5.22496e+06	2.67315e-29	3_-_49058105_49058127	Yes	5.22496e+06	2.67315e-29	0	3_-_49058104_49058127	No	342139	2.51065e-18	-3.93276	3_-_49058105_49058126	No	180594	6.80598e-29	-0.921833
MIMAT0000440=hsa-miR-191-5p=MI0000465	Nrm_LCL_TSI_FemaleOnly_NoTechReplicates.txt	3_-_49058105_49058127	4.37393e+06	2.3246e-24	3_-_49058105_49058127	Yes	4.37393e+06	2.3246e-24	0	3_-_49058104_49058127	No	367104	1.89375e-17	-3.57467	3_-_49058105_49058126	No	181197	6.15307e-18	-1.01863
MIMAT0000646=hsa-miR-155-5p=MI0000681	Nrm_LCL_FIN_FemaleOnly_NoTechReplicates.txt	21_+_26946295_26946317	3.47968e+06	3.37791e-40	21_+_26946295_26946318	No	5.47979e+06	8.18506e-36	0.655166	21_+_26946295_26946317	Yes	3.47968e+06	3.37791e-40	-0.655166	21_+_26946295_26946319	No	1.66272e+06	1.9261e-35	-1.06541	21_+_26946295_26946316	No	930091	1.01662e-32	-0.838101	21_+_26946295_26946320	No	357407	1.75205e-28	-1.3798	21_+_26946295_26946315	No	241408	1.7431e-29	-0.566096
MIMAT0000646=hsa-miR-155-5p=MI0000681	Nrm_LCL_GBR_FemaleOnly_NoTechReplicates.txt	21_+_26946295_26946317	3.40043e+06	1.14728e-31	21_+_26946295_26946318	No	5.11589e+06	9.7028e-32	0.589268	21_+_26946295_26946317	Yes	3.40043e+06	1.14728e-31	-0.589268	21_+_26946295_26946319	No	1.44806e+06	5.03673e-26	-1.2316	21_+_26946295_26946316	No	809282	1.14553e-25	-0.839404	21_+_26946295_26946320	No	228303	8.17189e-22	-1.82569	21_+_26946295_26946315	No	221536	1.88315e-28	-0.043408
MIMAT0000646=hsa-miR-155-5p=MI0000681	Nrm_LCL_YRI_FemaleOnly_NoTechReplicates.txt	21_+_26946295_26946317	2.71094e+06	9.50973e-29	21_+_26946295_26946318	No	4.52852e+06	3.15108e-28	0.740249	21_+_26946295_26946317	Yes	2.71094e+06	9.50973e-29	-0.740249	21_+_26946295_26946319	No	1.42982e+06	2.41757e-24	-0.922955	21_+_26946295_26946316	No	517700	4.04399e-27	-1.46565	21_+_26946295_26946320	No	243799	2.14498e-21	-1.08643	21_+_26946295_26946315	No	139191	1.52017e-23	-0.808626
MIMAT0000646=hsa-miR-155-5p=MI0000681	Nrm_LCL_TSI_FemaleOnly_NoTechReplicates.txt	21_+_26946295_26946317	2.6821e+06	1.13022e-24	21_+_26946295_26946318	No	4.1364e+06	9.36222e-25	0.625012	21_+_26946295_26946317	Yes	2.6821e+06	1.13022e-24	-0.625012	21_+_26946295_26946319	No	1.22543e+06	3.42405e-18	-1.13008	21_+_26946295_26946316	No	651087	5.10962e-17	-0.912364	21_+_26946295_26946320	No	222015	8.51191e-15	-1.55219	21_+_26946295_26946315	No	187235	1.58709e-23	-0.245809
MIMAT0000646=hsa-miR-155-5p=MI0000681	Nrm_LCL_CEU_FemaleOnly_NoTechReplicates.txt	21_+_26946295_26946317	2.51298e+06	1.24505e-32	21_+_26946295_26946318	No	3.91453e+06	3.74162e-30	0.639441	21_+_26946295_26946317	Yes	2.51298e+06	1.24505e-32	-0.639441	21_+_26946295_26946319	No	1.44359e+06	5.76696e-26	-0.799738	21_+_26946295_26946316	No	611467	2.43219e-23	-1.23931	21_+_26946295_26946320	No	259405	1.55088e-19	-1.23707	21_+_26946295_26946315	No	162200	3.82441e-21	-0.677436
MIMAT0000449=hsa-miR-146a-5p=MI0000477	Nrm_LCL_FIN_FemaleOnly_NoTechReplicates.txt	5_+_159912379_159912400	5.16648e+06	7.14535e-32	5_+_159912379_159912400	Yes	5.16648e+06	7.14535e-32	0	5_+_159912379_159912401	No	2.13623e+06	2.66406e-32	-1.27412	5_+_159912379_159912402	No	695666	7.54627e-26	-1.6186	5_+_159912379_159912399	No	629307	9.21286e-27	-0.144632
MIMAT0000449=hsa-miR-146a-5p=MI0000477	Nrm_LCL_GBR_FemaleOnly_NoTechReplicates.txt	5_+_159912379_159912400	4.93838e+06	1.06224e-28	5_+_159912379_159912400	Yes	4.93838e+06	1.06224e-28	0	5_+_159912379_159912401	No	1.87978e+06	5.14453e-28	-1.39347	5_+_159912379_159912399	No	478538	1.82284e-27	-1.97386	5_+_159912379_159912402	No	458305	2.08457e-23	-0.0623268
MIMAT0000449=hsa-miR-146a-5p=MI0000477	Nrm_LCL_CEU_FemaleOnly_NoTechReplicates.txt	5_+_159912379_159912400	4.50088e+06	5.08592e-29	5_+_159912379_159912400	Yes	4.50088e+06	5.08592e-29	0	5_+_159912379_159912401	No	2.01137e+06	4.99354e-28	-1.16202	5_+_159912379_159912402	No	631579	5.38224e-20	-1.67115	5_+_159912379_159912399	No	530672	2.07886e-19	-0.251144
MIMAT0000449=hsa-miR-146a-5p=MI0000477	Nrm_LCL_TSI_FemaleOnly_NoTechReplicates.txt	5_+_159912379_159912400	3.97187e+06	5.85913e-22	5_+_159912379_159912400	Yes	3.97187e+06	5.85913e-22	0	5_+_159912379_159912401	No	1.51768e+06	1.20071e-18	-1.38795	5_+_159912379_159912399	No	416204	4.32533e-19	-1.86651	5_+_159912379_159912402	No	414370	1.50652e-16	-0.00637172
MIMAT0000449=hsa-miR-146a-5p=MI0000477	Nrm_LCL_YRI_FemaleOnly_NoTechReplicates.txt	5_+_159912379_159912400	3.86674e+06	2.21301e-28	5_+_159912379_159912400	Yes	3.86674e+06	2.21301e-28	0	5_+_159912379_159912401	No	1.37901e+06	5.81674e-24	-1.48749	5_+_159912379_159912402	No	383530	1.85571e-23	-1.84622	5_+_159912379_159912399	No	311991	5.59187e-24	-0.297836
MIMAT0000243=hsa-miR-148a-3p=MI0000253	Nrm_LCL_FIN_FemaleOnly_NoTechReplicates.txt	7_-_25989542_25989563	3.35295e+06	2.1457e-23	7_-_25989542_25989563	Yes	3.35295e+06	2.1457e-23	0	7_-_25989541_25989563	No	2.19609e+06	9.53504e-35	-0.610493	7_-_25989543_25989563	No	273223	2.46582e-17	-3.00678	7_-_25989540_25989563	No	190142	6.19647e-28	-0.523005
MIMAT0000243=hsa-miR-148a-3p=MI0000253	Nrm_LCL_YRI_FemaleOnly_NoTechReplicates.txt	7_-_25989542_25989563	2.98702e+06	1.03482e-19	7_-_25989542_25989563	Yes	2.98702e+06	1.03482e-19	0	7_-_25989541_25989563	No	2.28169e+06	9.82928e-26	-0.388603	7_-_25989540_25989563	No	166316	2.96251e-23	-3.77811	7_-_25989543_25989563	No	143518	1.61402e-16	-0.212691
MIMAT0000243=hsa-miR-148a-3p=MI0000253	Nrm_LCL_TSI_FemaleOnly_NoTechReplicates.txt	7_-_25989542_25989563	2.52675e+06	5.31952e-15	7_-_25989542_25989563	Yes	2.52675e+06	5.31952e-15	0	7_-_25989541_25989563	No	1.52867e+06	1.75812e-20	-0.725009	7_-_25989543_25989563	No	168468	2.70943e-13	-3.18173	7_-_25989540_25989563	No	109800	6.43993e-16	-0.617602
MIMAT0000243=hsa-miR-148a-3p=MI0000253	Nrm_LCL_GBR_FemaleOnly_NoTechReplicates.txt	7_-_25989542_25989563	2.19104e+06	7.98533e-18	7_-_25989542_25989563	Yes	2.19104e+06	7.98533e-18	0	7_-_25989541_25989563	No	1.3374e+06	1.40056e-21	-0.712187	7_-_25989543_25989563	No	173484	8.29481e-19	-2.94656	7_-_25989540_25989563	No	86032.4	9.85169e-19	-1.01185
MIMAT0000243=hsa-miR-148a-3p=MI0000253	Nrm_LCL_CEU_FemaleOnly_NoTechReplicates.txt	7_-_25989542_25989563	1.79938e+06	3.53637e-17	7_-_25989542_25989563	Yes	1.79938e+06	3.53637e-17	0	7_-_25989541_25989563	No	1.45647e+06	1.57751e-23	-0.305032	7_-_25989540_25989563	No	104823	2.73174e-18	-3.79644	7_-_25989543_25989563	No	89344.7	9.12433e-14	-0.230501
MIMAT0002809=hsa-miR-146b-5p=MI0003129	Nrm_LCL_FIN_FemaleOnly_NoTechReplicates.txt	10_+_104196277_104196298	99161.9	2.45976e-24	10_+_104196277_104196300	No	2.2922e+06	8.35705e-32	4.5308	10_+_104196277_104196299	No	592676	5.40781e-28	-1.95142	10_+_104196277_104196298	Yes	99161.9	2.45976e-24	-2.57939	10_+_104196277_104196301	No	66095.6	1.44647e-28	-0.585232
MIMAT0002809=hsa-miR-146b-5p=MI0003129	Nrm_LCL_CEU_FemaleOnly_NoTechReplicates.txt	10_+_104196277_104196298	94663.8	3.96963e-17	10_+_104196277_104196300	No	2.09936e+06	2.43642e-21	4.47099	10_+_104196277_104196299	No	540544	6.66414e-15	-1.95746	10_+_104196277_104196298	Yes	94663.8	3.96963e-17	-2.51353	10_+_104196277_104196301	No	57220.5	1.42667e-16	-0.726281
MIMAT0002809=hsa-miR-146b-5p=MI0003129	Nrm_LCL_YRI_FemaleOnly_NoTechReplicates.txt	10_+_104196277_104196298	78344	1.03607e-16	10_+_104196277_104196300	No	2.05807e+06	7.62136e-20	4.71532	10_+_104196277_104196299	No	368622	3.4457e-18	-2.48108	10_+_104196277_104196298	Yes	78344	1.03607e-16	-2.23425	10_+_104196277_104196301	No	53331.4	5.74185e-17	-0.554838
MIMAT0002809=hsa-miR-146b-5p=MI0003129	Nrm_LCL_GBR_FemaleOnly_NoTechReplicates.txt	10_+_104196277_104196298	94100.3	8.33197e-21	10_+_104196277_104196300	No	1.85172e+06	2.80591e-25	4.29853	10_+_104196277_104196299	No	451305	2.09298e-26	-2.03669	10_+_104196277_104196298	Yes	94100.3	8.33197e-21	-2.26183	10_+_104196277_104196301	No	44167.5	2.72365e-19	-1.09122
MIMAT0002809=hsa-miR-146b-5p=MI0003129	Nrm_LCL_TSI_FemaleOnly_NoTechReplicates.txt	10_+_104196277_104196298	70117.3	1.15087e-15	10_+_104196277_104196300	No	1.42031e+06	4.80293e-24	4.3403	10_+_104196277_104196299	No	342731	8.80022e-21	-2.05106	10_+_104196277_104196298	Yes	70117.3	1.15087e-15	-2.28923	10_+_104196277_104196301	No	38835.8	2.19581e-19	-0.852382
MIMAT0000433=hsa-miR-142-5p=MI0000458	Nrm_LCL_GBR_FemaleOnly_NoTechReplicates.txt	17_-_56408644_56408664	283598	4.1898e-16	17_-_56408647_56408666	No	2.08416e+06	3.32263e-28	2.87755	17_-_56408644_56408664	Yes	283598	4.1898e-16	-2.87755	17_-_56408646_56408666	No	239794	1.3176e-27	-0.242047
MIMAT0000433=hsa-miR-142-5p=MI0000458	Nrm_LCL_FIN_FemaleOnly_NoTechReplicates.txt	17_-_56408644_56408664	321665	4.08277e-16	17_-_56408647_56408666	No	2.0136e+06	7.83593e-33	2.64614	17_-_56408644_56408664	Yes	321665	4.08277e-16	-2.64614	17_-_56408646_56408666	No	296074	7.91437e-32	-0.1196
MIMAT0000433=hsa-miR-142-5p=MI0000458	Nrm_LCL_YRI_FemaleOnly_NoTechReplicates.txt	17_-_56408644_56408664	291009	9.28128e-18	17_-_56408647_56408666	No	1.61711e+06	9.11656e-22	2.47428	17_-_56408645_56408666	No	329373	7.93516e-21	-2.29563	17_-_56408644_56408664	Yes	291009	9.28128e-18	-0.178656
MIMAT0000433=hsa-miR-142-5p=MI0000458	Nrm_LCL_TSI_FemaleOnly_NoTechReplicates.txt	17_-_56408644_56408664	274775	2.99276e-11	17_-_56408647_56408666	No	1.58736e+06	1.52715e-22	2.53031	17_-_56408644_56408664	Yes	274775	2.99276e-11	-2.53031	17_-_56408646_56408666	No	215789	4.43216e-26	-0.348627
MIMAT0000433=hsa-miR-142-5p=MI0000458	Nrm_LCL_CEU_FemaleOnly_NoTechReplicates.txt	17_-_56408644_56408664	240947	8.19442e-17	17_-_56408647_56408666	No	1.47953e+06	4.42217e-24	2.61835	17_-_56408644_56408664	Yes	240947	8.19442e-17	-2.61835	17_-_56408645_56408666	No	232429	3.70899e-19	-0.0519251
MIMAT0000076=hsa-miR-21-5p=MI0000077	Nrm_LCL_GBR_FemaleOnly_NoTechReplicates.txt	17_+_57918634_57918655	1.61393e+06	3.63061e-21	17_+_57918634_57918655	Yes	1.61393e+06	3.63061e-21	0	17_+_57918634_57918657	No	943513	4.94505e-22	-0.77446	17_+_57918634_57918656	No	676533	8.22677e-21	-0.479883	17_+_57918634_57918654	No	237373	1.19554e-18	-1.511	17_+_57918634_57918653	No	52944.3	1.86919e-12	-2.16461
MIMAT0000076=hsa-miR-21-5p=MI0000077	Nrm_LCL_FIN_FemaleOnly_NoTechReplicates.txt	17_+_57918634_57918655	1.4901e+06	2.03347e-30	17_+_57918634_57918655	Yes	1.4901e+06	2.03347e-30	0	17_+_57918634_57918657	No	1.29218e+06	2.0704e-34	-0.205602	17_+_57918634_57918656	No	866668	1.85151e-28	-0.576253	17_+_57918634_57918654	No	262354	4.55525e-22	-1.72396	17_+_57918634_57918653	No	52493.7	1.97956e-14	-2.3213
MIMAT0000076=hsa-miR-21-5p=MI0000077	Nrm_LCL_YRI_FemaleOnly_NoTechReplicates.txt	17_+_57918634_57918655	1.1258e+06	5.17125e-25	17_+_57918634_57918657	No	1.42266e+06	8.65454e-22	0.337644	17_+_57918634_57918655	Yes	1.1258e+06	5.17125e-25	-0.337644	17_+_57918634_57918656	No	915764	1.84026e-25	-0.2979	17_+_57918634_57918654	No	114276	7.81682e-16	-3.00245	17_+_57918634_57918652	No	21611.4	3.87958e-18	-2.40266
MIMAT0000076=hsa-miR-21-5p=MI0000077	Nrm_LCL_TSI_FemaleOnly_NoTechReplicates.txt	17_+_57918634_57918655	1.32988e+06	1.3611e-13	17_+_57918634_57918655	Yes	1.32988e+06	1.3611e-13	0	17_+_57918634_57918657	No	956686	7.15046e-22	-0.47518	17_+_57918634_57918656	No	603871	7.56456e-22	-0.663805	17_+_57918634_57918654	No	190389	1.20129e-15	-1.66529	17_+_57918634_57918653	No	37724.9	3.96591e-12	-2.33536
MIMAT0000076=hsa-miR-21-5p=MI0000077	Nrm_LCL_CEU_FemaleOnly_NoTechReplicates.txt	17_+_57918634_57918655	928139	3.63232e-20	17_+_57918634_57918655	Yes	928139	3.63232e-20	0	17_+_57918634_57918657	No	918942	1.25334e-19	-0.0143663	17_+_57918634_57918656	No	567200	9.14142e-19	-0.696115	17_+_57918634_57918654	No	122220	5.17446e-19	-2.21438	17_+_57918634_57918653	No	26998.8	2.20347e-09	-2.17851
MIMAT0000253=hsa-miR-10a-5p=MI0000266	Nrm_LCL_GBR_FemaleOnly_NoTechReplicates.txt	17_-_46657266_46657288	710056	1.2511e-20	17_-_46657267_46657288	No	1.58852e+06	7.56937e-15	1.16168	17_-_46657266_46657288	Yes	710056	1.2511e-20	-1.16168	17_-_46657268_46657288	No	612508	4.98576e-25	-0.213204	17_-_46657266_46657287	No	354393	2.52301e-23	-0.789381
MIMAT0000253=hsa-miR-10a-5p=MI0000266	Nrm_LCL_YRI_FemaleOnly_NoTechReplicates.txt	17_-_46657266_46657288	683701	1.08804e-16	17_-_46657267_46657288	No	1.40564e+06	3.4516e-15	1.03978	17_-_46657266_46657288	Yes	683701	1.08804e-16	-1.03978	17_-_46657268_46657288	No	448589	6.42619e-16	-0.607971	17_-_46657266_46657287	No	383909	7.25196e-16	-0.224631
MIMAT0000253=hsa-miR-10a-5p=MI0000266	Nrm_LCL_TSI_FemaleOnly_NoTechReplicates.txt	17_-_46657266_46657288	559948	1.50298e-14	17_-_46657267_46657288	No	1.07352e+06	3.16129e-14	0.938981	17_-_46657266_46657288	Yes	559948	1.50298e-14	-0.938981	17_-_46657268_46657288	No	434595	6.8569e-14	-0.36562	17_-_46657266_46657287	No	272652	5.07997e-15	-0.672609
MIMAT0000253=hsa-miR-10a-5p=MI0000266	Nrm_LCL_CEU_FemaleOnly_NoTechReplicates.txt	17_-_46657266_46657288	413960	1.78569e-09	17_-_46657267_46657288	No	942175	5.42778e-08	1.1865	17_-_46657266_46657288	Yes	413960	1.78569e-09	-1.1865	17_-_46657268_46657288	No	260447	3.58787e-10	-0.6685	17_-_46657266_46657287	No	202692	1.31527e-09	-0.361699
MIMAT0000253=hsa-miR-10a-5p=MI0000266	Nrm_LCL_FIN_FemaleOnly_NoTechReplicates.txt	17_-_46657266_46657288	394299	6.19746e-17	17_-_46657267_46657288	No	739579	1.36573e-17	0.907415	17_-_46657266_46657288	Yes	394299	6.19746e-17	-0.907415	17_-_46657268_46657288	No	297953	1.227e-16	-0.404205	17_-_46657266_46657287	No	181445	7.93302e-19	-0.715556
MIMAT0000245=hsa-miR-30d-5p=MI0000255	Nrm_LCL_GBR_FemaleOnly_NoTechReplicates.txt	8_-_135817162_135817183	48263.5	3.50032e-24	8_-_135817160_135817183	No	1.08753e+06	3.4975e-21	4.49398	8_-_135817161_135817183	No	156970	8.80348e-24	-2.79249	8_-_135817164_135817183	No	109301	2.07875e-23	-0.522187	8_-_135817163_135817183	No	80772.1	1.90757e-26	-0.436375
MIMAT0000245=hsa-miR-30d-5p=MI0000255	Nrm_LCL_YRI_FemaleOnly_NoTechReplicates.txt	8_-_135817162_135817183	28125.4	2.09751e-18	8_-_135817160_135817183	No	1.05429e+06	4.43896e-14	5.22826	8_-_135817161_135817183	No	109738	7.86514e-18	-3.26414	8_-_135817164_135817183	No	61422.8	4.7209e-19	-0.837222	8_-_135817163_135817183	No	43830.2	3.47673e-17	-0.486851
MIMAT0000245=hsa-miR-30d-5p=MI0000255	Nrm_LCL_TSI_FemaleOnly_NoTechReplicates.txt	8_-_135817162_135817183	37339.9	2.08447e-21	8_-_135817160_135817183	No	819607	9.95465e-20	4.45614	8_-_135817161_135817183	No	125147	3.64208e-20	-2.7113	8_-_135817164_135817183	No	83934.2	2.35716e-15	-0.576299	8_-_135817163_135817183	No	59301.4	1.23764e-18	-0.501193
MIMAT0000245=hsa-miR-30d-5p=MI0000255	Nrm_LCL_FIN_FemaleOnly_NoTechReplicates.txt	8_-_135817162_135817183	32467.3	5.1101e-21	8_-_135817160_135817183	No	809944	4.1382e-24	4.64076	8_-_135817161_135817183	No	122390	6.25868e-23	-2.72634	8_-_135817164_135817183	No	71220.9	2.60374e-22	-0.781115	8_-_135817163_135817183	No	50221.8	2.67284e-21	-0.503987
MIMAT0000245=hsa-miR-30d-5p=MI0000255	Nrm_LCL_CEU_FemaleOnly_NoTechReplicates.txt	8_-_135817162_135817183	25215.6	3.92403e-13	8_-_135817160_135817183	No	685454	6.67729e-17	4.76467	8_-_135817161_135817183	No	103711	5.35414e-19	-2.72449	8_-_135817164_135817183	No	56711.8	5.07037e-14	-0.870851	8_-_135817163_135817183	No	41131.4	4.95846e-13	-0.463408
MIMAT0000414=hsa-let-7g-5p=MI0000433	Nrm_LCL_FIN_FemaleOnly_NoTechReplicates.txt	3_-_52302352_52302373	781895	1.32107e-31	3_-_52302352_52302373	Yes	781895	1.32107e-31	0	3_-_52302353_52302373	No	104752	1.55355e-33	-2.9	3_-_52302351_52302373	No	71604.7	4.41899e-33	-0.54885
MIMAT0000414=hsa-let-7g-5p=MI0000433	Nrm_LCL_GBR_FemaleOnly_NoTechReplicates.txt	3_-_52302352_52302373	647535	8.99894e-30	3_-_52302352_52302373	Yes	647535	8.99894e-30	0	3_-_52302353_52302373	No	96920.9	1.77778e-29	-2.74008	3_-_52302351_52302373	No	52570.6	1.78937e-27	-0.882553
MIMAT0000414=hsa-let-7g-5p=MI0000433	Nrm_LCL_CEU_FemaleOnly_NoTechReplicates.txt	3_-_52302352_52302373	638034	3.99989e-24	3_-_52302352_52302373	Yes	638034	3.99989e-24	0	3_-_52302353_52302373	No	82030.2	1.19579e-21	-2.95941	3_-_52302351_52302373	No	55770.6	8.10157e-26	-0.556651
MIMAT0000414=hsa-let-7g-5p=MI0000433	Nrm_LCL_TSI_FemaleOnly_NoTechReplicates.txt	3_-_52302352_52302373	561547	5.7707e-20	3_-_52302352_52302373	Yes	561547	5.7707e-20	0	3_-_52302353_52302373	No	74407.7	2.90031e-24	-2.91588	3_-_52302351_52302373	No	44806.3	2.2207e-24	-0.731751
MIMAT0000414=hsa-let-7g-5p=MI0000433	Nrm_LCL_YRI_FemaleOnly_NoTechReplicates.txt	3_-_52302352_52302373	533007	1.45007e-23	3_-_52302352_52302373	Yes	533007	1.45007e-23	0	3_-_52302353_52302373	No	60795.7	3.41085e-27	-3.13211	3_-_52302351_52302373	No	43762.4	3.8185e-26	-0.474276
MIMAT0004494=hsa-miR-21-3p=MI0000077	Nrm_LCL_GBR_FemaleOnly_NoTechReplicates.txt	17_+_57918672_57918692	766803	2.60903e-10	17_+_57918672_57918692	Yes	766803	2.60903e-10	0	17_+_57918672_57918693	No	27265.9	2.65508e-14	-4.81369	17_+_57918672_57918691	No	11099.7	8.91605e-14	-1.29657	17_+_57918672_57918690	No	9128.83	3.79232e-14	-0.282022	17_+_57918674_57918692	No	4793.13	6.28472e-14	-0.929462
MIMAT0004494=hsa-miR-21-3p=MI0000077	Nrm_LCL_FIN_FemaleOnly_NoTechReplicates.txt	17_+_57918672_57918692	761539	8.12996e-13	17_+_57918672_57918692	Yes	761539	8.12996e-13	0	17_+_57918672_57918693	No	32263.7	1.42058e-25	-4.56094	17_+_57918672_57918691	No	9261.18	2.71588e-10	-1.80064	17_+_57918672_57918690	No	8451.62	1.11606e-08	-0.131968	17_+_57918674_57918692	No	6521.97	1.6356e-16	-0.373922
MIMAT0004494=hsa-miR-21-3p=MI0000077	Nrm_LCL_TSI_FemaleOnly_NoTechReplicates.txt	17_+_57918672_57918692	611386	3.73558e-11	17_+_57918672_57918692	Yes	611386	3.73558e-11	0	17_+_57918672_57918693	No	26686.1	3.37425e-13	-4.51793	17_+_57918672_57918691	No	8157.26	1.26785e-12	-1.70993	17_+_57918672_57918690	No	8105.84	5.09172e-09	-0.00912181	17_+_57918674_57918692	No	4428.2	1.23869e-10	-0.872242
MIMAT0004494=hsa-miR-21-3p=MI0000077	Nrm_LCL_CEU_FemaleOnly_NoTechReplicates.txt	17_+_57918672_57918692	575087	5.83855e-13	17_+_57918672_57918692	Yes	575087	5.83855e-13	0	17_+_57918672_57918693	No	19917.5	1.36261e-13	-4.85167	17_+_57918672_57918691	No	5844.61	1.91545e-13	-1.76886	17_+_57918672_57918690	No	4336.65	2.20868e-09	-0.430525	17_+_57918674_57918692	No	3564.25	9.72992e-13	-0.282985
MIMAT0004494=hsa-miR-21-3p=MI0000077	Nrm_LCL_YRI_FemaleOnly_NoTechReplicates.txt	17_+_57918672_57918692	395296	1.7899e-21	17_+_57918672_57918692	Yes	395296	1.7899e-21	0	17_+_57918672_57918693	No	35070.9	1.97625e-24	-3.49459	17_+_57918672_57918691	No	4427.31	1.90752e-18	-2.98577	17_+_57918672_57918690	No	3606.23	1.21656e-07	-0.295939	17_+_57918672_57918694	No	3367.37	1.08518e-24	-0.0988692
MIMAT0000092=hsa-miR-92a-3p=MI0000093	Nrm_LCL_FIN_FemaleOnly_NoTechReplicates.txt	13_+_92003615_92003636	0	NA	13_+_92003615_92003637	No	636771	4.62967e-24	inf	13_+_92003615_92003638	No	305534	4.71636e-20	-1.05944	13_+_92003615_92003639	No	105692	1.22347e-23	-1.53146	13_+_92003616_92003637	No	16514.1	6.373e-23	-2.6781
MIMAT0000092=hsa-miR-92a-3p=MI0000093	Nrm_LCL_YRI_FemaleOnly_NoTechReplicates.txt	13_+_92003615_92003636	0	NA	13_+_92003615_92003637	No	602944	9.11399e-20	inf	13_+_92003615_92003638	No	242328	2.14929e-20	-1.31506	13_+_92003615_92003639	No	83185.8	1.21332e-24	-1.54255	13_+_92003616_92003637	No	26416.6	1.24082e-18	-1.65489
MIMAT0000092=hsa-miR-92a-3p=MI0000093	Nrm_LCL_GBR_FemaleOnly_NoTechReplicates.txt	13_+_92003615_92003636	0	NA	13_+_92003615_92003637	No	531013	6.10111e-20	inf	13_+_92003615_92003638	No	207509	9.46724e-15	-1.35557	13_+_92003615_92003639	No	74616.4	1.42298e-18	-1.47561	13_+_92003616_92003637	No	21116.3	4.56074e-22	-1.82114
MIMAT0000092=hsa-miR-92a-3p=MI0000093	Nrm_LCL_TSI_FemaleOnly_NoTechReplicates.txt	13_+_92003615_92003636	0	NA	13_+_92003615_92003637	No	477125	1.07581e-20	inf	13_+_92003615_92003638	No	192407	4.19076e-16	-1.31021	13_+_92003615_92003639	No	66044.8	3.12787e-19	-1.54264	13_+_92003616_92003637	No	18091.2	8.40316e-17	-1.86815
MIMAT0000092=hsa-miR-92a-3p=MI0000093	Nrm_LCL_CEU_FemaleOnly_NoTechReplicates.txt	13_+_92003615_92003636	0	NA	13_+_92003615_92003637	No	407752	1.51545e-23	inf	13_+_92003615_92003638	No	208748	2.06649e-19	-0.965932	13_+_92003615_92003639	No	76075	7.68148e-18	-1.45627	13_+_92003616_92003637	No	11041	1.58061e-14	-2.78455
MIMAT0000077=hsa-miR-22-3p=MI0000078	Nrm_LCL_FIN_FemaleOnly_NoTechReplicates.txt	17_-_1617208_1617229	631436	2.1808e-28	17_-_1617208_1617229	Yes	631436	2.1808e-28	0	17_-_1617209_1617229	No	58129.8	1.03449e-20	-3.44129
MIMAT0000077=hsa-miR-22-3p=MI0000078	Nrm_LCL_YRI_FemaleOnly_NoTechReplicates.txt	17_-_1617208_1617229	571338	7.31711e-22	17_-_1617208_1617229	Yes	571338	7.31711e-22	0	17_-_1617209_1617229	No	43770.2	3.91802e-11	-3.70632
MIMAT0000077=hsa-miR-22-3p=MI0000078	Nrm_LCL_GBR_FemaleOnly_NoTechReplicates.txt	17_-_1617208_1617229	466012	1.67541e-21	17_-_1617208_1617229	Yes	466012	1.67541e-21	0	17_-_1617209_1617229	No	53167	5.55445e-17	-3.13177
MIMAT0000077=hsa-miR-22-3p=MI0000078	Nrm_LCL_CEU_FemaleOnly_NoTechReplicates.txt	17_-_1617208_1617229	450235	8.30002e-17	17_-_1617208_1617229	Yes	450235	8.30002e-17	0	17_-_1617209_1617229	No	30370.4	3.46434e-14	-3.88994
MIMAT0000077=hsa-miR-22-3p=MI0000078	Nrm_LCL_TSI_FemaleOnly_NoTechReplicates.txt	17_-_1617208_1617229	409692	4.87822e-19	17_-_1617208_1617229	Yes	409692	4.87822e-19	0	17_-_1617209_1617229	No	36442.3	5.05263e-19	-3.49085
MIMAT0000081=hsa-miR-25-3p=MI0000082	Nrm_LCL_YRI_FemaleOnly_NoTechReplicates.txt	7_-_99691194_99691215	591630	8.50292e-34	7_-_99691194_99691215	Yes	591630	8.50292e-34	0	7_-_99691196_99691215	No	56253.9	3.91889e-25	-3.39467	7_-_99691193_99691215	No	42426.2	2.55337e-41	-0.406998
MIMAT0000081=hsa-miR-25-3p=MI0000082	Nrm_LCL_FIN_FemaleOnly_NoTechReplicates.txt	7_-_99691194_99691215	574400	4.58363e-34	7_-_99691194_99691215	Yes	574400	4.58363e-34	0	7_-_99691196_99691215	No	73203.1	1.7288e-26	-2.97208	7_-_99691195_99691215	No	56333.2	2.73123e-23	-0.377918
MIMAT0000081=hsa-miR-25-3p=MI0000082	Nrm_LCL_CEU_FemaleOnly_NoTechReplicates.txt	7_-_99691194_99691215	488026	1.21078e-18	7_-_99691194_99691215	Yes	488026	1.21078e-18	0	7_-_99691196_99691215	No	49331.8	1.69764e-20	-3.30637	7_-_99691195_99691215	No	48960.5	3.27846e-10	-0.0108979
MIMAT0000081=hsa-miR-25-3p=MI0000082	Nrm_LCL_GBR_FemaleOnly_NoTechReplicates.txt	7_-_99691194_99691215	480118	3.10332e-30	7_-_99691194_99691215	Yes	480118	3.10332e-30	0	7_-_99691196_99691215	No	77791	2.63517e-20	-2.62571	7_-_99691195_99691215	No	50432.8	4.13309e-18	-0.625239
MIMAT0000081=hsa-miR-25-3p=MI0000082	Nrm_LCL_TSI_FemaleOnly_NoTechReplicates.txt	7_-_99691194_99691215	431128	1.92264e-26	7_-_99691194_99691215	Yes	431128	1.92264e-26	0	7_-_99691196_99691215	No	51938.3	1.1045e-20	-3.05324	7_-_99691195_99691215	No	41171.2	6.92472e-18	-0.335164
MIMAT0000419=hsa-miR-27b-3p=MI0000440	Nrm_LCL_FIN_FemaleOnly_NoTechReplicates.txt	9_+_97847787_97847807	52172.6	3.27019e-26	9_+_97847787_97847806	No	563557	8.1535e-30	3.4332	9_+_97847787_97847807	Yes	52172.6	3.27019e-26	-3.4332
MIMAT0000419=hsa-miR-27b-3p=MI0000440	Nrm_LCL_CEU_FemaleOnly_NoTechReplicates.txt	9_+_97847787_97847807	48965.3	3.90033e-21	9_+_97847787_97847806	No	461678	5.23039e-19	3.23706	9_+_97847787_97847807	Yes	48965.3	3.90033e-21	-3.23706
MIMAT0000419=hsa-miR-27b-3p=MI0000440	Nrm_LCL_YRI_FemaleOnly_NoTechReplicates.txt	9_+_97847787_97847807	53727.1	3.39826e-25	9_+_97847787_97847806	No	456612	1.40988e-29	3.08725	9_+_97847787_97847807	Yes	53727.1	3.39826e-25	-3.08725
MIMAT0000419=hsa-miR-27b-3p=MI0000440	Nrm_LCL_GBR_FemaleOnly_NoTechReplicates.txt	9_+_97847787_97847807	33925.4	8.91798e-24	9_+_97847787_97847806	No	427363	3.72195e-30	3.65503	9_+_97847787_97847807	Yes	33925.4	8.91798e-24	-3.65503
MIMAT0000419=hsa-miR-27b-3p=MI0000440	Nrm_LCL_TSI_FemaleOnly_NoTechReplicates.txt	9_+_97847787_97847807	29468.4	1.36251e-17	9_+_97847787_97847806	No	300218	1.53484e-23	3.34877	9_+_97847787_97847807	Yes	29468.4	1.36251e-17	-3.34877
MIMAT0000222=hsa-miR-192-5p=MI0000234	Nrm_LCL_GBR_FemaleOnly_NoTechReplicates.txt	11_-_64658675_64658695	533725	2.12134e-14	11_-_64658675_64658695	Yes	533725	2.12134e-14	0	11_-_64658672_64658694	No	49280.1	1.87355e-20	-3.43702	11_-_64658674_64658695	No	43041.4	1.78112e-19	-0.195279
MIMAT0000222=hsa-miR-192-5p=MI0000234	Nrm_LCL_YRI_FemaleOnly_NoTechReplicates.txt	11_-_64658675_64658695	310616	5.90891e-10	11_-_64658675_64658695	Yes	310616	5.90891e-10	0	11_-_64658672_64658694	No	34353.9	4.59478e-10	-3.17659	11_-_64658674_64658695	No	32613.8	3.31017e-10	-0.0749907
MIMAT0000222=hsa-miR-192-5p=MI0000234	Nrm_LCL_TSI_FemaleOnly_NoTechReplicates.txt	11_-_64658675_64658695	298076	1.51821e-10	11_-_64658675_64658695	Yes	298076	1.51821e-10	0	11_-_64658672_64658694	No	33285.1	2.84862e-11	-3.16273	11_-_64658674_64658695	No	28967.2	2.1659e-11	-0.200457
MIMAT0000222=hsa-miR-192-5p=MI0000234	Nrm_LCL_FIN_FemaleOnly_NoTechReplicates.txt	11_-_64658675_64658695	223161	6.76922e-15	11_-_64658675_64658695	Yes	223161	6.76922e-15	0	11_-_64658674_64658695	No	21581.5	1.13936e-14	-3.37022	11_-_64658672_64658694	No	21282.2	1.16306e-16	-0.0201443
MIMAT0000222=hsa-miR-192-5p=MI0000234	Nrm_LCL_CEU_FemaleOnly_NoTechReplicates.txt	11_-_64658675_64658695	187743	4.64525e-08	11_-_64658675_64658695	Yes	187743	4.64525e-08	0	11_-_64658672_64658694	No	22343.2	6.27656e-08	-3.07085	11_-_64658674_64658695	No	21610.9	3.45694e-07	-0.0480763
MIMAT0000692=hsa-miR-30e-5p=MI0000749	Nrm_LCL_YRI_FemaleOnly_NoTechReplicates.txt	1_+_41220043_41220064	3003.87	1.27888e-19	1_+_41220043_41220066	No	506288	1.18017e-25	7.39699	1_+_41220044_41220066	No	35553.1	1.70156e-23	-3.83191	1_+_41220043_41220065	No	19840.9	9.63998e-22	-0.841502	1_+_41220043_41220067	No	13155.7	5.45778e-18	-0.592791
MIMAT0000692=hsa-miR-30e-5p=MI0000749	Nrm_LCL_FIN_FemaleOnly_NoTechReplicates.txt	1_+_41220043_41220064	4149.12	3.22068e-23	1_+_41220043_41220066	No	476555	7.63322e-24	6.84369	1_+_41220044_41220066	No	40100.3	6.8115e-24	-3.57096	1_+_41220043_41220065	No	25437.2	6.97502e-22	-0.656676	1_+_41220043_41220067	No	12187.2	2.53112e-18	-1.06157
MIMAT0000692=hsa-miR-30e-5p=MI0000749	Nrm_LCL_CEU_FemaleOnly_NoTechReplicates.txt	1_+_41220043_41220064	3625.39	1.4818e-12	1_+_41220043_41220066	No	430362	3.61098e-20	6.89127	1_+_41220044_41220066	No	34509.7	8.23231e-19	-3.64048	1_+_41220043_41220065	No	23163.6	6.84445e-18	-0.575141	1_+_41220043_41220067	No	10235.2	2.58811e-16	-1.17832
MIMAT0000692=hsa-miR-30e-5p=MI0000749	Nrm_LCL_GBR_FemaleOnly_NoTechReplicates.txt	1_+_41220043_41220064	4766.33	2.99401e-18	1_+_41220043_41220066	No	385254	3.80204e-21	6.33679	1_+_41220044_41220066	No	33124.1	1.14415e-23	-3.53986	1_+_41220043_41220065	No	22008.5	2.05246e-21	-0.589819	1_+_41220043_41220067	No	8307.04	1.27383e-17	-1.40566
MIMAT0000692=hsa-miR-30e-5p=MI0000749	Nrm_LCL_TSI_FemaleOnly_NoTechReplicates.txt	1_+_41220043_41220064	3750.74	6.2941e-13	1_+_41220043_41220066	No	369709	1.16036e-17	6.62307	1_+_41220044_41220066	No	30030.9	7.28595e-21	-3.62187	1_+_41220043_41220065	No	20089.4	1.42057e-14	-0.580012	1_+_41220043_41220067	No	8594.24	8.3818e-14	-1.22499
MIMAT0000456=hsa-miR-186-5p=MI0000483	Nrm_LCL_YRI_FemaleOnly_NoTechReplicates.txt	1_-_71533364_71533385	500161	7.72221e-30	1_-_71533364_71533385	Yes	500161	7.72221e-30	0	1_-_71533365_71533385	No	199574	4.13853e-25	-1.32547	1_-_71533363_71533385	No	93532.6	1.51138e-21	-1.09338
MIMAT0000456=hsa-miR-186-5p=MI0000483	Nrm_LCL_FIN_FemaleOnly_NoTechReplicates.txt	1_-_71533364_71533385	477443	1.93247e-32	1_-_71533364_71533385	Yes	477443	1.93247e-32	0	1_-_71533365_71533385	No	254347	3.92653e-24	-0.90853	1_-_71533363_71533385	No	88168.1	9.84072e-25	-1.52847
MIMAT0000456=hsa-miR-186-5p=MI0000483	Nrm_LCL_GBR_FemaleOnly_NoTechReplicates.txt	1_-_71533364_71533385	441682	1.56828e-24	1_-_71533364_71533385	Yes	441682	1.56828e-24	0	1_-_71533365_71533385	No	264712	6.0761e-16	-0.738583	1_-_71533363_71533385	No	57451.2	2.93321e-24	-2.20402
MIMAT0000456=hsa-miR-186-5p=MI0000483	Nrm_LCL_CEU_FemaleOnly_NoTechReplicates.txt	1_-_71533364_71533385	365614	6.339e-21	1_-_71533364_71533385	Yes	365614	6.339e-21	0	1_-_71533365_71533385	No	191705	4.86812e-20	-0.93143	1_-_71533363_71533385	No	77002.9	4.20166e-16	-1.31591
MIMAT0000456=hsa-miR-186-5p=MI0000483	Nrm_LCL_TSI_FemaleOnly_NoTechReplicates.txt	1_-_71533364_71533385	358078	1.66428e-22	1_-_71533364_71533385	Yes	358078	1.66428e-22	0	1_-_71533365_71533385	No	212127	1.9614e-16	-0.755344	1_-_71533363_71533385	No	55418.5	2.31417e-20	-1.93649
MIMAT0000096=hsa-miR-98-5p=MI0000100	Nrm_LCL_FIN_FemaleOnly_NoTechReplicates.txt	X_-_53583260_53583281	430914	4.18634e-35	X_-_53583260_53583281	Yes	430914	4.18634e-35	0	X_-_53583261_53583281	No	47083.3	3.2451e-31	-3.19411
MIMAT0000096=hsa-miR-98-5p=MI0000100	Nrm_LCL_CEU_FemaleOnly_NoTechReplicates.txt	X_-_53583260_53583281	382284	8.72399e-20	X_-_53583260_53583281	Yes	382284	8.72399e-20	0	X_-_53583261_53583281	No	39396.9	2.74038e-23	-3.27849
MIMAT0000096=hsa-miR-98-5p=MI0000100	Nrm_LCL_YRI_FemaleOnly_NoTechReplicates.txt	X_-_53583260_53583281	364063	6.90619e-20	X_-_53583260_53583281	Yes	364063	6.90619e-20	0	X_-_53583261_53583281	No	32041.7	6.60705e-22	-3.50617
MIMAT0000096=hsa-miR-98-5p=MI0000100	Nrm_LCL_GBR_FemaleOnly_NoTechReplicates.txt	X_-_53583260_53583281	317955	3.22345e-22	X_-_53583260_53583281	Yes	317955	3.22345e-22	0	X_-_53583261_53583281	No	39184.3	1.07899e-27	-3.02048
MIMAT0000096=hsa-miR-98-5p=MI0000100	Nrm_LCL_TSI_FemaleOnly_NoTechReplicates.txt	X_-_53583260_53583281	262829	4.94836e-22	X_-_53583260_53583281	Yes	262829	4.94836e-22	0	X_-_53583261_53583281	No	29550.7	7.59488e-24	-3.15286
MIMAT0000415=hsa-let-7i-5p=MI0000434	Nrm_LCL_FIN_FemaleOnly_NoTechReplicates.txt	12_+_62997471_62997492	404446	1.01387e-34	12_+_62997471_62997492	Yes	404446	1.01387e-34	0	12_+_62997471_62997493	No	101833	4.23942e-37	-1.98975	12_+_62997471_62997491	No	57121.5	5.53882e-28	-0.834096
MIMAT0000415=hsa-let-7i-5p=MI0000434	Nrm_LCL_YRI_FemaleOnly_NoTechReplicates.txt	12_+_62997471_62997492	356379	3.45046e-30	12_+_62997471_62997492	Yes	356379	3.45046e-30	0	12_+_62997471_62997493	No	75538.8	4.11646e-32	-2.23812	12_+_62997471_62997491	No	43049.5	3.65255e-27	-0.811221
MIMAT0000415=hsa-let-7i-5p=MI0000434	Nrm_LCL_GBR_FemaleOnly_NoTechReplicates.txt	12_+_62997471_62997492	351374	1.82008e-29	12_+_62997471_62997492	Yes	351374	1.82008e-29	0	12_+_62997471_62997493	No	87782.9	7.52491e-30	-2.001	12_+_62997471_62997491	No	59913.1	5.68196e-21	-0.551069
MIMAT0000415=hsa-let-7i-5p=MI0000434	Nrm_LCL_CEU_FemaleOnly_NoTechReplicates.txt	12_+_62997471_62997492	318785	2.03851e-22	12_+_62997471_62997492	Yes	318785	2.03851e-22	0	12_+_62997471_62997493	No	84098.9	3.83169e-23	-1.92242	12_+_62997471_62997491	No	45787.1	6.22328e-20	-0.877146
MIMAT0000415=hsa-let-7i-5p=MI0000434	Nrm_LCL_TSI_FemaleOnly_NoTechReplicates.txt	12_+_62997471_62997492	300095	2.83021e-23	12_+_62997471_62997492	Yes	300095	2.83021e-23	0	12_+_62997471_62997493	No	65350.8	2.23267e-25	-2.19914	12_+_62997471_62997491	No	44485.4	1.72589e-21	-0.554872
MIMAT0004549=hsa-miR-148a-5p=MI0000253	Nrm_LCL_FIN_FemaleOnly_NoTechReplicates.txt	7_-_25989580_25989601	211713	1.17746e-26	7_-_25989580_25989601	Yes	211713	1.17746e-26	0	7_-_25989582_25989601	No	12307.4	1.80486e-26	-4.10451	7_-_25989580_25989602	No	11251.6	1.38267e-22	-0.1294
MIMAT0004549=hsa-miR-148a-5p=MI0000253	Nrm_LCL_YRI_FemaleOnly_NoTechReplicates.txt	7_-_25989580_25989601	160827	2.36993e-21	7_-_25989580_25989601	Yes	160827	2.36993e-21	0	7_-_25989580_25989602	No	10854.5	1.14694e-16	-3.88915	7_-_25989582_25989601	No	9380.47	3.47956e-20	-0.210555
MIMAT0004549=hsa-miR-148a-5p=MI0000253	Nrm_LCL_TSI_FemaleOnly_NoTechReplicates.txt	7_-_25989580_25989601	125106	4.09321e-19	7_-_25989580_25989601	Yes	125106	4.09321e-19	0	7_-_25989582_25989601	No	8435.67	7.93472e-20	-3.8905	7_-_25989580_25989602	No	7284.63	4.80194e-15	-0.211646
MIMAT0004549=hsa-miR-148a-5p=MI0000253	Nrm_LCL_GBR_FemaleOnly_NoTechReplicates.txt	7_-_25989580_25989601	114777	1.50116e-19	7_-_25989580_25989601	Yes	114777	1.50116e-19	0	7_-_25989582_25989601	No	8262.84	2.36154e-19	-3.79605	7_-_25989580_25989602	No	7126.21	1.12324e-14	-0.213504
MIMAT0004549=hsa-miR-148a-5p=MI0000253	Nrm_LCL_CEU_FemaleOnly_NoTechReplicates.txt	7_-_25989580_25989601	101731	2.7011e-12	7_-_25989580_25989601	Yes	101731	2.7011e-12	0	7_-_25989581_25989601	No	5592.25	1.85198e-13	-4.18519	7_-_25989580_25989602	No	5533.04	1.02457e-13	-0.0153558
MIMAT0000065=hsa-let-7d-5p=MI0000065	Nrm_LCL_FIN_FemaleOnly_NoTechReplicates.txt	9_+_96941123_96941144	192045	7.7747e-25	9_+_96941123_96941144	Yes	192045	7.7747e-25	0	9_+_96941123_96941143	No	39432.9	6.83224e-33	-2.28397	9_+_96941123_96941145	No	17489.6	1.79819e-23	-1.1729
MIMAT0000065=hsa-let-7d-5p=MI0000065	Nrm_LCL_CEU_FemaleOnly_NoTechReplicates.txt	9_+_96941123_96941144	178804	3.45113e-24	9_+_96941123_96941144	Yes	178804	3.45113e-24	0	9_+_96941123_96941143	No	35555.5	2.40566e-25	-2.33023	9_+_96941123_96941145	No	15287.9	1.31392e-20	-1.21768
MIMAT0000065=hsa-let-7d-5p=MI0000065	Nrm_LCL_GBR_FemaleOnly_NoTechReplicates.txt	9_+_96941123_96941144	149607	7.86703e-29	9_+_96941123_96941144	Yes	149607	7.86703e-29	0	9_+_96941123_96941143	No	35673.9	7.33194e-32	-2.06824	9_+_96941123_96941145	No	12449.7	1.00626e-21	-1.51876
MIMAT0000065=hsa-let-7d-5p=MI0000065	Nrm_LCL_YRI_FemaleOnly_NoTechReplicates.txt	9_+_96941123_96941144	136933	3.23986e-26	9_+_96941123_96941144	Yes	136933	3.23986e-26	0	9_+_96941123_96941143	No	25632.9	3.07094e-27	-2.4174	9_+_96941123_96941145	No	11660.1	2.66632e-22	-1.13642
MIMAT0000065=hsa-let-7d-5p=MI0000065	Nrm_LCL_TSI_FemaleOnly_NoTechReplicates.txt	9_+_96941123_96941144	126259	5.33546e-16	9_+_96941123_96941144	Yes	126259	5.33546e-16	0	9_+_96941123_96941143	No	28884	5.24175e-22	-2.12805	9_+_96941123_96941145	No	11028.4	2.82588e-16	-1.38904
MIMAT0004748=hsa-miR-423-5p=MI0001445	Nrm_LCL_FIN_FemaleOnly_NoTechReplicates.txt	17_+_28444113_28444135	191714	1.79746e-22	17_+_28444113_28444135	Yes	191714	1.79746e-22	0	17_+_28444113_28444133	No	123520	9.46443e-26	-0.63421	17_+_28444113_28444134	No	52192.7	8.35782e-22	-1.24283
MIMAT0004748=hsa-miR-423-5p=MI0001445	Nrm_LCL_YRI_FemaleOnly_NoTechReplicates.txt	17_+_28444113_28444135	163293	2.79035e-20	17_+_28444113_28444135	Yes	163293	2.79035e-20	0	17_+_28444113_28444133	No	100364	2.19294e-20	-0.702221	17_+_28444113_28444136	No	44349.6	1.14452e-19	-1.17825
MIMAT0004748=hsa-miR-423-5p=MI0001445	Nrm_LCL_CEU_FemaleOnly_NoTechReplicates.txt	17_+_28444113_28444135	162025	2.96143e-16	17_+_28444113_28444135	Yes	162025	2.96143e-16	0	17_+_28444113_28444133	No	84233	4.35472e-16	-0.943755	17_+_28444113_28444134	No	41046.7	6.79075e-16	-1.03712
MIMAT0004748=hsa-miR-423-5p=MI0001445	Nrm_LCL_GBR_FemaleOnly_NoTechReplicates.txt	17_+_28444113_28444135	138413	1.01722e-15	17_+_28444113_28444135	Yes	138413	1.01722e-15	0	17_+_28444113_28444133	No	110362	3.59821e-18	-0.326735	17_+_28444113_28444134	No	41405.2	1.00022e-16	-1.41436
MIMAT0004748=hsa-miR-423-5p=MI0001445	Nrm_LCL_TSI_FemaleOnly_NoTechReplicates.txt	17_+_28444113_28444135	121245	2.53198e-16	17_+_28444113_28444135	Yes	121245	2.53198e-16	0	17_+_28444113_28444133	No	80063.6	7.79361e-21	-0.598709	17_+_28444113_28444134	No	33530.6	9.93279e-19	-1.25567
MIMAT0001340=hsa-miR-423-3p=MI0001445	Nrm_LCL_YRI_FemaleOnly_NoTechReplicates.txt	17_+_28444149_28444171	189593	2.56354e-19	17_+_28444149_28444171	Yes	189593	2.56354e-19	0	17_+_28444149_28444172	No	55545.8	8.07171e-20	-1.77115	17_+_28444149_28444167	No	44245.9	3.42316e-14	-0.328132	17_+_28444148_28444171	No	32722	3.29271e-21	-0.435286	17_+_28444149_28444170	No	22606.3	1.75191e-23	-0.533533
MIMAT0001340=hsa-miR-423-3p=MI0001445	Nrm_LCL_FIN_FemaleOnly_NoTechReplicates.txt	17_+_28444149_28444171	188457	4.83674e-21	17_+_28444149_28444171	Yes	188457	4.83674e-21	0	17_+_28444149_28444172	No	57569.5	2.31506e-21	-1.71086	17_+_28444149_28444167	No	40706.8	9.89656e-18	-0.500035	17_+_28444148_28444171	No	30747.9	3.31426e-22	-0.404781	17_+_28444149_28444170	No	22881.8	9.30561e-28	-0.42629
MIMAT0001340=hsa-miR-423-3p=MI0001445	Nrm_LCL_CEU_FemaleOnly_NoTechReplicates.txt	17_+_28444149_28444171	181801	1.04636e-15	17_+_28444149_28444171	Yes	181801	1.04636e-15	0	17_+_28444149_28444172	No	51847.4	3.21291e-20	-1.81001	17_+_28444149_28444167	No	39721.6	2.76535e-15	-0.384347	17_+_28444148_28444171	No	28846	4.42781e-16	-0.461555	17_+_28444149_28444170	No	21500.4	9.48053e-24	-0.424007
MIMAT0001340=hsa-miR-423-3p=MI0001445	Nrm_LCL_GBR_FemaleOnly_NoTechReplicates.txt	17_+_28444149_28444171	136324	1.353e-17	17_+_28444149_28444171	Yes	136324	1.353e-17	0	17_+_28444149_28444172	No	42938.3	1.08853e-19	-1.6667	17_+_28444149_28444167	No	41290.3	9.49369e-17	-0.0564612	17_+_28444148_28444171	No	22887	2.22672e-20	-0.851273	17_+_28444149_28444164	No	19554.5	1.92066e-13	-0.227031
MIMAT0001340=hsa-miR-423-3p=MI0001445	Nrm_LCL_TSI_FemaleOnly_NoTechReplicates.txt	17_+_28444149_28444171	119478	1.17262e-17	17_+_28444149_28444171	Yes	119478	1.17262e-17	0	17_+_28444149_28444172	No	37191.5	7.92398e-18	-1.68371	17_+_28444149_28444167	No	31945.7	1.57031e-17	-0.219353	17_+_28444148_28444171	No	20670.6	8.13427e-18	-0.628042	17_+_28444149_28444170	No	16985.9	1.2664e-22	-0.283238
MIMAT0000083=hsa-miR-26b-5p=MI0000084	Nrm_LCL_FIN_FemaleOnly_NoTechReplicates.txt	2_+_219267380_219267400	20793.2	6.37634e-30	2_+_219267380_219267401	No	158228	2.93681e-31	2.92782	2_+_219267380_219267402	No	24163.5	1.78634e-26	-2.7111
MIMAT0000083=hsa-miR-26b-5p=MI0000084	Nrm_LCL_YRI_FemaleOnly_NoTechReplicates.txt	2_+_219267380_219267400	17803.1	1.34832e-25	2_+_219267380_219267401	No	140886	1.8165e-25	2.98432	2_+_219267380_219267402	No	19002.8	6.27073e-23	-2.89024
MIMAT0000083=hsa-miR-26b-5p=MI0000084	Nrm_LCL_CEU_FemaleOnly_NoTechReplicates.txt	2_+_219267380_219267400	14191.9	5.43361e-22	2_+_219267380_219267401	No	132011	1.26566e-23	3.21751	2_+_219267380_219267402	No	19029.2	2.45468e-21	-2.79437
MIMAT0000083=hsa-miR-26b-5p=MI0000084	Nrm_LCL_GBR_FemaleOnly_NoTechReplicates.txt	2_+_219267380_219267400	20688.8	1.9391e-28	2_+_219267380_219267401	No	129067	2.35701e-30	2.6412	2_+_219267380_219267400	Yes	20688.8	1.9391e-28	-2.6412
MIMAT0000083=hsa-miR-26b-5p=MI0000084	Nrm_LCL_TSI_FemaleOnly_NoTechReplicates.txt	2_+_219267380_219267400	17030.2	5.21561e-21	2_+_219267380_219267401	No	114586	5.63167e-25	2.75026	2_+_219267380_219267400	Yes	17030.2	5.21561e-21	-2.75026
MIMAT0002819=hsa-miR-193b-3p=MI0003137	Nrm_LCL_FIN_FemaleOnly_NoTechReplicates.txt	16_+_14397874_14397895	109032	1.00775e-24	16_+_14397874_14397895	Yes	109032	1.00775e-24	0	16_+_14397874_14397896	No	28203.5	8.15913e-24	-1.9508	16_+_14397874_14397894	No	16149.1	2.16628e-26	-0.804423	16_+_14397874_14397897	No	7478.57	6.44194e-17	-1.11062
MIMAT0002819=hsa-miR-193b-3p=MI0003137	Nrm_LCL_TSI_FemaleOnly_NoTechReplicates.txt	16_+_14397874_14397895	86996	6.81891e-10	16_+_14397874_14397895	Yes	86996	6.81891e-10	0	16_+_14397874_14397896	No	19454.9	1.93578e-15	-2.16081	16_+_14397874_14397894	No	13162.6	3.87538e-13	-0.563694	16_+_14397874_14397893	No	5089.55	6.53391e-11	-1.37083
MIMAT0002819=hsa-miR-193b-3p=MI0003137	Nrm_LCL_YRI_FemaleOnly_NoTechReplicates.txt	16_+_14397874_14397895	86032.4	1.95865e-17	16_+_14397874_14397895	Yes	86032.4	1.95865e-17	0	16_+_14397874_14397896	No	19460.4	1.42925e-21	-2.14434	16_+_14397874_14397894	No	10123.4	4.52749e-22	-0.942846	16_+_14397874_14397893	No	4215.8	3.43379e-17	-1.26381
MIMAT0002819=hsa-miR-193b-3p=MI0003137	Nrm_LCL_CEU_FemaleOnly_NoTechReplicates.txt	16_+_14397874_14397895	83930.5	1.62015e-19	16_+_14397874_14397895	Yes	83930.5	1.62015e-19	0	16_+_14397874_14397896	No	21474.7	1.48823e-21	-1.96656	16_+_14397874_14397894	No	13239.3	5.061e-18	-0.697812	16_+_14397874_14397897	No	5049.44	1.86252e-12	-1.39063
MIMAT0002819=hsa-miR-193b-3p=MI0003137	Nrm_LCL_GBR_FemaleOnly_NoTechReplicates.txt	16_+_14397874_14397895	76546.3	3.35686e-14	16_+_14397874_14397895	Yes	76546.3	3.35686e-14	0	16_+_14397874_14397896	No	16346.3	9.8357e-17	-2.22737	16_+_14397874_14397894	No	12752.8	1.34796e-17	-0.358152	16_+_14397874_14397893	No	4897.34	1.46928e-16	-1.38074
MIMAT0000417=hsa-miR-15b-5p=MI0000438	Nrm_LCL_YRI_FemaleOnly_NoTechReplicates.txt	3_+_160122395_160122416	106419	1.0255e-28	3_+_160122395_160122416	Yes	106419	1.0255e-28	0	3_+_160122395_160122415	No	5637.24	6.13241e-28	-4.23862
MIMAT0000417=hsa-miR-15b-5p=MI0000438	Nrm_LCL_FIN_FemaleOnly_NoTechReplicates.txt	3_+_160122395_160122416	102490	2.31371e-30	3_+_160122395_160122416	Yes	102490	2.31371e-30	0	3_+_160122395_160122415	No	5829.24	8.97729e-30	-4.13604
MIMAT0000417=hsa-miR-15b-5p=MI0000438	Nrm_LCL_CEU_FemaleOnly_NoTechReplicates.txt	3_+_160122395_160122416	76099.8	4.9223e-24	3_+_160122395_160122416	Yes	76099.8	4.9223e-24	0	3_+_160122395_160122415	No	4609.19	7.88034e-22	-4.04531
MIMAT0000417=hsa-miR-15b-5p=MI0000438	Nrm_LCL_GBR_FemaleOnly_NoTechReplicates.txt	3_+_160122395_160122416	71805.9	3.47392e-24	3_+_160122395_160122416	Yes	71805.9	3.47392e-24	0	3_+_160122395_160122415	No	4243.94	1.9542e-28	-4.08063
MIMAT0000417=hsa-miR-15b-5p=MI0000438	Nrm_LCL_TSI_FemaleOnly_NoTechReplicates.txt	3_+_160122395_160122416	69397.5	6.24323e-22	3_+_160122395_160122416	Yes	69397.5	6.24323e-22	0	3_+_160122395_160122415	No	4118.72	6.53829e-22	-4.07462
MIMAT0000086=hsa-miR-29a-3p=MI0000087	Nrm_LCL_FIN_FemaleOnly_NoTechReplicates.txt	7_-_130561507_130561528	89320.7	2.82008e-23	7_-_130561508_130561528	No	104183	8.40712e-28	0.222056	7_-_130561507_130561528	Yes	89320.7	2.82008e-23	-0.222056	7_-_130561509_130561528	No	77571.4	1.30828e-34	-0.203468	7_-_130561510_130561528	No	53683.3	1.80837e-17	-0.531051
MIMAT0000086=hsa-miR-29a-3p=MI0000087	Nrm_LCL_GBR_FemaleOnly_NoTechReplicates.txt	7_-_130561507_130561528	54136.8	1.28654e-23	7_-_130561508_130561528	No	71110.9	2.22567e-26	0.393461	7_-_130561509_130561528	No	62570.9	1.04971e-26	-0.184581	7_-_130561507_130561528	Yes	54136.8	1.28654e-23	-0.208881	7_-_130561510_130561528	No	36794.8	1.07141e-16	-0.557107
MIMAT0000086=hsa-miR-29a-3p=MI0000087	Nrm_LCL_TSI_FemaleOnly_NoTechReplicates.txt	7_-_130561507_130561528	57991.7	6.76145e-21	7_-_130561508_130561528	No	68877.8	3.08605e-21	0.248193	7_-_130561507_130561528	Yes	57991.7	6.76145e-21	-0.248193	7_-_130561509_130561528	No	53206.1	5.05324e-24	-0.124256	7_-_130561510_130561528	No	33417.8	1.37055e-13	-0.670974
MIMAT0000086=hsa-miR-29a-3p=MI0000087	Nrm_LCL_YRI_FemaleOnly_NoTechReplicates.txt	7_-_130561507_130561528	68062.7	2.82116e-26	7_-_130561507_130561528	Yes	68062.7	2.82116e-26	0	7_-_130561508_130561528	No	66590.5	2.57918e-27	-0.0315481	7_-_130561509_130561528	No	44967.5	5.12476e-20	-0.566434	7_-_130561510_130561528	No	15916.1	4.68354e-13	-1.4984
MIMAT0000086=hsa-miR-29a-3p=MI0000087	Nrm_LCL_CEU_FemaleOnly_NoTechReplicates.txt	7_-_130561507_130561528	59841.8	2.13446e-26	7_-_130561508_130561528	No	63042.9	2.97475e-24	0.075182	7_-_130561507_130561528	Yes	59841.8	2.13446e-26	-0.075182	7_-_130561509_130561528	No	43307.2	4.73637e-24	-0.466546	7_-_130561510_130561528	No	27616.4	1.29958e-11	-0.649082
MIMAT0000093=hsa-miR-93-5p=MI0000095	Nrm_LCL_YRI_FemaleOnly_NoTechReplicates.txt	7_-_99691438_99691460	97611.1	2.05924e-32	7_-_99691438_99691460	Yes	97611.1	2.05924e-32	0	7_-_99691437_99691460	No	41217.9	5.33783e-28	-1.24377	7_-_99691440_99691460	No	40066.2	2.85361e-29	-0.040885	7_-_99691439_99691460	No	26676.6	2.32028e-31	-0.586813
MIMAT0000093=hsa-miR-93-5p=MI0000095	Nrm_LCL_FIN_FemaleOnly_NoTechReplicates.txt	7_-_99691438_99691460	91096.5	2.93599e-38	7_-_99691438_99691460	Yes	91096.5	2.93599e-38	0	7_-_99691440_99691460	No	47796.3	6.77505e-31	-0.930496	7_-_99691437_99691460	No	40629.4	2.96556e-31	-0.234376	7_-_99691439_99691460	No	28804.9	6.16057e-34	-0.496209
MIMAT0000093=hsa-miR-93-5p=MI0000095	Nrm_LCL_CEU_FemaleOnly_NoTechReplicates.txt	7_-_99691438_99691460	80048.1	2.56541e-22	7_-_99691438_99691460	Yes	80048.1	2.56541e-22	0	7_-_99691437_99691460	No	33716.8	1.8556e-23	-1.2474	7_-_99691440_99691460	No	33535.8	1.45573e-26	-0.00776644	7_-_99691439_99691460	No	22490	1.05124e-27	-0.576415
MIMAT0000093=hsa-miR-93-5p=MI0000095	Nrm_LCL_GBR_FemaleOnly_NoTechReplicates.txt	7_-_99691438_99691460	74269.8	1.17038e-30	7_-_99691438_99691460	Yes	74269.8	1.17038e-30	0	7_-_99691440_99691460	No	48590.3	3.57495e-29	-0.612109	7_-_99691437_99691460	No	30385.5	3.79973e-25	-0.677285	7_-_99691439_99691460	No	29033.7	3.7589e-31	-0.0656558
MIMAT0000093=hsa-miR-93-5p=MI0000095	Nrm_LCL_TSI_FemaleOnly_NoTechReplicates.txt	7_-_99691438_99691460	62135.8	4.45531e-25	7_-_99691438_99691460	Yes	62135.8	4.45531e-25	0	7_-_99691440_99691460	No	34972.9	4.01841e-27	-0.829189	7_-_99691437_99691460	No	24969.6	2.63458e-21	-0.486063	7_-_99691439_99691460	No	22496.8	4.1628e-29	-0.150453
MIMAT0000267=hsa-miR-210-3p=MI0000286	Nrm_LCL_FIN_FemaleOnly_NoTechReplicates.txt	11_-_568112_568133	95987.2	2.3854e-18	11_-_568112_568133	Yes	95987.2	2.3854e-18	0	11_-_568111_568133	No	20107	1.44286e-23	-2.25514	11_-_568114_568133	No	16250.8	2.46661e-21	-0.307187	11_-_568113_568133	No	11230.3	7.6318e-18	-0.533117
MIMAT0000267=hsa-miR-210-3p=MI0000286	Nrm_LCL_GBR_FemaleOnly_NoTechReplicates.txt	11_-_568112_568133	81404	1.82643e-17	11_-_568112_568133	Yes	81404	1.82643e-17	0	11_-_568114_568133	No	20634.2	5.48776e-18	-1.98006	11_-_568111_568133	No	18054.2	1.42241e-22	-0.192701	11_-_568113_568133	No	11895.1	8.68869e-13	-0.601971
MIMAT0000267=hsa-miR-210-3p=MI0000286	Nrm_LCL_CEU_FemaleOnly_NoTechReplicates.txt	11_-_568112_568133	80913.1	2.87719e-19	11_-_568112_568133	Yes	80913.1	2.87719e-19	0	11_-_568111_568133	No	17275.5	8.49528e-21	-2.22764	11_-_568114_568133	No	14728.1	7.61318e-13	-0.230159	11_-_568113_568133	No	10495.9	5.38179e-12	-0.488742
MIMAT0000267=hsa-miR-210-3p=MI0000286	Nrm_LCL_YRI_FemaleOnly_NoTechReplicates.txt	11_-_568112_568133	71194	9.46826e-24	11_-_568112_568133	Yes	71194	9.46826e-24	0	11_-_568111_568133	No	14376.6	9.75183e-21	-2.30803	11_-_568114_568133	No	12884.2	2.11274e-16	-0.158116	11_-_568113_568133	No	6692.75	9.18113e-19	-0.944935
MIMAT0000267=hsa-miR-210-3p=MI0000286	Nrm_LCL_TSI_FemaleOnly_NoTechReplicates.txt	11_-_568112_568133	65337.3	1.82226e-15	11_-_568112_568133	Yes	65337.3	1.82226e-15	0	11_-_568114_568133	No	14961.5	1.31468e-13	-2.12665	11_-_568111_568133	No	14193.5	2.39781e-16	-0.076021	11_-_568113_568133	No	8452.88	4.08844e-13	-0.74772
MIMAT0000420=hsa-miR-30b-5p=MI0000441	Nrm_LCL_GBR_FemaleOnly_NoTechReplicates.txt	8_-_135812813_135812834	94615.5	4.15869e-09	8_-_135812813_135812834	Yes	94615.5	4.15869e-09	0	8_-_135812814_135812834	No	2766.96	6.09826e-20	-5.09571
MIMAT0000420=hsa-miR-30b-5p=MI0000441	Nrm_LCL_YRI_FemaleOnly_NoTechReplicates.txt	8_-_135812813_135812834	79375.2	1.41954e-08	8_-_135812813_135812834	Yes	79375.2	1.41954e-08	0	8_-_135812814_135812834	No	1405.7	1.15577e-14	-5.81932
MIMAT0000420=hsa-miR-30b-5p=MI0000441	Nrm_LCL_TSI_FemaleOnly_NoTechReplicates.txt	8_-_135812813_135812834	78856.8	1.72435e-11	8_-_135812813_135812834	Yes	78856.8	1.72435e-11	0	8_-_135812814_135812834	No	2302.16	7.28629e-19	-5.09818
MIMAT0000420=hsa-miR-30b-5p=MI0000441	Nrm_LCL_FIN_FemaleOnly_NoTechReplicates.txt	8_-_135812813_135812834	71895.4	1.62539e-12	8_-_135812813_135812834	Yes	71895.4	1.62539e-12	0	8_-_135812814_135812834	No	1857.95	1.36638e-16	-5.27412
MIMAT0000420=hsa-miR-30b-5p=MI0000441	Nrm_LCL_CEU_FemaleOnly_NoTechReplicates.txt	8_-_135812813_135812834	57906.8	3.26735e-08	8_-_135812813_135812834	Yes	57906.8	3.26735e-08	0	8_-_135812814_135812834	No	1628.15	4.03237e-09	-5.15243
MIMAT0000270=hsa-miR-181a-3p=MI0000289	Nrm_LCL_GBR_FemaleOnly_NoTechReplicates.txt	1_-_198828198_198828219	89628.2	7.63153e-16	1_-_198828198_198828219	Yes	89628.2	7.63153e-16	0	1_-_198828199_198828219	No	8703.64	6.57645e-15	-3.36426	1_-_198828200_198828219	No	6484.29	5.74624e-13	-0.424672	1_-_198828201_198828219	No	4352.03	3.43824e-12	-0.57526
MIMAT0000270=hsa-miR-181a-3p=MI0000289	Nrm_LCL_YRI_FemaleOnly_NoTechReplicates.txt	1_-_198828198_198828219	69680.6	4.91943e-18	1_-_198828198_198828219	Yes	69680.6	4.91943e-18	0	1_-_198828199_198828219	No	4606.78	1.69519e-15	-3.91893	1_-_198828200_198828219	No	2663.42	1.25479e-14	-0.790481	1_-_198828201_198828219	No	1633.45	8.38953e-13	-0.705354
MIMAT0000270=hsa-miR-181a-3p=MI0000289	Nrm_LCL_TSI_FemaleOnly_NoTechReplicates.txt	1_-_198828198_198828219	62145.9	9.78323e-11	1_-_198828198_198828219	Yes	62145.9	9.78323e-11	0	1_-_198828199_198828219	No	5382.52	2.91866e-12	-3.52931	1_-_198828200_198828219	No	3575.92	1.26129e-09	-0.589968	1_-_198828201_198828219	No	2111.93	5.81347e-09	-0.759753
MIMAT0000270=hsa-miR-181a-3p=MI0000289	Nrm_LCL_CEU_FemaleOnly_NoTechReplicates.txt	1_-_198828198_198828219	57057.5	2.49689e-10	1_-_198828198_198828219	Yes	57057.5	2.49689e-10	0	1_-_198828199_198828219	No	4019.48	6.28821e-11	-3.82733	1_-_198828200_198828219	No	2317.97	4.92426e-11	-0.794149	1_-_198828201_198828219	No	1383.66	7.44772e-11	-0.744367
MIMAT0000270=hsa-miR-181a-3p=MI0000289	Nrm_LCL_FIN_FemaleOnly_NoTechReplicates.txt	1_-_198828198_198828219	43774	2.3116e-20	1_-_198828198_198828219	Yes	43774	2.3116e-20	0	1_-_198828199_198828219	No	3323.32	7.91801e-17	-3.71938	1_-_198828200_198828219	No	1851.13	1.76283e-15	-0.844223	1_-_198828201_198828219	No	1205.78	2.88122e-13	-0.618437
MIMAT0000075=hsa-miR-20a-5p=MI0000076	Nrm_LCL_FIN_FemaleOnly_NoTechReplicates.txt	13_+_92003326_92003348	89095	2.14233e-25	13_+_92003326_92003348	Yes	89095	2.14233e-25	0	13_+_92003326_92003349	No	40779	1.09046e-26	-1.12752	13_+_92003326_92003347	No	7050.34	1.15986e-13	-2.53206
MIMAT0000075=hsa-miR-20a-5p=MI0000076	Nrm_LCL_GBR_FemaleOnly_NoTechReplicates.txt	13_+_92003326_92003348	84563.4	5.03223e-24	13_+_92003326_92003348	Yes	84563.4	5.03223e-24	0	13_+_92003326_92003349	No	36305.8	4.18942e-22	-1.21983	13_+_92003326_92003347	No	7868.57	1.09405e-18	-2.20603
MIMAT0000075=hsa-miR-20a-5p=MI0000076	Nrm_LCL_CEU_FemaleOnly_NoTechReplicates.txt	13_+_92003326_92003348	78608.6	4.73912e-13	13_+_92003326_92003348	Yes	78608.6	4.73912e-13	0	13_+_92003326_92003349	No	36579.9	1.20567e-16	-1.10363	13_+_92003326_92003347	No	6102.92	9.60343e-12	-2.58348
MIMAT0000075=hsa-miR-20a-5p=MI0000076	Nrm_LCL_TSI_FemaleOnly_NoTechReplicates.txt	13_+_92003326_92003348	74613	1.53338e-14	13_+_92003326_92003348	Yes	74613	1.53338e-14	0	13_+_92003326_92003349	No	29888.6	7.14448e-19	-1.31983	13_+_92003326_92003347	No	7167.57	2.02986e-08	-2.06004
MIMAT0000075=hsa-miR-20a-5p=MI0000076	Nrm_LCL_YRI_FemaleOnly_NoTechReplicates.txt	13_+_92003326_92003348	65803	2.40342e-18	13_+_92003326_92003348	Yes	65803	2.40342e-18	0	13_+_92003326_92003349	No	30132.3	1.96425e-16	-1.12684	13_+_92003326_92003347	No	4690.83	1.59826e-11	-2.6834
MIMAT0003886=hsa-miR-769-5p=MI0003834	Nrm_LCL_YRI_FemaleOnly_NoTechReplicates.txt	19_+_46522219_46522240	86823.8	6.17339e-26	19_+_46522219_46522240	Yes	86823.8	6.17339e-26	0	19_+_46522219_46522241	No	6159.81	8.4137e-21	-3.81713
MIMAT0003886=hsa-miR-769-5p=MI0003834	Nrm_LCL_FIN_FemaleOnly_NoTechReplicates.txt	19_+_46522219_46522240	76495.5	8.54403e-34	19_+_46522219_46522240	Yes	76495.5	8.54403e-34	0	19_+_46522219_46522239	No	5258.69	3.61748e-38	-3.8626
MIMAT0003886=hsa-miR-769-5p=MI0003834	Nrm_LCL_CEU_FemaleOnly_NoTechReplicates.txt	19_+_46522219_46522240	68201.8	2.4025e-22	19_+_46522219_46522240	Yes	68201.8	2.4025e-22	0	19_+_46522219_46522241	No	4411.52	3.69128e-19	-3.95046
MIMAT0003886=hsa-miR-769-5p=MI0003834	Nrm_LCL_GBR_FemaleOnly_NoTechReplicates.txt	19_+_46522219_46522240	54048.4	1.2629e-29	19_+_46522219_46522240	Yes	54048.4	1.2629e-29	0	19_+_46522219_46522239	No	4435.73	3.30483e-29	-3.60701
MIMAT0003886=hsa-miR-769-5p=MI0003834	Nrm_LCL_TSI_FemaleOnly_NoTechReplicates.txt	19_+_46522219_46522240	49424.6	4.59311e-23	19_+_46522219_46522240	Yes	49424.6	4.59311e-23	0	19_+_46522219_46522239	No	3546.74	1.35702e-26	-3.80066
MIMAT0000707=hsa-miR-363-3p=MI0000764	Nrm_LCL_GBR_FemaleOnly_NoTechReplicates.txt	X_-_133303412_133303433	16997.7	1.60692e-27	X_-_133303414_133303433	No	85410.5	7.12605e-14	2.32907	X_-_133303413_133303433	No	41731.8	7.76391e-27	-1.03327	X_-_133303411_133303433	No	26772.6	1.95425e-25	-0.640391
MIMAT0000707=hsa-miR-363-3p=MI0000764	Nrm_LCL_TSI_FemaleOnly_NoTechReplicates.txt	X_-_133303412_133303433	13323.5	2.02132e-15	X_-_133303414_133303433	No	60240.8	5.64294e-11	2.17677	X_-_133303413_133303433	No	33434.7	1.90307e-15	-0.849395	X_-_133303411_133303433	No	23160.2	1.52593e-15	-0.529701
MIMAT0000707=hsa-miR-363-3p=MI0000764	Nrm_LCL_YRI_FemaleOnly_NoTechReplicates.txt	X_-_133303412_133303433	19096.4	2.16131e-17	X_-_133303414_133303433	No	49426.7	2.24642e-11	1.37199	X_-_133303413_133303433	No	39648.7	1.4987e-15	-0.318016	X_-_133303411_133303433	No	32577.3	9.35628e-18	-0.283407
MIMAT0000707=hsa-miR-363-3p=MI0000764	Nrm_LCL_FIN_FemaleOnly_NoTechReplicates.txt	X_-_133303412_133303433	9318.94	1.0107e-18	X_-_133303414_133303433	No	44649.7	4.10659e-16	2.26041	X_-_133303413_133303433	No	25375.8	6.35493e-18	-0.815198	X_-_133303411_133303433	No	18801.3	3.34046e-18	-0.432621
MIMAT0000707=hsa-miR-363-3p=MI0000764	Nrm_LCL_CEU_FemaleOnly_NoTechReplicates.txt	X_-_133303412_133303433	6727.2	7.36036e-08	X_-_133303414_133303433	No	31907	2.83525e-06	2.2458	X_-_133303413_133303433	No	17726.7	4.31364e-08	-0.847947	X_-_133303411_133303433	No	13053.1	2.20375e-08	-0.441533
MIMAT0000693=hsa-miR-30e-3p=MI0000749	Nrm_LCL_YRI_FemaleOnly_NoTechReplicates.txt	1_+_41220085_41220106	80780.4	4.32612e-30	1_+_41220085_41220106	Yes	80780.4	4.32612e-30	0	1_+_41220085_41220105	No	3532.06	3.97483e-20	-4.51542	1_+_41220085_41220104	No	2488.25	1.09481e-16	-0.50538
MIMAT0000693=hsa-miR-30e-3p=MI0000749	Nrm_LCL_FIN_FemaleOnly_NoTechReplicates.txt	1_+_41220085_41220106	66879	1.00724e-31	1_+_41220085_41220106	Yes	66879	1.00724e-31	0	1_+_41220085_41220105	No	3790.87	7.13637e-29	-4.14095	1_+_41220085_41220104	No	2224.57	2.90017e-26	-0.769004
MIMAT0000693=hsa-miR-30e-3p=MI0000749	Nrm_LCL_CEU_FemaleOnly_NoTechReplicates.txt	1_+_41220085_41220106	57907.6	1.10783e-27	1_+_41220085_41220106	Yes	57907.6	1.10783e-27	0	1_+_41220085_41220105	No	3823.27	2.50581e-11	-3.92088	1_+_41220085_41220104	No	2119.8	1.67288e-08	-0.85088
MIMAT0000693=hsa-miR-30e-3p=MI0000749	Nrm_LCL_GBR_FemaleOnly_NoTechReplicates.txt	1_+_41220085_41220106	49594	1.11191e-28	1_+_41220085_41220106	Yes	49594	1.11191e-28	0	1_+_41220085_41220105	No	3830.79	1.15158e-20	-3.69445	1_+_41220085_41220104	No	2976.05	1.5634e-19	-0.364243
MIMAT0000693=hsa-miR-30e-3p=MI0000749	Nrm_LCL_TSI_FemaleOnly_NoTechReplicates.txt	1_+_41220085_41220106	48031	4.86848e-24	1_+_41220085_41220106	Yes	48031	4.86848e-24	0	1_+_41220085_41220105	No	3445.55	4.13164e-13	-3.80116	1_+_41220085_41220104	No	2493.66	2.84597e-08	-0.466472
MIMAT0000070=hsa-miR-17-5p=MI0000071	Nrm_LCL_FIN_FemaleOnly_NoTechReplicates.txt	13_+_92002872_92002894	80145.4	2.18507e-37	13_+_92002872_92002894	Yes	80145.4	2.18507e-37	0	13_+_92002872_92002895	No	36715.2	1.04694e-31	-1.12624
MIMAT0000070=hsa-miR-17-5p=MI0000071	Nrm_LCL_YRI_FemaleOnly_NoTechReplicates.txt	13_+_92002872_92002894	74161.6	7.62814e-30	13_+_92002872_92002894	Yes	74161.6	7.62814e-30	0	13_+_92002872_92002895	No	32029.7	5.97222e-24	-1.21126
MIMAT0000070=hsa-miR-17-5p=MI0000071	Nrm_LCL_GBR_FemaleOnly_NoTechReplicates.txt	13_+_92002872_92002894	68419.6	4.27198e-28	13_+_92002872_92002894	Yes	68419.6	4.27198e-28	0	13_+_92002872_92002895	No	27388.9	1.66236e-24	-1.32082
MIMAT0000070=hsa-miR-17-5p=MI0000071	Nrm_LCL_CEU_FemaleOnly_NoTechReplicates.txt	13_+_92002872_92002894	68134.5	1.69756e-20	13_+_92002872_92002894	Yes	68134.5	1.69756e-20	0	13_+_92002872_92002895	No	31706.9	1.8618e-22	-1.10359
MIMAT0000070=hsa-miR-17-5p=MI0000071	Nrm_LCL_TSI_FemaleOnly_NoTechReplicates.txt	13_+_92002872_92002894	61095.6	7.73874e-24	13_+_92002872_92002894	Yes	61095.6	7.73874e-24	0	13_+_92002872_92002895	No	24063.6	3.33142e-20	-1.34422
MIMAT0000084=hsa-miR-27a-3p=MI0000085	Nrm_LCL_FIN_FemaleOnly_NoTechReplicates.txt	19_-_13947261_13947281	16929.1	2.6767e-15	19_-_13947262_13947281	No	77642.5	2.80832e-24	2.19734	19_-_13947263_13947281	No	66719.8	3.9833e-25	-0.218733
MIMAT0000084=hsa-miR-27a-3p=MI0000085	Nrm_LCL_CEU_FemaleOnly_NoTechReplicates.txt	19_-_13947261_13947281	17936	1.70278e-08	19_-_13947262_13947281	No	75373.5	3.60942e-14	2.0712	19_-_13947263_13947281	No	56547.4	2.25015e-21	-0.414596
MIMAT0000084=hsa-miR-27a-3p=MI0000085	Nrm_LCL_GBR_FemaleOnly_NoTechReplicates.txt	19_-_13947261_13947281	13557.9	3.02919e-17	19_-_13947262_13947281	No	74723.3	9.68826e-22	2.46242	19_-_13947263_13947281	No	60161.4	2.30651e-21	-0.31272
MIMAT0000084=hsa-miR-27a-3p=MI0000085	Nrm_LCL_YRI_FemaleOnly_NoTechReplicates.txt	19_-_13947261_13947281	15488.5	1.70291e-15	19_-_13947262_13947281	No	62890.1	4.15311e-24	2.02164	19_-_13947263_13947281	No	32938.5	1.8673e-22	-0.933058
MIMAT0000084=hsa-miR-27a-3p=MI0000085	Nrm_LCL_TSI_FemaleOnly_NoTechReplicates.txt	19_-_13947261_13947281	13680.4	3.31805e-11	19_-_13947262_13947281	No	59906.2	8.29972e-19	2.1306	19_-_13947263_13947281	No	46543.4	3.97813e-20	-0.36413
MIMAT0000067_1=hsa-let-7f-5p=MI0000068	Nrm_LCL_FIN_FemaleOnly_NoTechReplicates.txt	X_-_53584207_53584228	0	NA	X_-_53584206_53584228	No	74987	1.02245e-26	inf	X_-_53584207_53584229	No	1387.75	2.5126e-24	-5.75583
MIMAT0000067_1=hsa-let-7f-5p=MI0000068	Nrm_LCL_CEU_FemaleOnly_NoTechReplicates.txt	X_-_53584207_53584228	0	NA	X_-_53584206_53584228	No	57365.1	2.38471e-22	inf	X_-_53584207_53584229	No	1245.68	6.32917e-21	-5.52517
MIMAT0000067_1=hsa-let-7f-5p=MI0000068	Nrm_LCL_YRI_FemaleOnly_NoTechReplicates.txt	X_-_53584207_53584228	0	NA	X_-_53584206_53584228	No	54638.5	3.64127e-22	inf	X_-_53584207_53584229	No	1554.48	3.676e-19	-5.13541
MIMAT0000067_1=hsa-let-7f-5p=MI0000068	Nrm_LCL_GBR_FemaleOnly_NoTechReplicates.txt	X_-_53584207_53584228	0	NA	X_-_53584206_53584228	No	51300.1	8.49515e-25	inf	X_-_53584207_53584229	No	1279.48	9.06741e-24	-5.32533
MIMAT0000067_1=hsa-let-7f-5p=MI0000068	Nrm_LCL_TSI_FemaleOnly_NoTechReplicates.txt	X_-_53584207_53584228	0	NA	X_-_53584206_53584228	No	46631.3	2.05809e-23	inf	X_-_53584207_53584229	No	1016.34	1.38405e-16	-5.51985
MIMAT0000753=hsa-miR-342-3p=MI0000805	Nrm_LCL_YRI_FemaleOnly_NoTechReplicates.txt	14_+_100576052_100576074	48270.1	2.16068e-25	14_+_100576052_100576075	No	70760.1	3.1017e-21	0.551805	14_+_100576052_100576074	Yes	48270.1	2.16068e-25	-0.551805	14_+_100576052_100576076	No	22069.5	1.40644e-20	-1.12907	14_+_100576052_100576073	No	17083.7	1.94717e-22	-0.369436
MIMAT0000753=hsa-miR-342-3p=MI0000805	Nrm_LCL_FIN_FemaleOnly_NoTechReplicates.txt	14_+_100576052_100576074	50925.5	7.26278e-24	14_+_100576052_100576075	No	58699.2	2.7896e-19	0.204951	14_+_100576052_100576074	Yes	50925.5	7.26278e-24	-0.204951	14_+_100576052_100576073	No	19702.3	5.22145e-22	-1.37003	14_+_100576052_100576076	No	18012.6	5.25729e-18	-0.129355
MIMAT0000753=hsa-miR-342-3p=MI0000805	Nrm_LCL_CEU_FemaleOnly_NoTechReplicates.txt	14_+_100576052_100576074	44925.3	2.84872e-15	14_+_100576052_100576075	No	55508.1	1.17845e-14	0.305172	14_+_100576052_100576074	Yes	44925.3	2.84872e-15	-0.305172	14_+_100576052_100576076	No	16651.8	1.18614e-17	-1.43185	14_+_100576052_100576073	No	15276	5.10048e-15	-0.124411
MIMAT0000753=hsa-miR-342-3p=MI0000805	Nrm_LCL_GBR_FemaleOnly_NoTechReplicates.txt	14_+_100576052_100576074	52553.7	1.93684e-21	14_+_100576052_100576075	No	55492.2	7.69777e-19	0.0784937	14_+_100576052_100576074	Yes	52553.7	1.93684e-21	-0.0784937	14_+_100576052_100576073	No	25774.2	5.63304e-15	-1.02786	14_+_100576052_100576076	No	16242.1	2.31684e-16	-0.666194
MIMAT0000753=hsa-miR-342-3p=MI0000805	Nrm_LCL_TSI_FemaleOnly_NoTechReplicates.txt	14_+_100576052_100576074	45450	2.78965e-14	14_+_100576052_100576075	No	49901.3	6.7717e-12	0.134797	14_+_100576052_100576074	Yes	45450	2.78965e-14	-0.134797	14_+_100576052_100576073	No	18678.6	9.00583e-15	-1.28289	14_+_100576052_100576076	No	15521.9	3.33406e-09	-0.267086
MIMAT0000691=hsa-miR-130b-3p=MI0000748	Nrm_LCL_FIN_FemaleOnly_NoTechReplicates.txt	22_+_22007643_22007664	13849.3	6.67051e-28	22_+_22007643_22007663	No	70282.6	5.09459e-29	2.34336	22_+_22007643_22007665	No	20899.3	6.28897e-33	-1.74971
MIMAT0000691=hsa-miR-130b-3p=MI0000748	Nrm_LCL_GBR_FemaleOnly_NoTechReplicates.txt	22_+_22007643_22007664	12002.2	3.94584e-25	22_+_22007643_22007663	No	61416.2	3.46392e-29	2.35532	22_+_22007643_22007665	No	19349	3.09947e-26	-1.66636
MIMAT0000691=hsa-miR-130b-3p=MI0000748	Nrm_LCL_CEU_FemaleOnly_NoTechReplicates.txt	22_+_22007643_22007664	12019.5	2.87023e-22	22_+_22007643_22007663	No	57155.5	1.59301e-18	2.24951	22_+_22007643_22007665	No	19081.9	6.53057e-24	-1.58269
MIMAT0000691=hsa-miR-130b-3p=MI0000748	Nrm_LCL_YRI_FemaleOnly_NoTechReplicates.txt	22_+_22007643_22007664	15838.2	2.36416e-26	22_+_22007643_22007663	No	51272.3	4.00462e-24	1.69477	22_+_22007643_22007665	No	22013.1	5.0247e-28	-1.21982
MIMAT0000691=hsa-miR-130b-3p=MI0000748	Nrm_LCL_TSI_FemaleOnly_NoTechReplicates.txt	22_+_22007643_22007664	10544.2	5.21076e-20	22_+_22007643_22007663	No	50735.8	1.41471e-22	2.26655	22_+_22007643_22007665	No	15328.3	1.05845e-24	-1.72681
MIMAT0003393=hsa-miR-425-5p=MI0001448	Nrm_LCL_FIN_FemaleOnly_NoTechReplicates.txt	3_-_49057632_49057654	14543.1	3.92748e-27	3_-_49057633_49057654	No	67318.6	8.70441e-27	2.21067	3_-_49057630_49057654	No	27683.3	6.28016e-24	-1.28199	3_-_49057631_49057654	No	22951.3	3.67716e-28	-0.270445	3_-_49057632_49057654	Yes	14543.1	3.92748e-27	-0.658238
MIMAT0003393=hsa-miR-425-5p=MI0001448	Nrm_LCL_GBR_FemaleOnly_NoTechReplicates.txt	3_-_49057632_49057654	10630.1	7.77452e-23	3_-_49057633_49057654	No	53496	9.14483e-28	2.33127	3_-_49057630_49057654	No	18037.6	5.48235e-19	-1.56842	3_-_49057631_49057654	No	17821.8	1.1442e-23	-0.017364	3_-_49057632_49057654	Yes	10630.1	7.77452e-23	-0.745488
MIMAT0003393=hsa-miR-425-5p=MI0001448	Nrm_LCL_CEU_FemaleOnly_NoTechReplicates.txt	3_-_49057632_49057654	13853.9	1.55791e-20	3_-_49057633_49057654	No	51507.8	4.34258e-21	1.8945	3_-_49057630_49057654	No	29327.4	1.29805e-20	-0.81254	3_-_49057631_49057654	No	21844.5	7.23418e-26	-0.42498	3_-_49057632_49057654	Yes	13853.9	1.55791e-20	-0.656977
MIMAT0003393=hsa-miR-425-5p=MI0001448	Nrm_LCL_YRI_FemaleOnly_NoTechReplicates.txt	3_-_49057632_49057654	13130.7	1.4018e-24	3_-_49057633_49057654	No	45275.8	1.33056e-26	1.7858	3_-_49057630_49057654	No	35088.5	8.9576e-21	-0.36774	3_-_49057631_49057654	No	26529.9	3.92925e-26	-0.40338	3_-_49057632_49057654	Yes	13130.7	1.4018e-24	-1.01467
MIMAT0003393=hsa-miR-425-5p=MI0001448	Nrm_LCL_TSI_FemaleOnly_NoTechReplicates.txt	3_-_49057632_49057654	9731.08	2.46411e-20	3_-_49057633_49057654	No	45198.4	5.26582e-15	2.2156	3_-_49057630_49057654	No	19276.3	1.45021e-14	-1.22944	3_-_49057631_49057654	No	16827.9	3.39065e-20	-0.195978	3_-_49057632_49057654	Yes	9731.08	2.46411e-20	-0.790181
MIMAT0000278=hsa-miR-221-3p=MI0000298	Nrm_LCL_YRI_FemaleOnly_NoTechReplicates.txt	X_-_45605608_45605630	12206.9	1.80067e-23	X_-_45605609_45605630	No	67019.6	6.3393e-24	2.45689	X_-_45605610_45605630	No	36301.5	3.57835e-17	-0.884553	X_-_45605611_45605630	No	12341.1	1.13582e-13	-1.55655
MIMAT0000278=hsa-miR-221-3p=MI0000298	Nrm_LCL_FIN_FemaleOnly_NoTechReplicates.txt	X_-_45605608_45605630	13445.3	2.89591e-22	X_-_45605609_45605630	No	66106.6	6.44061e-24	2.29769	X_-_45605610_45605630	No	38621.8	2.807e-23	-0.775378	X_-_45605608_45605630	Yes	13445.3	2.89591e-22	-1.52231
MIMAT0000278=hsa-miR-221-3p=MI0000298	Nrm_LCL_GBR_FemaleOnly_NoTechReplicates.txt	X_-_45605608_45605630	9261.62	4.24149e-22	X_-_45605609_45605630	No	56065.6	2.32185e-20	2.59778	X_-_45605610_45605630	No	44221.9	2.55797e-20	-0.342357	X_-_45605611_45605630	No	16608.3	1.56271e-18	-1.41285
MIMAT0000278=hsa-miR-221-3p=MI0000298	Nrm_LCL_TSI_FemaleOnly_NoTechReplicates.txt	X_-_45605608_45605630	6898.57	4.09157e-14	X_-_45605609_45605630	No	43138.5	6.974e-14	2.64461	X_-_45605610_45605630	No	30164.4	2.68225e-11	-0.516129	X_-_45605611_45605630	No	10298.9	4.88734e-11	-1.55035
MIMAT0000278=hsa-miR-221-3p=MI0000298	Nrm_LCL_CEU_FemaleOnly_NoTechReplicates.txt	X_-_45605608_45605630	6312.32	1.62954e-11	X_-_45605609_45605630	No	32547.6	6.35555e-14	2.36631	X_-_45605610_45605630	No	19273.6	1.0747e-11	-0.755924	X_-_45605608_45605630	Yes	6312.32	1.62954e-11	-1.61039
MIMAT0000510=hsa-miR-320a=MI0000542	Nrm_LCL_FIN_FemaleOnly_NoTechReplicates.txt	8_-_22102488_22102509	61522.9	5.10086e-35	8_-_22102487_22102509	No	61685.4	1.85345e-31	0.00380503	8_-_22102488_22102509	Yes	61522.9	5.10086e-35	-0.00380503	8_-_22102486_22102509	No	31309.7	2.50831e-27	-0.974515	8_-_22102489_22102509	No	14515.4	1.22252e-26	-1.10902
MIMAT0000510=hsa-miR-320a=MI0000542	Nrm_LCL_CEU_FemaleOnly_NoTechReplicates.txt	8_-_22102488_22102509	47967.3	7.44251e-21	8_-_22102488_22102509	Yes	47967.3	7.44251e-21	0	8_-_22102487_22102509	No	47458.2	2.24062e-19	-0.0153945	8_-_22102486_22102509	No	24395.7	8.6743e-20	-0.96003	8_-_22102489_22102509	No	9835.41	1.97768e-17	-1.31057
MIMAT0000510=hsa-miR-320a=MI0000542	Nrm_LCL_GBR_FemaleOnly_NoTechReplicates.txt	8_-_22102488_22102509	45947.5	9.20762e-35	8_-_22102487_22102509	No	47841.3	5.49157e-28	0.0582674	8_-_22102488_22102509	Yes	45947.5	9.20762e-35	-0.0582674	8_-_22102486_22102509	No	23282.7	3.10333e-21	-0.980732	8_-_22102489_22102509	No	13244.1	1.09927e-26	-0.813905
MIMAT0000510=hsa-miR-320a=MI0000542	Nrm_LCL_TSI_FemaleOnly_NoTechReplicates.txt	8_-_22102488_22102509	42935.8	6.91455e-21	8_-_22102488_22102509	Yes	42935.8	6.91455e-21	0	8_-_22102487_22102509	No	41083.6	5.36984e-19	-0.0636159	8_-_22102486_22102509	No	21187.6	1.27053e-15	-0.955342	8_-_22102489_22102509	No	11037.7	2.36683e-19	-0.94078
MIMAT0000510=hsa-miR-320a=MI0000542	Nrm_LCL_YRI_FemaleOnly_NoTechReplicates.txt	8_-_22102488_22102509	42485.7	8.23898e-27	8_-_22102488_22102509	Yes	42485.7	8.23898e-27	0	8_-_22102487_22102509	No	39278	6.89791e-26	-0.113253	8_-_22102486_22102509	No	19860.4	6.23949e-21	-0.983828	8_-_22102489_22102509	No	8229.72	2.70574e-23	-1.27098
MIMAT0003218=hsa-miR-92b-3p=MI0003560	Nrm_LCL_YRI_FemaleOnly_NoTechReplicates.txt	1_+_155165028_155165049	47266.1	1.18513e-17	1_+_155165028_155165047	No	61653.8	4.27066e-17	0.383383	1_+_155165028_155165049	Yes	47266.1	1.18513e-17	-0.383383
MIMAT0003218=hsa-miR-92b-3p=MI0003560	Nrm_LCL_FIN_FemaleOnly_NoTechReplicates.txt	1_+_155165028_155165049	40895.8	1.63519e-19	1_+_155165028_155165047	No	51918.4	2.78133e-20	0.344294	1_+_155165028_155165049	Yes	40895.8	1.63519e-19	-0.344294
MIMAT0003218=hsa-miR-92b-3p=MI0003560	Nrm_LCL_CEU_FemaleOnly_NoTechReplicates.txt	1_+_155165028_155165049	33120.9	3.15561e-12	1_+_155165028_155165047	No	45414.9	5.57398e-14	0.455425	1_+_155165028_155165049	Yes	33120.9	3.15561e-12	-0.455425
MIMAT0003218=hsa-miR-92b-3p=MI0003560	Nrm_LCL_TSI_FemaleOnly_NoTechReplicates.txt	1_+_155165028_155165049	29307.6	1.04212e-12	1_+_155165028_155165047	No	39834.2	2.64729e-20	0.442733	1_+_155165028_155165049	Yes	29307.6	1.04212e-12	-0.442733
MIMAT0003218=hsa-miR-92b-3p=MI0003560	Nrm_LCL_GBR_FemaleOnly_NoTechReplicates.txt	1_+_155165028_155165049	22716.7	6.0008e-15	1_+_155165028_155165047	No	37879	3.01079e-19	0.737646	1_+_155165028_155165049	Yes	22716.7	6.0008e-15	-0.737646
MIMAT0000759=hsa-miR-148b-3p=MI0000811	Nrm_LCL_YRI_FemaleOnly_NoTechReplicates.txt	12_+_54731062_54731083	37589.4	1.13684e-18	12_+_54731062_54731085	No	60515.2	2.91484e-22	0.686971	12_+_54731062_54731084	No	55333.3	1.07285e-28	-0.129148
MIMAT0000759=hsa-miR-148b-3p=MI0000811	Nrm_LCL_FIN_FemaleOnly_NoTechReplicates.txt	12_+_54731062_54731083	34709.3	5.90747e-24	12_+_54731062_54731085	No	51860.2	2.45272e-28	0.579307	12_+_54731062_54731084	No	49826.9	2.31038e-35	-0.0577028
MIMAT0000759=hsa-miR-148b-3p=MI0000811	Nrm_LCL_CEU_FemaleOnly_NoTechReplicates.txt	12_+_54731062_54731083	29561.9	6.75585e-17	12_+_54731062_54731085	No	46757.6	7.97251e-12	0.661461	12_+_54731062_54731084	No	39533.6	7.38144e-25	-0.242123
MIMAT0000759=hsa-miR-148b-3p=MI0000811	Nrm_LCL_GBR_FemaleOnly_NoTechReplicates.txt	12_+_54731062_54731083	25490.9	1.75994e-19	12_+_54731062_54731084	No	37260.3	1.71627e-26	0.547655	12_+_54731062_54731085	No	28130.2	3.03337e-25	-0.405519
MIMAT0000759=hsa-miR-148b-3p=MI0000811	Nrm_LCL_TSI_FemaleOnly_NoTechReplicates.txt	12_+_54731062_54731083	23018.8	3.26636e-16	12_+_54731062_54731084	No	32109.1	4.11046e-21	0.48017	12_+_54731062_54731085	No	29025.1	2.17227e-15	-0.14568
MIMAT0004558=hsa-miR-181a-2-3p=MI0000269	Nrm_LCL_GBR_FemaleOnly_NoTechReplicates.txt	9_+_127454797_127454818	59496.3	1.71575e-19	9_+_127454797_127454818	Yes	59496.3	1.71575e-19	0	9_+_127454797_127454817	No	19929.6	1.35219e-17	-1.57789	9_+_127454797_127454816	No	11517.2	2.2698e-15	-0.791124
MIMAT0004558=hsa-miR-181a-2-3p=MI0000269	Nrm_LCL_CEU_FemaleOnly_NoTechReplicates.txt	9_+_127454797_127454818	46095.6	7.68311e-13	9_+_127454797_127454818	Yes	46095.6	7.68311e-13	0	9_+_127454797_127454817	No	10727.1	2.11662e-13	-2.10337	9_+_127454797_127454816	No	4636.26	1.24276e-11	-1.21023
MIMAT0004558=hsa-miR-181a-2-3p=MI0000269	Nrm_LCL_YRI_FemaleOnly_NoTechReplicates.txt	9_+_127454797_127454818	45167.9	9.32004e-14	9_+_127454797_127454818	Yes	45167.9	9.32004e-14	0	9_+_127454797_127454817	No	9591.26	8.37155e-12	-2.23551	9_+_127454797_127454816	No	4336.74	1.83042e-10	-1.14511
MIMAT0004558=hsa-miR-181a-2-3p=MI0000269	Nrm_LCL_TSI_FemaleOnly_NoTechReplicates.txt	9_+_127454797_127454818	30258.1	3.47388e-08	9_+_127454797_127454818	Yes	30258.1	3.47388e-08	0	9_+_127454797_127454817	No	7603.05	1.69533e-09	-1.99267	9_+_127454797_127454816	No	3933.17	1.07848e-07	-0.950885
MIMAT0004558=hsa-miR-181a-2-3p=MI0000269	Nrm_LCL_FIN_FemaleOnly_NoTechReplicates.txt	9_+_127454797_127454818	28168.1	2.71141e-21	9_+_127454797_127454818	Yes	28168.1	2.71141e-21	0	9_+_127454797_127454817	No	6984.29	2.45448e-20	-2.01187	9_+_127454797_127454816	No	3204.04	4.63043e-17	-1.12422
MIMAT0000757=hsa-miR-151a-3p=MI0000809	Nrm_LCL_CEU_FemaleOnly_NoTechReplicates.txt	8_-_141742686_141742706	0	NA	8_-_141742685_141742706	No	59336.4	1.34573e-07	inf	8_-_141742684_141742706	No	14922.6	2.77492e-08	-1.99142
MIMAT0000757=hsa-miR-151a-3p=MI0000809	Nrm_LCL_YRI_FemaleOnly_NoTechReplicates.txt	8_-_141742686_141742706	0	NA	8_-_141742685_141742706	No	51491.9	4.4592e-07	inf	8_-_141742684_141742706	No	13457.4	1.28698e-07	-1.93595
MIMAT0000757=hsa-miR-151a-3p=MI0000809	Nrm_LCL_FIN_FemaleOnly_NoTechReplicates.txt	8_-_141742686_141742706	0	NA	8_-_141742685_141742706	No	33682.9	1.58136e-08	inf	8_-_141742684_141742706	No	9208.21	6.67324e-09	-1.87102
MIMAT0000757=hsa-miR-151a-3p=MI0000809	Nrm_LCL_GBR_FemaleOnly_NoTechReplicates.txt	8_-_141742686_141742706	0	NA	8_-_141742685_141742706	No	28621.8	6.47109e-16	inf	8_-_141742684_141742706	No	8361.29	2.17107e-15	-1.77532
MIMAT0000757=hsa-miR-151a-3p=MI0000809	Nrm_LCL_TSI_FemaleOnly_NoTechReplicates.txt	8_-_141742686_141742706	0	NA	8_-_141742685_141742706	No	16161	2.06214e-09	inf	8_-_141742684_141742706	No	4530.79	4.09111e-08	-1.83468
MIMAT0000435=hsa-miR-143-3p=MI0000459	Nrm_LCL_CEU_FemaleOnly_NoTechReplicates.txt	5_+_148808541_148808561	10971.1	0.000389906	5_+_148808541_148808560	No	58423.9	0.000567693	2.41286	5_+_148808541_148808561	Yes	10971.1	0.000389906	-2.41286
MIMAT0000435=hsa-miR-143-3p=MI0000459	Nrm_LCL_YRI_FemaleOnly_NoTechReplicates.txt	5_+_148808541_148808561	3719.46	0.0196414	5_+_148808541_148808560	No	19644.7	0.0319658	2.40098	5_+_148808541_148808561	Yes	3719.46	0.0196414	-2.40098
MIMAT0000435=hsa-miR-143-3p=MI0000459	Nrm_LCL_FIN_FemaleOnly_NoTechReplicates.txt	5_+_148808541_148808561	3150.18	8.35024e-12	5_+_148808541_148808560	No	14063.6	5.35186e-11	2.15846	5_+_148808541_148808561	Yes	3150.18	8.35024e-12	-2.15846
MIMAT0000435=hsa-miR-143-3p=MI0000459	Nrm_LCL_GBR_FemaleOnly_NoTechReplicates.txt	5_+_148808541_148808561	2925.02	2.35625e-11	5_+_148808541_148808560	No	13232.6	7.73085e-13	2.17758	5_+_148808541_148808561	Yes	2925.02	2.35625e-11	-2.17758
MIMAT0000435=hsa-miR-143-3p=MI0000459	Nrm_LCL_TSI_FemaleOnly_NoTechReplicates.txt	5_+_148808541_148808561	1962.48	7.60333e-05	5_+_148808541_148808560	No	8987.2	2.41521e-05	2.1952	5_+_148808541_148808561	Yes	1962.48	7.60333e-05	-2.1952
MIMAT0000259=hsa-miR-182-5p=MI0000272	Nrm_LCL_FIN_FemaleOnly_NoTechReplicates.txt	7_-_129410287_129410310	57649.5	2.50194e-18	7_-_129410287_129410310	Yes	57649.5	2.50194e-18	0	7_-_129410289_129410310	No	21322.7	1.99082e-19	-1.43492	7_-_129410285_129410310	No	15907.2	1.23171e-13	-0.422708
MIMAT0000259=hsa-miR-182-5p=MI0000272	Nrm_LCL_YRI_FemaleOnly_NoTechReplicates.txt	7_-_129410287_129410310	44253.9	1.4059e-18	7_-_129410287_129410310	Yes	44253.9	1.4059e-18	0	7_-_129410289_129410310	No	16479.4	9.68519e-16	-1.42515	7_-_129410285_129410310	No	13954.8	2.4726e-18	-0.239893
MIMAT0000259=hsa-miR-182-5p=MI0000272	Nrm_LCL_TSI_FemaleOnly_NoTechReplicates.txt	7_-_129410287_129410310	35111.2	1.74254e-17	7_-_129410287_129410310	Yes	35111.2	1.74254e-17	0	7_-_129410289_129410310	No	14207	6.3146e-17	-1.30533	7_-_129410285_129410310	No	9257.1	5.18479e-15	-0.617975
MIMAT0000259=hsa-miR-182-5p=MI0000272	Nrm_LCL_CEU_FemaleOnly_NoTechReplicates.txt	7_-_129410287_129410310	34567.1	7.1836e-11	7_-_129410287_129410310	Yes	34567.1	7.1836e-11	0	7_-_129410289_129410310	No	12416.1	5.9507e-11	-1.47719	7_-_129410285_129410310	No	8701.1	1.57112e-09	-0.512941
MIMAT0000259=hsa-miR-182-5p=MI0000272	Nrm_LCL_GBR_FemaleOnly_NoTechReplicates.txt	7_-_129410287_129410310	32868.5	1.87096e-17	7_-_129410287_129410310	Yes	32868.5	1.87096e-17	0	7_-_129410289_129410310	No	15786.1	6.30739e-18	-1.05805	7_-_129410285_129410310	No	8640.55	4.19763e-13	-0.869456
MIMAT0000279=hsa-miR-222-3p=MI0000299	Nrm_LCL_YRI_FemaleOnly_NoTechReplicates.txt	X_-_45606442_45606462	7131.46	6.4894e-15	X_-_45606439_45606462	No	49852.2	1.8851e-18	2.80539	X_-_45606440_45606462	No	31508.5	1.45059e-22	-0.661919	X_-_45606441_45606462	No	13833	3.65247e-19	-1.18763
MIMAT0000279=hsa-miR-222-3p=MI0000299	Nrm_LCL_FIN_FemaleOnly_NoTechReplicates.txt	X_-_45606442_45606462	9656.32	2.29551e-17	X_-_45606439_45606462	No	45587.5	1.25301e-17	2.23909	X_-_45606440_45606462	No	34020	1.83145e-20	-0.422256	X_-_45606441_45606462	No	15670.2	1.44556e-21	-1.11836
MIMAT0000279=hsa-miR-222-3p=MI0000299	Nrm_LCL_GBR_FemaleOnly_NoTechReplicates.txt	X_-_45606442_45606462	10671.6	9.09381e-13	X_-_45606439_45606462	No	31274.3	1.41525e-15	1.5512	X_-_45606440_45606462	No	25187.1	2.20743e-20	-0.312292	X_-_45606441_45606462	No	13939.2	7.61468e-22	-0.853534
MIMAT0000279=hsa-miR-222-3p=MI0000299	Nrm_LCL_CEU_FemaleOnly_NoTechReplicates.txt	X_-_45606442_45606462	3522.58	2.23933e-09	X_-_45606439_45606462	No	24643.4	2.47067e-11	2.8065	X_-_45606440_45606462	No	16858	1.02274e-11	-0.547772	X_-_45606441_45606462	No	7626.82	2.77559e-11	-1.14428
MIMAT0000279=hsa-miR-222-3p=MI0000299	Nrm_LCL_TSI_FemaleOnly_NoTechReplicates.txt	X_-_45606442_45606462	6914.02	2.84152e-11	X_-_45606439_45606462	No	23932.9	1.40836e-12	1.7914	X_-_45606440_45606462	No	19598.9	2.72412e-11	-0.28822	X_-_45606441_45606462	No	10296	1.38731e-12	-0.928697
MIMAT0000258=hsa-miR-181c-5p=MI0000271	Nrm_LCL_CEU_FemaleOnly_NoTechReplicates.txt	19_+_13985539_13985560	33487.1	3.85876e-12	19_+_13985539_13985561	No	44828.4	2.35121e-11	0.420809	19_+_13985539_13985559	No	34534.7	4.3117e-13	-0.376365	19_+_13985539_13985560	Yes	33487.1	3.85876e-12	-0.0444435
MIMAT0000258=hsa-miR-181c-5p=MI0000271	Nrm_LCL_GBR_FemaleOnly_NoTechReplicates.txt	19_+_13985539_13985560	37846.6	2.10848e-23	19_+_13985539_13985559	No	43636.9	7.50552e-19	0.205384	19_+_13985539_13985561	No	43582.9	6.31046e-19	-0.00178561	19_+_13985539_13985560	Yes	37846.6	2.10848e-23	-0.203598
MIMAT0000258=hsa-miR-181c-5p=MI0000271	Nrm_LCL_FIN_FemaleOnly_NoTechReplicates.txt	19_+_13985539_13985560	25364.4	3.80881e-21	19_+_13985539_13985561	No	32380.1	3.32477e-19	0.352302	19_+_13985539_13985559	No	27756.3	2.36449e-19	-0.222288	19_+_13985539_13985560	Yes	25364.4	3.80881e-21	-0.130014
MIMAT0000258=hsa-miR-181c-5p=MI0000271	Nrm_LCL_YRI_FemaleOnly_NoTechReplicates.txt	19_+_13985539_13985560	19336	5.41804e-21	19_+_13985539_13985561	No	28208	2.17417e-17	0.544813	19_+_13985539_13985560	Yes	19336	5.41804e-21	-0.544813	19_+_13985539_13985559	No	18046.3	1.35073e-18	-0.0995892
MIMAT0000258=hsa-miR-181c-5p=MI0000271	Nrm_LCL_TSI_FemaleOnly_NoTechReplicates.txt	19_+_13985539_13985560	21809.7	3.64515e-21	19_+_13985539_13985561	No	26929	1.92999e-19	0.304188	19_+_13985539_13985559	No	24608	5.40073e-20	-0.130029	19_+_13985539_13985560	Yes	21809.7	3.64515e-21	-0.174159
MIMAT0004672=hsa-miR-106b-3p=MI0000734	Nrm_LCL_YRI_FemaleOnly_NoTechReplicates.txt	7_-_99691625_99691646	3144.3	1.28061e-25	7_-_99691627_99691648	No	43057.4	2.63499e-29	3.77545	7_-_99691627_99691646	No	27190.9	2.88061e-26	-0.663137	7_-_99691626_99691646	No	6659.32	1.6472e-22	-2.02968
MIMAT0004672=hsa-miR-106b-3p=MI0000734	Nrm_LCL_FIN_FemaleOnly_NoTechReplicates.txt	7_-_99691625_99691646	2995.64	1.71843e-26	7_-_99691627_99691648	No	35747	2.17148e-30	3.57688	7_-_99691627_99691646	No	26636.9	1.07166e-31	-0.424398	7_-_99691626_99691646	No	5619.44	2.14878e-28	-2.24493
MIMAT0004672=hsa-miR-106b-3p=MI0000734	Nrm_LCL_GBR_FemaleOnly_NoTechReplicates.txt	7_-_99691625_99691646	2159.38	3.73823e-25	7_-_99691627_99691648	No	34163.2	9.22855e-25	3.98376	7_-_99691627_99691646	No	24533.2	2.33574e-25	-0.477707	7_-_99691631_99691648	No	7744.19	8.87167e-13	-1.66355
MIMAT0004672=hsa-miR-106b-3p=MI0000734	Nrm_LCL_TSI_FemaleOnly_NoTechReplicates.txt	7_-_99691625_99691646	1971.73	3.1786e-14	7_-_99691627_99691648	No	28658.2	1.6736e-24	3.86141	7_-_99691627_99691646	No	19698.5	1.18715e-25	-0.540862	7_-_99691631_99691648	No	4925.48	4.58424e-14	-1.99975
MIMAT0004672=hsa-miR-106b-3p=MI0000734	Nrm_LCL_CEU_FemaleOnly_NoTechReplicates.txt	7_-_99691625_99691646	2304.15	1.07022e-17	7_-_99691627_99691648	No	25380.6	5.07416e-16	3.46142	7_-_99691627_99691646	No	20331.8	1.79259e-18	-0.319989	7_-_99691626_99691646	No	5082.61	1.40618e-16	-2.0001
MIMAT0004597=hsa-miR-140-3p=MI0000456	Nrm_LCL_YRI_FemaleOnly_NoTechReplicates.txt	16_+_69967045_69967065	1390.25	3.51481e-19	16_+_69967046_69967067	No	40508.8	2.42217e-29	4.86482	16_+_69967045_69967067	No	30405.3	1.40007e-29	-0.413915	16_+_69967046_69967068	No	16573	5.57387e-25	-0.875483	16_+_69967045_69967066	No	14311.3	6.86305e-26	-0.211679
MIMAT0004597=hsa-miR-140-3p=MI0000456	Nrm_LCL_FIN_FemaleOnly_NoTechReplicates.txt	16_+_69967045_69967065	1984.54	1.0112e-20	16_+_69967046_69967067	No	35271.8	8.76242e-36	4.15164	16_+_69967045_69967067	No	32329.2	1.05671e-34	-0.125678	16_+_69967045_69967066	No	15775.7	2.54951e-35	-1.03513	16_+_69967046_69967068	No	15742.5	1.14662e-33	-0.00304132
MIMAT0004597=hsa-miR-140-3p=MI0000456	Nrm_LCL_CEU_FemaleOnly_NoTechReplicates.txt	16_+_69967045_69967065	1234.81	1.03027e-14	16_+_69967046_69967067	No	29047.3	3.14585e-21	4.55604	16_+_69967045_69967067	No	21558	7.08136e-27	-0.430179	16_+_69967046_69967068	No	12000.3	2.37165e-19	-0.845155	16_+_69967045_69967066	No	10331.6	1.32263e-25	-0.216
MIMAT0004597=hsa-miR-140-3p=MI0000456	Nrm_LCL_GBR_FemaleOnly_NoTechReplicates.txt	16_+_69967045_69967065	1831.74	3.6007e-22	16_+_69967045_69967067	No	27094.2	1.23483e-27	3.8867	16_+_69967046_69967067	No	26543.3	8.28514e-32	-0.0296368	16_+_69967045_69967066	No	15454.7	1.36129e-27	-0.780305	16_+_69967046_69967068	No	10884.3	7.85139e-28	-0.505788
MIMAT0004597=hsa-miR-140-3p=MI0000456	Nrm_LCL_TSI_FemaleOnly_NoTechReplicates.txt	16_+_69967045_69967065	1542.82	2.72963e-13	16_+_69967046_69967067	No	24439.8	3.63769e-21	3.98559	16_+_69967045_69967067	No	23579.8	1.29472e-26	-0.0516798	16_+_69967045_69967066	No	13719.2	1.00272e-22	-0.781349	16_+_69967046_69967068	No	10452.5	1.64259e-19	-0.392347
MIMAT0002174=hsa-miR-484=MI0002468	Nrm_LCL_YRI_FemaleOnly_NoTechReplicates.txt	16_+_15737158_15737179	35700.5	6.57618e-21	16_+_15737158_15737179	Yes	35700.5	6.57618e-21	0	16_+_15737158_15737180	No	25253.1	1.96667e-17	-0.499484	16_+_15737158_15737178	No	23141.9	1.79631e-19	-0.125953
MIMAT0002174=hsa-miR-484=MI0002468	Nrm_LCL_FIN_FemaleOnly_NoTechReplicates.txt	16_+_15737158_15737179	20758.5	1.8153e-20	16_+_15737158_15737179	Yes	20758.5	1.8153e-20	0	16_+_15737158_15737178	No	17472.5	9.57258e-18	-0.248614	16_+_15737158_15737180	No	14454.5	1.25591e-21	-0.273563
MIMAT0002174=hsa-miR-484=MI0002468	Nrm_LCL_GBR_FemaleOnly_NoTechReplicates.txt	16_+_15737158_15737179	20670.9	5.00325e-21	16_+_15737158_15737179	Yes	20670.9	5.00325e-21	0	16_+_15737158_15737178	No	17300	3.44397e-18	-0.256829	16_+_15737158_15737180	No	14641.7	2.85836e-17	-0.240686
MIMAT0002174=hsa-miR-484=MI0002468	Nrm_LCL_TSI_FemaleOnly_NoTechReplicates.txt	16_+_15737158_15737179	17221.7	1.54254e-21	16_+_15737158_15737179	Yes	17221.7	1.54254e-21	0	16_+_15737158_15737178	No	14631.6	3.87925e-16	-0.235138	16_+_15737158_15737180	No	12305	1.76107e-17	-0.249837
MIMAT0002174=hsa-miR-484=MI0002468	Nrm_LCL_CEU_FemaleOnly_NoTechReplicates.txt	16_+_15737158_15737179	15179.8	6.96453e-23	16_+_15737158_15737179	Yes	15179.8	6.96453e-23	0	16_+_15737158_15737178	No	13560.9	4.52428e-16	-0.1627	16_+_15737158_15737180	No	10900.1	1.13098e-22	-0.315116
MIMAT0004702=hsa-miR-339-3p=MI0000815	Nrm_LCL_GBR_FemaleOnly_NoTechReplicates.txt	7_-_1062591_1062613	6511.04	2.92729e-21	7_-_1062592_1062613	No	34009.7	5.33206e-26	2.38499	7_-_1062593_1062613	No	20364.9	1.96277e-23	-0.739861	7_-_1062591_1062613	Yes	6511.04	2.92729e-21	-1.64512
MIMAT0004702=hsa-miR-339-3p=MI0000815	Nrm_LCL_YRI_FemaleOnly_NoTechReplicates.txt	7_-_1062591_1062613	6019.22	1.53501e-21	7_-_1062592_1062613	No	29337.9	1.7424e-19	2.28512	7_-_1062593_1062613	No	15117	4.30621e-18	-0.956595	7_-_1062591_1062613	Yes	6019.22	1.53501e-21	-1.32852
MIMAT0004702=hsa-miR-339-3p=MI0000815	Nrm_LCL_FIN_FemaleOnly_NoTechReplicates.txt	7_-_1062591_1062613	6415.45	6.09455e-23	7_-_1062592_1062613	No	28534.1	4.48646e-30	2.15306	7_-_1062593_1062613	No	15774.7	2.97684e-27	-0.855077	7_-_1062591_1062613	Yes	6415.45	6.09455e-23	-1.29799
MIMAT0004702=hsa-miR-339-3p=MI0000815	Nrm_LCL_CEU_FemaleOnly_NoTechReplicates.txt	7_-_1062591_1062613	5975.19	1.27305e-20	7_-_1062592_1062613	No	25248.6	5.87478e-17	2.07915	7_-_1062593_1062613	No	14301.1	1.15063e-17	-0.820079	7_-_1062591_1062613	Yes	5975.19	1.27305e-20	-1.25907
MIMAT0004702=hsa-miR-339-3p=MI0000815	Nrm_LCL_TSI_FemaleOnly_NoTechReplicates.txt	7_-_1062591_1062613	4798.25	6.248e-18	7_-_1062592_1062613	No	23816.6	5.25212e-22	2.31138	7_-_1062593_1062613	No	13523.4	1.66151e-20	-0.816504	7_-_1062591_1062613	Yes	4798.25	6.248e-18	-1.49488
MIMAT0000255=hsa-miR-34a-5p=MI0000268	Nrm_LCL_FIN_FemaleOnly_NoTechReplicates.txt	1_-_9211794_9211815	27337	3.06484e-22	1_-_9211793_9211815	No	30283.4	1.46682e-20	0.14767	1_-_9211794_9211815	Yes	27337	3.06484e-22	-0.14767	1_-_9211795_9211815	No	4289.6	8.75161e-15	-2.67194
MIMAT0000255=hsa-miR-34a-5p=MI0000268	Nrm_LCL_CEU_FemaleOnly_NoTechReplicates.txt	1_-_9211794_9211815	24565.2	9.08297e-18	1_-_9211793_9211815	No	27153.6	4.29479e-19	0.144526	1_-_9211794_9211815	Yes	24565.2	9.08297e-18	-0.144526	1_-_9211795_9211815	No	3583.84	1.30642e-13	-2.77704
MIMAT0000255=hsa-miR-34a-5p=MI0000268	Nrm_LCL_GBR_FemaleOnly_NoTechReplicates.txt	1_-_9211794_9211815	20144.3	5.96605e-22	1_-_9211793_9211815	No	23399.9	2.65626e-22	0.216131	1_-_9211794_9211815	Yes	20144.3	5.96605e-22	-0.216131	1_-_9211795_9211815	No	3980.46	8.67027e-16	-2.33936
MIMAT0000255=hsa-miR-34a-5p=MI0000268	Nrm_LCL_TSI_FemaleOnly_NoTechReplicates.txt	1_-_9211794_9211815	20557.9	1.1151e-17	1_-_9211793_9211815	No	23278.3	5.85961e-16	0.179296	1_-_9211794_9211815	Yes	20557.9	1.1151e-17	-0.179296	1_-_9211795_9211815	No	3468.99	9.10295e-14	-2.5671
MIMAT0000255=hsa-miR-34a-5p=MI0000268	Nrm_LCL_YRI_FemaleOnly_NoTechReplicates.txt	1_-_9211794_9211815	14624.8	1.82285e-17	1_-_9211793_9211815	No	17611.8	2.15887e-16	0.268125	1_-_9211794_9211815	Yes	14624.8	1.82285e-17	-0.268125	1_-_9211795_9211815	No	2019.36	9.40658e-16	-2.85644
MIMAT0000434=hsa-miR-142-3p=MI0000458	Nrm_LCL_FIN_FemaleOnly_NoTechReplicates.txt	17_-_56408606_56408628	29926.4	1.30075e-15	17_-_56408606_56408628	Yes	29926.4	1.30075e-15	0	17_-_56408604_56408625	No	17110.6	7.73842e-14	-0.806532	17_-_56408607_56408628	No	8036.29	2.66222e-12	-1.09029	17_-_56408606_56408627	No	7076.84	0.00226404	-0.183424
MIMAT0000434=hsa-miR-142-3p=MI0000458	Nrm_LCL_YRI_FemaleOnly_NoTechReplicates.txt	17_-_56408606_56408628	27922.8	2.85314e-18	17_-_56408606_56408628	Yes	27922.8	2.85314e-18	0	17_-_56408604_56408625	No	17680.5	2.6671e-16	-0.659284	17_-_56408606_56408627	No	6404.31	1.17837e-06	-1.46504	17_-_56408607_56408628	No	6096.03	4.6253e-13	-0.071173
MIMAT0000434=hsa-miR-142-3p=MI0000458	Nrm_LCL_GBR_FemaleOnly_NoTechReplicates.txt	17_-_56408606_56408628	26821	1.28625e-14	17_-_56408606_56408628	Yes	26821	1.28625e-14	0	17_-_56408604_56408625	No	17438.7	2.31547e-14	-0.621065	17_-_56408607_56408628	No	5824.31	1.0674e-18	-1.58214	17_-_56408606_56408627	No	5299.31	1.59554e-09	-0.136282
MIMAT0000434=hsa-miR-142-3p=MI0000458	Nrm_LCL_TSI_FemaleOnly_NoTechReplicates.txt	17_-_56408606_56408628	25134.5	4.40214e-12	17_-_56408606_56408628	Yes	25134.5	4.40214e-12	0	17_-_56408604_56408625	No	16051.8	4.12e-11	-0.646931	17_-_56408607_56408628	No	6894.9	6.66249e-07	-1.21913	17_-_56408606_56408627	No	5874.68	5.81771e-05	-0.231019
MIMAT0000434=hsa-miR-142-3p=MI0000458	Nrm_LCL_CEU_FemaleOnly_NoTechReplicates.txt	17_-_56408606_56408628	23269.9	8.16348e-14	17_-_56408606_56408628	Yes	23269.9	8.16348e-14	0	17_-_56408604_56408625	No	15432.4	9.34626e-11	-0.592499	17_-_56408607_56408628	No	6064.88	1.0174e-09	-1.34741	17_-_56408606_56408627	No	2999.05	4.92564e-10	-1.01597
MIMAT0030021=hsa-miR-7706=MI0025242	Nrm_LCL_FIN_FemaleOnly_NoTechReplicates.txt	15_+_85923870_85923893	29866.2	3.51451e-26	15_+_85923870_85923893	Yes	29866.2	3.51451e-26	0	15_+_85923870_85923892	No	8247.71	7.98935e-26	-1.85645
MIMAT0030021=hsa-miR-7706=MI0025242	Nrm_LCL_GBR_FemaleOnly_NoTechReplicates.txt	15_+_85923870_85923893	26868.5	1.41407e-23	15_+_85923870_85923893	Yes	26868.5	1.41407e-23	0	15_+_85923870_85923892	No	8083.72	2.14572e-23	-1.73283
MIMAT0030021=hsa-miR-7706=MI0025242	Nrm_LCL_YRI_FemaleOnly_NoTechReplicates.txt	15_+_85923870_85923893	26593.4	5.86857e-20	15_+_85923870_85923893	Yes	26593.4	5.86857e-20	0	15_+_85923870_85923892	No	6907.58	5.75141e-23	-1.94481
MIMAT0030021=hsa-miR-7706=MI0025242	Nrm_LCL_CEU_FemaleOnly_NoTechReplicates.txt	15_+_85923870_85923893	21506.5	1.59462e-16	15_+_85923870_85923893	Yes	21506.5	1.59462e-16	0	15_+_85923870_85923892	No	5251.26	4.58059e-17	-2.03404
MIMAT0030021=hsa-miR-7706=MI0025242	Nrm_LCL_TSI_FemaleOnly_NoTechReplicates.txt	15_+_85923870_85923893	18827.1	4.21018e-18	15_+_85923870_85923893	Yes	18827.1	4.21018e-18	0	15_+_85923870_85923892	No	5415.78	8.89754e-20	-1.79757
MIMAT0004682=hsa-miR-361-3p=MI0000760	Nrm_LCL_FIN_FemaleOnly_NoTechReplicates.txt	X_-_85158646_85158668	6340.74	1.80311e-30	X_-_85158647_85158668	No	29595.3	2.23533e-31	2.22265	X_-_85158648_85158668	No	21553.6	1.45679e-25	-0.457438	X_-_85158645_85158668	No	11597.8	5.13975e-33	-0.894082	X_-_85158646_85158668	Yes	6340.74	1.80311e-30	-0.871126
MIMAT0004682=hsa-miR-361-3p=MI0000760	Nrm_LCL_GBR_FemaleOnly_NoTechReplicates.txt	X_-_85158646_85158668	6038.58	1.17335e-22	X_-_85158647_85158668	No	29454.2	1.58632e-28	2.28619	X_-_85158648_85158668	No	24339.6	5.86119e-25	-0.275169	X_-_85158645_85158668	No	11741.6	4.02734e-22	-1.05167	X_-_85158646_85158668	Yes	6038.58	1.17335e-22	-0.959353
MIMAT0004682=hsa-miR-361-3p=MI0000760	Nrm_LCL_TSI_FemaleOnly_NoTechReplicates.txt	X_-_85158646_85158668	4992.03	7.44505e-16	X_-_85158647_85158668	No	22706.1	1.28929e-22	2.18538	X_-_85158648_85158668	No	17365.3	4.80528e-18	-0.386869	X_-_85158645_85158668	No	9781.83	1.79699e-16	-0.828034	X_-_85158646_85158668	Yes	4992.03	7.44505e-16	-0.970478
MIMAT0004682=hsa-miR-361-3p=MI0000760	Nrm_LCL_YRI_FemaleOnly_NoTechReplicates.txt	X_-_85158646_85158668	5774.71	4.19017e-21	X_-_85158647_85158668	No	22524.8	5.72158e-24	1.9637	X_-_85158645_85158668	No	15128.1	1.04985e-19	-0.574286	X_-_85158648_85158668	No	14693.8	2.51524e-19	-0.0420199	X_-_85158646_85158668	Yes	5774.71	4.19017e-21	-1.34739
MIMAT0004682=hsa-miR-361-3p=MI0000760	Nrm_LCL_CEU_FemaleOnly_NoTechReplicates.txt	X_-_85158646_85158668	5217.55	9.00759e-21	X_-_85158647_85158668	No	20356.1	1.86968e-19	1.96402	X_-_85158648_85158668	No	12151.3	4.05852e-16	-0.744358	X_-_85158645_85158668	No	9984.84	2.23863e-21	-0.283294	X_-_85158646_85158668	Yes	5217.55	9.00759e-21	-0.936366
MIMAT0002871=hsa-miR-500a-3p=MI0003184	Nrm_LCL_YRI_FemaleOnly_NoTechReplicates.txt	X_+_49773090_49773111	2124.48	2.59479e-20	X_+_49773090_49773112	No	28712.6	6.45417e-23	3.7565	X_+_49773090_49773113	No	7194.3	4.27324e-18	-1.99676
MIMAT0002871=hsa-miR-500a-3p=MI0003184	Nrm_LCL_CEU_FemaleOnly_NoTechReplicates.txt	X_+_49773090_49773111	1533.43	3.20789e-19	X_+_49773090_49773112	No	21969.8	4.09083e-17	3.84068	X_+_49773090_49773113	No	5571.58	2.28229e-15	-1.97936
MIMAT0002871=hsa-miR-500a-3p=MI0003184	Nrm_LCL_FIN_FemaleOnly_NoTechReplicates.txt	X_+_49773090_49773111	1582.44	8.61121e-21	X_+_49773090_49773112	No	21276.1	3.91772e-25	3.74901	X_+_49773090_49773113	No	5066.26	6.52834e-21	-2.07024
MIMAT0002871=hsa-miR-500a-3p=MI0003184	Nrm_LCL_GBR_FemaleOnly_NoTechReplicates.txt	X_+_49773090_49773111	1297.18	1.04564e-16	X_+_49773090_49773112	No	17082.4	6.83246e-20	3.71905	X_+_49773090_49773113	No	4182.03	2.59732e-16	-2.03024
MIMAT0002871=hsa-miR-500a-3p=MI0003184	Nrm_LCL_TSI_FemaleOnly_NoTechReplicates.txt	X_+_49773090_49773111	1280.14	1.14659e-17	X_+_49773090_49773112	No	16558.9	1.37538e-15	3.69324	X_+_49773090_49773113	No	3984.65	6.21767e-14	-2.05509
MIMAT0031177=hsa-miR-7974=MI0025750	Nrm_LCL_YRI_FemaleOnly_NoTechReplicates.txt	19_-_11606359_11606382	28621.2	3.00411e-16	19_-_11606359_11606382	Yes	28621.2	3.00411e-16	0	19_-_11606360_11606382	No	3909.72	1.02325e-13	-2.87195
MIMAT0031177=hsa-miR-7974=MI0025750	Nrm_LCL_CEU_FemaleOnly_NoTechReplicates.txt	19_-_11606359_11606382	17590.3	2.56558e-11	19_-_11606359_11606382	Yes	17590.3	2.56558e-11	0	19_-_11606360_11606382	No	4597.56	3.05246e-10	-1.93584
MIMAT0031177=hsa-miR-7974=MI0025750	Nrm_LCL_FIN_FemaleOnly_NoTechReplicates.txt	19_-_11606359_11606382	16340	2.99415e-22	19_-_11606359_11606382	Yes	16340	2.99415e-22	0	19_-_11606360_11606382	No	3540.86	6.78954e-20	-2.20623
MIMAT0031177=hsa-miR-7974=MI0025750	Nrm_LCL_GBR_FemaleOnly_NoTechReplicates.txt	19_-_11606359_11606382	14570.5	9.27552e-14	19_-_11606359_11606382	Yes	14570.5	9.27552e-14	0	19_-_11606360_11606382	No	3445.03	3.32454e-15	-2.08046
MIMAT0031177=hsa-miR-7974=MI0025750	Nrm_LCL_TSI_FemaleOnly_NoTechReplicates.txt	19_-_11606359_11606382	14544.8	1.70514e-13	19_-_11606359_11606382	Yes	14544.8	1.70514e-13	0	19_-_11606360_11606382	No	3512.92	5.66678e-12	-2.04976
MIMAT0000063=hsa-let-7b-5p=MI0000063	Nrm_LCL_CEU_FemaleOnly_NoTechReplicates.txt	22_+_46509571_46509592	22833.1	1.12567e-10	22_+_46509571_46509592	Yes	22833.1	1.12567e-10	0
MIMAT0000063=hsa-let-7b-5p=MI0000063	Nrm_LCL_GBR_FemaleOnly_NoTechReplicates.txt	22_+_46509571_46509592	19049.3	2.10332e-22	22_+_46509571_46509592	Yes	19049.3	2.10332e-22	0
MIMAT0000063=hsa-let-7b-5p=MI0000063	Nrm_LCL_YRI_FemaleOnly_NoTechReplicates.txt	22_+_46509571_46509592	18350.9	2.04752e-14	22_+_46509571_46509592	Yes	18350.9	2.04752e-14	0
MIMAT0000063=hsa-let-7b-5p=MI0000063	Nrm_LCL_FIN_FemaleOnly_NoTechReplicates.txt	22_+_46509571_46509592	17122.2	2.72876e-16	22_+_46509571_46509592	Yes	17122.2	2.72876e-16	0
MIMAT0000063=hsa-let-7b-5p=MI0000063	Nrm_LCL_TSI_FemaleOnly_NoTechReplicates.txt	22_+_46509571_46509592	14290.1	1.77966e-10	22_+_46509571_46509592	Yes	14290.1	1.77966e-10	0
MIMAT0000227=hsa-miR-197-3p=MI0000239	Nrm_LCL_YRI_FemaleOnly_NoTechReplicates.txt	1_+_110141562_110141583	21045.7	7.79491e-18	1_+_110141562_110141583	Yes	21045.7	7.79491e-18	0	1_+_110141562_110141582	No	17286	7.17623e-17	-0.283919
MIMAT0000227=hsa-miR-197-3p=MI0000239	Nrm_LCL_FIN_FemaleOnly_NoTechReplicates.txt	1_+_110141562_110141583	15422.9	4.05059e-27	1_+_110141562_110141583	Yes	15422.9	4.05059e-27	0	1_+_110141562_110141582	No	13915.9	1.65517e-26	-0.148341
MIMAT0000227=hsa-miR-197-3p=MI0000239	Nrm_LCL_CEU_FemaleOnly_NoTechReplicates.txt	1_+_110141562_110141583	14550.8	3.25839e-20	1_+_110141562_110141583	Yes	14550.8	3.25839e-20	0	1_+_110141562_110141582	No	12979	5.08721e-23	-0.164918
MIMAT0000227=hsa-miR-197-3p=MI0000239	Nrm_LCL_GBR_FemaleOnly_NoTechReplicates.txt	1_+_110141562_110141583	12032.5	1.32807e-20	1_+_110141562_110141582	No	12936.8	4.25671e-20	0.104548	1_+_110141562_110141583	Yes	12032.5	1.32807e-20	-0.104548
MIMAT0000227=hsa-miR-197-3p=MI0000239	Nrm_LCL_TSI_FemaleOnly_NoTechReplicates.txt	1_+_110141562_110141583	11212.9	3.25473e-15	1_+_110141562_110141582	No	11478.7	8.11973e-21	0.0337973	1_+_110141562_110141583	Yes	11212.9	3.25473e-15	-0.0337973
MIMAT0000092_1=hsa-miR-92a-3p=MI0000094	Nrm_LCL_FIN_FemaleOnly_NoTechReplicates.txt	X_-_133303574_133303595	0	NA	X_-_133303572_133303595	No	20884.4	1.13611e-19	inf	X_-_133303573_133303595	No	19009	1.00564e-23	-0.135742	X_-_133303570_133303595	No	11131	5.37439e-23	-0.772103
MIMAT0000092_1=hsa-miR-92a-3p=MI0000094	Nrm_LCL_GBR_FemaleOnly_NoTechReplicates.txt	X_-_133303574_133303595	0	NA	X_-_133303573_133303595	No	17764.5	2.1145e-27	inf	X_-_133303572_133303595	No	16209.8	1.09009e-19	-0.132128	X_-_133303570_133303595	No	9798.96	5.48928e-19	-0.726167
MIMAT0000092_1=hsa-miR-92a-3p=MI0000094	Nrm_LCL_TSI_FemaleOnly_NoTechReplicates.txt	X_-_133303574_133303595	0	NA	X_-_133303573_133303595	No	15327.2	1.61236e-14	inf	X_-_133303572_133303595	No	14486.9	3.7651e-13	-0.0813523	X_-_133303570_133303595	No	7992.47	1.23731e-15	-0.858031
MIMAT0000092_1=hsa-miR-92a-3p=MI0000094	Nrm_LCL_CEU_FemaleOnly_NoTechReplicates.txt	X_-_133303574_133303595	0	NA	X_-_133303572_133303595	No	15051.1	6.50616e-25	inf	X_-_133303573_133303595	No	14047.5	4.71345e-26	-0.099557	X_-_133303570_133303595	No	8579.46	1.85589e-20	-0.711356
MIMAT0000092_1=hsa-miR-92a-3p=MI0000094	Nrm_LCL_YRI_FemaleOnly_NoTechReplicates.txt	X_-_133303574_133303595	0	NA	X_-_133303572_133303595	No	14794.6	3.97157e-21	inf	X_-_133303573_133303595	No	14286.9	8.94041e-28	-0.0503842	X_-_133303570_133303595	No	8803.66	1.1841e-19	-0.698514
MIMAT0026475=hsa-miR-210-5p=MI0000286	Nrm_LCL_YRI_FemaleOnly_NoTechReplicates.txt	11_-_568150_568171	20085.1	3.72552e-16	11_-_568150_568171	Yes	20085.1	3.72552e-16	0	11_-_568151_568171	No	1946.46	2.21813e-16	-3.3672
MIMAT0026475=hsa-miR-210-5p=MI0000286	Nrm_LCL_CEU_FemaleOnly_NoTechReplicates.txt	11_-_568150_568171	17346.2	1.9068e-20	11_-_568150_568171	Yes	17346.2	1.9068e-20	0	11_-_568151_568171	No	1774.06	3.00135e-17	-3.28949
MIMAT0026475=hsa-miR-210-5p=MI0000286	Nrm_LCL_FIN_FemaleOnly_NoTechReplicates.txt	11_-_568150_568171	16885.3	1.51451e-25	11_-_568150_568171	Yes	16885.3	1.51451e-25	0	11_-_568151_568171	No	1896.63	1.79499e-22	-3.15426
MIMAT0026475=hsa-miR-210-5p=MI0000286	Nrm_LCL_GBR_FemaleOnly_NoTechReplicates.txt	11_-_568150_568171	14191.2	4.8656e-21	11_-_568150_568171	Yes	14191.2	4.8656e-21	0	11_-_568151_568171	No	1502.24	7.94335e-22	-3.23981
MIMAT0026475=hsa-miR-210-5p=MI0000286	Nrm_LCL_TSI_FemaleOnly_NoTechReplicates.txt	11_-_568150_568171	13481.9	1.15909e-18	11_-_568150_568171	Yes	13481.9	1.15909e-18	0	11_-_568151_568171	No	1502.18	3.69095e-18	-3.16589
MIMAT0000071=hsa-miR-17-3p=MI0000071	Nrm_LCL_FIN_FemaleOnly_NoTechReplicates.txt	13_+_92002909_92002930	2336.26	7.91255e-20	13_+_92002909_92002929	No	19539.9	4.37546e-24	3.06415	13_+_92002909_92002927	No	6161.45	8.78575e-24	-1.66508	13_+_92002909_92002930	Yes	2336.26	7.91255e-20	-1.39907
MIMAT0000071=hsa-miR-17-3p=MI0000071	Nrm_LCL_GBR_FemaleOnly_NoTechReplicates.txt	13_+_92002909_92002930	2004.88	8.07728e-24	13_+_92002909_92002929	No	19063.4	5.48019e-29	3.24922	13_+_92002909_92002927	No	7521.09	4.70634e-17	-1.34179	13_+_92002909_92002930	Yes	2004.88	8.07728e-24	-1.90743
MIMAT0000071=hsa-miR-17-3p=MI0000071	Nrm_LCL_TSI_FemaleOnly_NoTechReplicates.txt	13_+_92002909_92002930	1930.31	7.30096e-13	13_+_92002909_92002929	No	16206.5	2.13408e-16	3.06967	13_+_92002909_92002927	No	5408.95	5.041e-15	-1.58315	13_+_92002909_92002930	Yes	1930.31	7.30096e-13	-1.48652
MIMAT0000071=hsa-miR-17-3p=MI0000071	Nrm_LCL_YRI_FemaleOnly_NoTechReplicates.txt	13_+_92002909_92002930	2002.56	4.32524e-24	13_+_92002909_92002929	No	15689.7	3.42391e-25	2.9699	13_+_92002909_92002927	No	5338.05	2.76429e-19	-1.55544	13_+_92002909_92002930	Yes	2002.56	4.32524e-24	-1.41446
MIMAT0000071=hsa-miR-17-3p=MI0000071	Nrm_LCL_CEU_FemaleOnly_NoTechReplicates.txt	13_+_92002909_92002930	1901.79	3.96052e-23	13_+_92002909_92002929	No	15169.4	2.19396e-22	2.99573	13_+_92002909_92002927	No	4942.68	5.83249e-19	-1.6178	13_+_92002909_92002930	Yes	1901.79	3.96052e-23	-1.37793
MIMAT0000078=hsa-miR-23a-3p=MI0000079	Nrm_LCL_FIN_FemaleOnly_NoTechReplicates.txt	19_-_13947409_13947429	18965.5	3.24421e-23	19_-_13947409_13947429	Yes	18965.5	3.24421e-23	0	19_-_13947408_13947429	No	11101	3.54764e-21	-0.772682
MIMAT0000078=hsa-miR-23a-3p=MI0000079	Nrm_LCL_CEU_FemaleOnly_NoTechReplicates.txt	19_-_13947409_13947429	18202.2	8.64247e-17	19_-_13947409_13947429	Yes	18202.2	8.64247e-17	0	19_-_13947408_13947429	No	9900.32	4.11597e-14	-0.878568
MIMAT0000078=hsa-miR-23a-3p=MI0000079	Nrm_LCL_YRI_FemaleOnly_NoTechReplicates.txt	19_-_13947409_13947429	16296.6	3.55388e-22	19_-_13947409_13947429	Yes	16296.6	3.55388e-22	0	19_-_13947408_13947429	No	8851.88	1.18309e-18	-0.880515
MIMAT0000078=hsa-miR-23a-3p=MI0000079	Nrm_LCL_GBR_FemaleOnly_NoTechReplicates.txt	19_-_13947409_13947429	13889.3	6.53626e-18	19_-_13947409_13947429	Yes	13889.3	6.53626e-18	0	19_-_13947411_13947429	No	9151.18	2.47279e-18	-0.601941
MIMAT0000078=hsa-miR-23a-3p=MI0000079	Nrm_LCL_TSI_FemaleOnly_NoTechReplicates.txt	19_-_13947409_13947429	13399.4	1.57614e-16	19_-_13947409_13947429	Yes	13399.4	1.57614e-16	0	19_-_13947408_13947429	No	8163.94	2.19223e-14	-0.714827
MIMAT0002888=hsa-miR-532-5p=MI0003205	Nrm_LCL_YRI_FemaleOnly_NoTechReplicates.txt	X_+_49767773_49767794	18720.1	9.07519e-29	X_+_49767773_49767794	Yes	18720.1	9.07519e-29	0	X_+_49767773_49767793	No	10285	1.63131e-27	-0.864041	X_+_49767773_49767792	No	6819.17	4.97314e-25	-0.592877
MIMAT0002888=hsa-miR-532-5p=MI0003205	Nrm_LCL_FIN_FemaleOnly_NoTechReplicates.txt	X_+_49767773_49767794	16467.4	3.56462e-32	X_+_49767773_49767794	Yes	16467.4	3.56462e-32	0	X_+_49767773_49767793	No	10702.6	8.67776e-35	-0.621659	X_+_49767773_49767792	No	7542.03	4.30441e-26	-0.50493
MIMAT0002888=hsa-miR-532-5p=MI0003205	Nrm_LCL_GBR_FemaleOnly_NoTechReplicates.txt	X_+_49767773_49767794	14296	1.71453e-29	X_+_49767773_49767794	Yes	14296	1.71453e-29	0	X_+_49767773_49767793	No	10214.2	4.4449e-27	-0.485032	X_+_49767773_49767792	No	8515.11	2.87891e-18	-0.262483
MIMAT0002888=hsa-miR-532-5p=MI0003205	Nrm_LCL_CEU_FemaleOnly_NoTechReplicates.txt	X_+_49767773_49767794	14211.6	7.96287e-22	X_+_49767773_49767794	Yes	14211.6	7.96287e-22	0	X_+_49767773_49767793	No	9589.23	8.6406e-27	-0.567586	X_+_49767773_49767792	No	7470.17	4.45079e-23	-0.360273
MIMAT0002888=hsa-miR-532-5p=MI0003205	Nrm_LCL_TSI_FemaleOnly_NoTechReplicates.txt	X_+_49767773_49767794	12806.5	3.15858e-20	X_+_49767773_49767794	Yes	12806.5	3.15858e-20	0	X_+_49767773_49767793	No	9517.74	5.61497e-19	-0.428184	X_+_49767773_49767792	No	6912.95	2.39262e-17	-0.461317
MIMAT0000703=hsa-miR-361-5p=MI0000760	Nrm_LCL_CEU_FemaleOnly_NoTechReplicates.txt	X_-_85158686_85158707	18426.8	9.63341e-17	X_-_85158686_85158707	Yes	18426.8	9.63341e-17	0	X_-_85158687_85158707	No	6570.41	1.09549e-17	-1.48775
MIMAT0000703=hsa-miR-361-5p=MI0000760	Nrm_LCL_FIN_FemaleOnly_NoTechReplicates.txt	X_-_85158686_85158707	16035	3.89608e-24	X_-_85158686_85158707	Yes	16035	3.89608e-24	0	X_-_85158687_85158707	No	6450.42	1.46579e-26	-1.31376
MIMAT0000703=hsa-miR-361-5p=MI0000760	Nrm_LCL_YRI_FemaleOnly_NoTechReplicates.txt	X_-_85158686_85158707	14640.1	1.06995e-20	X_-_85158686_85158707	Yes	14640.1	1.06995e-20	0	X_-_85158687_85158707	No	5183.25	1.56432e-22	-1.498
MIMAT0000703=hsa-miR-361-5p=MI0000760	Nrm_LCL_GBR_FemaleOnly_NoTechReplicates.txt	X_-_85158686_85158707	12430.8	1.11411e-17	X_-_85158686_85158707	Yes	12430.8	1.11411e-17	0	X_-_85158687_85158707	No	6326.17	1.25322e-22	-0.974512
MIMAT0000703=hsa-miR-361-5p=MI0000760	Nrm_LCL_TSI_FemaleOnly_NoTechReplicates.txt	X_-_85158686_85158707	11334.1	1.57064e-17	X_-_85158686_85158707	Yes	11334.1	1.57064e-17	0	X_-_85158687_85158707	No	5391.26	1.30066e-25	-1.07197
MIMAT0004799=hsa-miR-589-5p=MI0003599	Nrm_LCL_YRI_FemaleOnly_NoTechReplicates.txt	7_-_5535504_5535525	1172.11	2.15146e-16	7_-_5535505_5535525	No	18317.6	4.28981e-22	3.96605	7_-_5535503_5535525	No	6695.1	5.43492e-13	-1.45205
MIMAT0004799=hsa-miR-589-5p=MI0003599	Nrm_LCL_FIN_FemaleOnly_NoTechReplicates.txt	7_-_5535504_5535525	935.394	7.93451e-21	7_-_5535505_5535525	No	14179.9	4.75817e-27	3.92213	7_-_5535503_5535525	No	4222.78	4.50274e-24	-1.74758
MIMAT0004799=hsa-miR-589-5p=MI0003599	Nrm_LCL_CEU_FemaleOnly_NoTechReplicates.txt	7_-_5535504_5535525	828.154	2.85951e-12	7_-_5535505_5535525	No	13089.4	2.41567e-19	3.98236	7_-_5535503_5535525	No	4180.54	6.04985e-15	-1.64664
MIMAT0004799=hsa-miR-589-5p=MI0003599	Nrm_LCL_TSI_FemaleOnly_NoTechReplicates.txt	7_-_5535504_5535525	775.382	6.09239e-13	7_-_5535505_5535525	No	11500.5	3.88176e-18	3.89065	7_-_5535503_5535525	No	3332.54	5.11622e-12	-1.787
MIMAT0004799=hsa-miR-589-5p=MI0003599	Nrm_LCL_GBR_FemaleOnly_NoTechReplicates.txt	7_-_5535504_5535525	835.824	1.85564e-17	7_-_5535505_5535525	No	10760.2	3.15206e-26	3.68636	7_-_5535503_5535525	No	2532.21	1.94724e-18	-2.08724
MIMAT0022727=hsa-miR-1307-5p=MI0006444	Nrm_LCL_YRI_FemaleOnly_NoTechReplicates.txt	10_-_105154098_105154118	18231.1	3.59663e-18	10_-_105154098_105154118	Yes	18231.1	3.59663e-18	0	10_-_105154102_105154118	No	8400.63	1.74767e-09	-1.11783	10_-_105154100_105154118	No	1285.11	4.23726e-17	-2.70861
MIMAT0022727=hsa-miR-1307-5p=MI0006444	Nrm_LCL_FIN_FemaleOnly_NoTechReplicates.txt	10_-_105154098_105154118	17299.1	6.2089e-18	10_-_105154098_105154118	Yes	17299.1	6.2089e-18	0	10_-_105154102_105154118	No	8824.97	1.55973e-10	-0.971032	10_-_105154098_105154113	No	1627.31	1.03902e-08	-2.4391
MIMAT0022727=hsa-miR-1307-5p=MI0006444	Nrm_LCL_CEU_FemaleOnly_NoTechReplicates.txt	10_-_105154098_105154118	17014.4	1.78934e-13	10_-_105154098_105154118	Yes	17014.4	1.78934e-13	0	10_-_105154102_105154118	No	16405.3	0.000185157	-0.0525942	10_-_105154098_105154113	No	1725.79	8.17979e-08	-3.24884
MIMAT0022727=hsa-miR-1307-5p=MI0006444	Nrm_LCL_GBR_FemaleOnly_NoTechReplicates.txt	10_-_105154098_105154118	15454.8	1.40535e-17	10_-_105154098_105154118	Yes	15454.8	1.40535e-17	0	10_-_105154102_105154118	No	7484.32	7.22805e-10	-1.04611	10_-_105154100_105154118	No	1770.79	2.42616e-16	-2.07948
MIMAT0022727=hsa-miR-1307-5p=MI0006444	Nrm_LCL_TSI_FemaleOnly_NoTechReplicates.txt	10_-_105154098_105154118	13002.4	1.10617e-14	10_-_105154098_105154118	Yes	13002.4	1.10617e-14	0	10_-_105154102_105154118	No	8225.13	5.90257e-06	-0.660665	10_-_105154100_105154118	No	1307.04	2.65882e-13	-2.65374
MIMAT0001413=hsa-miR-20b-5p=MI0001519	Nrm_LCL_YRI_FemaleOnly_NoTechReplicates.txt	X_-_133303880_133303902	18039.9	9.44177e-16	X_-_133303880_133303902	Yes	18039.9	9.44177e-16	0	X_-_133303879_133303902	No	7052.4	1.01958e-14	-1.355
MIMAT0001413=hsa-miR-20b-5p=MI0001519	Nrm_LCL_GBR_FemaleOnly_NoTechReplicates.txt	X_-_133303880_133303902	15297.5	2.57824e-21	X_-_133303880_133303902	Yes	15297.5	2.57824e-21	0	X_-_133303879_133303902	No	6092.66	4.46583e-20	-1.32815
MIMAT0001413=hsa-miR-20b-5p=MI0001519	Nrm_LCL_TSI_FemaleOnly_NoTechReplicates.txt	X_-_133303880_133303902	12036.7	1.2398e-14	X_-_133303880_133303902	Yes	12036.7	1.2398e-14	0	X_-_133303879_133303902	No	4513.05	1.67353e-15	-1.41526
MIMAT0001413=hsa-miR-20b-5p=MI0001519	Nrm_LCL_FIN_FemaleOnly_NoTechReplicates.txt	X_-_133303880_133303902	8243.23	4.19021e-18	X_-_133303880_133303902	Yes	8243.23	4.19021e-18	0	X_-_133303879_133303902	No	3891.01	9.6535e-17	-1.08307
MIMAT0001413=hsa-miR-20b-5p=MI0001519	Nrm_LCL_CEU_FemaleOnly_NoTechReplicates.txt	X_-_133303880_133303902	6028.79	3.25552e-07	X_-_133303880_133303902	Yes	6028.79	3.25552e-07	0	X_-_133303879_133303902	No	2829.9	3.29967e-07	-1.09111
MIMAT0000068=hsa-miR-15a-5p=MI0000069	Nrm_LCL_FIN_FemaleOnly_NoTechReplicates.txt	13_-_50623303_50623324	5738.77	4.24441e-23	13_-_50623304_50623324	No	17691.4	1.42921e-24	1.62424	13_-_50623303_50623324	Yes	5738.77	4.24441e-23	-1.62424
MIMAT0000068=hsa-miR-15a-5p=MI0000069	Nrm_LCL_GBR_FemaleOnly_NoTechReplicates.txt	13_-_50623303_50623324	5548.72	9.9716e-20	13_-_50623304_50623324	No	15037.7	4.42925e-28	1.43836	13_-_50623303_50623324	Yes	5548.72	9.9716e-20	-1.43836
MIMAT0000068=hsa-miR-15a-5p=MI0000069	Nrm_LCL_YRI_FemaleOnly_NoTechReplicates.txt	13_-_50623303_50623324	6452.86	2.461e-22	13_-_50623304_50623324	No	13264.3	5.01071e-25	1.03954	13_-_50623303_50623324	Yes	6452.86	2.461e-22	-1.03954
MIMAT0000068=hsa-miR-15a-5p=MI0000069	Nrm_LCL_TSI_FemaleOnly_NoTechReplicates.txt	13_-_50623303_50623324	4337.91	2.82908e-18	13_-_50623304_50623324	No	12547.6	2.50317e-19	1.53234	13_-_50623303_50623324	Yes	4337.91	2.82908e-18	-1.53234
MIMAT0000068=hsa-miR-15a-5p=MI0000069	Nrm_LCL_CEU_FemaleOnly_NoTechReplicates.txt	13_-_50623303_50623324	5027.3	5.41523e-16	13_-_50623304_50623324	No	11730.5	1.73642e-22	1.22241	13_-_50623303_50623324	Yes	5027.3	5.41523e-16	-1.22241
MIMAT0004819=hsa-miR-671-3p=MI0003760	Nrm_LCL_FIN_FemaleOnly_NoTechReplicates.txt	7_+_150935574_150935594	17399.5	5.36178e-27	7_+_150935574_150935594	Yes	17399.5	5.36178e-27	0	7_+_150935574_150935595	No	1862.39	2.44134e-18	-3.22382
MIMAT0004819=hsa-miR-671-3p=MI0003760	Nrm_LCL_YRI_FemaleOnly_NoTechReplicates.txt	7_+_150935574_150935594	17295.1	2.37416e-25	7_+_150935574_150935594	Yes	17295.1	2.37416e-25	0	7_+_150935574_150935595	No	2173.1	1.48625e-14	-2.99254
MIMAT0004819=hsa-miR-671-3p=MI0003760	Nrm_LCL_CEU_FemaleOnly_NoTechReplicates.txt	7_+_150935574_150935594	12001.1	4.05344e-18	7_+_150935574_150935594	Yes	12001.1	4.05344e-18	0	7_+_150935574_150935595	No	1440.14	7.28903e-11	-3.05888
MIMAT0004819=hsa-miR-671-3p=MI0003760	Nrm_LCL_GBR_FemaleOnly_NoTechReplicates.txt	7_+_150935574_150935594	11964.3	4.66933e-22	7_+_150935574_150935594	Yes	11964.3	4.66933e-22	0	7_+_150935574_150935595	No	962.501	6.53712e-16	-3.63581
MIMAT0004819=hsa-miR-671-3p=MI0003760	Nrm_LCL_TSI_FemaleOnly_NoTechReplicates.txt	7_+_150935574_150935594	11515.9	4.19801e-18	7_+_150935574_150935594	Yes	11515.9	4.19801e-18	0	7_+_150935574_150935595	No	1017.32	3.98119e-12	-3.50079
MIMAT0000064=hsa-let-7c-5p=MI0000064	Nrm_LCL_CEU_FemaleOnly_NoTechReplicates.txt	21_+_17912158_17912179	17054.5	0.000738464	21_+_17912158_17912179	Yes	17054.5	0.000738464	0	21_+_17912158_17912178	No	3365.74	1.95913e-05	-2.34116
MIMAT0000064=hsa-let-7c-5p=MI0000064	Nrm_LCL_GBR_FemaleOnly_NoTechReplicates.txt	21_+_17912158_17912179	8177.32	1.99179e-06	21_+_17912158_17912179	Yes	8177.32	1.99179e-06	0	21_+_17912158_17912178	No	2497.05	4.86297e-08	-1.71141
MIMAT0000064=hsa-let-7c-5p=MI0000064	Nrm_LCL_FIN_FemaleOnly_NoTechReplicates.txt	21_+_17912158_17912179	7695.4	0.00300328	21_+_17912158_17912179	Yes	7695.4	0.00300328	0	21_+_17912158_17912178	No	1600.73	0.000672688	-2.26527
MIMAT0000064=hsa-let-7c-5p=MI0000064	Nrm_LCL_YRI_FemaleOnly_NoTechReplicates.txt	21_+_17912158_17912179	7167.19	0.00378365	21_+_17912158_17912179	Yes	7167.19	0.00378365	0	21_+_17912158_17912178	No	1324.39	0.00037775	-2.43608
MIMAT0000064=hsa-let-7c-5p=MI0000064	Nrm_LCL_TSI_FemaleOnly_NoTechReplicates.txt	21_+_17912158_17912179	6953.35	0.0042982	21_+_17912158_17912179	Yes	6953.35	0.0042982	0	21_+_17912158_17912178	No	1793.81	0.00237685	-1.95468
MIMAT0000426=hsa-miR-132-3p=MI0000449	Nrm_LCL_FIN_FemaleOnly_NoTechReplicates.txt	17_-_1953223_1953244	16275.5	7.15245e-08	17_-_1953223_1953244	Yes	16275.5	7.15245e-08	0	17_-_1953224_1953244	No	6618.13	6.73262e-15	-1.29821
MIMAT0000426=hsa-miR-132-3p=MI0000449	Nrm_LCL_CEU_FemaleOnly_NoTechReplicates.txt	17_-_1953223_1953244	15197.6	8.80643e-13	17_-_1953223_1953244	Yes	15197.6	8.80643e-13	0	17_-_1953224_1953244	No	6535.17	2.21521e-13	-1.21755
MIMAT0000426=hsa-miR-132-3p=MI0000449	Nrm_LCL_YRI_FemaleOnly_NoTechReplicates.txt	17_-_1953223_1953244	8510.25	2.30888e-12	17_-_1953223_1953244	Yes	8510.25	2.30888e-12	0	17_-_1953224_1953244	No	4653	1.90462e-13	-0.871041
MIMAT0000426=hsa-miR-132-3p=MI0000449	Nrm_LCL_TSI_FemaleOnly_NoTechReplicates.txt	17_-_1953223_1953244	8381.71	8.68835e-10	17_-_1953223_1953244	Yes	8381.71	8.68835e-10	0	17_-_1953224_1953244	No	3637.92	2.2245e-15	-1.20413
MIMAT0000426=hsa-miR-132-3p=MI0000449	Nrm_LCL_GBR_FemaleOnly_NoTechReplicates.txt	17_-_1953223_1953244	8050.7	2.41965e-16	17_-_1953223_1953244	Yes	8050.7	2.41965e-16	0	17_-_1953224_1953244	No	4213.03	1.16843e-21	-0.934255
MIMAT0000451=hsa-miR-150-5p=MI0000479	Nrm_LCL_FIN_FemaleOnly_NoTechReplicates.txt	19_-_50004089_50004110	15883.5	3.04087e-13	19_-_50004089_50004110	Yes	15883.5	3.04087e-13	0	19_-_50004088_50004110	No	6367.81	1.10996e-13	-1.31866	19_-_50004090_50004110	No	2220.78	5.33543e-16	-1.51973
MIMAT0000451=hsa-miR-150-5p=MI0000479	Nrm_LCL_YRI_FemaleOnly_NoTechReplicates.txt	19_-_50004089_50004110	14157.3	9.57743e-10	19_-_50004089_50004110	Yes	14157.3	9.57743e-10	0	19_-_50004088_50004110	No	5043.66	1.72176e-11	-1.48901	19_-_50004090_50004110	No	1479.67	6.5333e-14	-1.76919
MIMAT0000451=hsa-miR-150-5p=MI0000479	Nrm_LCL_GBR_FemaleOnly_NoTechReplicates.txt	19_-_50004089_50004110	11972.6	1.02863e-12	19_-_50004089_50004110	Yes	11972.6	1.02863e-12	0	19_-_50004088_50004110	No	4718.92	1.06225e-12	-1.34321	19_-_50004090_50004110	No	1717.72	1.82496e-15	-1.45796
MIMAT0000451=hsa-miR-150-5p=MI0000479	Nrm_LCL_TSI_FemaleOnly_NoTechReplicates.txt	19_-_50004089_50004110	11305.1	3.9586e-13	19_-_50004089_50004110	Yes	11305.1	3.9586e-13	0	19_-_50004088_50004110	No	4856.03	1.46798e-12	-1.21912	19_-_50004090_50004110	No	1739.67	1.28784e-12	-1.48096
MIMAT0000451=hsa-miR-150-5p=MI0000479	Nrm_LCL_CEU_FemaleOnly_NoTechReplicates.txt	19_-_50004089_50004110	4362.28	4.11761e-11	19_-_50004089_50004110	Yes	4362.28	4.11761e-11	0	19_-_50004088_50004110	No	1955.12	2.17809e-10	-1.15782	19_-_50004090_50004110	No	648.364	1.70426e-08	-1.59238
MIMAT0000425=hsa-miR-130a-3p=MI0000448	Nrm_LCL_GBR_FemaleOnly_NoTechReplicates.txt	11_+_57408725_57408746	1484.84	8.53692e-13	11_+_57408725_57408744	No	15869.6	4.6817e-17	3.41788	11_+_57408725_57408745	No	13462.5	2.1106e-22	-0.237312
MIMAT0000425=hsa-miR-130a-3p=MI0000448	Nrm_LCL_TSI_FemaleOnly_NoTechReplicates.txt	11_+_57408725_57408746	1373.53	4.30278e-06	11_+_57408725_57408744	No	12179.8	2.66282e-10	3.14853	11_+_57408725_57408745	No	12042.3	1.01266e-12	-0.0163858
MIMAT0000425=hsa-miR-130a-3p=MI0000448	Nrm_LCL_FIN_FemaleOnly_NoTechReplicates.txt	11_+_57408725_57408746	1078.05	2.22998e-05	11_+_57408725_57408744	No	9813.81	4.88025e-12	3.18639	11_+_57408725_57408745	No	8811.56	7.69283e-16	-0.155416
MIMAT0000425=hsa-miR-130a-3p=MI0000448	Nrm_LCL_YRI_FemaleOnly_NoTechReplicates.txt	11_+_57408725_57408746	1655.65	0.00020806	11_+_57408725_57408745	No	8682.4	8.08078e-17	2.3907	11_+_57408725_57408744	No	8304.98	1.69794e-08	-0.0641161
MIMAT0000425=hsa-miR-130a-3p=MI0000448	Nrm_LCL_CEU_FemaleOnly_NoTechReplicates.txt	11_+_57408725_57408746	721.413	8.15575e-09	11_+_57408725_57408744	No	8012.76	1.27396e-09	3.4734	11_+_57408725_57408745	No	7801.45	7.15263e-11	-0.0385564
MIMAT0000688=hsa-miR-301a-3p=MI0000745	Nrm_LCL_FIN_FemaleOnly_NoTechReplicates.txt	17_-_57228510_57228532	15798	2.58696e-18	17_-_57228510_57228532	Yes	15798	2.58696e-18	0	17_-_57228509_57228532	No	462.035	5.72205e-13	-5.0956
MIMAT0000688=hsa-miR-301a-3p=MI0000745	Nrm_LCL_CEU_FemaleOnly_NoTechReplicates.txt	17_-_57228510_57228532	14927.2	2.94791e-11	17_-_57228510_57228532	Yes	14927.2	2.94791e-11	0	17_-_57228509_57228532	No	455.559	1.51626e-09	-5.03416
MIMAT0000688=hsa-miR-301a-3p=MI0000745	Nrm_LCL_YRI_FemaleOnly_NoTechReplicates.txt	17_-_57228510_57228532	13684.5	8.58179e-16	17_-_57228510_57228532	Yes	13684.5	8.58179e-16	0	17_-_57228509_57228532	No	477.723	1.31348e-12	-4.84023
MIMAT0000688=hsa-miR-301a-3p=MI0000745	Nrm_LCL_GBR_FemaleOnly_NoTechReplicates.txt	17_-_57228510_57228532	13561.4	1.22221e-16	17_-_57228510_57228532	Yes	13561.4	1.22221e-16	0	17_-_57228509_57228532	No	457.829	1.3465e-14	-4.88856
MIMAT0000688=hsa-miR-301a-3p=MI0000745	Nrm_LCL_TSI_FemaleOnly_NoTechReplicates.txt	17_-_57228510_57228532	10625.1	8.58476e-12	17_-_57228510_57228532	Yes	10625.1	8.58476e-12	0	17_-_57228509_57228532	No	344.852	3.30837e-09	-4.94536
MIMAT0000772=hsa-miR-345-5p=MI0000825	Nrm_LCL_YRI_FemaleOnly_NoTechReplicates.txt	14_+_100774213_100774234	5219.97	7.18586e-16	14_+_100774213_100774233	No	15476.1	5.44919e-17	1.56793
MIMAT0000772=hsa-miR-345-5p=MI0000825	Nrm_LCL_CEU_FemaleOnly_NoTechReplicates.txt	14_+_100774213_100774234	5108.01	2.75828e-13	14_+_100774213_100774233	No	13889.6	3.72403e-13	1.44317
MIMAT0000772=hsa-miR-345-5p=MI0000825	Nrm_LCL_GBR_FemaleOnly_NoTechReplicates.txt	14_+_100774213_100774234	3579.45	5.00648e-20	14_+_100774213_100774233	No	11654.5	3.5583e-20	1.70307
MIMAT0000772=hsa-miR-345-5p=MI0000825	Nrm_LCL_FIN_FemaleOnly_NoTechReplicates.txt	14_+_100774213_100774234	3256.7	2.8793e-22	14_+_100774213_100774233	No	9372.56	4.03231e-24	1.52503
MIMAT0000772=hsa-miR-345-5p=MI0000825	Nrm_LCL_TSI_FemaleOnly_NoTechReplicates.txt	14_+_100774213_100774234	2593.56	1.74727e-16	14_+_100774213_100774233	No	8058.34	1.92207e-17	1.63555
MIMAT0000443=hsa-miR-125a-5p=MI0000469	Nrm_LCL_CEU_FemaleOnly_NoTechReplicates.txt	19_+_52196521_52196544	14780.9	1.09453e-06	19_+_52196521_52196544	Yes	14780.9	1.09453e-06	0	19_+_52196521_52196543	No	3563.29	0.0004163	-2.05245
MIMAT0000443=hsa-miR-125a-5p=MI0000469	Nrm_LCL_GBR_FemaleOnly_NoTechReplicates.txt	19_+_52196521_52196544	13053.3	7.11249e-13	19_+_52196521_52196544	Yes	13053.3	7.11249e-13	0	19_+_52196521_52196543	No	3627.67	2.20899e-11	-1.8473
MIMAT0000443=hsa-miR-125a-5p=MI0000469	Nrm_LCL_FIN_FemaleOnly_NoTechReplicates.txt	19_+_52196521_52196544	6896.51	5.23277e-12	19_+_52196521_52196544	Yes	6896.51	5.23277e-12	0	19_+_52196521_52196543	No	1424.55	4.58757e-12	-2.27536
MIMAT0000443=hsa-miR-125a-5p=MI0000469	Nrm_LCL_YRI_FemaleOnly_NoTechReplicates.txt	19_+_52196521_52196544	5444.54	2.51002e-06	19_+_52196521_52196544	Yes	5444.54	2.51002e-06	0	19_+_52196521_52196543	No	1401.35	0.000103149	-1.958
MIMAT0000443=hsa-miR-125a-5p=MI0000469	Nrm_LCL_TSI_FemaleOnly_NoTechReplicates.txt	19_+_52196521_52196544	5177.54	1.89515e-06	19_+_52196521_52196544	Yes	5177.54	1.89515e-06	0	19_+_52196521_52196543	No	1219.26	1.41953e-06	-2.08626
MIMAT0004911=hsa-miR-874-3p=MI0005532	Nrm_LCL_YRI_FemaleOnly_NoTechReplicates.txt	5_-_136983271_136983292	4673.03	2.02522e-28	5_-_136983270_136983292	No	13592.6	2.64589e-19	1.54039	5_-_136983269_136983292	No	6027.63	1.45421e-17	-1.17316
MIMAT0004911=hsa-miR-874-3p=MI0005532	Nrm_LCL_CEU_FemaleOnly_NoTechReplicates.txt	5_-_136983271_136983292	4390.39	1.29217e-16	5_-_136983270_136983292	No	10779.3	6.36812e-17	1.29584	5_-_136983269_136983292	No	4945.87	3.96482e-15	-1.12397
MIMAT0004911=hsa-miR-874-3p=MI0005532	Nrm_LCL_FIN_FemaleOnly_NoTechReplicates.txt	5_-_136983271_136983292	4120.01	8.88398e-28	5_-_136983270_136983292	No	8822.99	1.77646e-19	1.09862	5_-_136983271_136983292	Yes	4120.01	8.88398e-28	-1.09862
MIMAT0004911=hsa-miR-874-3p=MI0005532	Nrm_LCL_GBR_FemaleOnly_NoTechReplicates.txt	5_-_136983271_136983292	4367.86	9.07129e-27	5_-_136983270_136983292	No	8396.68	1.63532e-19	0.942892	5_-_136983271_136983292	Yes	4367.86	9.07129e-27	-0.942892
MIMAT0004911=hsa-miR-874-3p=MI0005532	Nrm_LCL_TSI_FemaleOnly_NoTechReplicates.txt	5_-_136983271_136983292	2944.11	6.34813e-18	5_-_136983270_136983292	No	7038.71	5.30035e-16	1.25748	5_-_136983269_136983292	No	2991.43	3.59344e-12	-1.23448
MIMAT0003885=hsa-miR-454-3p=MI0003820	Nrm_LCL_FIN_FemaleOnly_NoTechReplicates.txt	17_-_57215148_57215170	13377.8	2.4406e-22	17_-_57215148_57215170	Yes	13377.8	2.4406e-22	0	17_-_57215147_57215170	No	11668.4	6.86922e-23	-0.197226
MIMAT0003885=hsa-miR-454-3p=MI0003820	Nrm_LCL_GBR_FemaleOnly_NoTechReplicates.txt	17_-_57215148_57215170	13376.7	8.83548e-20	17_-_57215148_57215170	Yes	13376.7	8.83548e-20	0	17_-_57215147_57215170	No	10342.9	9.00973e-19	-0.371082
MIMAT0003885=hsa-miR-454-3p=MI0003820	Nrm_LCL_YRI_FemaleOnly_NoTechReplicates.txt	17_-_57215148_57215170	9999.11	2.5558e-18	17_-_57215147_57215170	No	11002.4	1.74984e-21	0.137943	17_-_57215148_57215170	Yes	9999.11	2.5558e-18	-0.137943
MIMAT0003885=hsa-miR-454-3p=MI0003820	Nrm_LCL_TSI_FemaleOnly_NoTechReplicates.txt	17_-_57215148_57215170	10684.7	8.20472e-18	17_-_57215148_57215170	Yes	10684.7	8.20472e-18	0	17_-_57215147_57215170	No	8940.67	7.93433e-19	-0.257086
MIMAT0003885=hsa-miR-454-3p=MI0003820	Nrm_LCL_CEU_FemaleOnly_NoTechReplicates.txt	17_-_57215148_57215170	9179.7	4.26921e-18	17_-_57215147_57215170	No	9361.22	2.28298e-20	0.0282494	17_-_57215148_57215170	Yes	9179.7	4.26921e-18	-0.0282494
MIMAT0000257_1=hsa-miR-181b-5p=MI0000683	Nrm_LCL_GBR_FemaleOnly_NoTechReplicates.txt	9_+_127456004_127456026	0	NA	9_+_127456004_127456028	No	12782.3	2.08714e-18	inf	9_+_127456004_127456029	No	1789.68	1.00664e-17	-2.83637
MIMAT0000257_1=hsa-miR-181b-5p=MI0000683	Nrm_LCL_YRI_FemaleOnly_NoTechReplicates.txt	9_+_127456004_127456026	0	NA	9_+_127456004_127456028	No	10249.9	4.99523e-13	inf	9_+_127456004_127456029	No	1804.81	3.26331e-10	-2.50569
MIMAT0000257_1=hsa-miR-181b-5p=MI0000683	Nrm_LCL_CEU_FemaleOnly_NoTechReplicates.txt	9_+_127456004_127456026	0	NA	9_+_127456004_127456028	No	8121.56	8.7305e-17	inf	9_+_127456004_127456029	No	1280.24	4.47728e-15	-2.66534
MIMAT0000257_1=hsa-miR-181b-5p=MI0000683	Nrm_LCL_TSI_FemaleOnly_NoTechReplicates.txt	9_+_127456004_127456026	0	NA	9_+_127456004_127456028	No	7146.72	5.08777e-12	inf	9_+_127456004_127456029	No	1124.03	3.42496e-11	-2.6686
MIMAT0000257_1=hsa-miR-181b-5p=MI0000683	Nrm_LCL_FIN_FemaleOnly_NoTechReplicates.txt	9_+_127456004_127456026	0	NA	9_+_127456004_127456028	No	5512.36	5.5577e-20	inf	9_+_127456004_127456029	No	1041.88	6.15148e-16	-2.40349
MIMAT0004502=hsa-miR-28-3p=MI0000086	Nrm_LCL_YRI_FemaleOnly_NoTechReplicates.txt	3_+_188406622_188406643	12761.8	1.77247e-13	3_+_188406622_188406643	Yes	12761.8	1.77247e-13	0
MIMAT0004502=hsa-miR-28-3p=MI0000086	Nrm_LCL_TSI_FemaleOnly_NoTechReplicates.txt	3_+_188406622_188406643	10003.8	3.95445e-12	3_+_188406622_188406643	Yes	10003.8	3.95445e-12	0
MIMAT0004502=hsa-miR-28-3p=MI0000086	Nrm_LCL_FIN_FemaleOnly_NoTechReplicates.txt	3_+_188406622_188406643	9622.99	5.12623e-14	3_+_188406622_188406643	Yes	9622.99	5.12623e-14	0
MIMAT0004502=hsa-miR-28-3p=MI0000086	Nrm_LCL_GBR_FemaleOnly_NoTechReplicates.txt	3_+_188406622_188406643	9086.98	3.74727e-21	3_+_188406622_188406643	Yes	9086.98	3.74727e-21	0
MIMAT0004502=hsa-miR-28-3p=MI0000086	Nrm_LCL_CEU_FemaleOnly_NoTechReplicates.txt	3_+_188406622_188406643	6882.97	6.92192e-09	3_+_188406622_188406643	Yes	6882.97	6.92192e-09	0
MIMAT0004484=hsa-let-7d-3p=MI0000065	Nrm_LCL_YRI_FemaleOnly_NoTechReplicates.txt	9_+_96941177_96941198	12589.7	2.16049e-23	9_+_96941177_96941198	Yes	12589.7	2.16049e-23	0	9_+_96941177_96941196	No	5159.89	1.18745e-19	-1.28683	9_+_96941177_96941197	No	5086.61	2.54022e-25	-0.0206362
MIMAT0004484=hsa-let-7d-3p=MI0000065	Nrm_LCL_FIN_FemaleOnly_NoTechReplicates.txt	9_+_96941177_96941198	10511.9	4.93158e-24	9_+_96941177_96941198	Yes	10511.9	4.93158e-24	0	9_+_96941177_96941196	No	6434.43	9.22829e-28	-0.708132	9_+_96941177_96941197	No	4966.87	6.80145e-26	-0.373475
MIMAT0004484=hsa-let-7d-3p=MI0000065	Nrm_LCL_CEU_FemaleOnly_NoTechReplicates.txt	9_+_96941177_96941198	9546.83	7.36989e-21	9_+_96941177_96941198	Yes	9546.83	7.36989e-21	0	9_+_96941177_96941196	No	5220.35	8.35e-21	-0.870874	9_+_96941177_96941197	No	4198.31	1.81144e-24	-0.314339
MIMAT0004484=hsa-let-7d-3p=MI0000065	Nrm_LCL_GBR_FemaleOnly_NoTechReplicates.txt	9_+_96941177_96941198	7964.75	5.13026e-21	9_+_96941177_96941198	Yes	7964.75	5.13026e-21	0	9_+_96941177_96941196	No	6416.62	8.61479e-26	-0.311815	9_+_96941177_96941197	No	4259.5	1.18113e-23	-0.591129
MIMAT0004484=hsa-let-7d-3p=MI0000065	Nrm_LCL_TSI_FemaleOnly_NoTechReplicates.txt	9_+_96941177_96941198	7324.89	1.67279e-15	9_+_96941177_96941198	Yes	7324.89	1.67279e-15	0	9_+_96941177_96941196	No	4972.22	8.58739e-19	-0.558917	9_+_96941177_96941197	No	3486.45	4.19507e-18	-0.512133
MIMAT0000087=hsa-miR-30a-5p=MI0000088	Nrm_LCL_CEU_FemaleOnly_NoTechReplicates.txt	6_-_72113298_72113319	399.711	0.00494119	6_-_72113296_72113319	No	12448.6	0.00424248	4.96088	6_-_72113300_72113319	No	1993.32	0.0121547	-2.64274
MIMAT0000087=hsa-miR-30a-5p=MI0000088	Nrm_LCL_TSI_FemaleOnly_NoTechReplicates.txt	6_-_72113298_72113319	429.928	0.0603569	6_-_72113296_72113319	No	11009	0.0030535	4.67844	6_-_72113300_72113319	No	2455.8	0.0984318	-2.16442
MIMAT0000087=hsa-miR-30a-5p=MI0000088	Nrm_LCL_GBR_FemaleOnly_NoTechReplicates.txt	6_-_72113298_72113319	324.988	1.77539e-06	6_-_72113296_72113319	No	9430.59	5.41121e-08	4.85889	6_-_72113300_72113319	No	1117.6	1.0506e-09	-3.07694
MIMAT0000087=hsa-miR-30a-5p=MI0000088	Nrm_LCL_YRI_FemaleOnly_NoTechReplicates.txt	6_-_72113298_72113319	186.833	2.14757e-05	6_-_72113296_72113319	No	6641.29	3.06708e-06	5.15164	6_-_72113300_72113319	No	680.708	3.73121e-05	-3.28635
MIMAT0000087=hsa-miR-30a-5p=MI0000088	Nrm_LCL_FIN_FemaleOnly_NoTechReplicates.txt	6_-_72113298_72113319	76.5091	1.75292e-06	6_-_72113296_72113319	No	3643.74	3.36044e-10	5.57364	6_-_72113297_72113319	No	391.251	1.84302e-09	-3.21925
MIMAT0004680=hsa-miR-130b-5p=MI0000748	Nrm_LCL_YRI_FemaleOnly_NoTechReplicates.txt	22_+_22007605_22007625	0	NA	22_+_22007605_22007626	No	12213.6	1.40172e-25	inf
MIMAT0004680=hsa-miR-130b-5p=MI0000748	Nrm_LCL_FIN_FemaleOnly_NoTechReplicates.txt	22_+_22007605_22007625	0	NA	22_+_22007605_22007626	No	10167	1.77133e-23	inf
MIMAT0004680=hsa-miR-130b-5p=MI0000748	Nrm_LCL_CEU_FemaleOnly_NoTechReplicates.txt	22_+_22007605_22007625	0	NA	22_+_22007605_22007626	No	9802.01	6.01757e-19	inf
MIMAT0004680=hsa-miR-130b-5p=MI0000748	Nrm_LCL_TSI_FemaleOnly_NoTechReplicates.txt	22_+_22007605_22007625	0	NA	22_+_22007605_22007626	No	7446.39	5.54172e-19	inf
MIMAT0004680=hsa-miR-130b-5p=MI0000748	Nrm_LCL_GBR_FemaleOnly_NoTechReplicates.txt	22_+_22007605_22007625	0	NA	22_+_22007605_22007626	No	7003.14	1.16123e-23	inf
MIMAT0000261=hsa-miR-183-5p=MI0000273	Nrm_LCL_YRI_FemaleOnly_NoTechReplicates.txt	7_-_129414807_129414828	11603.1	0.00122008	7_-_129414807_129414828	Yes	11603.1	0.00122008	0	7_-_129414806_129414828	No	4958.95	2.58165e-14	-1.22641	7_-_129414806_129414827	No	2618.77	1.0771e-13	-0.921144
MIMAT0000261=hsa-miR-183-5p=MI0000273	Nrm_LCL_FIN_FemaleOnly_NoTechReplicates.txt	7_-_129414807_129414828	8510.67	0.00458589	7_-_129414807_129414828	Yes	8510.67	0.00458589	0	7_-_129414806_129414828	No	5110.28	1.7701e-13	-0.735869	7_-_129414806_129414827	No	2705.06	1.30477e-13	-0.917742
MIMAT0000261=hsa-miR-183-5p=MI0000273	Nrm_LCL_GBR_FemaleOnly_NoTechReplicates.txt	7_-_129414807_129414828	7704.04	0.00163177	7_-_129414807_129414828	Yes	7704.04	0.00163177	0	7_-_129414806_129414828	No	3080.44	1.31361e-13	-1.32248	7_-_129414806_129414827	No	1528.24	1.12715e-13	-1.01127
MIMAT0000261=hsa-miR-183-5p=MI0000273	Nrm_LCL_TSI_FemaleOnly_NoTechReplicates.txt	7_-_129414807_129414828	5778.61	7.77083e-05	7_-_129414807_129414828	Yes	5778.61	7.77083e-05	0	7_-_129414806_129414828	No	3979.46	7.46536e-06	-0.538148	7_-_129414806_129414827	No	2292.32	5.66315e-05	-0.795768
MIMAT0000261=hsa-miR-183-5p=MI0000273	Nrm_LCL_CEU_FemaleOnly_NoTechReplicates.txt	7_-_129414807_129414828	5577.9	0.000136294	7_-_129414807_129414828	Yes	5577.9	0.000136294	0	7_-_129414806_129414828	No	3242.84	1.26859e-05	-0.782463	7_-_129414806_129414827	No	1840.22	5.41999e-05	-0.817383
MIMAT0005951=hsa-miR-1307-3p=MI0006444	Nrm_LCL_YRI_FemaleOnly_NoTechReplicates.txt	10_-_105154058_105154079	11429.7	1.20008e-28	10_-_105154058_105154079	Yes	11429.7	1.20008e-28	0	10_-_105154057_105154079	No	10827.4	1.52948e-26	-0.0780997	10_-_105154057_105154078	No	7995.61	3.48291e-26	-0.437414
MIMAT0005951=hsa-miR-1307-3p=MI0006444	Nrm_LCL_FIN_FemaleOnly_NoTechReplicates.txt	10_-_105154058_105154079	10043	2.94642e-30	10_-_105154058_105154079	Yes	10043	2.94642e-30	0	10_-_105154057_105154079	No	9653.23	9.48017e-31	-0.0571129	10_-_105154057_105154078	No	6471.08	1.19781e-22	-0.577005
MIMAT0005951=hsa-miR-1307-3p=MI0006444	Nrm_LCL_GBR_FemaleOnly_NoTechReplicates.txt	10_-_105154058_105154079	9849.37	3.66836e-25	10_-_105154058_105154079	Yes	9849.37	3.66836e-25	0	10_-_105154057_105154079	No	7744.69	3.94344e-26	-0.346823	10_-_105154058_105154078	No	7142.77	1.42678e-18	-0.116724
MIMAT0005951=hsa-miR-1307-3p=MI0006444	Nrm_LCL_CEU_FemaleOnly_NoTechReplicates.txt	10_-_105154058_105154079	8568.79	2.06092e-16	10_-_105154057_105154079	No	9209.15	6.83203e-16	0.103977	10_-_105154058_105154079	Yes	8568.79	2.06092e-16	-0.103977	10_-_105154057_105154078	No	5947.25	1.35981e-13	-0.526868
MIMAT0005951=hsa-miR-1307-3p=MI0006444	Nrm_LCL_TSI_FemaleOnly_NoTechReplicates.txt	10_-_105154058_105154079	8242.23	1.61775e-18	10_-_105154058_105154079	Yes	8242.23	1.61775e-18	0	10_-_105154057_105154079	No	7141.81	1.70065e-18	-0.206745	10_-_105154058_105154078	No	4848.15	4.95363e-22	-0.558855
MIMAT0004559=hsa-miR-181c-3p=MI0000271	Nrm_LCL_CEU_FemaleOnly_NoTechReplicates.txt	19_+_13985577_13985598	168.804	2.41554e-10	19_+_13985578_13985599	No	10936.6	8.45812e-15	6.01768	19_+_13985578_13985598	No	1576.35	8.2839e-15	-2.79451
MIMAT0004559=hsa-miR-181c-3p=MI0000271	Nrm_LCL_GBR_FemaleOnly_NoTechReplicates.txt	19_+_13985577_13985598	158.485	1.31826e-11	19_+_13985578_13985599	No	8730.77	2.89691e-19	5.78369	19_+_13985578_13985598	No	1695.98	2.06813e-18	-2.36399
MIMAT0004559=hsa-miR-181c-3p=MI0000271	Nrm_LCL_FIN_FemaleOnly_NoTechReplicates.txt	19_+_13985577_13985598	94.003	5.83394e-10	19_+_13985578_13985599	No	8330.42	6.50698e-21	6.46954	19_+_13985578_13985598	No	1188.23	5.16178e-17	-2.80958
MIMAT0004559=hsa-miR-181c-3p=MI0000271	Nrm_LCL_YRI_FemaleOnly_NoTechReplicates.txt	19_+_13985577_13985598	112	5.40672e-11	19_+_13985578_13985599	No	7537.91	2.12456e-18	6.07259	19_+_13985578_13985598	No	1099.54	1.99929e-18	-2.77726
MIMAT0004559=hsa-miR-181c-3p=MI0000271	Nrm_LCL_TSI_FemaleOnly_NoTechReplicates.txt	19_+_13985577_13985598	97.8476	5.95663e-09	19_+_13985578_13985599	No	6167.48	1.00518e-15	5.978	19_+_13985578_13985598	No	979.477	6.87825e-14	-2.6546
MIMAT0022720=hsa-miR-1304-3p=MI0006371	Nrm_LCL_YRI_FemaleOnly_NoTechReplicates.txt	11_-_93466857_93466878	9655.98	1.39871e-07	11_-_93466859_93466878	No	10906.5	8.81345e-10	0.175689
MIMAT0022720=hsa-miR-1304-3p=MI0006371	Nrm_LCL_FIN_FemaleOnly_NoTechReplicates.txt	11_-_93466857_93466878	1177.59	2.22816e-19	11_-_93466859_93466878	No	1759.12	1.73104e-26	0.579017
MIMAT0022720=hsa-miR-1304-3p=MI0006371	Nrm_LCL_TSI_FemaleOnly_NoTechReplicates.txt	11_-_93466857_93466878	1491.57	9.28423e-06	11_-_93466859_93466878	No	1650.82	4.69357e-09	0.146351
MIMAT0022720=hsa-miR-1304-3p=MI0006371	Nrm_LCL_CEU_FemaleOnly_NoTechReplicates.txt	11_-_93466857_93466878	1010.38	2.56778e-13	11_-_93466859_93466878	No	1418.2	2.17584e-17	0.489161
MIMAT0022720=hsa-miR-1304-3p=MI0006371	Nrm_LCL_GBR_FemaleOnly_NoTechReplicates.txt	11_-_93466857_93466878	851.518	1.08846e-17	11_-_93466859_93466878	No	1344.67	2.95918e-22	0.659147
MIMAT0003888=hsa-miR-766-3p=MI0003836	Nrm_LCL_YRI_FemaleOnly_NoTechReplicates.txt	X_-_118780726_118780747	10676.1	1.8903e-21	X_-_118780726_118780747	Yes	10676.1	1.8903e-21	0
MIMAT0003888=hsa-miR-766-3p=MI0003836	Nrm_LCL_FIN_FemaleOnly_NoTechReplicates.txt	X_-_118780726_118780747	8018.29	6.66215e-24	X_-_118780726_118780747	Yes	8018.29	6.66215e-24	0
MIMAT0003888=hsa-miR-766-3p=MI0003836	Nrm_LCL_CEU_FemaleOnly_NoTechReplicates.txt	X_-_118780726_118780747	7956.09	8.92606e-18	X_-_118780726_118780747	Yes	7956.09	8.92606e-18	0
MIMAT0003888=hsa-miR-766-3p=MI0003836	Nrm_LCL_TSI_FemaleOnly_NoTechReplicates.txt	X_-_118780726_118780747	5969	7.33032e-13	X_-_118780726_118780747	Yes	5969	7.33032e-13	0
MIMAT0003888=hsa-miR-766-3p=MI0003836	Nrm_LCL_GBR_FemaleOnly_NoTechReplicates.txt	X_-_118780726_118780747	5553.35	2.19554e-24	X_-_118780726_118780747	Yes	5553.35	2.19554e-24	0
MIMAT0000432=hsa-miR-141-3p=MI0000457	Nrm_LCL_GBR_FemaleOnly_NoTechReplicates.txt	12_+_7073318_7073339	81.5427	4.78348e-06	12_+_7073318_7073338	No	10534.2	1.75472e-16	7.01331	12_+_7073318_7073335	No	639.985	5.77679e-12	-4.0409
MIMAT0000432=hsa-miR-141-3p=MI0000457	Nrm_LCL_TSI_FemaleOnly_NoTechReplicates.txt	12_+_7073318_7073339	121.062	9.86066e-05	12_+_7073318_7073338	No	9601.71	1.9337e-12	6.30947	12_+_7073318_7073335	No	489.499	9.83994e-13	-4.29391
MIMAT0000432=hsa-miR-141-3p=MI0000457	Nrm_LCL_FIN_FemaleOnly_NoTechReplicates.txt	12_+_7073318_7073339	79.9258	2.65017e-06	12_+_7073318_7073338	No	8679.87	1.1351e-20	6.76287	12_+_7073320_7073338	No	599.467	3.45144e-12	-3.85592
MIMAT0000432=hsa-miR-141-3p=MI0000457	Nrm_LCL_YRI_FemaleOnly_NoTechReplicates.txt	12_+_7073318_7073339	117.847	3.10529e-05	12_+_7073318_7073338	No	8250.72	8.01183e-21	6.12954	12_+_7073320_7073338	No	320.649	6.24854e-11	-4.68545
MIMAT0000432=hsa-miR-141-3p=MI0000457	Nrm_LCL_CEU_FemaleOnly_NoTechReplicates.txt	12_+_7073318_7073339	111.24	7.50335e-07	12_+_7073318_7073338	No	7917.37	6.95749e-13	6.15328	12_+_7073320_7073338	No	404.606	5.93311e-09	-4.29043
MIMAT0000073=hsa-miR-19a-3p=MI0000073	Nrm_LCL_FIN_FemaleOnly_NoTechReplicates.txt	13_+_92003193_92003215	6165.58	7.5436e-16	13_+_92003193_92003214	No	9638.7	1.87284e-15	0.644604	13_+_92003193_92003215	Yes	6165.58	7.5436e-16	-0.644604
MIMAT0000073=hsa-miR-19a-3p=MI0000073	Nrm_LCL_GBR_FemaleOnly_NoTechReplicates.txt	13_+_92003193_92003215	7010.56	1.1823e-07	13_+_92003193_92003214	No	8572.36	3.71476e-13	0.290163	13_+_92003193_92003215	Yes	7010.56	1.1823e-07	-0.290163
MIMAT0000073=hsa-miR-19a-3p=MI0000073	Nrm_LCL_TSI_FemaleOnly_NoTechReplicates.txt	13_+_92003193_92003215	5867.34	1.16512e-07	13_+_92003193_92003214	No	8356.07	8.74472e-07	0.510119	13_+_92003193_92003215	Yes	5867.34	1.16512e-07	-0.510119
MIMAT0000073=hsa-miR-19a-3p=MI0000073	Nrm_LCL_YRI_FemaleOnly_NoTechReplicates.txt	13_+_92003193_92003215	6743.58	7.13257e-12	13_+_92003193_92003215	Yes	6743.58	7.13257e-12	0	13_+_92003193_92003214	No	4855.07	1.28743e-14	-0.474022
MIMAT0000073=hsa-miR-19a-3p=MI0000073	Nrm_LCL_CEU_FemaleOnly_NoTechReplicates.txt	13_+_92003193_92003215	5311.2	2.54497e-10	13_+_92003193_92003214	No	6028.88	8.66987e-11	0.182852	13_+_92003193_92003215	Yes	5311.2	2.54497e-10	-0.182852
MIMAT0004703=hsa-miR-335-3p=MI0000816	Nrm_LCL_CEU_FemaleOnly_NoTechReplicates.txt	7_+_130136003_130136024	9520.44	0.0217777	7_+_130136003_130136024	Yes	9520.44	0.0217777	0	7_+_130136003_130136023	No	4364.04	0.00293928	-1.12537
MIMAT0004703=hsa-miR-335-3p=MI0000816	Nrm_LCL_YRI_FemaleOnly_NoTechReplicates.txt	7_+_130136003_130136024	7924.4	0.000594682	7_+_130136003_130136024	Yes	7924.4	0.000594682	0	7_+_130136003_130136023	No	3931.12	0.0025263	-1.01136
MIMAT0004703=hsa-miR-335-3p=MI0000816	Nrm_LCL_FIN_FemaleOnly_NoTechReplicates.txt	7_+_130136003_130136024	5517.56	0.000107417	7_+_130136003_130136024	Yes	5517.56	0.000107417	0	7_+_130136003_130136023	No	2700.3	8.32502e-05	-1.03091
MIMAT0004703=hsa-miR-335-3p=MI0000816	Nrm_LCL_GBR_FemaleOnly_NoTechReplicates.txt	7_+_130136003_130136024	2137.09	0.000113014	7_+_130136003_130136024	Yes	2137.09	0.000113014	0	7_+_130136003_130136023	No	1445.41	2.73739e-07	-0.564169
MIMAT0004703=hsa-miR-335-3p=MI0000816	Nrm_LCL_TSI_FemaleOnly_NoTechReplicates.txt	7_+_130136003_130136024	2111.04	1.92746e-06	7_+_130136003_130136024	Yes	2111.04	1.92746e-06	0	7_+_130136003_130136023	No	1379.29	6.41647e-07	-0.614026
MIMAT0004568=hsa-miR-221-5p=MI0000298	Nrm_LCL_YRI_FemaleOnly_NoTechReplicates.txt	X_-_45605649_45605670	679.91	6.73597e-11	X_-_45605645_45605670	No	9472.54	6.18242e-18	3.80034	X_-_45605646_45605670	No	2154.15	1.35174e-13	-2.13663	X_-_45605648_45605670	No	1431.58	7.99531e-23	-0.58951	X_-_45605644_45605670	No	854.467	3.76024e-17	-0.744514
MIMAT0004568=hsa-miR-221-5p=MI0000298	Nrm_LCL_FIN_FemaleOnly_NoTechReplicates.txt	X_-_45605649_45605670	414.475	1.71731e-11	X_-_45605645_45605670	No	5584.37	1.92132e-18	3.75204	X_-_45605646_45605670	No	1404.68	3.40439e-14	-1.99115	X_-_45605648_45605670	No	1201.17	4.77071e-17	-0.2258	X_-_45605644_45605670	No	526.904	1.03373e-12	-1.18883
MIMAT0004568=hsa-miR-221-5p=MI0000298	Nrm_LCL_GBR_FemaleOnly_NoTechReplicates.txt	X_-_45605649_45605670	548.574	4.20283e-11	X_-_45605645_45605670	No	5000.78	1.94012e-14	3.1884	X_-_45605646_45605670	No	1236.32	4.45586e-13	-2.0161	X_-_45605648_45605670	No	898.082	7.47324e-15	-0.461135	X_-_45605649_45605670	Yes	548.574	4.20283e-11	-0.711161
MIMAT0004568=hsa-miR-221-5p=MI0000298	Nrm_LCL_TSI_FemaleOnly_NoTechReplicates.txt	X_-_45605649_45605670	405.986	1.42059e-07	X_-_45605645_45605670	No	3895.15	4.72622e-11	3.26218	X_-_45605646_45605670	No	926.264	2.17645e-08	-2.07218	X_-_45605648_45605670	No	684.681	1.12583e-11	-0.435992	X_-_45605649_45605670	Yes	405.986	1.42059e-07	-0.754003
MIMAT0004568=hsa-miR-221-5p=MI0000298	Nrm_LCL_CEU_FemaleOnly_NoTechReplicates.txt	X_-_45605649_45605670	285.483	1.06644e-06	X_-_45605645_45605670	No	3431.32	1.81056e-10	3.58729	X_-_45605646_45605670	No	827.951	5.47582e-11	-2.05115	X_-_45605648_45605670	No	639.795	1.71301e-11	-0.371937	X_-_45605644_45605670	No	324.164	1.41726e-09	-0.980887
MIMAT0000680=hsa-miR-106b-5p=MI0000734	Nrm_LCL_YRI_FemaleOnly_NoTechReplicates.txt	7_-_99691666_99691686	9092	5.16554e-25	7_-_99691666_99691686	Yes	9092	5.16554e-25	0	7_-_99691665_99691686	No	6642.18	4.01881e-17	-0.45294
MIMAT0000680=hsa-miR-106b-5p=MI0000734	Nrm_LCL_GBR_FemaleOnly_NoTechReplicates.txt	7_-_99691666_99691686	8502.39	1.62477e-21	7_-_99691666_99691686	Yes	8502.39	1.62477e-21	0	7_-_99691665_99691686	No	4965.66	5.28974e-18	-0.775883
MIMAT0000680=hsa-miR-106b-5p=MI0000734	Nrm_LCL_FIN_FemaleOnly_NoTechReplicates.txt	7_-_99691666_99691686	8228.41	9.87319e-22	7_-_99691666_99691686	Yes	8228.41	9.87319e-22	0	7_-_99691665_99691686	No	5049.31	5.79076e-17	-0.704527
MIMAT0000680=hsa-miR-106b-5p=MI0000734	Nrm_LCL_CEU_FemaleOnly_NoTechReplicates.txt	7_-_99691666_99691686	7638.99	4.41833e-18	7_-_99691666_99691686	Yes	7638.99	4.41833e-18	0	7_-_99691665_99691686	No	4781.08	9.64157e-10	-0.676045
MIMAT0000680=hsa-miR-106b-5p=MI0000734	Nrm_LCL_TSI_FemaleOnly_NoTechReplicates.txt	7_-_99691666_99691686	7079.38	2.86906e-15	7_-_99691666_99691686	Yes	7079.38	2.86906e-15	0	7_-_99691665_99691686	No	4495.41	2.49223e-11	-0.65517
MIMAT0000104=hsa-miR-107=MI0000114	Nrm_LCL_YRI_FemaleOnly_NoTechReplicates.txt	10_-_91352513_91352535	2458.48	4.5287e-18	10_-_91352514_91352535	No	9045.21	8.87506e-25	1.87939
MIMAT0000104=hsa-miR-107=MI0000114	Nrm_LCL_CEU_FemaleOnly_NoTechReplicates.txt	10_-_91352513_91352535	2298.83	3.06547e-12	10_-_91352514_91352535	No	8238.69	7.41237e-20	1.84152
MIMAT0000104=hsa-miR-107=MI0000114	Nrm_LCL_FIN_FemaleOnly_NoTechReplicates.txt	10_-_91352513_91352535	2418.09	8.35238e-19	10_-_91352514_91352535	No	7718.87	5.19894e-21	1.67452
MIMAT0000104=hsa-miR-107=MI0000114	Nrm_LCL_GBR_FemaleOnly_NoTechReplicates.txt	10_-_91352513_91352535	1387.69	1.45458e-18	10_-_91352514_91352535	No	5023.78	6.36085e-23	1.85609
MIMAT0000104=hsa-miR-107=MI0000114	Nrm_LCL_TSI_FemaleOnly_NoTechReplicates.txt	10_-_91352513_91352535	1157.03	2.76335e-15	10_-_91352514_91352535	No	4456.04	1.74791e-20	1.94534
MIMAT0004518=hsa-miR-16-2-3p=MI0000115	Nrm_LCL_FIN_FemaleOnly_NoTechReplicates.txt	3_+_160122585_160122606	1980.41	4.22051e-26	3_+_160122584_160122604	No	8735.45	8.45622e-30	2.14109	3_+_160122584_160122603	No	7028.49	2.56655e-26	-0.313666
MIMAT0004518=hsa-miR-16-2-3p=MI0000115	Nrm_LCL_GBR_FemaleOnly_NoTechReplicates.txt	3_+_160122585_160122606	1746.63	2.79227e-21	3_+_160122584_160122604	No	8197.31	1.95019e-30	2.23058	3_+_160122584_160122603	No	7920.33	1.57358e-23	-0.0495912
MIMAT0004518=hsa-miR-16-2-3p=MI0000115	Nrm_LCL_YRI_FemaleOnly_NoTechReplicates.txt	3_+_160122585_160122606	2166.68	2.66631e-24	3_+_160122584_160122604	No	7376.63	4.14767e-25	1.76748	3_+_160122584_160122605	No	7069.11	1.14532e-25	-0.0614317
MIMAT0004518=hsa-miR-16-2-3p=MI0000115	Nrm_LCL_TSI_FemaleOnly_NoTechReplicates.txt	3_+_160122585_160122606	1716.6	6.51923e-19	3_+_160122584_160122604	No	7042.82	1.77428e-21	2.0366	3_+_160122584_160122603	No	6213.4	1.44305e-17	-0.180771
MIMAT0004518=hsa-miR-16-2-3p=MI0000115	Nrm_LCL_CEU_FemaleOnly_NoTechReplicates.txt	3_+_160122585_160122606	1486.2	3.01644e-18	3_+_160122584_160122604	No	6459.14	1.16411e-21	2.11971	3_+_160122584_160122605	No	5724.52	1.7159e-23	-0.174188
MIMAT0027587=hsa-miR-6842-3p=MI0022688	Nrm_LCL_FIN_FemaleOnly_NoTechReplicates.txt	8_+_27290930_27290951	4630.81	2.50451e-27	8_+_27290930_27290952	No	8514.03	1.4086e-23	0.878577	8_+_27290930_27290951	Yes	4630.81	2.50451e-27	-0.878577	8_+_27290930_27290950	No	335.721	2.77982e-16	-3.78593
MIMAT0027587=hsa-miR-6842-3p=MI0022688	Nrm_LCL_GBR_FemaleOnly_NoTechReplicates.txt	8_+_27290930_27290951	4060.54	9.235e-20	8_+_27290930_27290952	No	7659.01	1.23207e-20	0.915487	8_+_27290930_27290951	Yes	4060.54	9.235e-20	-0.915487	8_+_27290930_27290950	No	361.885	4.0456e-18	-3.48807
MIMAT0027587=hsa-miR-6842-3p=MI0022688	Nrm_LCL_CEU_FemaleOnly_NoTechReplicates.txt	8_+_27290930_27290951	3862.99	3.85837e-15	8_+_27290930_27290952	No	7562.29	1.16345e-11	0.969106	8_+_27290930_27290951	Yes	3862.99	3.85837e-15	-0.969106	8_+_27290930_27290950	No	286.331	2.04423e-11	-3.75396
MIMAT0027587=hsa-miR-6842-3p=MI0022688	Nrm_LCL_TSI_FemaleOnly_NoTechReplicates.txt	8_+_27290930_27290951	3032.47	4.27085e-20	8_+_27290930_27290952	No	5546.27	3.67491e-17	0.871023	8_+_27290930_27290951	Yes	3032.47	4.27085e-20	-0.871023	8_+_27290930_27290950	No	218.75	3.36065e-12	-3.79314
MIMAT0027587=hsa-miR-6842-3p=MI0022688	Nrm_LCL_YRI_FemaleOnly_NoTechReplicates.txt	8_+_27290930_27290951	3022.25	4.66059e-21	8_+_27290930_27290952	No	5540.23	1.4282e-21	0.874322	8_+_27290930_27290951	Yes	3022.25	4.66059e-21	-0.874322	8_+_27290930_27290950	No	251.007	1.47743e-13	-3.58982
MIMAT0005949=hsa-miR-664a-3p=MI0006442	Nrm_LCL_FIN_FemaleOnly_NoTechReplicates.txt	1_-_220373891_220373913	8476.12	1.28144e-25	1_-_220373891_220373913	Yes	8476.12	1.28144e-25	0	1_-_220373894_220373913	No	483.971	1.48374e-15	-4.13041	1_-_220373890_220373913	No	413.329	4.87364e-14	-0.227628
MIMAT0005949=hsa-miR-664a-3p=MI0006442	Nrm_LCL_CEU_FemaleOnly_NoTechReplicates.txt	1_-_220373891_220373913	7082.49	2.05561e-11	1_-_220373891_220373913	Yes	7082.49	2.05561e-11	0	1_-_220373894_220373913	No	448.28	2.1946e-13	-3.98178	1_-_220373892_220373913	No	334.318	5.75673e-09	-0.42318
MIMAT0005949=hsa-miR-664a-3p=MI0006442	Nrm_LCL_YRI_FemaleOnly_NoTechReplicates.txt	1_-_220373891_220373913	7061.09	5.70882e-18	1_-_220373891_220373913	Yes	7061.09	5.70882e-18	0	1_-_220373894_220373913	No	478.326	2.01468e-14	-3.88382	1_-_220373890_220373913	No	305.821	1.45781e-11	-0.645307
MIMAT0005949=hsa-miR-664a-3p=MI0006442	Nrm_LCL_GBR_FemaleOnly_NoTechReplicates.txt	1_-_220373891_220373913	6644.35	3.67076e-17	1_-_220373891_220373913	Yes	6644.35	3.67076e-17	0	1_-_220373894_220373913	No	491.788	2.12305e-12	-3.75602	1_-_220373890_220373913	No	279.992	2.86905e-11	-0.81265
MIMAT0005949=hsa-miR-664a-3p=MI0006442	Nrm_LCL_TSI_FemaleOnly_NoTechReplicates.txt	1_-_220373891_220373913	6267.24	1.28885e-14	1_-_220373891_220373913	Yes	6267.24	1.28885e-14	0	1_-_220373894_220373913	No	399.635	6.99764e-08	-3.97107	1_-_220373890_220373913	No	240.48	5.11329e-12	-0.732769
MIMAT0003339=hsa-miR-421=MI0003685	Nrm_LCL_YRI_FemaleOnly_NoTechReplicates.txt	X_-_73438227_73438249	8462.77	1.55517e-21	X_-_73438227_73438249	Yes	8462.77	1.55517e-21	0	X_-_73438228_73438249	No	4328.3	1.9468e-26	-0.967329	X_-_73438229_73438249	No	2705.52	1.76359e-23	-0.677897
MIMAT0003339=hsa-miR-421=MI0003685	Nrm_LCL_FIN_FemaleOnly_NoTechReplicates.txt	X_-_73438227_73438249	6992.76	1.22864e-25	X_-_73438227_73438249	Yes	6992.76	1.22864e-25	0	X_-_73438228_73438249	No	3239.87	1.57659e-29	-1.10993	X_-_73438229_73438249	No	2927.89	5.57012e-22	-0.146072
MIMAT0003339=hsa-miR-421=MI0003685	Nrm_LCL_CEU_FemaleOnly_NoTechReplicates.txt	X_-_73438227_73438249	5662.47	1.62369e-15	X_-_73438227_73438249	Yes	5662.47	1.62369e-15	0	X_-_73438228_73438249	No	2580.21	3.69736e-17	-1.13394	X_-_73438229_73438249	No	2282.99	3.16189e-20	-0.176565
MIMAT0003339=hsa-miR-421=MI0003685	Nrm_LCL_GBR_FemaleOnly_NoTechReplicates.txt	X_-_73438227_73438249	5331.62	1.33712e-22	X_-_73438227_73438249	Yes	5331.62	1.33712e-22	0	X_-_73438228_73438249	No	3309.87	1.51659e-23	-0.687797	X_-_73438229_73438249	No	2921.45	1.93245e-25	-0.18009
MIMAT0003339=hsa-miR-421=MI0003685	Nrm_LCL_TSI_FemaleOnly_NoTechReplicates.txt	X_-_73438227_73438249	4341.7	2.70234e-18	X_-_73438227_73438249	Yes	4341.7	2.70234e-18	0	X_-_73438228_73438249	No	2593.75	2.70603e-17	-0.743219	X_-_73438229_73438249	No	2261.02	6.19208e-17	-0.198064
MIMAT0000254=hsa-miR-10b-5p=MI0000267	Nrm_LCL_CEU_FemaleOnly_NoTechReplicates.txt	2_+_177015057_177015079	1872.79	0.00307238	2_+_177015057_177015078	No	8429.68	0.000915227	2.17029	2_+_177015057_177015079	Yes	1872.79	0.00307238	-2.17029
MIMAT0000254=hsa-miR-10b-5p=MI0000267	Nrm_LCL_YRI_FemaleOnly_NoTechReplicates.txt	2_+_177015057_177015079	1367.68	2.63278e-07	2_+_177015057_177015078	No	6105.63	1.28259e-08	2.15841	2_+_177015057_177015079	Yes	1367.68	2.63278e-07	-2.15841
MIMAT0000254=hsa-miR-10b-5p=MI0000267	Nrm_LCL_TSI_FemaleOnly_NoTechReplicates.txt	2_+_177015057_177015079	727.527	5.77437e-08	2_+_177015057_177015078	No	3116.1	4.97192e-10	2.09867	2_+_177015057_177015079	Yes	727.527	5.77437e-08	-2.09867
MIMAT0000254=hsa-miR-10b-5p=MI0000267	Nrm_LCL_FIN_FemaleOnly_NoTechReplicates.txt	2_+_177015057_177015079	655.368	1.01969e-11	2_+_177015057_177015078	No	3078.17	8.26172e-15	2.23169	2_+_177015057_177015079	Yes	655.368	1.01969e-11	-2.23169
MIMAT0000254=hsa-miR-10b-5p=MI0000267	Nrm_LCL_GBR_FemaleOnly_NoTechReplicates.txt	2_+_177015057_177015079	626.379	3.05011e-09	2_+_177015057_177015078	No	2647.24	1.04164e-13	2.07938	2_+_177015057_177015079	Yes	626.379	3.05011e-09	-2.07938
MIMAT0004945=hsa-miR-744-5p=MI0005559	Nrm_LCL_YRI_FemaleOnly_NoTechReplicates.txt	17_+_11985226_11985247	8138.09	4.90083e-23	17_+_11985226_11985247	Yes	8138.09	4.90083e-23	0	17_+_11985226_11985246	No	6876.69	7.29636e-19	-0.242975
MIMAT0004945=hsa-miR-744-5p=MI0005559	Nrm_LCL_CEU_FemaleOnly_NoTechReplicates.txt	17_+_11985226_11985247	6961.46	4.15036e-12	17_+_11985226_11985246	No	6980.85	1.86514e-10	0.00401222	17_+_11985226_11985247	Yes	6961.46	4.15036e-12	-0.00401222
MIMAT0004945=hsa-miR-744-5p=MI0005559	Nrm_LCL_FIN_FemaleOnly_NoTechReplicates.txt	17_+_11985226_11985247	6646.55	3.07828e-26	17_+_11985226_11985246	No	6766.03	4.3441e-20	0.0257036	17_+_11985226_11985247	Yes	6646.55	3.07828e-26	-0.0257036
MIMAT0004945=hsa-miR-744-5p=MI0005559	Nrm_LCL_GBR_FemaleOnly_NoTechReplicates.txt	17_+_11985226_11985247	4682.64	1.78679e-24	17_+_11985226_11985247	Yes	4682.64	1.78679e-24	0	17_+_11985226_11985246	No	4209.47	4.85203e-17	-0.153685
MIMAT0004945=hsa-miR-744-5p=MI0005559	Nrm_LCL_TSI_FemaleOnly_NoTechReplicates.txt	17_+_11985226_11985247	3979.77	4.58746e-17	17_+_11985226_11985247	Yes	3979.77	4.58746e-17	0	17_+_11985226_11985246	No	3682.73	2.76217e-13	-0.111909
MIMAT0004507=hsa-miR-92a-1-5p=MI0000093	Nrm_LCL_YRI_FemaleOnly_NoTechReplicates.txt	13_+_92003578_92003600	8130.76	6.71992e-17	13_+_92003578_92003600	Yes	8130.76	6.71992e-17	0	13_+_92003578_92003599	No	1044.76	5.34197e-17	-2.96022
MIMAT0004507=hsa-miR-92a-1-5p=MI0000093	Nrm_LCL_FIN_FemaleOnly_NoTechReplicates.txt	13_+_92003578_92003600	7004.18	4.16115e-24	13_+_92003578_92003600	Yes	7004.18	4.16115e-24	0	13_+_92003578_92003599	No	1754.44	8.77298e-15	-1.99721
MIMAT0004507=hsa-miR-92a-1-5p=MI0000093	Nrm_LCL_TSI_FemaleOnly_NoTechReplicates.txt	13_+_92003578_92003600	5670.12	6.58008e-15	13_+_92003578_92003600	Yes	5670.12	6.58008e-15	0	13_+_92003578_92003599	No	1477.75	9.3181e-11	-1.93998
MIMAT0004507=hsa-miR-92a-1-5p=MI0000093	Nrm_LCL_GBR_FemaleOnly_NoTechReplicates.txt	13_+_92003578_92003600	5642.03	2.20021e-16	13_+_92003578_92003600	Yes	5642.03	2.20021e-16	0	13_+_92003578_92003599	No	1546.32	2.29316e-18	-1.86738
MIMAT0004507=hsa-miR-92a-1-5p=MI0000093	Nrm_LCL_CEU_FemaleOnly_NoTechReplicates.txt	13_+_92003578_92003600	4633.65	8.86826e-15	13_+_92003578_92003600	Yes	4633.65	8.86826e-15	0	13_+_92003578_92003599	No	1205.25	3.7212e-14	-1.94282
MIMAT0004958=hsa-miR-301b=MI0005568	Nrm_LCL_CEU_FemaleOnly_NoTechReplicates.txt	22_+_22007314_22007336	7934.5	5.25742e-10	22_+_22007314_22007336	Yes	7934.5	5.25742e-10	0
MIMAT0004958=hsa-miR-301b=MI0005568	Nrm_LCL_YRI_FemaleOnly_NoTechReplicates.txt	22_+_22007314_22007336	7287.63	2.39786e-15	22_+_22007314_22007336	Yes	7287.63	2.39786e-15	0
MIMAT0004958=hsa-miR-301b=MI0005568	Nrm_LCL_FIN_FemaleOnly_NoTechReplicates.txt	22_+_22007314_22007336	6874.7	1.75911e-16	22_+_22007314_22007336	Yes	6874.7	1.75911e-16	0
MIMAT0004958=hsa-miR-301b=MI0005568	Nrm_LCL_GBR_FemaleOnly_NoTechReplicates.txt	22_+_22007314_22007336	6036.17	1.31806e-13	22_+_22007314_22007336	Yes	6036.17	1.31806e-13	0
MIMAT0004958=hsa-miR-301b=MI0005568	Nrm_LCL_TSI_FemaleOnly_NoTechReplicates.txt	22_+_22007314_22007336	5256.96	2.03636e-11	22_+_22007314_22007336	Yes	5256.96	2.03636e-11	0
MIMAT0000066=hsa-let-7e-5p=MI0000066	Nrm_LCL_CEU_FemaleOnly_NoTechReplicates.txt	19_+_52196046_52196067	7658.95	7.67394e-09	19_+_52196046_52196067	Yes	7658.95	7.67394e-09	0
MIMAT0000066=hsa-let-7e-5p=MI0000066	Nrm_LCL_GBR_FemaleOnly_NoTechReplicates.txt	19_+_52196046_52196067	6404.41	1.18349e-14	19_+_52196046_52196067	Yes	6404.41	1.18349e-14	0
MIMAT0000066=hsa-let-7e-5p=MI0000066	Nrm_LCL_FIN_FemaleOnly_NoTechReplicates.txt	19_+_52196046_52196067	3921.92	2.59829e-16	19_+_52196046_52196067	Yes	3921.92	2.59829e-16	0
MIMAT0000066=hsa-let-7e-5p=MI0000066	Nrm_LCL_YRI_FemaleOnly_NoTechReplicates.txt	19_+_52196046_52196067	3403.32	4.14657e-08	19_+_52196046_52196067	Yes	3403.32	4.14657e-08	0
MIMAT0000066=hsa-let-7e-5p=MI0000066	Nrm_LCL_TSI_FemaleOnly_NoTechReplicates.txt	19_+_52196046_52196067	3145.18	3.28591e-10	19_+_52196046_52196067	Yes	3145.18	3.28591e-10	0
MIMAT0000689=hsa-miR-99b-5p=MI0000746	Nrm_LCL_GBR_FemaleOnly_NoTechReplicates.txt	19_+_52195871_52195892	7533.25	1.85756e-06	19_+_52195871_52195892	Yes	7533.25	1.85756e-06	0	19_+_52195871_52195891	No	2608.75	3.02714e-07	-1.52992
MIMAT0000689=hsa-miR-99b-5p=MI0000746	Nrm_LCL_CEU_FemaleOnly_NoTechReplicates.txt	19_+_52195871_52195892	7015.02	3.40542e-05	19_+_52195871_52195892	Yes	7015.02	3.40542e-05	0	19_+_52195871_52195891	No	2660.13	0.000274158	-1.39895
MIMAT0000689=hsa-miR-99b-5p=MI0000746	Nrm_LCL_YRI_FemaleOnly_NoTechReplicates.txt	19_+_52195871_52195892	4270.09	0.000310486	19_+_52195871_52195892	Yes	4270.09	0.000310486	0	19_+_52195871_52195891	No	1185.74	3.49489e-05	-1.84847
MIMAT0000689=hsa-miR-99b-5p=MI0000746	Nrm_LCL_FIN_FemaleOnly_NoTechReplicates.txt	19_+_52195871_52195892	2583.07	1.88213e-11	19_+_52195871_52195892	Yes	2583.07	1.88213e-11	0	19_+_52195871_52195891	No	883.697	6.8997e-11	-1.54746
MIMAT0000689=hsa-miR-99b-5p=MI0000746	Nrm_LCL_TSI_FemaleOnly_NoTechReplicates.txt	19_+_52195871_52195892	2432.28	0.000129674	19_+_52195871_52195892	Yes	2432.28	0.000129674	0	19_+_52195871_52195891	No	708.312	0.000247351	-1.77985
MIMAT0000067=hsa-let-7f-5p=MI0000067	Nrm_LCL_FIN_FemaleOnly_NoTechReplicates.txt	9_+_96938635_96938656	0	NA	9_+_96938635_96938657	No	7257.63	5.77609e-25	inf	9_+_96938635_96938658	No	218.149	2.67069e-16	-5.05611
MIMAT0000067=hsa-let-7f-5p=MI0000067	Nrm_LCL_CEU_FemaleOnly_NoTechReplicates.txt	9_+_96938635_96938656	0	NA	9_+_96938635_96938657	No	5598.16	2.05601e-18	inf	9_+_96938635_96938658	No	215.358	5.27106e-10	-4.70015
MIMAT0000067=hsa-let-7f-5p=MI0000067	Nrm_LCL_GBR_FemaleOnly_NoTechReplicates.txt	9_+_96938635_96938656	0	NA	9_+_96938635_96938657	No	5240.62	3.56022e-23	inf	9_+_96938635_96938658	No	170.758	7.05981e-11	-4.93971
MIMAT0000067=hsa-let-7f-5p=MI0000067	Nrm_LCL_TSI_FemaleOnly_NoTechReplicates.txt	9_+_96938635_96938656	0	NA	9_+_96938635_96938657	No	4477.14	2.19122e-18	inf	9_+_96938635_96938658	No	142.867	1.0804e-07	-4.96983
MIMAT0000067=hsa-let-7f-5p=MI0000067	Nrm_LCL_YRI_FemaleOnly_NoTechReplicates.txt	9_+_96938635_96938656	0	NA	9_+_96938635_96938657	No	4361.84	1.68449e-18	inf	9_+_96938634_96938656	No	780.943	0.0239875	-2.48165
MIMAT0004501=hsa-miR-27a-5p=MI0000085	Nrm_LCL_FIN_FemaleOnly_NoTechReplicates.txt	19_-_13947301_13947322	7219.31	1.76935e-32	19_-_13947301_13947322	Yes	7219.31	1.76935e-32	0
MIMAT0004501=hsa-miR-27a-5p=MI0000085	Nrm_LCL_GBR_FemaleOnly_NoTechReplicates.txt	19_-_13947301_13947322	6905.58	1.27832e-30	19_-_13947301_13947322	Yes	6905.58	1.27832e-30	0
MIMAT0004501=hsa-miR-27a-5p=MI0000085	Nrm_LCL_YRI_FemaleOnly_NoTechReplicates.txt	19_-_13947301_13947322	6359.96	2.96737e-23	19_-_13947301_13947322	Yes	6359.96	2.96737e-23	0
MIMAT0004501=hsa-miR-27a-5p=MI0000085	Nrm_LCL_TSI_FemaleOnly_NoTechReplicates.txt	19_-_13947301_13947322	5909.8	1.39464e-25	19_-_13947301_13947322	Yes	5909.8	1.39464e-25	0
MIMAT0004501=hsa-miR-27a-5p=MI0000085	Nrm_LCL_CEU_FemaleOnly_NoTechReplicates.txt	19_-_13947301_13947322	5677.74	6.29792e-17	19_-_13947301_13947322	Yes	5677.74	6.29792e-17	0
MIMAT0004551=hsa-miR-30d-3p=MI0000255	Nrm_LCL_GBR_FemaleOnly_NoTechReplicates.txt	8_-_135817122_135817143	6988.54	5.15189e-19	8_-_135817122_135817143	Yes	6988.54	5.15189e-19	0	8_-_135817121_135817143	No	3010.34	3.14031e-20	-1.21506
MIMAT0004551=hsa-miR-30d-3p=MI0000255	Nrm_LCL_YRI_FemaleOnly_NoTechReplicates.txt	8_-_135817122_135817143	6636.67	1.75112e-11	8_-_135817122_135817143	Yes	6636.67	1.75112e-11	0	8_-_135817121_135817143	No	2909.85	1.40877e-19	-1.18951
MIMAT0004551=hsa-miR-30d-3p=MI0000255	Nrm_LCL_TSI_FemaleOnly_NoTechReplicates.txt	8_-_135817122_135817143	5266.9	5.33674e-15	8_-_135817122_135817143	Yes	5266.9	5.33674e-15	0	8_-_135817121_135817143	No	2859.75	9.05684e-20	-0.881068
MIMAT0004551=hsa-miR-30d-3p=MI0000255	Nrm_LCL_CEU_FemaleOnly_NoTechReplicates.txt	8_-_135817122_135817143	4557.14	6.30033e-14	8_-_135817122_135817143	Yes	4557.14	6.30033e-14	0	8_-_135817121_135817143	No	1802.64	1.12594e-13	-1.33801
MIMAT0004551=hsa-miR-30d-3p=MI0000255	Nrm_LCL_FIN_FemaleOnly_NoTechReplicates.txt	8_-_135817122_135817143	4463.44	1.18626e-22	8_-_135817122_135817143	Yes	4463.44	1.18626e-22	0	8_-_135817121_135817143	No	2203.89	5.87728e-20	-1.0181
MIMAT0018108=hsa-miR-3681-5p=MI0016082	Nrm_LCL_CEU_FemaleOnly_NoTechReplicates.txt	2_+_12339264_12339285	6944.58	4.90397e-09	2_+_12339264_12339285	Yes	6944.58	4.90397e-09	0	2_+_12339264_12339286	No	1667.96	3.67206e-09	-2.0578
MIMAT0018108=hsa-miR-3681-5p=MI0016082	Nrm_LCL_FIN_FemaleOnly_NoTechReplicates.txt	2_+_12339264_12339285	4165.38	1.89935e-11	2_+_12339264_12339285	Yes	4165.38	1.89935e-11	0	2_+_12339264_12339286	No	1050.31	2.51449e-09	-1.98763
MIMAT0018108=hsa-miR-3681-5p=MI0016082	Nrm_LCL_YRI_FemaleOnly_NoTechReplicates.txt	2_+_12339264_12339285	3302.26	3.63058e-08	2_+_12339264_12339285	Yes	3302.26	3.63058e-08	0	2_+_12339264_12339286	No	773.805	5.44996e-09	-2.09341
MIMAT0018108=hsa-miR-3681-5p=MI0016082	Nrm_LCL_GBR_FemaleOnly_NoTechReplicates.txt	2_+_12339264_12339285	2465.22	2.7666e-11	2_+_12339264_12339285	Yes	2465.22	2.7666e-11	0	2_+_12339264_12339286	No	739.962	2.02996e-10	-1.73619
MIMAT0018108=hsa-miR-3681-5p=MI0016082	Nrm_LCL_TSI_FemaleOnly_NoTechReplicates.txt	2_+_12339264_12339285	2169.57	3.38229e-07	2_+_12339264_12339285	Yes	2169.57	3.38229e-07	0	2_+_12339264_12339286	No	646.474	4.04352e-07	-1.74675
MIMAT0026477=hsa-miR-128-1-5p=MI0000447	Nrm_LCL_YRI_FemaleOnly_NoTechReplicates.txt	2_+_136422981_136423003	6817.56	3.88279e-23	2_+_136422981_136423003	Yes	6817.56	3.88279e-23	0
MIMAT0026477=hsa-miR-128-1-5p=MI0000447	Nrm_LCL_FIN_FemaleOnly_NoTechReplicates.txt	2_+_136422981_136423003	4847.29	3.03809e-21	2_+_136422981_136423003	Yes	4847.29	3.03809e-21	0
MIMAT0026477=hsa-miR-128-1-5p=MI0000447	Nrm_LCL_GBR_FemaleOnly_NoTechReplicates.txt	2_+_136422981_136423003	4292.5	2.01861e-17	2_+_136422981_136423003	Yes	4292.5	2.01861e-17	0
MIMAT0026477=hsa-miR-128-1-5p=MI0000447	Nrm_LCL_TSI_FemaleOnly_NoTechReplicates.txt	2_+_136422981_136423003	4116.48	1.93623e-15	2_+_136422981_136423003	Yes	4116.48	1.93623e-15	0
MIMAT0026477=hsa-miR-128-1-5p=MI0000447	Nrm_LCL_CEU_FemaleOnly_NoTechReplicates.txt	2_+_136422981_136423003	3983.56	8.9324e-17	2_+_136422981_136423003	Yes	3983.56	8.9324e-17	0
MIMAT0003338=hsa-miR-660-5p=MI0003684	Nrm_LCL_FIN_FemaleOnly_NoTechReplicates.txt	X_+_49777864_49777885	6716.83	1.78148e-27	X_+_49777864_49777885	Yes	6716.83	1.78148e-27	0	X_+_49777864_49777886	No	5074.49	1.89315e-27	-0.404516	X_+_49777864_49777887	No	1515.23	1.86554e-18	-1.74373
MIMAT0003338=hsa-miR-660-5p=MI0003684	Nrm_LCL_GBR_FemaleOnly_NoTechReplicates.txt	X_+_49777864_49777885	6143.41	2.0997e-29	X_+_49777864_49777885	Yes	6143.41	2.0997e-29	0	X_+_49777864_49777886	No	4210.81	1.82671e-24	-0.544942	X_+_49777864_49777887	No	1208.71	1.56056e-17	-1.80063
MIMAT0003338=hsa-miR-660-5p=MI0003684	Nrm_LCL_YRI_FemaleOnly_NoTechReplicates.txt	X_+_49777864_49777885	5575.85	9.73792e-25	X_+_49777864_49777885	Yes	5575.85	9.73792e-25	0	X_+_49777864_49777886	No	4986.68	4.54264e-25	-0.161113	X_+_49777864_49777887	No	1360.23	4.87034e-22	-1.87423
MIMAT0003338=hsa-miR-660-5p=MI0003684	Nrm_LCL_CEU_FemaleOnly_NoTechReplicates.txt	X_+_49777864_49777885	5436.89	2.1531e-22	X_+_49777864_49777885	Yes	5436.89	2.1531e-22	0	X_+_49777864_49777886	No	4238.19	9.1799e-20	-0.359332	X_+_49777864_49777887	No	1261.84	7.90575e-16	-1.74792
MIMAT0003338=hsa-miR-660-5p=MI0003684	Nrm_LCL_TSI_FemaleOnly_NoTechReplicates.txt	X_+_49777864_49777885	5365.37	4.31867e-20	X_+_49777864_49777885	Yes	5365.37	4.31867e-20	0	X_+_49777864_49777886	No	4171.62	3.87467e-15	-0.363069	X_+_49777864_49777887	No	1153.68	1.12913e-12	-1.85437
MIMAT0000760=hsa-miR-331-3p=MI0000812	Nrm_LCL_FIN_FemaleOnly_NoTechReplicates.txt	12_+_95702256_95702276	6598.97	1.09779e-13	12_+_95702256_95702276	Yes	6598.97	1.09779e-13	0	12_+_95702256_95702277	No	4395.49	1.42207e-12	-0.586216
MIMAT0000760=hsa-miR-331-3p=MI0000812	Nrm_LCL_YRI_FemaleOnly_NoTechReplicates.txt	12_+_95702256_95702276	6025.9	3.35212e-14	12_+_95702256_95702276	Yes	6025.9	3.35212e-14	0	12_+_95702256_95702277	No	4258.71	1.41659e-15	-0.500759
MIMAT0000760=hsa-miR-331-3p=MI0000812	Nrm_LCL_TSI_FemaleOnly_NoTechReplicates.txt	12_+_95702256_95702276	5180.34	1.73079e-08	12_+_95702256_95702276	Yes	5180.34	1.73079e-08	0	12_+_95702256_95702277	No	2978.7	1.44742e-10	-0.798366
MIMAT0000760=hsa-miR-331-3p=MI0000812	Nrm_LCL_GBR_FemaleOnly_NoTechReplicates.txt	12_+_95702256_95702276	5113.68	1.93891e-11	12_+_95702256_95702276	Yes	5113.68	1.93891e-11	0	12_+_95702256_95702277	No	2986.12	8.27211e-17	-0.776089
MIMAT0000760=hsa-miR-331-3p=MI0000812	Nrm_LCL_CEU_FemaleOnly_NoTechReplicates.txt	12_+_95702256_95702276	4552.38	9.68493e-21	12_+_95702256_95702276	Yes	4552.38	9.68493e-21	0	12_+_95702256_95702277	No	3026.29	4.17764e-15	-0.589069
MIMAT0004699=hsa-miR-148b-5p=MI0000811	Nrm_LCL_YRI_FemaleOnly_NoTechReplicates.txt	12_+_54731024_54731045	373.754	1.19861e-17	12_+_54731023_54731046	No	6548.84	3.4711e-25	4.13108	12_+_54731023_54731045	No	1744.1	4.74504e-23	-1.90876
MIMAT0004699=hsa-miR-148b-5p=MI0000811	Nrm_LCL_FIN_FemaleOnly_NoTechReplicates.txt	12_+_54731024_54731045	396.327	5.81756e-17	12_+_54731023_54731046	No	5780.28	7.37514e-22	3.86638	12_+_54731023_54731045	No	1844.87	6.37543e-26	-1.64762
MIMAT0004699=hsa-miR-148b-5p=MI0000811	Nrm_LCL_CEU_FemaleOnly_NoTechReplicates.txt	12_+_54731024_54731045	311.957	2.221e-15	12_+_54731023_54731046	No	5119.31	3.64781e-17	4.03653	12_+_54731023_54731045	No	1535.76	1.14772e-20	-1.737
MIMAT0004699=hsa-miR-148b-5p=MI0000811	Nrm_LCL_GBR_FemaleOnly_NoTechReplicates.txt	12_+_54731024_54731045	267.206	1.08747e-14	12_+_54731023_54731046	No	4938.2	9.47092e-16	4.20796	12_+_54731023_54731045	No	1583.66	4.95663e-16	-1.64072
MIMAT0004699=hsa-miR-148b-5p=MI0000811	Nrm_LCL_TSI_FemaleOnly_NoTechReplicates.txt	12_+_54731024_54731045	240.362	2.40927e-13	12_+_54731023_54731046	No	4176.3	4.73648e-22	4.11895	12_+_54731023_54731045	No	1364.2	8.25563e-17	-1.61417
MIMAT0000101=hsa-miR-103a-3p=MI0000108	Nrm_LCL_FIN_FemaleOnly_NoTechReplicates.txt	20_+_3898188_3898210	0	NA	20_+_3898188_3898212	No	6269.15	2.47141e-22	inf	20_+_3898188_3898213	No	431.324	1.92578e-13	-3.86143
MIMAT0000101=hsa-miR-103a-3p=MI0000108	Nrm_LCL_CEU_FemaleOnly_NoTechReplicates.txt	20_+_3898188_3898210	0	NA	20_+_3898188_3898212	No	4740.86	3.11695e-14	inf	20_+_3898188_3898213	No	288.551	4.4652e-06	-4.03825
MIMAT0000101=hsa-miR-103a-3p=MI0000108	Nrm_LCL_GBR_FemaleOnly_NoTechReplicates.txt	20_+_3898188_3898210	0	NA	20_+_3898188_3898212	No	4430.13	3.58038e-17	inf	20_+_3898188_3898213	No	276.121	4.72195e-08	-4.00398
MIMAT0000101=hsa-miR-103a-3p=MI0000108	Nrm_LCL_YRI_FemaleOnly_NoTechReplicates.txt	20_+_3898188_3898210	0	NA	20_+_3898188_3898212	No	4218.66	4.28355e-19	inf	20_+_3898188_3898213	No	286.317	6.67415e-14	-3.8811
MIMAT0000101=hsa-miR-103a-3p=MI0000108	Nrm_LCL_TSI_FemaleOnly_NoTechReplicates.txt	20_+_3898188_3898210	0	NA	20_+_3898188_3898212	No	3746.35	4.79551e-17	inf	20_+_3898188_3898213	No	223.807	1.81507e-09	-4.06516
MIMAT0000681=hsa-miR-29c-3p=MI0000735	Nrm_LCL_FIN_FemaleOnly_NoTechReplicates.txt	1_-_207975210_207975231	6264.84	3.01911e-07	1_-_207975210_207975231	Yes	6264.84	3.01911e-07	0	1_-_207975211_207975231	No	4062.05	6.1318e-10	-0.62507	1_-_207975212_207975231	No	2913.71	6.27213e-21	-0.479351
MIMAT0000681=hsa-miR-29c-3p=MI0000735	Nrm_LCL_TSI_FemaleOnly_NoTechReplicates.txt	1_-_207975210_207975231	4435.18	3.77597e-12	1_-_207975210_207975231	Yes	4435.18	3.77597e-12	0	1_-_207975211_207975231	No	3331.37	7.39979e-12	-0.412878	1_-_207975212_207975231	No	2713.7	1.21484e-13	-0.295854
MIMAT0000681=hsa-miR-29c-3p=MI0000735	Nrm_LCL_YRI_FemaleOnly_NoTechReplicates.txt	1_-_207975210_207975231	4234.39	8.17956e-14	1_-_207975210_207975231	Yes	4234.39	8.17956e-14	0	1_-_207975211_207975231	No	2667.96	3.03791e-14	-0.666419	1_-_207975212_207975231	No	2149.13	3.62334e-10	-0.311981
MIMAT0000681=hsa-miR-29c-3p=MI0000735	Nrm_LCL_GBR_FemaleOnly_NoTechReplicates.txt	1_-_207975210_207975231	4025.12	2.04597e-17	1_-_207975210_207975231	Yes	4025.12	2.04597e-17	0	1_-_207975211_207975231	No	3312.53	1.82373e-18	-0.281099	1_-_207975212_207975231	No	3235.75	7.25458e-16	-0.0338304
MIMAT0000681=hsa-miR-29c-3p=MI0000735	Nrm_LCL_CEU_FemaleOnly_NoTechReplicates.txt	1_-_207975210_207975231	3948.72	4.34988e-15	1_-_207975210_207975231	Yes	3948.72	4.34988e-15	0	1_-_207975211_207975231	No	2530.71	1.61026e-10	-0.641844	1_-_207975212_207975231	No	2027.72	9.93474e-10	-0.319681
MIMAT0004658=hsa-miR-155-3p=MI0000681	Nrm_LCL_FIN_FemaleOnly_NoTechReplicates.txt	21_+_26946334_26946355	5981.29	4.3242e-21	21_+_26946334_26946355	Yes	5981.29	4.3242e-21	0	21_+_26946334_26946354	No	527.144	7.98165e-14	-3.50419
MIMAT0004658=hsa-miR-155-3p=MI0000681	Nrm_LCL_YRI_FemaleOnly_NoTechReplicates.txt	21_+_26946334_26946355	5039.86	2.10233e-17	21_+_26946334_26946355	Yes	5039.86	2.10233e-17	0	21_+_26946334_26946354	No	606.682	5.63571e-18	-3.05437
MIMAT0004658=hsa-miR-155-3p=MI0000681	Nrm_LCL_TSI_FemaleOnly_NoTechReplicates.txt	21_+_26946334_26946355	4716.43	2.13417e-14	21_+_26946334_26946355	Yes	4716.43	2.13417e-14	0	21_+_26946334_26946354	No	440.128	6.60494e-10	-3.4217
MIMAT0004658=hsa-miR-155-3p=MI0000681	Nrm_LCL_GBR_FemaleOnly_NoTechReplicates.txt	21_+_26946334_26946355	4513.76	1.21519e-19	21_+_26946334_26946355	Yes	4513.76	1.21519e-19	0	21_+_26946334_26946354	No	391.113	1.09508e-14	-3.52867
MIMAT0004658=hsa-miR-155-3p=MI0000681	Nrm_LCL_CEU_FemaleOnly_NoTechReplicates.txt	21_+_26946334_26946355	4298.94	1.38536e-16	21_+_26946334_26946355	Yes	4298.94	1.38536e-16	0	21_+_26946334_26946354	No	371.535	9.9011e-13	-3.53241
MIMAT0000103=hsa-miR-106a-5p=MI0000113	Nrm_LCL_YRI_FemaleOnly_NoTechReplicates.txt	X_-_133304274_133304296	5894.03	2.67855e-14	X_-_133304274_133304296	Yes	5894.03	2.67855e-14	0	X_-_133304273_133304296	No	708.52	1.31389e-10	-3.05637
MIMAT0000103=hsa-miR-106a-5p=MI0000113	Nrm_LCL_GBR_FemaleOnly_NoTechReplicates.txt	X_-_133304274_133304296	5055.59	4.82996e-22	X_-_133304274_133304296	Yes	5055.59	4.82996e-22	0	X_-_133304275_133304296	No	707.479	1.03289e-14	-2.83712
MIMAT0000103=hsa-miR-106a-5p=MI0000113	Nrm_LCL_TSI_FemaleOnly_NoTechReplicates.txt	X_-_133304274_133304296	4413.17	9.3542e-12	X_-_133304274_133304296	Yes	4413.17	9.3542e-12	0	X_-_133304275_133304296	No	584.236	9.06522e-09	-2.91719
MIMAT0000103=hsa-miR-106a-5p=MI0000113	Nrm_LCL_FIN_FemaleOnly_NoTechReplicates.txt	X_-_133304274_133304296	2950.73	1.16954e-15	X_-_133304274_133304296	Yes	2950.73	1.16954e-15	0	X_-_133304275_133304296	No	327.996	5.93358e-10	-3.16932
MIMAT0000103=hsa-miR-106a-5p=MI0000113	Nrm_LCL_CEU_FemaleOnly_NoTechReplicates.txt	X_-_133304274_133304296	1994.61	3.79037e-08	X_-_133304274_133304296	Yes	1994.61	3.79037e-08	0	X_-_133304273_133304296	No	250.1	4.99377e-06	-2.99554
MIMAT0000062=hsa-let-7a-5p=MI0000061	Nrm_LCL_FIN_FemaleOnly_NoTechReplicates.txt	11_-_122017276_122017297	0	NA	11_-_122017274_122017297	No	5795.73	5.16048e-22	inf
MIMAT0000062=hsa-let-7a-5p=MI0000061	Nrm_LCL_CEU_FemaleOnly_NoTechReplicates.txt	11_-_122017276_122017297	0	NA	11_-_122017274_122017297	No	4877.52	4.92452e-14	inf
MIMAT0000062=hsa-let-7a-5p=MI0000061	Nrm_LCL_GBR_FemaleOnly_NoTechReplicates.txt	11_-_122017276_122017297	0	NA	11_-_122017274_122017297	No	3777.58	2.20826e-21	inf
MIMAT0000062=hsa-let-7a-5p=MI0000061	Nrm_LCL_YRI_FemaleOnly_NoTechReplicates.txt	11_-_122017276_122017297	0	NA	11_-_122017274_122017297	No	3537.97	3.83831e-22	inf
MIMAT0000062=hsa-let-7a-5p=MI0000061	Nrm_LCL_TSI_FemaleOnly_NoTechReplicates.txt	11_-_122017276_122017297	0	NA	11_-_122017274_122017297	No	3233.8	2.31272e-17	inf
MIMAT0004749=hsa-miR-424-3p=MI0001446	Nrm_LCL_YRI_FemaleOnly_NoTechReplicates.txt	X_-_133680674_133680694	979.2	1.82182e-13	X_-_133680676_133680694	No	5634.68	6.94206e-12	2.52466	X_-_133680673_133680694	No	1653.36	1.16525e-13	-1.76894
MIMAT0004749=hsa-miR-424-3p=MI0001446	Nrm_LCL_TSI_FemaleOnly_NoTechReplicates.txt	X_-_133680674_133680694	367.536	4.7527e-11	X_-_133680676_133680694	No	2848.24	1.08359e-10	2.95412	X_-_133680673_133680694	No	665.788	9.19177e-12	-2.09694
MIMAT0004749=hsa-miR-424-3p=MI0001446	Nrm_LCL_CEU_FemaleOnly_NoTechReplicates.txt	X_-_133680674_133680694	453.109	6.67205e-07	X_-_133680676_133680694	No	2716.56	1.03333e-06	2.58385	X_-_133680673_133680694	No	725.4	1.08124e-06	-1.90493
MIMAT0004749=hsa-miR-424-3p=MI0001446	Nrm_LCL_GBR_FemaleOnly_NoTechReplicates.txt	X_-_133680674_133680694	296.459	2.07478e-12	X_-_133680676_133680694	No	2594.3	4.87516e-14	3.12944	X_-_133680673_133680694	No	557.044	1.75536e-16	-2.21948
MIMAT0004749=hsa-miR-424-3p=MI0001446	Nrm_LCL_FIN_FemaleOnly_NoTechReplicates.txt	X_-_133680674_133680694	357.849	4.39693e-12	X_-_133680676_133680694	No	2368.72	1.95459e-18	2.72669	X_-_133680673_133680694	No	707.85	2.31931e-17	-1.74259
MIMAT0004766=hsa-miR-146b-3p=MI0003129	Nrm_LCL_FIN_FemaleOnly_NoTechReplicates.txt	10_+_104196313_104196334	3464.43	3.77384e-22	10_+_104196313_104196335	No	5436.01	2.88308e-22	0.649929	10_+_104196313_104196334	Yes	3464.43	3.77384e-22	-0.649929
MIMAT0004766=hsa-miR-146b-3p=MI0003129	Nrm_LCL_CEU_FemaleOnly_NoTechReplicates.txt	10_+_104196313_104196334	2914.33	1.31471e-13	10_+_104196313_104196335	No	5186.05	2.99723e-11	0.831469	10_+_104196313_104196334	Yes	2914.33	1.31471e-13	-0.831469
MIMAT0004766=hsa-miR-146b-3p=MI0003129	Nrm_LCL_GBR_FemaleOnly_NoTechReplicates.txt	10_+_104196313_104196334	3021.68	4.78977e-20	10_+_104196313_104196335	No	4438.27	2.83877e-17	0.554648	10_+_104196313_104196334	Yes	3021.68	4.78977e-20	-0.554648
MIMAT0004766=hsa-miR-146b-3p=MI0003129	Nrm_LCL_YRI_FemaleOnly_NoTechReplicates.txt	10_+_104196313_104196334	2402.39	1.1316e-17	10_+_104196313_104196335	No	4244.56	7.41268e-16	0.821146	10_+_104196313_104196334	Yes	2402.39	1.1316e-17	-0.821146
MIMAT0004766=hsa-miR-146b-3p=MI0003129	Nrm_LCL_TSI_FemaleOnly_NoTechReplicates.txt	10_+_104196313_104196334	2118.65	8.33313e-17	10_+_104196313_104196335	No	3373.65	3.4024e-14	0.671163	10_+_104196313_104196334	Yes	2118.65	8.33313e-17	-0.671163
MIMAT0004586=hsa-miR-15b-3p=MI0000438	Nrm_LCL_YRI_FemaleOnly_NoTechReplicates.txt	3_+_160122433_160122454	5133	7.36464e-21	3_+_160122433_160122453	No	5375.23	1.21906e-25	0.066523	3_+_160122433_160122454	Yes	5133	7.36464e-21	-0.066523
MIMAT0004586=hsa-miR-15b-3p=MI0000438	Nrm_LCL_FIN_FemaleOnly_NoTechReplicates.txt	3_+_160122433_160122454	5070.96	9.59687e-27	3_+_160122433_160122454	Yes	5070.96	9.59687e-27	0	3_+_160122433_160122453	No	4662.54	1.56194e-28	-0.121144
MIMAT0004586=hsa-miR-15b-3p=MI0000438	Nrm_LCL_CEU_FemaleOnly_NoTechReplicates.txt	3_+_160122433_160122454	3986.23	2.506e-19	3_+_160122433_160122454	Yes	3986.23	2.506e-19	0	3_+_160122433_160122453	No	3636.42	1.01029e-16	-0.132507
MIMAT0004586=hsa-miR-15b-3p=MI0000438	Nrm_LCL_GBR_FemaleOnly_NoTechReplicates.txt	3_+_160122433_160122454	3875.41	8.4668e-19	3_+_160122433_160122454	Yes	3875.41	8.4668e-19	0	3_+_160122433_160122453	No	3483.27	2.63334e-19	-0.153905
MIMAT0004586=hsa-miR-15b-3p=MI0000438	Nrm_LCL_TSI_FemaleOnly_NoTechReplicates.txt	3_+_160122433_160122454	3441.86	4.67578e-20	3_+_160122433_160122453	No	3485.62	3.12945e-23	0.0182261	3_+_160122433_160122454	Yes	3441.86	4.67578e-20	-0.0182261
MIMAT0004693=hsa-miR-330-5p=MI0000803	Nrm_LCL_YRI_FemaleOnly_NoTechReplicates.txt	19_-_46142307_46142328	2170.97	2.00771e-25	19_-_46142306_46142328	No	5026.88	2.62796e-22	1.21132	19_-_46142307_46142328	Yes	2170.97	2.00771e-25	-1.21132
MIMAT0004693=hsa-miR-330-5p=MI0000803	Nrm_LCL_CEU_FemaleOnly_NoTechReplicates.txt	19_-_46142307_46142328	2188.59	6.66921e-18	19_-_46142306_46142328	No	4716.67	1.16429e-12	1.10776	19_-_46142307_46142328	Yes	2188.59	6.66921e-18	-1.10776
MIMAT0004693=hsa-miR-330-5p=MI0000803	Nrm_LCL_FIN_FemaleOnly_NoTechReplicates.txt	19_-_46142307_46142328	2676.83	2.39337e-29	19_-_46142306_46142328	No	4421.29	9.16441e-22	0.723943	19_-_46142307_46142328	Yes	2676.83	2.39337e-29	-0.723943
MIMAT0004693=hsa-miR-330-5p=MI0000803	Nrm_LCL_GBR_FemaleOnly_NoTechReplicates.txt	19_-_46142307_46142328	2777.85	2.82102e-28	19_-_46142306_46142328	No	3879.62	3.03373e-18	0.481948	19_-_46142307_46142328	Yes	2777.85	2.82102e-28	-0.481948
MIMAT0004693=hsa-miR-330-5p=MI0000803	Nrm_LCL_TSI_FemaleOnly_NoTechReplicates.txt	19_-_46142307_46142328	1944.04	5.34695e-23	19_-_46142306_46142328	No	3299.41	3.8349e-14	0.763152	19_-_46142307_46142328	Yes	1944.04	5.34695e-23	-0.763152
MIMAT0000764=hsa-miR-339-5p=MI0000815	Nrm_LCL_GBR_FemaleOnly_NoTechReplicates.txt	7_-_1062626_1062648	4922.41	4.51085e-24	7_-_1062626_1062648	Yes	4922.41	4.51085e-24	0
MIMAT0000764=hsa-miR-339-5p=MI0000815	Nrm_LCL_YRI_FemaleOnly_NoTechReplicates.txt	7_-_1062626_1062648	4295.12	3.0086e-22	7_-_1062626_1062648	Yes	4295.12	3.0086e-22	0
MIMAT0000764=hsa-miR-339-5p=MI0000815	Nrm_LCL_FIN_FemaleOnly_NoTechReplicates.txt	7_-_1062626_1062648	4157.54	1.92689e-20	7_-_1062626_1062648	Yes	4157.54	1.92689e-20	0
MIMAT0000764=hsa-miR-339-5p=MI0000815	Nrm_LCL_TSI_FemaleOnly_NoTechReplicates.txt	7_-_1062626_1062648	3508.88	1.09191e-16	7_-_1062626_1062648	Yes	3508.88	1.09191e-16	0
MIMAT0000764=hsa-miR-339-5p=MI0000815	Nrm_LCL_CEU_FemaleOnly_NoTechReplicates.txt	7_-_1062626_1062648	3353.25	5.66255e-17	7_-_1062626_1062648	Yes	3353.25	5.66255e-17	0
MIMAT0017994=hsa-miR-3615=MI0016005	Nrm_LCL_FIN_FemaleOnly_NoTechReplicates.txt	17_+_72744802_72744822	911.057	5.96935e-20	17_+_72744802_72744824	No	4868.05	2.26683e-20	2.41773	17_+_72744802_72744823	No	3727.65	1.33452e-15	-0.385078	17_+_72744802_72744821	No	2692.46	8.74326e-20	-0.469344
MIMAT0017994=hsa-miR-3615=MI0016005	Nrm_LCL_YRI_FemaleOnly_NoTechReplicates.txt	17_+_72744802_72744822	804.49	2.80476e-13	17_+_72744802_72744824	No	4234.03	1.6364e-19	2.39589	17_+_72744802_72744823	No	3404.75	1.25247e-15	-0.314482	17_+_72744802_72744821	No	2117.1	1.25083e-16	-0.685462
MIMAT0017994=hsa-miR-3615=MI0016005	Nrm_LCL_GBR_FemaleOnly_NoTechReplicates.txt	17_+_72744802_72744822	820.468	1.56793e-15	17_+_72744802_72744824	No	4097.79	2.9687e-18	2.32033	17_+_72744802_72744823	No	3242.24	6.74908e-11	-0.337853	17_+_72744802_72744821	No	2603.9	4.64987e-17	-0.316319
MIMAT0017994=hsa-miR-3615=MI0016005	Nrm_LCL_CEU_FemaleOnly_NoTechReplicates.txt	17_+_72744802_72744822	493.756	2.253e-11	17_+_72744802_72744824	No	3583.17	1.78415e-13	2.85937	17_+_72744802_72744823	No	2791.64	4.48027e-06	-0.360124	17_+_72744802_72744821	No	1402.03	1.83445e-13	-0.993592
MIMAT0017994=hsa-miR-3615=MI0016005	Nrm_LCL_TSI_FemaleOnly_NoTechReplicates.txt	17_+_72744802_72744822	604.66	2.18488e-15	17_+_72744802_72744824	No	3209.61	2.00496e-15	2.4082	17_+_72744802_72744823	No	2476.79	1.31746e-13	-0.373926	17_+_72744802_72744821	No	2007.09	1.28393e-13	-0.303369
MIMAT0001343=hsa-miR-425-3p=MI0001448	Nrm_LCL_FIN_FemaleOnly_NoTechReplicates.txt	3_-_49057592_49057613	223.525	3.16465e-11	3_-_49057593_49057614	No	4669.54	5.51831e-18	4.38477	3_-_49057594_49057614	No	2113.6	2.59941e-17	-1.14358	3_-_49057594_49057615	No	1577.35	3.068e-16	-0.422197
MIMAT0001343=hsa-miR-425-3p=MI0001448	Nrm_LCL_YRI_FemaleOnly_NoTechReplicates.txt	3_-_49057592_49057613	200.862	1.29577e-08	3_-_49057593_49057614	No	4181.16	5.37489e-19	4.37963	3_-_49057594_49057614	No	1717.45	5.67019e-16	-1.28363	3_-_49057594_49057615	No	1538.19	1.84892e-12	-0.159036
MIMAT0001343=hsa-miR-425-3p=MI0001448	Nrm_LCL_CEU_FemaleOnly_NoTechReplicates.txt	3_-_49057592_49057613	232.474	8.63464e-07	3_-_49057593_49057614	No	4126.48	1.90245e-16	4.14977	3_-_49057594_49057614	No	1703.94	1.43061e-17	-1.27604	3_-_49057594_49057615	No	1390.25	2.0177e-15	-0.293531
MIMAT0001343=hsa-miR-425-3p=MI0001448	Nrm_LCL_TSI_FemaleOnly_NoTechReplicates.txt	3_-_49057592_49057613	129.638	1.45153e-05	3_-_49057593_49057614	No	3238.34	2.25053e-13	4.64269	3_-_49057594_49057614	No	1324.28	3.13013e-12	-1.29004	3_-_49057594_49057615	No	1191.41	4.89131e-14	-0.152538
MIMAT0001343=hsa-miR-425-3p=MI0001448	Nrm_LCL_GBR_FemaleOnly_NoTechReplicates.txt	3_-_49057592_49057613	79.5478	3.93647e-07	3_-_49057593_49057614	No	3137.4	3.37181e-16	5.3016	3_-_49057594_49057614	No	1673.9	1.14355e-16	-0.906355	3_-_49057594_49057615	No	1320.17	1.26126e-15	-0.342494
MIMAT0000705=hsa-miR-362-5p=MI0000762	Nrm_LCL_CEU_FemaleOnly_NoTechReplicates.txt	X_+_49773576_49773599	4567.45	8.91351e-10	X_+_49773576_49773599	Yes	4567.45	8.91351e-10	0	X_+_49773576_49773598	No	1206.24	4.17213e-12	-1.92087
MIMAT0000705=hsa-miR-362-5p=MI0000762	Nrm_LCL_FIN_FemaleOnly_NoTechReplicates.txt	X_+_49773576_49773599	2874.88	9.9193e-14	X_+_49773576_49773599	Yes	2874.88	9.9193e-14	0	X_+_49773576_49773598	No	1027.31	4.53489e-12	-1.48463
MIMAT0000705=hsa-miR-362-5p=MI0000762	Nrm_LCL_TSI_FemaleOnly_NoTechReplicates.txt	X_+_49773576_49773599	2424.29	2.37173e-08	X_+_49773576_49773599	Yes	2424.29	2.37173e-08	0	X_+_49773576_49773598	No	946.188	2.61431e-12	-1.35736
MIMAT0000705=hsa-miR-362-5p=MI0000762	Nrm_LCL_GBR_FemaleOnly_NoTechReplicates.txt	X_+_49773576_49773599	2181.96	1.02285e-09	X_+_49773576_49773599	Yes	2181.96	1.02285e-09	0	X_+_49773576_49773598	No	949.163	2.90462e-12	-1.2009
MIMAT0000705=hsa-miR-362-5p=MI0000762	Nrm_LCL_YRI_FemaleOnly_NoTechReplicates.txt	X_+_49773576_49773599	1773.02	7.82137e-19	X_+_49773576_49773599	Yes	1773.02	7.82137e-19	0	X_+_49773576_49773598	No	608.825	2.0783e-17	-1.54211
MIMAT0004774=hsa-miR-501-3p=MI0003185	Nrm_LCL_YRI_FemaleOnly_NoTechReplicates.txt	X_+_49774380_49774401	4560.22	8.91814e-08	X_+_49774380_49774401	Yes	4560.22	8.91814e-08	0	X_+_49774380_49774400	No	2070.59	1.42221e-18	-1.13906	X_+_49774380_49774402	No	1753.26	5.1075e-10	-0.240002
MIMAT0004774=hsa-miR-501-3p=MI0003185	Nrm_LCL_CEU_FemaleOnly_NoTechReplicates.txt	X_+_49774380_49774401	2925.28	4.73579e-05	X_+_49774380_49774401	Yes	2925.28	4.73579e-05	0	X_+_49774380_49774400	No	1715.15	4.14938e-19	-0.770241	X_+_49774380_49774402	No	979.433	4.56311e-07	-0.808316
MIMAT0004774=hsa-miR-501-3p=MI0003185	Nrm_LCL_GBR_FemaleOnly_NoTechReplicates.txt	X_+_49774380_49774401	2866.03	1.03893e-06	X_+_49774380_49774401	Yes	2866.03	1.03893e-06	0	X_+_49774380_49774400	No	1562.41	8.40361e-22	-0.875283	X_+_49774380_49774402	No	865.734	4.64376e-09	-0.851776
MIMAT0004774=hsa-miR-501-3p=MI0003185	Nrm_LCL_TSI_FemaleOnly_NoTechReplicates.txt	X_+_49774380_49774401	2532.43	1.49558e-05	X_+_49774380_49774401	Yes	2532.43	1.49558e-05	0	X_+_49774380_49774400	No	1419.29	1.21027e-17	-0.835356	X_+_49774380_49774402	No	811.192	7.72354e-10	-0.807049
MIMAT0004774=hsa-miR-501-3p=MI0003185	Nrm_LCL_FIN_FemaleOnly_NoTechReplicates.txt	X_+_49774380_49774401	2464.98	3.45459e-10	X_+_49774380_49774401	Yes	2464.98	3.45459e-10	0	X_+_49774380_49774400	No	1707.57	2.21621e-29	-0.529629	X_+_49774380_49774402	No	911.151	2.45884e-18	-0.906182
MIMAT0004674=hsa-miR-30c-1-3p=MI0000736	Nrm_LCL_YRI_FemaleOnly_NoTechReplicates.txt	1_+_41223011_41223032	4463.77	5.09848e-21	1_+_41223011_41223032	Yes	4463.77	5.09848e-21	0	1_+_41223011_41223031	No	2901.83	4.1866e-22	-0.621298
MIMAT0004674=hsa-miR-30c-1-3p=MI0000736	Nrm_LCL_FIN_FemaleOnly_NoTechReplicates.txt	1_+_41223011_41223032	4198.97	3.27677e-23	1_+_41223011_41223032	Yes	4198.97	3.27677e-23	0	1_+_41223011_41223031	No	2622.34	4.56788e-25	-0.679183
MIMAT0004674=hsa-miR-30c-1-3p=MI0000736	Nrm_LCL_CEU_FemaleOnly_NoTechReplicates.txt	1_+_41223011_41223032	3405.64	5.6583e-18	1_+_41223011_41223032	Yes	3405.64	5.6583e-18	0	1_+_41223011_41223031	No	1931.74	3.59099e-19	-0.818025
MIMAT0004674=hsa-miR-30c-1-3p=MI0000736	Nrm_LCL_GBR_FemaleOnly_NoTechReplicates.txt	1_+_41223011_41223032	2538.15	2.20791e-17	1_+_41223011_41223032	Yes	2538.15	2.20791e-17	0	1_+_41223011_41223031	No	2472.19	5.22327e-22	-0.0379908
MIMAT0004674=hsa-miR-30c-1-3p=MI0000736	Nrm_LCL_TSI_FemaleOnly_NoTechReplicates.txt	1_+_41223011_41223032	2476.35	5.20649e-17	1_+_41223011_41223032	Yes	2476.35	5.20649e-17	0	1_+_41223011_41223031	No	2267.49	2.25185e-17	-0.127117
MIMAT0003322=hsa-miR-652-3p=MI0003667	Nrm_LCL_GBR_FemaleOnly_NoTechReplicates.txt	X_+_109298617_109298637	1588.03	5.8748e-24	X_+_109298617_109298635	No	4445.93	1.33842e-19	1.48525	X_+_109298617_109298638	No	3574.5	6.10985e-22	-0.314743
MIMAT0003322=hsa-miR-652-3p=MI0003667	Nrm_LCL_CEU_FemaleOnly_NoTechReplicates.txt	X_+_109298617_109298637	1667.79	1.19455e-16	X_+_109298617_109298638	No	4285	7.33058e-18	1.36136	X_+_109298617_109298635	No	3224.35	6.52183e-16	-0.410286
MIMAT0003322=hsa-miR-652-3p=MI0003667	Nrm_LCL_FIN_FemaleOnly_NoTechReplicates.txt	X_+_109298617_109298637	1615.22	2.77154e-26	X_+_109298617_109298638	No	4043.71	3.93807e-25	1.32395	X_+_109298617_109298635	No	3865.94	3.25293e-24	-0.0648605
MIMAT0003322=hsa-miR-652-3p=MI0003667	Nrm_LCL_YRI_FemaleOnly_NoTechReplicates.txt	X_+_109298617_109298637	1157.8	9.04294e-22	X_+_109298617_109298638	No	2786.1	3.4942e-26	1.26686	X_+_109298617_109298635	No	2336.39	2.21287e-15	-0.253963
MIMAT0003322=hsa-miR-652-3p=MI0003667	Nrm_LCL_TSI_FemaleOnly_NoTechReplicates.txt	X_+_109298617_109298637	1198.63	1.51346e-19	X_+_109298617_109298635	No	2767.52	2.08594e-18	1.20721	X_+_109298617_109298638	No	2702.73	9.24944e-19	-0.0341783
MIMAT0000418=hsa-miR-23b-3p=MI0000439	Nrm_LCL_FIN_FemaleOnly_NoTechReplicates.txt	9_+_97847547_97847567	3371.21	3.78343e-24	9_+_97847547_97847570	No	4313.73	3.61989e-21	0.355671	9_+_97847547_97847567	Yes	3371.21	3.78343e-24	-0.355671	9_+_97847547_97847568	No	1442.65	2.38126e-22	-1.22455
MIMAT0000418=hsa-miR-23b-3p=MI0000439	Nrm_LCL_YRI_FemaleOnly_NoTechReplicates.txt	9_+_97847547_97847567	3364.18	6.3543e-21	9_+_97847547_97847570	No	4132.93	3.23256e-20	0.296913	9_+_97847547_97847567	Yes	3364.18	6.3543e-21	-0.296913	9_+_97847547_97847568	No	1190.87	1.10726e-20	-1.49823
MIMAT0000418=hsa-miR-23b-3p=MI0000439	Nrm_LCL_CEU_FemaleOnly_NoTechReplicates.txt	9_+_97847547_97847567	3193.26	2.59122e-14	9_+_97847547_97847570	No	3407.43	1.85028e-14	0.0936508	9_+_97847547_97847567	Yes	3193.26	2.59122e-14	-0.0936508	9_+_97847547_97847568	No	1150.91	5.65001e-13	-1.47226
MIMAT0000418=hsa-miR-23b-3p=MI0000439	Nrm_LCL_GBR_FemaleOnly_NoTechReplicates.txt	9_+_97847547_97847567	2182.24	3.04802e-20	9_+_97847547_97847570	No	2624.63	5.08097e-18	0.266305	9_+_97847547_97847567	Yes	2182.24	3.04802e-20	-0.266305	9_+_97847547_97847568	No	978.115	2.89499e-18	-1.15773
MIMAT0000418=hsa-miR-23b-3p=MI0000439	Nrm_LCL_TSI_FemaleOnly_NoTechReplicates.txt	9_+_97847547_97847567	1807.04	6.76329e-15	9_+_97847547_97847570	No	2306.14	1.33366e-10	0.351848	9_+_97847547_97847567	Yes	1807.04	6.76329e-15	-0.351848	9_+_97847547_97847568	No	765.495	6.69386e-16	-1.23917
MIMAT0004688=hsa-miR-374a-3p=MI0000782	Nrm_LCL_FIN_FemaleOnly_NoTechReplicates.txt	X_-_73507130_73507151	4309.9	9.07951e-18	X_-_73507130_73507151	Yes	4309.9	9.07951e-18	0
MIMAT0004688=hsa-miR-374a-3p=MI0000782	Nrm_LCL_YRI_FemaleOnly_NoTechReplicates.txt	X_-_73507130_73507151	4008.75	9.52563e-18	X_-_73507130_73507151	Yes	4008.75	9.52563e-18	0
MIMAT0004688=hsa-miR-374a-3p=MI0000782	Nrm_LCL_GBR_FemaleOnly_NoTechReplicates.txt	X_-_73507130_73507151	3948.42	7.38281e-15	X_-_73507130_73507151	Yes	3948.42	7.38281e-15	0
MIMAT0004688=hsa-miR-374a-3p=MI0000782	Nrm_LCL_TSI_FemaleOnly_NoTechReplicates.txt	X_-_73507130_73507151	3453.49	5.81495e-12	X_-_73507130_73507151	Yes	3453.49	5.81495e-12	0
MIMAT0004688=hsa-miR-374a-3p=MI0000782	Nrm_LCL_CEU_FemaleOnly_NoTechReplicates.txt	X_-_73507130_73507151	3373.38	2.73665e-12	X_-_73507130_73507151	Yes	3373.38	2.73665e-12	0
MIMAT0002821=hsa-miR-181d-5p=MI0003139	Nrm_LCL_GBR_FemaleOnly_NoTechReplicates.txt	19_+_13985724_13985746	3672.75	8.64636e-24	19_+_13985724_13985747	No	4274.34	7.7895e-23	0.218843	19_+_13985724_13985746	Yes	3672.75	8.64636e-24	-0.218843
MIMAT0002821=hsa-miR-181d-5p=MI0003139	Nrm_LCL_CEU_FemaleOnly_NoTechReplicates.txt	19_+_13985724_13985746	3348.54	2.58919e-17	19_+_13985724_13985747	No	4244.94	2.7943e-16	0.342209	19_+_13985724_13985746	Yes	3348.54	2.58919e-17	-0.342209
MIMAT0002821=hsa-miR-181d-5p=MI0003139	Nrm_LCL_YRI_FemaleOnly_NoTechReplicates.txt	19_+_13985724_13985746	2636.17	4.75012e-19	19_+_13985724_13985747	No	3236.2	3.19015e-19	0.295855	19_+_13985724_13985746	Yes	2636.17	4.75012e-19	-0.295855
MIMAT0002821=hsa-miR-181d-5p=MI0003139	Nrm_LCL_FIN_FemaleOnly_NoTechReplicates.txt	19_+_13985724_13985746	2610.23	2.05188e-19	19_+_13985724_13985747	No	3231.43	1.27361e-18	0.307992	19_+_13985724_13985746	Yes	2610.23	2.05188e-19	-0.307992
MIMAT0002821=hsa-miR-181d-5p=MI0003139	Nrm_LCL_TSI_FemaleOnly_NoTechReplicates.txt	19_+_13985724_13985746	2270.41	5.18632e-17	19_+_13985724_13985747	No	2533.89	6.93777e-17	0.158398	19_+_13985724_13985746	Yes	2270.41	5.18632e-17	-0.158398
MIMAT0004585=hsa-let-7i-3p=MI0000434	Nrm_LCL_GBR_FemaleOnly_NoTechReplicates.txt	12_+_62997527_62997548	657.334	1.61771e-13	12_+_62997527_62997546	No	4151.93	2.73313e-21	2.65908	12_+_62997527_62997547	No	933.873	8.05433e-18	-2.15248
MIMAT0004585=hsa-let-7i-3p=MI0000434	Nrm_LCL_FIN_FemaleOnly_NoTechReplicates.txt	12_+_62997527_62997548	526.307	1.62179e-19	12_+_62997527_62997546	No	3732.08	1.3675e-18	2.826	12_+_62997527_62997547	No	678.16	1.93091e-18	-2.46028
MIMAT0004585=hsa-let-7i-3p=MI0000434	Nrm_LCL_TSI_FemaleOnly_NoTechReplicates.txt	12_+_62997527_62997548	591.305	2.72972e-11	12_+_62997527_62997546	No	3284.71	1.43066e-18	2.47379	12_+_62997527_62997547	No	649.223	2.07436e-14	-2.33898
MIMAT0004585=hsa-let-7i-3p=MI0000434	Nrm_LCL_YRI_FemaleOnly_NoTechReplicates.txt	12_+_62997527_62997548	730.979	4.56399e-17	12_+_62997527_62997546	No	2574.55	1.20705e-13	1.81642	12_+_62997527_62997548	Yes	730.979	4.56399e-17	-1.81642
MIMAT0004585=hsa-let-7i-3p=MI0000434	Nrm_LCL_CEU_FemaleOnly_NoTechReplicates.txt	12_+_62997527_62997548	499.731	7.13224e-11	12_+_62997527_62997546	No	2260.94	3.65808e-16	2.1777	12_+_62997527_62997547	No	617.45	3.68888e-13	-1.87253
MIMAT0000617=hsa-miR-200c-3p=MI0000650	Nrm_LCL_YRI_FemaleOnly_NoTechReplicates.txt	12_+_7072905_7072927	4039.73	3.45136e-23	12_+_7072905_7072927	Yes	4039.73	3.45136e-23	0	12_+_7072905_7072928	No	594.392	2.29668e-13	-2.76477
MIMAT0000617=hsa-miR-200c-3p=MI0000650	Nrm_LCL_FIN_FemaleOnly_NoTechReplicates.txt	12_+_7072905_7072927	2713.55	1.05244e-29	12_+_7072905_7072927	Yes	2713.55	1.05244e-29	0	12_+_7072905_7072928	No	428.033	3.46892e-17	-2.66439
MIMAT0000617=hsa-miR-200c-3p=MI0000650	Nrm_LCL_GBR_FemaleOnly_NoTechReplicates.txt	12_+_7072905_7072927	2557.38	2.41101e-24	12_+_7072905_7072927	Yes	2557.38	2.41101e-24	0	12_+_7072905_7072928	No	386.893	1.27792e-12	-2.72466
MIMAT0000617=hsa-miR-200c-3p=MI0000650	Nrm_LCL_CEU_FemaleOnly_NoTechReplicates.txt	12_+_7072905_7072927	2504.53	1.45684e-15	12_+_7072905_7072927	Yes	2504.53	1.45684e-15	0	12_+_7072905_7072928	No	364.246	1.44388e-07	-2.78155
MIMAT0000617=hsa-miR-200c-3p=MI0000650	Nrm_LCL_TSI_FemaleOnly_NoTechReplicates.txt	12_+_7072905_7072927	2441.83	2.25121e-16	12_+_7072905_7072927	Yes	2441.83	2.25121e-16	0	12_+_7072905_7072926	No	347.494	1.25284e-10	-2.81291
MIMAT0002177=hsa-miR-486-5p=MI0002470	Nrm_LCL_YRI_FemaleOnly_NoTechReplicates.txt	8_-_41518002_41518023	0	NA	8_-_41518001_41518023	No	4028.68	2.23274e-12	inf
MIMAT0002177=hsa-miR-486-5p=MI0002470	Nrm_LCL_CEU_FemaleOnly_NoTechReplicates.txt	8_-_41518002_41518023	0	NA	8_-_41518001_41518023	No	3605.71	4.80841e-07	inf
MIMAT0002177=hsa-miR-486-5p=MI0002470	Nrm_LCL_GBR_FemaleOnly_NoTechReplicates.txt	8_-_41518002_41518023	0	NA	8_-_41518001_41518023	No	3408.4	1.20384e-16	inf
MIMAT0002177=hsa-miR-486-5p=MI0002470	Nrm_LCL_TSI_FemaleOnly_NoTechReplicates.txt	8_-_41518002_41518023	0	NA	8_-_41518001_41518023	No	2471.34	1.34873e-11	inf
MIMAT0002177=hsa-miR-486-5p=MI0002470	Nrm_LCL_FIN_FemaleOnly_NoTechReplicates.txt	8_-_41518002_41518023	0	NA	8_-_41518001_41518023	No	2198.49	1.58272e-12	inf
MIMAT0000072=hsa-miR-18a-5p=MI0000072	Nrm_LCL_YRI_FemaleOnly_NoTechReplicates.txt	13_+_92003010_92003032	3893.68	3.60068e-16	13_+_92003010_92003032	Yes	3893.68	3.60068e-16	0	13_+_92003010_92003031	No	1749.99	2.79056e-11	-1.15379
MIMAT0000072=hsa-miR-18a-5p=MI0000072	Nrm_LCL_FIN_FemaleOnly_NoTechReplicates.txt	13_+_92003010_92003032	3412.93	3.74516e-17	13_+_92003010_92003032	Yes	3412.93	3.74516e-17	0	13_+_92003010_92003031	No	2041.86	8.1365e-09	-0.74113
MIMAT0000072=hsa-miR-18a-5p=MI0000072	Nrm_LCL_GBR_FemaleOnly_NoTechReplicates.txt	13_+_92003010_92003032	3307.51	1.29276e-14	13_+_92003010_92003032	Yes	3307.51	1.29276e-14	0	13_+_92003010_92003031	No	1826.49	3.09975e-15	-0.856669
MIMAT0000072=hsa-miR-18a-5p=MI0000072	Nrm_LCL_CEU_FemaleOnly_NoTechReplicates.txt	13_+_92003010_92003032	3110.98	2.24715e-14	13_+_92003010_92003032	Yes	3110.98	2.24715e-14	0	13_+_92003010_92003031	No	1444.47	4.07178e-11	-1.10683
MIMAT0000072=hsa-miR-18a-5p=MI0000072	Nrm_LCL_TSI_FemaleOnly_NoTechReplicates.txt	13_+_92003010_92003032	2999.29	4.19865e-09	13_+_92003010_92003032	Yes	2999.29	4.19865e-09	0	13_+_92003010_92003031	No	1689.2	9.77093e-08	-0.82828
MIMAT0031180=hsa-miR-7977=MI0025753	Nrm_LCL_GBR_FemaleOnly_NoTechReplicates.txt	3_+_176232891_176232908	5.73882	0.0344392	3_+_176232889_176232908	No	3859.3	3.44374e-21	9.39337
MIMAT0031180=hsa-miR-7977=MI0025753	Nrm_LCL_FIN_FemaleOnly_NoTechReplicates.txt	3_+_176232891_176232908	7.59146	0.00959135	3_+_176232889_176232908	No	3782.51	3.37587e-23	8.96075
MIMAT0031180=hsa-miR-7977=MI0025753	Nrm_LCL_YRI_FemaleOnly_NoTechReplicates.txt	3_+_176232891_176232908	11.9573	0.00201524	3_+_176232889_176232908	No	3256.18	1.32378e-17	8.08915
MIMAT0031180=hsa-miR-7977=MI0025753	Nrm_LCL_TSI_FemaleOnly_NoTechReplicates.txt	3_+_176232891_176232908	3.22967	0.113776	3_+_176232889_176232908	No	2968.4	3.64658e-17	9.84408
MIMAT0031180=hsa-miR-7977=MI0025753	Nrm_LCL_CEU_FemaleOnly_NoTechReplicates.txt	3_+_176232891_176232908	2.33537	0.0806749	3_+_176232889_176232908	No	2508.45	2.27709e-18	10.0689
MIMAT0005882=hsa-miR-548k=MI0006354	Nrm_LCL_YRI_FemaleOnly_NoTechReplicates.txt	11_+_70130092_70130113	3812.46	1.01347e-23	11_+_70130092_70130113	Yes	3812.46	1.01347e-23	0
MIMAT0005882=hsa-miR-548k=MI0006354	Nrm_LCL_FIN_FemaleOnly_NoTechReplicates.txt	11_+_70130092_70130113	3045.08	6.29296e-21	11_+_70130092_70130113	Yes	3045.08	6.29296e-21	0
MIMAT0005882=hsa-miR-548k=MI0006354	Nrm_LCL_CEU_FemaleOnly_NoTechReplicates.txt	11_+_70130092_70130113	2704.12	5.11292e-17	11_+_70130092_70130113	Yes	2704.12	5.11292e-17	0
MIMAT0005882=hsa-miR-548k=MI0006354	Nrm_LCL_GBR_FemaleOnly_NoTechReplicates.txt	11_+_70130092_70130113	2615.81	6.76813e-20	11_+_70130092_70130113	Yes	2615.81	6.76813e-20	0
MIMAT0005882=hsa-miR-548k=MI0006354	Nrm_LCL_TSI_FemaleOnly_NoTechReplicates.txt	11_+_70130092_70130113	2372.54	4.23905e-18	11_+_70130092_70130113	Yes	2372.54	4.23905e-18	0
MIMAT0004498=hsa-miR-25-5p=MI0000082	Nrm_LCL_YRI_FemaleOnly_NoTechReplicates.txt	7_-_99691233_99691253	1859.7	9.42495e-19	7_-_99691231_99691253	No	3807.12	8.77474e-19	1.03363	7_-_99691233_99691253	Yes	1859.7	9.42495e-19	-1.03363
MIMAT0004498=hsa-miR-25-5p=MI0000082	Nrm_LCL_FIN_FemaleOnly_NoTechReplicates.txt	7_-_99691233_99691253	1667.85	4.39503e-20	7_-_99691231_99691253	No	3570.35	1.12208e-18	1.09808	7_-_99691233_99691253	Yes	1667.85	4.39503e-20	-1.09808
MIMAT0004498=hsa-miR-25-5p=MI0000082	Nrm_LCL_TSI_FemaleOnly_NoTechReplicates.txt	7_-_99691233_99691253	1490.86	6.93479e-15	7_-_99691231_99691253	No	2950.85	3.75308e-13	0.984986	7_-_99691233_99691253	Yes	1490.86	6.93479e-15	-0.984986
MIMAT0004498=hsa-miR-25-5p=MI0000082	Nrm_LCL_CEU_FemaleOnly_NoTechReplicates.txt	7_-_99691233_99691253	1408.49	1.6374e-11	7_-_99691231_99691253	No	2924.03	7.18129e-15	1.05381	7_-_99691233_99691253	Yes	1408.49	1.6374e-11	-1.05381
MIMAT0004498=hsa-miR-25-5p=MI0000082	Nrm_LCL_GBR_FemaleOnly_NoTechReplicates.txt	7_-_99691233_99691253	1694.9	6.34396e-19	7_-_99691231_99691253	No	2684.1	4.26036e-15	0.663237	7_-_99691233_99691253	Yes	1694.9	6.34396e-19	-0.663237
MIMAT0003242=hsa-miR-577=MI0003584	Nrm_LCL_YRI_FemaleOnly_NoTechReplicates.txt	4_+_115577930_115577950	202.084	1.13605e-05	4_+_115577929_115577950	No	3714.04	2.85525e-06	4.19996
MIMAT0003242=hsa-miR-577=MI0003584	Nrm_LCL_GBR_FemaleOnly_NoTechReplicates.txt	4_+_115577930_115577950	279.161	3.5541e-05	4_+_115577929_115577950	No	1957.41	8.30716e-07	2.80978
MIMAT0003242=hsa-miR-577=MI0003584	Nrm_LCL_FIN_FemaleOnly_NoTechReplicates.txt	4_+_115577930_115577950	315.519	5.69272e-05	4_+_115577929_115577950	No	1698.7	1.90308e-08	2.42863
MIMAT0003239=hsa-miR-574-3p=MI0003581	Nrm_LCL_FIN_FemaleOnly_NoTechReplicates.txt	4_+_38869713_38869734	3618.48	1.36183e-19	4_+_38869713_38869734	Yes	3618.48	1.36183e-19	0
MIMAT0003239=hsa-miR-574-3p=MI0003581	Nrm_LCL_YRI_FemaleOnly_NoTechReplicates.txt	4_+_38869713_38869734	3231.29	6.3997e-13	4_+_38869713_38869734	Yes	3231.29	6.3997e-13	0
MIMAT0003239=hsa-miR-574-3p=MI0003581	Nrm_LCL_CEU_FemaleOnly_NoTechReplicates.txt	4_+_38869713_38869734	2839.42	5.68364e-18	4_+_38869713_38869734	Yes	2839.42	5.68364e-18	0
MIMAT0003239=hsa-miR-574-3p=MI0003581	Nrm_LCL_GBR_FemaleOnly_NoTechReplicates.txt	4_+_38869713_38869734	2321.16	9.29198e-17	4_+_38869713_38869734	Yes	2321.16	9.29198e-17	0
MIMAT0003239=hsa-miR-574-3p=MI0003581	Nrm_LCL_TSI_FemaleOnly_NoTechReplicates.txt	4_+_38869713_38869734	2294.51	1.74886e-11	4_+_38869713_38869734	Yes	2294.51	1.74886e-11	0
MIMAT0003241=hsa-miR-576-5p=MI0003583	Nrm_LCL_YRI_FemaleOnly_NoTechReplicates.txt	4_+_110409869_110409890	1131.39	4.90125e-20	4_+_110409869_110409891	No	3415.8	3.69844e-21	1.59413
MIMAT0003241=hsa-miR-576-5p=MI0003583	Nrm_LCL_FIN_FemaleOnly_NoTechReplicates.txt	4_+_110409869_110409890	1013.38	1.70076e-22	4_+_110409869_110409891	No	2694.33	1.37866e-21	1.41076
MIMAT0003241=hsa-miR-576-5p=MI0003583	Nrm_LCL_GBR_FemaleOnly_NoTechReplicates.txt	4_+_110409869_110409890	957.254	5.6647e-19	4_+_110409869_110409891	No	2580.55	4.51173e-15	1.43071
MIMAT0003241=hsa-miR-576-5p=MI0003583	Nrm_LCL_CEU_FemaleOnly_NoTechReplicates.txt	4_+_110409869_110409890	881.338	1.98041e-18	4_+_110409869_110409891	No	2375.86	1.27577e-19	1.43068
MIMAT0003241=hsa-miR-576-5p=MI0003583	Nrm_LCL_TSI_FemaleOnly_NoTechReplicates.txt	4_+_110409869_110409890	828.808	5.7993e-15	4_+_110409869_110409891	No	2276.5	4.75515e-16	1.45771
MIMAT0000099_1=hsa-miR-101-3p=MI0000739	Nrm_LCL_FIN_FemaleOnly_NoTechReplicates.txt	9_+_4850345_4850365	0	NA	9_+_4850345_4850367	No	3391.02	6.12134e-20	inf
MIMAT0000099_1=hsa-miR-101-3p=MI0000739	Nrm_LCL_GBR_FemaleOnly_NoTechReplicates.txt	9_+_4850345_4850365	0	NA	9_+_4850345_4850367	No	2667.37	9.3338e-20	inf
MIMAT0000099_1=hsa-miR-101-3p=MI0000739	Nrm_LCL_CEU_FemaleOnly_NoTechReplicates.txt	9_+_4850345_4850365	0	NA	9_+_4850345_4850367	No	2654.44	2.45147e-13	inf
MIMAT0000099_1=hsa-miR-101-3p=MI0000739	Nrm_LCL_TSI_FemaleOnly_NoTechReplicates.txt	9_+_4850345_4850365	0	NA	9_+_4850345_4850367	No	2364.66	1.79901e-12	inf
MIMAT0000099_1=hsa-miR-101-3p=MI0000739	Nrm_LCL_YRI_FemaleOnly_NoTechReplicates.txt	9_+_4850345_4850365	0	NA	9_+_4850345_4850367	No	2050.89	2.9803e-19	inf
MIMAT0019761=hsa-miR-4677-3p=MI0017308	Nrm_LCL_YRI_FemaleOnly_NoTechReplicates.txt	1_+_243509527_243509548	3388.53	9.15524e-22	1_+_243509527_243509548	Yes	3388.53	9.15524e-22	0
MIMAT0019761=hsa-miR-4677-3p=MI0017308	Nrm_LCL_GBR_FemaleOnly_NoTechReplicates.txt	1_+_243509527_243509548	2104.07	7.3819e-25	1_+_243509527_243509548	Yes	2104.07	7.3819e-25	0
MIMAT0019761=hsa-miR-4677-3p=MI0017308	Nrm_LCL_FIN_FemaleOnly_NoTechReplicates.txt	1_+_243509527_243509548	2041.89	1.00095e-23	1_+_243509527_243509548	Yes	2041.89	1.00095e-23	0
MIMAT0019761=hsa-miR-4677-3p=MI0017308	Nrm_LCL_CEU_FemaleOnly_NoTechReplicates.txt	1_+_243509527_243509548	1901.02	3.62344e-20	1_+_243509527_243509548	Yes	1901.02	3.62344e-20	0
MIMAT0019761=hsa-miR-4677-3p=MI0017308	Nrm_LCL_TSI_FemaleOnly_NoTechReplicates.txt	1_+_243509527_243509548	1658.45	5.85733e-22	1_+_243509527_243509548	Yes	1658.45	5.85733e-22	0
MIMAT0000097=hsa-miR-99a-5p=MI0000101	Nrm_LCL_CEU_FemaleOnly_NoTechReplicates.txt	21_+_17911421_17911442	3380.68	0.000110516	21_+_17911421_17911442	Yes	3380.68	0.000110516	0	21_+_17911421_17911440	No	1109.09	5.92892e-06	-1.60794
MIMAT0000097=hsa-miR-99a-5p=MI0000101	Nrm_LCL_GBR_FemaleOnly_NoTechReplicates.txt	21_+_17911421_17911442	1719.71	2.25776e-09	21_+_17911421_17911442	Yes	1719.71	2.25776e-09	0	21_+_17911421_17911440	No	893.823	4.83822e-09	-0.944103
MIMAT0000097=hsa-miR-99a-5p=MI0000101	Nrm_LCL_YRI_FemaleOnly_NoTechReplicates.txt	21_+_17911421_17911442	1585.41	0.000154084	21_+_17911421_17911442	Yes	1585.41	0.000154084	0	21_+_17911421_17911440	No	518.939	1.28463e-06	-1.61122
MIMAT0000097=hsa-miR-99a-5p=MI0000101	Nrm_LCL_TSI_FemaleOnly_NoTechReplicates.txt	21_+_17911421_17911442	1158.26	0.00210967	21_+_17911421_17911442	Yes	1158.26	0.00210967	0	21_+_17911421_17911440	No	546.463	0.017628	-1.08376
MIMAT0004496=hsa-miR-23a-5p=MI0000079	Nrm_LCL_FIN_FemaleOnly_NoTechReplicates.txt	19_-_13947444_13947465	3374.37	1.29298e-24	19_-_13947444_13947465	Yes	3374.37	1.29298e-24	0
MIMAT0004496=hsa-miR-23a-5p=MI0000079	Nrm_LCL_YRI_FemaleOnly_NoTechReplicates.txt	19_-_13947444_13947465	2783.95	1.83451e-22	19_-_13947444_13947465	Yes	2783.95	1.83451e-22	0
MIMAT0004496=hsa-miR-23a-5p=MI0000079	Nrm_LCL_GBR_FemaleOnly_NoTechReplicates.txt	19_-_13947444_13947465	2725.77	2.63542e-21	19_-_13947444_13947465	Yes	2725.77	2.63542e-21	0
MIMAT0004496=hsa-miR-23a-5p=MI0000079	Nrm_LCL_CEU_FemaleOnly_NoTechReplicates.txt	19_-_13947444_13947465	2596.46	5.36147e-18	19_-_13947444_13947465	Yes	2596.46	5.36147e-18	0
MIMAT0004496=hsa-miR-23a-5p=MI0000079	Nrm_LCL_TSI_FemaleOnly_NoTechReplicates.txt	19_-_13947444_13947465	2586.81	4.32729e-15	19_-_13947444_13947465	Yes	2586.81	4.32729e-15	0
MIMAT0002891=hsa-miR-18a-3p=MI0000072	Nrm_LCL_YRI_FemaleOnly_NoTechReplicates.txt	13_+_92003051_92003073	1743.74	5.34143e-20	13_+_92003051_92003072	No	3347.36	3.23022e-19	0.940839	13_+_92003051_92003073	Yes	1743.74	5.34143e-20	-0.940839
MIMAT0002891=hsa-miR-18a-3p=MI0000072	Nrm_LCL_FIN_FemaleOnly_NoTechReplicates.txt	13_+_92003051_92003073	1697.27	9.6963e-23	13_+_92003051_92003072	No	3074.61	1.74171e-22	0.85719	13_+_92003051_92003073	Yes	1697.27	9.6963e-23	-0.85719
MIMAT0002891=hsa-miR-18a-3p=MI0000072	Nrm_LCL_GBR_FemaleOnly_NoTechReplicates.txt	13_+_92003051_92003073	1320.18	6.98699e-21	13_+_92003051_92003072	No	3005.24	1.60051e-20	1.18675	13_+_92003051_92003073	Yes	1320.18	6.98699e-21	-1.18675
MIMAT0002891=hsa-miR-18a-3p=MI0000072	Nrm_LCL_CEU_FemaleOnly_NoTechReplicates.txt	13_+_92003051_92003073	1553.03	4.45206e-19	13_+_92003051_92003072	No	2587.37	5.92142e-15	0.736403	13_+_92003051_92003073	Yes	1553.03	4.45206e-19	-0.736403
MIMAT0002891=hsa-miR-18a-3p=MI0000072	Nrm_LCL_TSI_FemaleOnly_NoTechReplicates.txt	13_+_92003051_92003073	1241	7.64294e-18	13_+_92003051_92003072	No	2580.49	1.27211e-17	1.05614	13_+_92003051_92003073	Yes	1241	7.64294e-18	-1.05614
MIMAT0004570=hsa-miR-223-5p=MI0000300	Nrm_LCL_YRI_FemaleOnly_NoTechReplicates.txt	X_+_65238737_65238758	36.563	0.000114471	X_+_65238737_65238763	No	3331.9	2.71948e-08	6.50982	X_+_65238737_65238764	No	1309.1	1.04943e-10	-1.34777
MIMAT0004570=hsa-miR-223-5p=MI0000300	Nrm_LCL_FIN_FemaleOnly_NoTechReplicates.txt	X_+_65238737_65238758	44.4329	9.61086e-05	X_+_65238737_65238763	No	1992.1	2.85603e-09	5.48651	X_+_65238737_65238764	No	1068.36	5.09089e-09	-0.898891
MIMAT0004570=hsa-miR-223-5p=MI0000300	Nrm_LCL_GBR_FemaleOnly_NoTechReplicates.txt	X_+_65238737_65238758	52.1301	1.90463e-05	X_+_65238737_65238763	No	1900.74	2.72449e-10	5.18831	X_+_65238737_65238764	No	789.527	7.6088e-12	-1.2675
MIMAT0004570=hsa-miR-223-5p=MI0000300	Nrm_LCL_TSI_FemaleOnly_NoTechReplicates.txt	X_+_65238737_65238758	56.3364	2.95583e-06	X_+_65238737_65238763	No	1682.02	7.28367e-09	4.89998	X_+_65238737_65238764	No	772.014	2.23918e-10	-1.12349
MIMAT0004570=hsa-miR-223-5p=MI0000300	Nrm_LCL_CEU_FemaleOnly_NoTechReplicates.txt	X_+_65238737_65238758	22.5295	0.0105352	X_+_65238737_65238763	No	1379.27	2.60871e-06	5.93595	X_+_65238737_65238764	No	707.558	4.08464e-06	-0.962983
MIMAT0004767=hsa-miR-193b-5p=MI0003137	Nrm_LCL_FIN_FemaleOnly_NoTechReplicates.txt	16_+_14397837_14397858	3329.2	6.67751e-27	16_+_14397837_14397858	Yes	3329.2	6.67751e-27	0	16_+_14397837_14397857	No	2573.09	1.69239e-24	-0.371674
MIMAT0004767=hsa-miR-193b-5p=MI0003137	Nrm_LCL_TSI_FemaleOnly_NoTechReplicates.txt	16_+_14397837_14397858	2495.3	1.8509e-13	16_+_14397837_14397858	Yes	2495.3	1.8509e-13	0	16_+_14397837_14397857	No	1990.99	9.703e-16	-0.325726
MIMAT0004767=hsa-miR-193b-5p=MI0003137	Nrm_LCL_GBR_FemaleOnly_NoTechReplicates.txt	16_+_14397837_14397858	2447.6	5.11644e-17	16_+_14397837_14397858	Yes	2447.6	5.11644e-17	0	16_+_14397837_14397857	No	2089.94	4.13788e-25	-0.227905
MIMAT0004767=hsa-miR-193b-5p=MI0003137	Nrm_LCL_CEU_FemaleOnly_NoTechReplicates.txt	16_+_14397837_14397858	2440.01	3.62667e-14	16_+_14397837_14397858	Yes	2440.01	3.62667e-14	0	16_+_14397837_14397857	No	1583.73	3.37888e-18	-0.62356
MIMAT0004767=hsa-miR-193b-5p=MI0003137	Nrm_LCL_YRI_FemaleOnly_NoTechReplicates.txt	16_+_14397837_14397858	2047.07	1.39819e-19	16_+_14397837_14397858	Yes	2047.07	1.39819e-19	0	16_+_14397837_14397857	No	1869.35	6.11962e-18	-0.131025
MIMAT0000424=hsa-miR-128-3p=MI0000447	Nrm_LCL_YRI_FemaleOnly_NoTechReplicates.txt	2_+_136423016_136423036	0	NA	2_+_136423016_136423037	No	3280.52	1.5519e-18	inf
MIMAT0000424=hsa-miR-128-3p=MI0000447	Nrm_LCL_FIN_FemaleOnly_NoTechReplicates.txt	2_+_136423016_136423036	0	NA	2_+_136423016_136423037	No	2712.71	4.00077e-22	inf
MIMAT0000424=hsa-miR-128-3p=MI0000447	Nrm_LCL_CEU_FemaleOnly_NoTechReplicates.txt	2_+_136423016_136423036	0	NA	2_+_136423016_136423037	No	2348.67	3.73603e-19	inf
MIMAT0000424=hsa-miR-128-3p=MI0000447	Nrm_LCL_TSI_FemaleOnly_NoTechReplicates.txt	2_+_136423016_136423036	0	NA	2_+_136423016_136423037	No	1761.21	1.0289e-11	inf
MIMAT0000424=hsa-miR-128-3p=MI0000447	Nrm_LCL_GBR_FemaleOnly_NoTechReplicates.txt	2_+_136423016_136423036	0	NA	2_+_136423016_136423037	No	1641.85	2.54925e-21	inf
MIMAT0000062_2=hsa-let-7a-5p=MI0000060	Nrm_LCL_FIN_FemaleOnly_NoTechReplicates.txt	9_+_96938244_96938265	0	NA	9_+_96938244_96938267	No	3240.94	2.94622e-20	inf	9_+_96938243_96938265	No	149.208	4.22761e-11	-4.44101
MIMAT0000062_2=hsa-let-7a-5p=MI0000060	Nrm_LCL_CEU_FemaleOnly_NoTechReplicates.txt	9_+_96938244_96938265	0	NA	9_+_96938244_96938267	No	2486.86	4.444e-13	inf	9_+_96938243_96938265	No	119.299	1.06223e-06	-4.38168
MIMAT0000062_2=hsa-let-7a-5p=MI0000060	Nrm_LCL_YRI_FemaleOnly_NoTechReplicates.txt	9_+_96938244_96938265	0	NA	9_+_96938244_96938267	No	2181.02	6.53462e-17	inf	9_+_96938243_96938265	No	358.749	0.000186366	-2.60396
MIMAT0000062_2=hsa-let-7a-5p=MI0000060	Nrm_LCL_GBR_FemaleOnly_NoTechReplicates.txt	9_+_96938244_96938265	0	NA	9_+_96938244_96938267	No	1831.61	2.28812e-18	inf	9_+_96938243_96938265	No	119.088	5.55572e-09	-3.94301
MIMAT0000062_2=hsa-let-7a-5p=MI0000060	Nrm_LCL_TSI_FemaleOnly_NoTechReplicates.txt	9_+_96938244_96938265	0	NA	9_+_96938244_96938267	No	1707.51	1.0935e-12	inf	9_+_96938243_96938265	No	130.304	3.39992e-08	-3.71194
MIMAT0004810=hsa-miR-629-5p=MI0003643	Nrm_LCL_FIN_FemaleOnly_NoTechReplicates.txt	15_-_70371766_70371786	3231.39	1.15816e-26	15_-_70371766_70371786	Yes	3231.39	1.15816e-26	0	15_-_70371765_70371786	No	1911.16	7.43266e-25	-0.757704
MIMAT0004810=hsa-miR-629-5p=MI0003643	Nrm_LCL_YRI_FemaleOnly_NoTechReplicates.txt	15_-_70371766_70371786	2781.93	4.69028e-24	15_-_70371766_70371786	Yes	2781.93	4.69028e-24	0	15_-_70371765_70371786	No	1747.34	3.37938e-22	-0.670924
MIMAT0004810=hsa-miR-629-5p=MI0003643	Nrm_LCL_GBR_FemaleOnly_NoTechReplicates.txt	15_-_70371766_70371786	2725.16	7.80233e-24	15_-_70371766_70371786	Yes	2725.16	7.80233e-24	0	15_-_70371765_70371786	No	1417.95	1.68989e-21	-0.942538
MIMAT0004810=hsa-miR-629-5p=MI0003643	Nrm_LCL_TSI_FemaleOnly_NoTechReplicates.txt	15_-_70371766_70371786	2699.76	2.76098e-22	15_-_70371766_70371786	Yes	2699.76	2.76098e-22	0	15_-_70371765_70371786	No	1470.16	1.32334e-17	-0.876855
MIMAT0004810=hsa-miR-629-5p=MI0003643	Nrm_LCL_CEU_FemaleOnly_NoTechReplicates.txt	15_-_70371766_70371786	2610.15	7.7493e-22	15_-_70371766_70371786	Yes	2610.15	7.7493e-22	0	15_-_70371765_70371786	No	1611.11	2.91382e-16	-0.696077
MIMAT0004985=hsa-miR-942-5p=MI0005767	Nrm_LCL_FIN_FemaleOnly_NoTechReplicates.txt	1_+_117637277_117637298	628.442	1.40313e-20	1_+_117637277_117637299	No	3146.3	2.75442e-21	2.3238	1_+_117637277_117637298	Yes	628.442	1.40313e-20	-2.3238
MIMAT0004985=hsa-miR-942-5p=MI0005767	Nrm_LCL_CEU_FemaleOnly_NoTechReplicates.txt	1_+_117637277_117637298	538.011	6.05629e-13	1_+_117637277_117637299	No	2699.65	4.13667e-18	2.32706	1_+_117637277_117637298	Yes	538.011	6.05629e-13	-2.32706
MIMAT0004985=hsa-miR-942-5p=MI0005767	Nrm_LCL_YRI_FemaleOnly_NoTechReplicates.txt	1_+_117637277_117637298	621.154	4.26133e-15	1_+_117637277_117637299	No	2447.91	2.9791e-19	1.97852	1_+_117637277_117637298	Yes	621.154	4.26133e-15	-1.97852
MIMAT0004985=hsa-miR-942-5p=MI0005767	Nrm_LCL_GBR_FemaleOnly_NoTechReplicates.txt	1_+_117637277_117637298	535.073	1.2823e-15	1_+_117637277_117637299	No	2311.55	7.31443e-20	2.11105	1_+_117637279_117637299	No	669.025	1.72901e-17	-1.78873
MIMAT0004985=hsa-miR-942-5p=MI0005767	Nrm_LCL_TSI_FemaleOnly_NoTechReplicates.txt	1_+_117637277_117637298	591.127	5.99181e-14	1_+_117637277_117637299	No	2262.59	2.70199e-15	1.93644	1_+_117637277_117637298	Yes	591.127	5.99181e-14	-1.93644
MIMAT0004588=hsa-miR-27b-5p=MI0000440	Nrm_LCL_YRI_FemaleOnly_NoTechReplicates.txt	9_+_97847745_97847766	3126.02	3.74994e-20	9_+_97847745_97847766	Yes	3126.02	3.74994e-20	0	9_+_97847745_97847767	No	357.922	1.06744e-14	-3.12661
MIMAT0004588=hsa-miR-27b-5p=MI0000440	Nrm_LCL_FIN_FemaleOnly_NoTechReplicates.txt	9_+_97847745_97847766	2163.39	4.57248e-18	9_+_97847745_97847766	Yes	2163.39	4.57248e-18	0	9_+_97847745_97847767	No	326.357	1.00148e-16	-2.72877
MIMAT0004588=hsa-miR-27b-5p=MI0000440	Nrm_LCL_GBR_FemaleOnly_NoTechReplicates.txt	9_+_97847745_97847766	1745.7	7.89012e-19	9_+_97847745_97847766	Yes	1745.7	7.89012e-19	0	9_+_97847745_97847767	No	301.957	9.76725e-14	-2.53139
MIMAT0004588=hsa-miR-27b-5p=MI0000440	Nrm_LCL_CEU_FemaleOnly_NoTechReplicates.txt	9_+_97847745_97847766	1479.82	4.68757e-13	9_+_97847745_97847766	Yes	1479.82	4.68757e-13	0	9_+_97847745_97847767	No	195.254	1.31505e-11	-2.922
MIMAT0004588=hsa-miR-27b-5p=MI0000440	Nrm_LCL_TSI_FemaleOnly_NoTechReplicates.txt	9_+_97847745_97847766	1322.86	6.87435e-14	9_+_97847745_97847766	Yes	1322.86	6.87435e-14	0	9_+_97847745_97847767	No	259.659	2.42147e-10	-2.34897
MIMAT0030019=hsa-miR-7704=MI0025240	Nrm_LCL_CEU_FemaleOnly_NoTechReplicates.txt	2_+_177053571_177053589	2930.72	1.89606e-06	2_+_177053571_177053589	Yes	2930.72	1.89606e-06	0
MIMAT0030019=hsa-miR-7704=MI0025240	Nrm_LCL_FIN_FemaleOnly_NoTechReplicates.txt	2_+_177053571_177053589	2316.3	1.42546e-06	2_+_177053571_177053589	Yes	2316.3	1.42546e-06	0
MIMAT0030019=hsa-miR-7704=MI0025240	Nrm_LCL_GBR_FemaleOnly_NoTechReplicates.txt	2_+_177053571_177053589	1981.14	1.35922e-06	2_+_177053571_177053589	Yes	1981.14	1.35922e-06	0
MIMAT0030019=hsa-miR-7704=MI0025240	Nrm_LCL_TSI_FemaleOnly_NoTechReplicates.txt	2_+_177053571_177053589	1271.36	3.40175e-05	2_+_177053571_177053589	Yes	1271.36	3.40175e-05	0
MIMAT0000460_1=hsa-miR-194-5p=MI0000732	Nrm_LCL_GBR_FemaleOnly_NoTechReplicates.txt	11_-_64658876_64658897	0	NA	11_-_64658875_64658897	No	2885.51	1.39991e-16	inf
MIMAT0000460_1=hsa-miR-194-5p=MI0000732	Nrm_LCL_TSI_FemaleOnly_NoTechReplicates.txt	11_-_64658876_64658897	0	NA	11_-_64658875_64658897	No	1842.55	6.71293e-11	inf
MIMAT0000460_1=hsa-miR-194-5p=MI0000732	Nrm_LCL_YRI_FemaleOnly_NoTechReplicates.txt	11_-_64658876_64658897	0	NA	11_-_64658875_64658897	No	1738.17	5.61856e-10	inf
MIMAT0000090=hsa-miR-32-5p=MI0000090	Nrm_LCL_GBR_FemaleOnly_NoTechReplicates.txt	9_-_111808552_111808573	29.9685	2.79489e-05	9_-_111808554_111808573	No	2881.61	1.12189e-20	6.58728
MIMAT0000090=hsa-miR-32-5p=MI0000090	Nrm_LCL_FIN_FemaleOnly_NoTechReplicates.txt	9_-_111808552_111808573	37.3709	6.69444e-05	9_-_111808554_111808573	No	2833.38	6.2953e-27	6.24446
MIMAT0000090=hsa-miR-32-5p=MI0000090	Nrm_LCL_TSI_FemaleOnly_NoTechReplicates.txt	9_-_111808552_111808573	37.8008	0.000154643	9_-_111808554_111808573	No	2117.78	1.26316e-13	5.80799
MIMAT0000090=hsa-miR-32-5p=MI0000090	Nrm_LCL_CEU_FemaleOnly_NoTechReplicates.txt	9_-_111808552_111808573	29.7541	0.00173347	9_-_111808554_111808573	No	1876.94	1.00596e-15	5.97915
MIMAT0000090=hsa-miR-32-5p=MI0000090	Nrm_LCL_YRI_FemaleOnly_NoTechReplicates.txt	9_-_111808552_111808573	26.2439	7.01322e-06	9_-_111808554_111808573	No	1654.33	8.41676e-19	5.97812
MIMAT0000438=hsa-miR-152-3p=MI0000462	Nrm_LCL_FIN_FemaleOnly_NoTechReplicates.txt	17_-_46114540_46114560	339.845	8.33867e-15	17_-_46114538_46114560	No	2758.49	7.99463e-25	3.02093
MIMAT0000438=hsa-miR-152-3p=MI0000462	Nrm_LCL_CEU_FemaleOnly_NoTechReplicates.txt	17_-_46114540_46114560	293.926	3.36092e-11	17_-_46114538_46114560	No	2498.07	1.60623e-16	3.08729
MIMAT0000438=hsa-miR-152-3p=MI0000462	Nrm_LCL_YRI_FemaleOnly_NoTechReplicates.txt	17_-_46114540_46114560	296.007	7.98129e-13	17_-_46114538_46114560	No	2261.18	3.13627e-23	2.93337
MIMAT0000438=hsa-miR-152-3p=MI0000462	Nrm_LCL_GBR_FemaleOnly_NoTechReplicates.txt	17_-_46114540_46114560	290.145	2.19244e-14	17_-_46114538_46114560	No	2132.02	4.97595e-23	2.87737
MIMAT0000438=hsa-miR-152-3p=MI0000462	Nrm_LCL_TSI_FemaleOnly_NoTechReplicates.txt	17_-_46114540_46114560	247.463	1.62219e-08	17_-_46114538_46114560	No	1943.52	2.5511e-14	2.97338
MIMAT0004487=hsa-let-7f-2-3p=MI0000068	Nrm_LCL_FIN_FemaleOnly_NoTechReplicates.txt	X_-_53584157_53584178	2749.86	8.07144e-25	X_-_53584157_53584178	Yes	2749.86	8.07144e-25	0	X_-_53584158_53584178	No	176.324	7.5505e-14	-3.96306
MIMAT0004487=hsa-let-7f-2-3p=MI0000068	Nrm_LCL_YRI_FemaleOnly_NoTechReplicates.txt	X_-_53584157_53584178	2573.48	4.08418e-21	X_-_53584157_53584178	Yes	2573.48	4.08418e-21	0	X_-_53584158_53584178	No	149.093	3.43035e-12	-4.10943
MIMAT0004487=hsa-let-7f-2-3p=MI0000068	Nrm_LCL_CEU_FemaleOnly_NoTechReplicates.txt	X_-_53584157_53584178	2431.32	1.1762e-19	X_-_53584157_53584178	Yes	2431.32	1.1762e-19	0	X_-_53584158_53584178	No	160.056	6.76472e-09	-3.92509
MIMAT0004487=hsa-let-7f-2-3p=MI0000068	Nrm_LCL_GBR_FemaleOnly_NoTechReplicates.txt	X_-_53584157_53584178	2038.48	1.07935e-22	X_-_53584157_53584178	Yes	2038.48	1.07935e-22	0	X_-_53584158_53584178	No	191.945	1.063e-09	-3.40872
MIMAT0004487=hsa-let-7f-2-3p=MI0000068	Nrm_LCL_TSI_FemaleOnly_NoTechReplicates.txt	X_-_53584157_53584178	1879.57	8.93419e-20	X_-_53584157_53584178	Yes	1879.57	8.93419e-20	0	X_-_53584158_53584178	No	165.385	2.91484e-08	-3.5065
MIMAT0000280=hsa-miR-223-3p=MI0000300	Nrm_LCL_YRI_FemaleOnly_NoTechReplicates.txt	X_+_65238779_65238800	2694.05	5.54884e-16	X_+_65238779_65238800	Yes	2694.05	5.54884e-16	0	X_+_65238779_65238801	No	1888.52	3.927e-13	-0.512522
MIMAT0000280=hsa-miR-223-3p=MI0000300	Nrm_LCL_FIN_FemaleOnly_NoTechReplicates.txt	X_+_65238779_65238800	1459.04	1.82288e-12	X_+_65238779_65238800	Yes	1459.04	1.82288e-12	0	X_+_65238779_65238801	No	1164.01	9.65099e-12	-0.325917
MIMAT0000280=hsa-miR-223-3p=MI0000300	Nrm_LCL_TSI_FemaleOnly_NoTechReplicates.txt	X_+_65238779_65238800	1265.02	1.23488e-11	X_+_65238779_65238800	Yes	1265.02	1.23488e-11	0	X_+_65238779_65238801	No	984.133	4.17984e-10	-0.36224
MIMAT0000455=hsa-miR-185-5p=MI0000482	Nrm_LCL_YRI_FemaleOnly_NoTechReplicates.txt	22_+_20020676_20020697	2675.88	7.97407e-15	22_+_20020676_20020697	Yes	2675.88	7.97407e-15	0
MIMAT0000455=hsa-miR-185-5p=MI0000482	Nrm_LCL_FIN_FemaleOnly_NoTechReplicates.txt	22_+_20020676_20020697	2260.29	1.62782e-16	22_+_20020676_20020697	Yes	2260.29	1.62782e-16	0
MIMAT0000455=hsa-miR-185-5p=MI0000482	Nrm_LCL_CEU_FemaleOnly_NoTechReplicates.txt	22_+_20020676_20020697	2066.83	9.00508e-17	22_+_20020676_20020697	Yes	2066.83	9.00508e-17	0
MIMAT0000455=hsa-miR-185-5p=MI0000482	Nrm_LCL_GBR_FemaleOnly_NoTechReplicates.txt	22_+_20020676_20020697	1932.25	1.73967e-16	22_+_20020676_20020697	Yes	1932.25	1.73967e-16	0
MIMAT0000455=hsa-miR-185-5p=MI0000482	Nrm_LCL_TSI_FemaleOnly_NoTechReplicates.txt	22_+_20020676_20020697	1872.02	8.40164e-12	22_+_20020676_20020697	Yes	1872.02	8.40164e-12	0
MIMAT0000731=hsa-miR-378a-5p=MI0000786	Nrm_LCL_YRI_FemaleOnly_NoTechReplicates.txt	5_+_149112392_149112413	2653.85	2.20896e-22	5_+_149112392_149112413	Yes	2653.85	2.20896e-22	0	5_+_149112392_149112412	No	694.57	2.02592e-20	-1.93389
MIMAT0000731=hsa-miR-378a-5p=MI0000786	Nrm_LCL_FIN_FemaleOnly_NoTechReplicates.txt	5_+_149112392_149112413	2497.59	2.86156e-26	5_+_149112392_149112413	Yes	2497.59	2.86156e-26	0	5_+_149112392_149112412	No	672.57	1.04078e-19	-1.89278
MIMAT0000731=hsa-miR-378a-5p=MI0000786	Nrm_LCL_CEU_FemaleOnly_NoTechReplicates.txt	5_+_149112392_149112413	2183.04	1.034e-15	5_+_149112392_149112413	Yes	2183.04	1.034e-15	0	5_+_149112392_149112412	No	518.642	1.98937e-16	-2.07353
MIMAT0000731=hsa-miR-378a-5p=MI0000786	Nrm_LCL_TSI_FemaleOnly_NoTechReplicates.txt	5_+_149112392_149112413	1774.94	1.29619e-12	5_+_149112392_149112413	Yes	1774.94	1.29619e-12	0	5_+_149112392_149112412	No	571.73	1.29935e-15	-1.63437
MIMAT0000731=hsa-miR-378a-5p=MI0000786	Nrm_LCL_GBR_FemaleOnly_NoTechReplicates.txt	5_+_149112392_149112413	1566.24	3.10779e-22	5_+_149112392_149112413	Yes	1566.24	3.10779e-22	0	5_+_149112392_149112412	No	492.501	5.53585e-17	-1.6691
MIMAT0000069=hsa-miR-16-5p=MI0000070	Nrm_LCL_FIN_FemaleOnly_NoTechReplicates.txt	13_-_50623163_50623184	0	NA	13_-_50623161_50623184	No	2633.4	4.50848e-13	inf
MIMAT0000069=hsa-miR-16-5p=MI0000070	Nrm_LCL_YRI_FemaleOnly_NoTechReplicates.txt	13_-_50623163_50623184	0	NA	13_-_50623161_50623184	No	2197.93	1.71804e-13	inf
MIMAT0000069=hsa-miR-16-5p=MI0000070	Nrm_LCL_TSI_FemaleOnly_NoTechReplicates.txt	13_-_50623163_50623184	0	NA	13_-_50623161_50623184	No	2152.37	2.49918e-09	inf
MIMAT0000069=hsa-miR-16-5p=MI0000070	Nrm_LCL_GBR_FemaleOnly_NoTechReplicates.txt	13_-_50623163_50623184	0	NA	13_-_50623161_50623184	No	2138.26	3.02638e-13	inf
MIMAT0000069=hsa-miR-16-5p=MI0000070	Nrm_LCL_CEU_FemaleOnly_NoTechReplicates.txt	13_-_50623163_50623184	0	NA	13_-_50623161_50623184	No	1701.57	2.48188e-16	inf
MIMAT0004500=hsa-miR-26b-3p=MI0000084	Nrm_LCL_YRI_FemaleOnly_NoTechReplicates.txt	2_+_219267415_219267436	1135.46	5.19322e-21	2_+_219267415_219267435	No	2608.06	8.07714e-24	1.1997	2_+_219267415_219267436	Yes	1135.46	5.19322e-21	-1.1997
MIMAT0004500=hsa-miR-26b-3p=MI0000084	Nrm_LCL_FIN_FemaleOnly_NoTechReplicates.txt	2_+_219267415_219267436	1020.43	1.09475e-19	2_+_219267415_219267435	No	2278.75	4.31654e-27	1.15907	2_+_219267415_219267436	Yes	1020.43	1.09475e-19	-1.15907
MIMAT0004500=hsa-miR-26b-3p=MI0000084	Nrm_LCL_GBR_FemaleOnly_NoTechReplicates.txt	2_+_219267415_219267436	556.346	9.40587e-19	2_+_219267415_219267435	No	1924.7	1.17617e-23	1.79058	2_+_219267415_219267436	Yes	556.346	9.40587e-19	-1.79058
MIMAT0004500=hsa-miR-26b-3p=MI0000084	Nrm_LCL_TSI_FemaleOnly_NoTechReplicates.txt	2_+_219267415_219267436	570.079	9.80188e-11	2_+_219267415_219267435	No	1882.71	2.09837e-19	1.72358	2_+_219267415_219267436	Yes	570.079	9.80188e-11	-1.72358
MIMAT0004500=hsa-miR-26b-3p=MI0000084	Nrm_LCL_CEU_FemaleOnly_NoTechReplicates.txt	2_+_219267415_219267436	725.449	1.94425e-16	2_+_219267415_219267435	No	1500.38	7.04687e-19	1.04838	2_+_219267415_219267436	Yes	725.449	1.94425e-16	-1.04838
MIMAT0003884=hsa-miR-454-5p=MI0003820	Nrm_LCL_YRI_FemaleOnly_NoTechReplicates.txt	17_-_57215189_57215210	2591.02	2.6496e-20	17_-_57215189_57215210	Yes	2591.02	2.6496e-20	0
MIMAT0003884=hsa-miR-454-5p=MI0003820	Nrm_LCL_FIN_FemaleOnly_NoTechReplicates.txt	17_-_57215189_57215210	1934.57	1.90521e-19	17_-_57215189_57215210	Yes	1934.57	1.90521e-19	0
MIMAT0003884=hsa-miR-454-5p=MI0003820	Nrm_LCL_GBR_FemaleOnly_NoTechReplicates.txt	17_-_57215189_57215210	1598.7	1.14346e-19	17_-_57215189_57215210	Yes	1598.7	1.14346e-19	0
MIMAT0003884=hsa-miR-454-5p=MI0003820	Nrm_LCL_CEU_FemaleOnly_NoTechReplicates.txt	17_-_57215189_57215210	1597.98	8.40585e-16	17_-_57215189_57215210	Yes	1597.98	8.40585e-16	0
MIMAT0003884=hsa-miR-454-5p=MI0003820	Nrm_LCL_TSI_FemaleOnly_NoTechReplicates.txt	17_-_57215189_57215210	1306.1	2.49264e-17	17_-_57215189_57215210	Yes	1306.1	2.49264e-17	0
MIMAT0004553=hsa-miR-7-1-3p=MI0000263	Nrm_LCL_YRI_FemaleOnly_NoTechReplicates.txt	9_-_86584686_86584707	2567.79	2.14286e-24	9_-_86584686_86584707	Yes	2567.79	2.14286e-24	0	9_-_86584689_86584707	No	751.289	2.41032e-16	-1.77309
MIMAT0004553=hsa-miR-7-1-3p=MI0000263	Nrm_LCL_FIN_FemaleOnly_NoTechReplicates.txt	9_-_86584686_86584707	2118.99	1.72422e-26	9_-_86584686_86584707	Yes	2118.99	1.72422e-26	0	9_-_86584689_86584707	No	1278.14	8.11501e-21	-0.729331
MIMAT0004553=hsa-miR-7-1-3p=MI0000263	Nrm_LCL_GBR_FemaleOnly_NoTechReplicates.txt	9_-_86584686_86584707	2034.9	1.05941e-22	9_-_86584686_86584707	Yes	2034.9	1.05941e-22	0	9_-_86584689_86584707	No	1264.03	2.06478e-17	-0.686921
MIMAT0004553=hsa-miR-7-1-3p=MI0000263	Nrm_LCL_TSI_FemaleOnly_NoTechReplicates.txt	9_-_86584686_86584707	1834.04	4.93617e-20	9_-_86584686_86584707	Yes	1834.04	4.93617e-20	0	9_-_86584689_86584707	No	1152.15	2.31457e-12	-0.67069
MIMAT0004553=hsa-miR-7-1-3p=MI0000263	Nrm_LCL_CEU_FemaleOnly_NoTechReplicates.txt	9_-_86584686_86584707	1771.64	4.05662e-22	9_-_86584686_86584707	Yes	1771.64	4.05662e-22	0	9_-_86584689_86584707	No	1242.42	1.4524e-12	-0.51193
MIMAT0006789=hsa-miR-1468-5p=MI0003782	Nrm_LCL_CEU_FemaleOnly_NoTechReplicates.txt	X_-_63005935_63005955	42.7317	3.40215e-05	X_-_63005934_63005955	No	2545.66	1.11739e-15	5.89659
MIMAT0006789=hsa-miR-1468-5p=MI0003782	Nrm_LCL_FIN_FemaleOnly_NoTechReplicates.txt	X_-_63005935_63005955	62.6077	3.71894e-07	X_-_63005934_63005955	No	2528	3.94139e-19	5.33551
MIMAT0006789=hsa-miR-1468-5p=MI0003782	Nrm_LCL_GBR_FemaleOnly_NoTechReplicates.txt	X_-_63005935_63005955	78.8455	1.50647e-08	X_-_63005934_63005955	No	2353.18	6.78566e-17	4.89944
MIMAT0006789=hsa-miR-1468-5p=MI0003782	Nrm_LCL_YRI_FemaleOnly_NoTechReplicates.txt	X_-_63005935_63005955	71.7774	0.000170112	X_-_63005934_63005955	No	2099.72	1.79133e-17	4.87052
MIMAT0006789=hsa-miR-1468-5p=MI0003782	Nrm_LCL_TSI_FemaleOnly_NoTechReplicates.txt	X_-_63005935_63005955	53.8852	2.90806e-05	X_-_63005934_63005955	No	1945.76	6.47836e-15	5.1743
MIMAT0004955=hsa-miR-374b-5p=MI0005566	Nrm_LCL_FIN_FemaleOnly_NoTechReplicates.txt	X_-_73438422_73438443	1304.56	1.11029e-23	X_-_73438423_73438443	No	2524.66	6.01124e-23	0.952525	X_-_73438422_73438443	Yes	1304.56	1.11029e-23	-0.952525
MIMAT0004955=hsa-miR-374b-5p=MI0005566	Nrm_LCL_YRI_FemaleOnly_NoTechReplicates.txt	X_-_73438422_73438443	1711.95	3.43434e-19	X_-_73438423_73438443	No	2452.72	3.9768e-19	0.518742	X_-_73438422_73438443	Yes	1711.95	3.43434e-19	-0.518742
MIMAT0004955=hsa-miR-374b-5p=MI0005566	Nrm_LCL_CEU_FemaleOnly_NoTechReplicates.txt	X_-_73438422_73438443	1186.24	1.89169e-18	X_-_73438423_73438443	No	2423.29	2.19156e-22	1.03057	X_-_73438421_73438443	No	1240.73	4.44925e-15	-0.965771
MIMAT0004955=hsa-miR-374b-5p=MI0005566	Nrm_LCL_GBR_FemaleOnly_NoTechReplicates.txt	X_-_73438422_73438443	1261.17	1.71552e-19	X_-_73438423_73438443	No	2419.42	4.00467e-21	0.9399	X_-_73438422_73438443	Yes	1261.17	1.71552e-19	-0.9399
MIMAT0004955=hsa-miR-374b-5p=MI0005566	Nrm_LCL_TSI_FemaleOnly_NoTechReplicates.txt	X_-_73438422_73438443	1167.23	3.6085e-17	X_-_73438423_73438443	No	1926.9	1.9653e-19	0.723199	X_-_73438422_73438443	Yes	1167.23	3.6085e-17	-0.723199
MIMAT0000727=hsa-miR-374a-5p=MI0000782	Nrm_LCL_FIN_FemaleOnly_NoTechReplicates.txt	X_-_73507160_73507181	1209.22	4.97146e-20	X_-_73507161_73507181	No	2523.73	1.41143e-20	1.06148	X_-_73507160_73507181	Yes	1209.22	4.97146e-20	-1.06148
MIMAT0000727=hsa-miR-374a-5p=MI0000782	Nrm_LCL_GBR_FemaleOnly_NoTechReplicates.txt	X_-_73507160_73507181	1369.61	1.22028e-11	X_-_73507161_73507181	No	2257.04	6.34128e-17	0.720671	X_-_73507160_73507181	Yes	1369.61	1.22028e-11	-0.720671
MIMAT0000727=hsa-miR-374a-5p=MI0000782	Nrm_LCL_CEU_FemaleOnly_NoTechReplicates.txt	X_-_73507160_73507181	1037.9	4.91003e-12	X_-_73507161_73507181	No	2186.96	3.73851e-15	1.07526	X_-_73507160_73507181	Yes	1037.9	4.91003e-12	-1.07526
MIMAT0000727=hsa-miR-374a-5p=MI0000782	Nrm_LCL_TSI_FemaleOnly_NoTechReplicates.txt	X_-_73507160_73507181	1179.56	1.14506e-13	X_-_73507161_73507181	No	2160.52	4.08503e-12	0.87313	X_-_73507160_73507181	Yes	1179.56	1.14506e-13	-0.87313
MIMAT0000727=hsa-miR-374a-5p=MI0000782	Nrm_LCL_YRI_FemaleOnly_NoTechReplicates.txt	X_-_73507160_73507181	1684.33	6.21022e-21	X_-_73507161_73507181	No	2128.09	7.04227e-17	0.33739	X_-_73507160_73507181	Yes	1684.33	6.21022e-21	-0.33739
MIMAT0017992=hsa-miR-3614-5p=MI0016004	Nrm_LCL_YRI_FemaleOnly_NoTechReplicates.txt	17_-_54968680_54968702	84.3486	1.72381e-05	17_-_54968681_54968702	No	2409.89	1.55646e-10	4.83646	17_-_54968680_54968702	Yes	84.3486	1.72381e-05	-4.83646
MIMAT0017992=hsa-miR-3614-5p=MI0016004	Nrm_LCL_GBR_FemaleOnly_NoTechReplicates.txt	17_-_54968680_54968702	55.9634	2.12581e-06	17_-_54968681_54968702	No	1705.94	2.53729e-12	4.92994	17_-_54968682_54968702	No	78.6616	1.67881e-08	-4.43876
MIMAT0017992=hsa-miR-3614-5p=MI0016004	Nrm_LCL_TSI_FemaleOnly_NoTechReplicates.txt	17_-_54968680_54968702	76.5122	1.17299e-05	17_-_54968681_54968702	No	1494.53	1.10326e-09	4.28786	17_-_54968680_54968702	Yes	76.5122	1.17299e-05	-4.28786
MIMAT0000761=hsa-miR-324-5p=MI0000813	Nrm_LCL_FIN_FemaleOnly_NoTechReplicates.txt	17_-_7126661_7126683	868.476	7.53068e-17	17_-_7126662_7126683	No	2244.08	1.93016e-22	1.36956	17_-_7126661_7126683	Yes	868.476	7.53068e-17	-1.36956
MIMAT0000761=hsa-miR-324-5p=MI0000813	Nrm_LCL_GBR_FemaleOnly_NoTechReplicates.txt	17_-_7126661_7126683	706.877	4.6857e-20	17_-_7126662_7126683	No	2105.5	5.1491e-25	1.57463	17_-_7126665_7126683	No	770.48	4.14048e-14	-1.45033
MIMAT0000761=hsa-miR-324-5p=MI0000813	Nrm_LCL_CEU_FemaleOnly_NoTechReplicates.txt	17_-_7126661_7126683	898.975	1.16194e-17	17_-_7126662_7126683	No	1839.18	4.28808e-19	1.03271	17_-_7126661_7126683	Yes	898.975	1.16194e-17	-1.03271
MIMAT0000761=hsa-miR-324-5p=MI0000813	Nrm_LCL_TSI_FemaleOnly_NoTechReplicates.txt	17_-_7126661_7126683	615.153	2.97293e-11	17_-_7126662_7126683	No	1672.62	5.93889e-21	1.44309	17_-_7126661_7126683	Yes	615.153	2.97293e-11	-1.44309
MIMAT0000761=hsa-miR-324-5p=MI0000813	Nrm_LCL_YRI_FemaleOnly_NoTechReplicates.txt	17_-_7126661_7126683	590.825	1.88093e-18	17_-_7126662_7126683	No	1584.19	6.22823e-25	1.42294	17_-_7126661_7126683	Yes	590.825	1.88093e-18	-1.42294
MIMAT0004673=hsa-miR-29c-5p=MI0000735	Nrm_LCL_FIN_FemaleOnly_NoTechReplicates.txt	1_-_207975248_207975269	131.503	6.36045e-08	1_-_207975245_207975267	No	2225.54	2.64138e-13	4.08099	1_-_207975249_207975269	No	399.634	2.85716e-11	-2.4774	1_-_207975244_207975267	No	225.667	1.18052e-10	-0.824487
MIMAT0004673=hsa-miR-29c-5p=MI0000735	Nrm_LCL_TSI_FemaleOnly_NoTechReplicates.txt	1_-_207975248_207975269	96.0396	4.92612e-06	1_-_207975245_207975267	No	1770.64	1.28579e-12	4.20449	1_-_207975249_207975269	No	294.873	1.5494e-08	-2.5861	1_-_207975244_207975267	No	209.516	6.50975e-08	-0.493031
MIMAT0004673=hsa-miR-29c-5p=MI0000735	Nrm_LCL_CEU_FemaleOnly_NoTechReplicates.txt	1_-_207975248_207975269	137.168	4.201e-07	1_-_207975245_207975267	No	1709.95	6.78383e-18	3.63994	1_-_207975249_207975269	No	366.328	6.03588e-08	-2.22274	1_-_207975246_207975267	No	177.597	4.40024e-10	-1.04453
MIMAT0004673=hsa-miR-29c-5p=MI0000735	Nrm_LCL_GBR_FemaleOnly_NoTechReplicates.txt	1_-_207975248_207975269	112.839	4.51461e-09	1_-_207975245_207975267	No	1665.83	2.29201e-14	3.8839	1_-_207975249_207975269	No	353.632	1.52272e-13	-2.23592	1_-_207975244_207975267	No	164.404	1.47659e-10	-1.105
MIMAT0004673=hsa-miR-29c-5p=MI0000735	Nrm_LCL_YRI_FemaleOnly_NoTechReplicates.txt	1_-_207975248_207975269	78.5305	1.78292e-06	1_-_207975245_207975267	No	1575.31	1.00725e-14	4.32624	1_-_207975249_207975269	No	280.592	6.57068e-14	-2.48908	1_-_207975244_207975267	No	177.237	3.10692e-09	-0.662798
MIMAT0004949=hsa-miR-877-5p=MI0005561	Nrm_LCL_CEU_FemaleOnly_NoTechReplicates.txt	6_+_30552109_30552128	73.8242	2.35286e-08	6_+_30552109_30552131	No	2191	6.69229e-19	4.89135	6_+_30552110_30552131	No	1091.42	1.53737e-15	-1.00538
MIMAT0004949=hsa-miR-877-5p=MI0005561	Nrm_LCL_FIN_FemaleOnly_NoTechReplicates.txt	6_+_30552109_30552128	100.464	5.60367e-09	6_+_30552109_30552131	No	2185.96	6.3998e-23	4.44351	6_+_30552109_30552132	No	1119.44	1.52361e-21	-0.965484
MIMAT0004949=hsa-miR-877-5p=MI0005561	Nrm_LCL_GBR_FemaleOnly_NoTechReplicates.txt	6_+_30552109_30552128	91.7663	1.37279e-11	6_+_30552109_30552131	No	2053.91	4.90812e-23	4.48426	6_+_30552109_30552130	No	1127.53	7.4234e-12	-0.865207
MIMAT0004949=hsa-miR-877-5p=MI0005561	Nrm_LCL_YRI_FemaleOnly_NoTechReplicates.txt	6_+_30552109_30552128	105.584	3.73021e-07	6_+_30552109_30552131	No	2008.7	4.13647e-22	4.24979	6_+_30552110_30552131	No	1065.13	3.12453e-18	-0.915238
MIMAT0004949=hsa-miR-877-5p=MI0005561	Nrm_LCL_TSI_FemaleOnly_NoTechReplicates.txt	6_+_30552109_30552128	71.5203	9.59461e-06	6_+_30552109_30552131	No	1629.52	5.40846e-14	4.50995	6_+_30552110_30552131	No	813.437	8.92243e-14	-1.00234
MIMAT0020958=hsa-miR-4482-3p=MI0016843	Nrm_LCL_YRI_FemaleOnly_NoTechReplicates.txt	10_-_106028099_106028120	279.891	3.25412e-12	10_-_106028100_106028120	No	2051.56	4.20966e-17	2.87378
MIMAT0003266=hsa-miR-598-3p=MI0003610	Nrm_LCL_YRI_FemaleOnly_NoTechReplicates.txt	8_-_10892731_10892752	2007.63	2.15239e-27	8_-_10892731_10892752	Yes	2007.63	2.15239e-27	0
MIMAT0003266=hsa-miR-598-3p=MI0003610	Nrm_LCL_GBR_FemaleOnly_NoTechReplicates.txt	8_-_10892731_10892752	1853.99	6.59277e-24	8_-_10892731_10892752	Yes	1853.99	6.59277e-24	0
MIMAT0003266=hsa-miR-598-3p=MI0003610	Nrm_LCL_FIN_FemaleOnly_NoTechReplicates.txt	8_-_10892731_10892752	1842.67	7.41574e-31	8_-_10892731_10892752	Yes	1842.67	7.41574e-31	0
MIMAT0003266=hsa-miR-598-3p=MI0003610	Nrm_LCL_CEU_FemaleOnly_NoTechReplicates.txt	8_-_10892731_10892752	1523.11	9.13477e-17	8_-_10892731_10892752	Yes	1523.11	9.13477e-17	0
MIMAT0003266=hsa-miR-598-3p=MI0003610	Nrm_LCL_TSI_FemaleOnly_NoTechReplicates.txt	8_-_10892731_10892752	1413.95	1.13107e-18	8_-_10892731_10892752	Yes	1413.95	1.13107e-18	0
MIMAT0004607=hsa-miR-138-1-3p=MI0000476	Nrm_LCL_CEU_FemaleOnly_NoTechReplicates.txt	3_+_44155766_44155787	51.9502	0.000592088	3_+_44155764_44155786	No	2004.32	8.91368e-06	5.26984	3_+_44155766_44155786	No	709.539	3.59656e-07	-1.49816
MIMAT0004509=hsa-miR-93-3p=MI0000095	Nrm_LCL_YRI_FemaleOnly_NoTechReplicates.txt	7_-_99691400_99691421	447.595	2.07199e-17	7_-_99691399_99691421	No	1990.55	8.9276e-20	2.1529	7_-_99691400_99691421	Yes	447.595	2.07199e-17	-2.1529	7_-_99691398_99691421	No	197.337	6.487e-10	-1.18153
MIMAT0004509=hsa-miR-93-3p=MI0000095	Nrm_LCL_FIN_FemaleOnly_NoTechReplicates.txt	7_-_99691400_99691421	306.826	1.2044e-16	7_-_99691399_99691421	No	1548.63	4.19977e-20	2.3355	7_-_99691400_99691421	Yes	306.826	1.2044e-16	-2.3355	7_-_99691398_99691421	No	147.805	2.37472e-09	-1.05373
MIMAT0004509=hsa-miR-93-3p=MI0000095	Nrm_LCL_CEU_FemaleOnly_NoTechReplicates.txt	7_-_99691400_99691421	299.759	1.10228e-10	7_-_99691399_99691421	No	1389.11	3.32592e-18	2.21229	7_-_99691400_99691421	Yes	299.759	1.10228e-10	-2.21229	7_-_99691398_99691421	No	101.154	1.66286e-09	-1.56724
MIMAT0004509=hsa-miR-93-3p=MI0000095	Nrm_LCL_TSI_FemaleOnly_NoTechReplicates.txt	7_-_99691400_99691421	244.277	1.5089e-09	7_-_99691399_99691421	No	1198.53	5.026e-17	2.29467	7_-_99691400_99691421	Yes	244.277	1.5089e-09	-2.29467	7_-_99691398_99691421	No	86.5183	3.37294e-06	-1.49744
MIMAT0005825=hsa-miR-1180-3p=MI0006273	Nrm_LCL_CEU_FemaleOnly_NoTechReplicates.txt	17_-_19247826_19247847	1989.03	3.24085e-10	17_-_19247826_19247847	Yes	1989.03	3.24085e-10	0
MIMAT0005825=hsa-miR-1180-3p=MI0006273	Nrm_LCL_FIN_FemaleOnly_NoTechReplicates.txt	17_-_19247826_19247847	1855.44	7.0777e-20	17_-_19247826_19247847	Yes	1855.44	7.0777e-20	0
MIMAT0005825=hsa-miR-1180-3p=MI0006273	Nrm_LCL_YRI_FemaleOnly_NoTechReplicates.txt	17_-_19247826_19247847	1692.55	2.08782e-17	17_-_19247826_19247847	Yes	1692.55	2.08782e-17	0
MIMAT0005825=hsa-miR-1180-3p=MI0006273	Nrm_LCL_GBR_FemaleOnly_NoTechReplicates.txt	17_-_19247826_19247847	1302.73	1.40333e-16	17_-_19247826_19247847	Yes	1302.73	1.40333e-16	0
MIMAT0005825=hsa-miR-1180-3p=MI0006273	Nrm_LCL_TSI_FemaleOnly_NoTechReplicates.txt	17_-_19247826_19247847	1108.56	6.31314e-10	17_-_19247826_19247847	Yes	1108.56	6.31314e-10	0
MIMAT0004603=hsa-miR-125b-2-3p=MI0000470	Nrm_LCL_CEU_FemaleOnly_NoTechReplicates.txt	21_+_17962610_17962631	29.0467	0.00744816	21_+_17962612_17962632	No	1986.9	2.07752e-05	6.096	21_+_17962612_17962633	No	1367.99	0.000145891	-0.538459
MIMAT0019880=hsa-miR-4746-5p=MI0017385	Nrm_LCL_YRI_FemaleOnly_NoTechReplicates.txt	19_+_4445984_4446006	1923.1	2.48809e-21	19_+_4445984_4446006	Yes	1923.1	2.48809e-21	0
MIMAT0019880=hsa-miR-4746-5p=MI0017385	Nrm_LCL_CEU_FemaleOnly_NoTechReplicates.txt	19_+_4445984_4446006	1273.87	7.93908e-15	19_+_4445984_4446006	Yes	1273.87	7.93908e-15	0
MIMAT0004486=hsa-let-7f-1-3p=MI0000067	Nrm_LCL_FIN_FemaleOnly_NoTechReplicates.txt	9_+_96938691_96938712	1804.8	9.55938e-24	9_+_96938691_96938712	Yes	1804.8	9.55938e-24	0
MIMAT0004486=hsa-let-7f-1-3p=MI0000067	Nrm_LCL_YRI_FemaleOnly_NoTechReplicates.txt	9_+_96938691_96938712	1697	4.83306e-21	9_+_96938691_96938712	Yes	1697	4.83306e-21	0
MIMAT0004486=hsa-let-7f-1-3p=MI0000067	Nrm_LCL_CEU_FemaleOnly_NoTechReplicates.txt	9_+_96938691_96938712	1376.6	1.2351e-16	9_+_96938691_96938712	Yes	1376.6	1.2351e-16	0
MIMAT0005797=hsa-miR-1301-3p=MI0003815	Nrm_LCL_YRI_FemaleOnly_NoTechReplicates.txt	2_-_25551520_25551543	426.708	7.79029e-16	2_-_25551522_25551543	No	1778.07	7.93619e-24	2.05899	2_-_25551523_25551543	No	916.292	2.26407e-14	-0.956433
MIMAT0005797=hsa-miR-1301-3p=MI0003815	Nrm_LCL_GBR_FemaleOnly_NoTechReplicates.txt	2_-_25551520_25551543	238.045	7.43022e-12	2_-_25551522_25551543	No	1300.22	1.36843e-21	2.44946	2_-_25551524_25551543	No	889.595	4.48967e-19	-0.547541
MIMAT0005797=hsa-miR-1301-3p=MI0003815	Nrm_LCL_CEU_FemaleOnly_NoTechReplicates.txt	2_-_25551520_25551543	270.548	2.5066e-11	2_-_25551522_25551543	No	1184.13	8.40079e-17	2.12987	2_-_25551523_25551543	No	725.457	4.7554e-16	-0.706861
MIMAT0005797=hsa-miR-1301-3p=MI0003815	Nrm_LCL_TSI_FemaleOnly_NoTechReplicates.txt	2_-_25551520_25551543	184.329	2.86854e-10	2_-_25551522_25551543	No	1067.62	7.63467e-15	2.53404	2_-_25551524_25551543	No	649.295	6.82066e-15	-0.717454
MIMAT0019058=hsa-miR-4521=MI0016887	Nrm_LCL_YRI_FemaleOnly_NoTechReplicates.txt	17_+_8090266_8090287	40.1524	0.000202049	17_+_8090266_8090291	No	1719.91	1.19343e-15	5.42071	17_+_8090266_8090290	No	1037.8	7.57261e-11	-0.728812	17_+_8090266_8090289	No	259.285	1.0987e-09	-2.00092	17_+_8090266_8090292	No	218.785	1.27036e-12	-0.245025
MIMAT0019058=hsa-miR-4521=MI0016887	Nrm_LCL_TSI_FemaleOnly_NoTechReplicates.txt	17_+_8090266_8090287	21.4827	0.000608326	17_+_8090266_8090291	No	1314.69	3.75816e-09	5.9354	17_+_8090266_8090290	No	708.213	1.33909e-14	-0.892468	17_+_8090266_8090292	No	201.887	3.49998e-06	-1.81063	17_+_8090266_8090289	No	197.284	2.03644e-11	-0.0332788
MIMAT0004797=hsa-miR-582-3p=MI0003589	Nrm_LCL_CEU_FemaleOnly_NoTechReplicates.txt	5_-_58999456_58999477	1704.76	7.31313e-09	5_-_58999456_58999477	Yes	1704.76	7.31313e-09	0	5_-_58999457_58999477	No	154.038	0.000235742	-3.46822
MIMAT0004797=hsa-miR-582-3p=MI0003589	Nrm_LCL_YRI_FemaleOnly_NoTechReplicates.txt	5_-_58999456_58999477	1675.72	4.62659e-10	5_-_58999456_58999477	Yes	1675.72	4.62659e-10	0	5_-_58999457_58999477	No	113.242	8.71386e-06	-3.88731
MIMAT0004797=hsa-miR-582-3p=MI0003589	Nrm_LCL_GBR_FemaleOnly_NoTechReplicates.txt	5_-_58999456_58999477	1279.86	3.89252e-10	5_-_58999456_58999477	Yes	1279.86	3.89252e-10	0	5_-_58999457_58999477	No	137.223	2.50362e-07	-3.2214
MIMAT0009199=hsa-miR-365a-5p=MI0000767	Nrm_LCL_FIN_FemaleOnly_NoTechReplicates.txt	16_+_14403157_14403179	1694.49	8.17457e-27	16_+_14403157_14403179	Yes	1694.49	8.17457e-27	0	16_+_14403157_14403177	No	465.184	3.86194e-21	-1.86498
MIMAT0009199=hsa-miR-365a-5p=MI0000767	Nrm_LCL_TSI_FemaleOnly_NoTechReplicates.txt	16_+_14403157_14403179	1525.49	9.95007e-14	16_+_14403157_14403179	Yes	1525.49	9.95007e-14	0	16_+_14403157_14403177	No	550.224	1.03555e-12	-1.47118
MIMAT0009199=hsa-miR-365a-5p=MI0000767	Nrm_LCL_GBR_FemaleOnly_NoTechReplicates.txt	16_+_14403157_14403179	1443.3	2.27104e-15	16_+_14403157_14403179	Yes	1443.3	2.27104e-15	0	16_+_14403157_14403177	No	467.497	9.85619e-22	-1.62634
MIMAT0009199=hsa-miR-365a-5p=MI0000767	Nrm_LCL_CEU_FemaleOnly_NoTechReplicates.txt	16_+_14403157_14403179	1173	2.02516e-15	16_+_14403157_14403179	Yes	1173	2.02516e-15	0	16_+_14403157_14403177	No	313.519	1.18219e-11	-1.90358
MIMAT0004589=hsa-miR-30b-3p=MI0000441	Nrm_LCL_GBR_FemaleOnly_NoTechReplicates.txt	8_-_135812775_135812796	1629.4	2.56229e-17	8_-_135812775_135812796	Yes	1629.4	2.56229e-17	0
MIMAT0004589=hsa-miR-30b-3p=MI0000441	Nrm_LCL_TSI_FemaleOnly_NoTechReplicates.txt	8_-_135812775_135812796	1581.17	2.11767e-14	8_-_135812775_135812796	Yes	1581.17	2.11767e-14	0
MIMAT0004589=hsa-miR-30b-3p=MI0000441	Nrm_LCL_YRI_FemaleOnly_NoTechReplicates.txt	8_-_135812775_135812796	1398.33	2.28346e-10	8_-_135812775_135812796	Yes	1398.33	2.28346e-10	0
MIMAT0004589=hsa-miR-30b-3p=MI0000441	Nrm_LCL_CEU_FemaleOnly_NoTechReplicates.txt	8_-_135812775_135812796	1163.14	4.40316e-11	8_-_135812775_135812796	Yes	1163.14	4.40316e-11	0
MIMAT0000069_1=hsa-miR-16-5p=MI0000115	Nrm_LCL_FIN_FemaleOnly_NoTechReplicates.txt	3_+_160122542_160122563	0	NA	3_+_160122542_160122565	No	1550.25	3.01693e-21	inf	3_+_160122541_160122563	No	357.509	5.29761e-11	-2.11645
MIMAT0000069_1=hsa-miR-16-5p=MI0000115	Nrm_LCL_GBR_FemaleOnly_NoTechReplicates.txt	3_+_160122542_160122563	0	NA	3_+_160122542_160122565	No	1345.64	1.63353e-21	inf	3_+_160122541_160122563	No	292.251	1.08701e-11	-2.20302
MIMAT0000069_1=hsa-miR-16-5p=MI0000115	Nrm_LCL_TSI_FemaleOnly_NoTechReplicates.txt	3_+_160122542_160122563	0	NA	3_+_160122542_160122565	No	1118.83	4.00484e-14	inf	3_+_160122541_160122563	No	293.984	2.9201e-11	-1.92819
MIMAT0000069_1=hsa-miR-16-5p=MI0000115	Nrm_LCL_CEU_FemaleOnly_NoTechReplicates.txt	3_+_160122542_160122563	0	NA	3_+_160122542_160122565	No	1117	3.04125e-16	inf	3_+_160122541_160122563	No	299.458	7.687e-09	-1.89921
MIMAT0001341=hsa-miR-424-5p=MI0001446	Nrm_LCL_YRI_FemaleOnly_NoTechReplicates.txt	X_-_133680710_133680731	1547.04	1.01049e-15	X_-_133680710_133680731	Yes	1547.04	1.01049e-15	0
MIMAT0004811=hsa-miR-33b-3p=MI0003646	Nrm_LCL_YRI_FemaleOnly_NoTechReplicates.txt	17_-_17717171_17717192	78.0681	7.12401e-08	17_-_17717172_17717192	No	1532.21	2.42989e-22	4.29473
MIMAT0000269=hsa-miR-212-3p=MI0000288	Nrm_LCL_CEU_FemaleOnly_NoTechReplicates.txt	17_-_1953584_1953604	1528.93	1.24035e-10	17_-_1953584_1953604	Yes	1528.93	1.24035e-10	0
MIMAT0000269=hsa-miR-212-3p=MI0000288	Nrm_LCL_YRI_FemaleOnly_NoTechReplicates.txt	17_-_1953584_1953604	1451.16	6.32731e-13	17_-_1953584_1953604	Yes	1451.16	6.32731e-13	0
MIMAT0000690=hsa-miR-296-5p=MI0000747	Nrm_LCL_YRI_FemaleOnly_NoTechReplicates.txt	20_-_57392716_57392736	1525.84	1.54905e-23	20_-_57392716_57392736	Yes	1525.84	1.54905e-23	0	20_-_57392717_57392736	No	162.891	1.11652e-10	-3.22762
MIMAT0000690=hsa-miR-296-5p=MI0000747	Nrm_LCL_CEU_FemaleOnly_NoTechReplicates.txt	20_-_57392716_57392736	1250.39	1.26712e-18	20_-_57392716_57392736	Yes	1250.39	1.26712e-18	0	20_-_57392717_57392736	No	154.532	5.05152e-10	-3.0164
MIMAT0004694=hsa-miR-342-5p=MI0000805	Nrm_LCL_GBR_FemaleOnly_NoTechReplicates.txt	14_+_100576010_100576030	357.677	5.70686e-10	14_+_100576010_100576035	No	1510.47	1.71072e-17	2.07827	14_+_100576010_100576032	No	1148.53	1.13947e-19	-0.395209	14_+_100576010_100576036	No	1118.34	8.55361e-17	-0.0384283
MIMAT0004694=hsa-miR-342-5p=MI0000805	Nrm_LCL_YRI_FemaleOnly_NoTechReplicates.txt	14_+_100576010_100576030	155.326	1.99332e-11	14_+_100576010_100576035	No	1369.51	4.42e-17	3.14029	14_+_100576010_100576036	No	1246.8	1.28195e-13	-0.135428	14_+_100576011_100576035	No	930.126	2.43409e-16	-0.422734
MIMAT0004497=hsa-miR-24-2-5p=MI0000081	Nrm_LCL_FIN_FemaleOnly_NoTechReplicates.txt	19_-_13947140_13947161	161.195	1.4396e-13	19_-_13947140_13947162	No	1479.83	6.19949e-22	3.19855	19_-_13947139_13947162	No	885.47	5.7573e-24	-0.74092
MIMAT0004497=hsa-miR-24-2-5p=MI0000081	Nrm_LCL_GBR_FemaleOnly_NoTechReplicates.txt	19_-_13947140_13947161	152.583	6.8184e-13	19_-_13947140_13947162	No	1317.66	5.94395e-19	3.11031	19_-_13947139_13947162	No	826.003	4.37042e-17	-0.673759
MIMAT0004497=hsa-miR-24-2-5p=MI0000081	Nrm_LCL_CEU_FemaleOnly_NoTechReplicates.txt	19_-_13947140_13947161	170.291	1.73289e-08	19_-_13947140_13947162	No	1275.29	7.91414e-14	2.90475	19_-_13947139_13947162	No	930.964	3.08982e-12	-0.454027
MIMAT0004497=hsa-miR-24-2-5p=MI0000081	Nrm_LCL_TSI_FemaleOnly_NoTechReplicates.txt	19_-_13947140_13947161	134.149	4.40948e-09	19_-_13947140_13947162	No	1116.34	1.71292e-17	3.05686	19_-_13947139_13947162	No	752.27	8.01739e-16	-0.569454
MIMAT0004514=hsa-miR-29b-1-5p=MI0000105	Nrm_LCL_FIN_FemaleOnly_NoTechReplicates.txt	7_-_130562266_130562289	1459.28	1.59672e-22	7_-_130562266_130562289	Yes	1459.28	1.59672e-22	0	7_-_130562268_130562289	No	555.722	5.05017e-14	-1.39282
MIMAT0004514=hsa-miR-29b-1-5p=MI0000105	Nrm_LCL_TSI_FemaleOnly_NoTechReplicates.txt	7_-_130562266_130562289	1096.85	4.57719e-13	7_-_130562266_130562289	Yes	1096.85	4.57719e-13	0	7_-_130562268_130562289	No	469.757	6.43744e-13	-1.22338
MIMAT0003256=hsa-miR-589-3p=MI0003599	Nrm_LCL_YRI_FemaleOnly_NoTechReplicates.txt	7_-_5535465_5535488	1357.28	1.76448e-10	7_-_5535465_5535488	Yes	1357.28	1.76448e-10	0	7_-_5535464_5535488	No	238.957	4.06717e-08	-2.50589
MIMAT0000062_1=hsa-let-7a-5p=MI0000062	Nrm_LCL_YRI_FemaleOnly_NoTechReplicates.txt	22_+_46508632_46508653	0	NA	22_+_46508631_46508653	No	1332.51	0.0212582	inf	22_+_46508632_46508655	No	301.416	5.5599e-14	-2.14432
MIMAT0000257=hsa-miR-181b-5p=MI0000270	Nrm_LCL_GBR_FemaleOnly_NoTechReplicates.txt	1_-_198828054_198828076	0	NA	1_-_198828051_198828076	No	1302.06	5.44407e-19	inf	1_-_198828050_198828076	No	931.418	3.16474e-17	-0.483295
MIMAT0000266=hsa-miR-205-5p=MI0000285	Nrm_LCL_CEU_FemaleOnly_NoTechReplicates.txt	1_+_209605511_209605532	1287.95	0.0465102	1_+_209605511_209605533	No	1290.95	0.0546179	0.00335199	1_+_209605511_209605532	Yes	1287.95	0.0465102	-0.00335199
MIMAT0004700=hsa-miR-331-5p=MI0000812	Nrm_LCL_YRI_FemaleOnly_NoTechReplicates.txt	12_+_95702221_95702242	100.035	1.15658e-06	12_+_95702221_95702241	No	1249.45	5.30122e-22	3.64272	12_+_95702221_95702240	No	647.451	4.65625e-19	-0.948448	12_+_95702219_95702240	No	145.987	6.41271e-10	-2.14893
MIMAT0000762=hsa-miR-324-3p=MI0000813	Nrm_LCL_CEU_FemaleOnly_NoTechReplicates.txt	17_-_7126627_7126646	145.296	5.67032e-11	17_-_7126628_7126648	No	1189.16	3.52235e-14	3.03288
MIMAT0000686=hsa-miR-34c-5p=MI0000743	Nrm_LCL_CEU_FemaleOnly_NoTechReplicates.txt	11_+_111384176_111384198	1150.96	0.00173275	11_+_111384176_111384198	Yes	1150.96	0.00173275	0
MIMAT0018933=hsa-miR-4420=MI0016757	Nrm_LCL_TSI_FemaleOnly_NoTechReplicates.txt	1_-_31212005_31212026	9.14533	0.0102897	1_-_31212001_31212027	No	1132.97	1.1149e-09	6.95286	1_-_31212001_31212026	No	1023.73	7.75574e-08	-0.146269
MIMAT0000074_1=hsa-miR-19b-3p=MI0000075	Nrm_LCL_TSI_FemaleOnly_NoTechReplicates.txt	X_-_133303713_133303735	0	NA	X_-_133303712_133303735	No	1052.95	1.63066e-16	inf
