# Supplementary material for: IsomiR expression profiles in human lymphoblastoid cell lines exhibit population and gender dependencies
Source: Oncotarget. 2014 Aug 27;5(18):8790–802. doi: 10.18632/oncotarget.2405 (PMC4226722; doi:10.18632/oncotarget.2405)
Supplement: Supplementary file 10 [file oncotarget-05-8790-s010.xlsx]

## Sheet: 1304_3p DAVID
Supp. File 9. GO term analysis. Using the DAVID tool we computed enrichments for GO terms and KEGG pathways for miR-143-3p and miR-1304-3p.
Total genes passed to David: 2355	Using threshold: 0.001000. Only entries with enrichment >= 2.0 and FDR <= 0.05 are shown
Category	Term	Count	Fold Enrichment	FDR
GOTERM_BP_FAT	GO:0000956~nuclear-transcribed mRNA catabolic process	16	3.48997	0.0245653
GOTERM_BP_FAT	GO:0006402~mRNA catabolic process	18	3.19576	0.0242152
GOTERM_BP_FAT	GO:0006401~RNA catabolic process	24	2.81882	0.00719815
KEGG_PATHWAY	hsa05130:Pathogenic Escherichia coli infection	21	2.71904	0.0354533
GOTERM_BP_FAT	GO:0042770~DNA damage response, signal transduction	28	2.67201	0.00308535
GOTERM_BP_FAT	GO:0006606~protein import into nucleus	29	2.57436	0.00449003
GOTERM_CC_FAT	GO:0044454~nuclear chromosome part	39	2.57146	5.6e-05
GOTERM_CC_FAT	GO:0005643~nuclear pore	25	2.54559	0.028304
GOTERM_BP_FAT	GO:0051170~nuclear import	29	2.51585	0.00745983
GOTERM_CC_FAT	GO:0000151~ubiquitin ligase complex	28	2.50259	0.0113034
GOTERM_CC_FAT	GO:0000228~nuclear chromosome	50	2.48273	1.89e-06
GOTERM_MF_FAT	GO:0003682~chromatin binding	47	2.44619	1.06e-05
GOTERM_BP_FAT	GO:0050657~nucleic acid transport	31	2.43983	0.00658188
GOTERM_BP_FAT	GO:0050658~RNA transport	31	2.43983	0.00658188
GOTERM_BP_FAT	GO:0051236~establishment of RNA localization	31	2.43983	0.00658188
GOTERM_CC_FAT	GO:0000793~condensed chromosome	39	2.43192	0.000287
GOTERM_BP_FAT	GO:0006913~nucleocytoplasmic transport	49	2.39796	1.06e-05
GOTERM_CC_FAT	GO:0016604~nuclear body	50	2.39406	7.29e-06
GOTERM_CC_FAT	GO:0046930~pore complex	28	2.37088	0.0337637
GOTERM_BP_FAT	GO:0051169~nuclear transport	49	2.3676	1.68e-05
GOTERM_BP_FAT	GO:0006403~RNA localization	31	2.36664	0.013084
GOTERM_BP_FAT	GO:0034504~protein localization in nucleus	29	2.35527	0.0303299
GOTERM_BP_FAT	GO:0015931~nucleobase, nucleoside, nucleotide and nucleic acid transport	34	2.29705	0.00887869
GOTERM_BP_FAT	GO:0000375~RNA splicing, via transesterification reactions	46	2.29528	0.000142
GOTERM_BP_FAT	GO:0000377~RNA splicing, via transesterification reactions with bulged adenosine as nucleophile	46	2.29528	0.000142
GOTERM_BP_FAT	GO:0000398~nuclear mRNA splicing, via spliceosome	46	2.29528	0.000142
GOTERM_CC_FAT	GO:0000775~chromosome, centromeric region	35	2.2705	0.00740563
GOTERM_BP_FAT	GO:0016568~chromatin modification	80	2.229	5.71e-09
GOTERM_CC_FAT	GO:0005694~chromosome	127	2.22086	9.08e-16
GOTERM_CC_FAT	GO:0005813~centrosome	61	2.19057	5.43e-06
KEGG_PATHWAY	hsa03040:Spliceosome	37	2.16722	0.00693512
GOTERM_CC_FAT	GO:0005730~nucleolus	188	2.16659	2.5e-23
GOTERM_BP_FAT	GO:0022613~ribonucleoprotein complex biogenesis	51	2.16305	0.000205
GOTERM_CC_FAT	GO:0005635~nuclear envelope	55	2.15816	6.07e-05
GOTERM_BP_FAT	GO:0017038~protein import	37	2.15626	0.0155333
GOTERM_BP_FAT	GO:0006260~DNA replication	53	2.12957	0.000195
GOTERM_CC_FAT	GO:0005654~nucleoplasm	233	2.12502	1.78e-28
GOTERM_BP_FAT	GO:0016071~mRNA metabolic process	102	2.10459	2.34e-10
GOTERM_MF_FAT	GO:0008022~protein C-terminus binding	38	2.10401	0.0193081
GOTERM_CC_FAT	GO:0031981~nuclear lumen	379	2.10255	4.01e-49
GOTERM_CC_FAT	GO:0044427~chromosomal part	100	2.08395	7.64e-10
GOTERM_BP_FAT	GO:0008380~RNA splicing	77	2.06987	7.28e-07
GOTERM_BP_FAT	GO:0006974~response to DNA damage stimulus	101	2.0672	1.03e-09
GOTERM_MF_FAT	GO:0004386~helicase activity	37	2.06327	0.0406948
GOTERM_CC_FAT	GO:0000785~chromatin	51	2.05123	0.00107865
GOTERM_BP_FAT	GO:0033365~protein localization in organelle	39	2.0393	0.0346461
GOTERM_CC_FAT	GO:0005815~microtubule organizing center	64	2.03486	4.7e-05
GOTERM_BP_FAT	GO:0006397~mRNA processing	85	2.02155	2.94e-07
GOTERM_BP_FAT	GO:0006281~DNA repair	75	2.0161	4.49e-06

## Sheet: 143_3p DAVID
Total genes passed to David: 2358	Using threshold: 0.001000. Only entries with enrichment >= 2.0 and FDR <= 0.05 are shown
Category	Term	Count	Fold Enrichment	FDR
GOTERM_BP_FAT	GO:0006888~ER to Golgi vesicle-mediated transport	20	3.61093	0.000694
GOTERM_CC_FAT	GO:0005643~nuclear pore	34	3.49944	6.15e-08
GOTERM_CC_FAT	GO:0046930~pore complex	37	3.16683	2.27e-07
GOTERM_MF_FAT	GO:0004812~aminoacyl-tRNA ligase activity	19	3.14278	0.0156144
GOTERM_MF_FAT	GO:0016875~ligase activity, forming carbon-oxygen bonds	19	3.14278	0.0156144
GOTERM_MF_FAT	GO:0016876~ligase activity, forming aminoacyl-tRNA and related compounds	19	3.14278	0.0156144
GOTERM_BP_FAT	GO:0051168~nuclear export	24	3.03318	0.00160421
GOTERM_CC_FAT	GO:0000776~kinetochore	28	2.95674	0.00029
GOTERM_CC_FAT	GO:0000777~condensed chromosome kinetochore	21	2.944	0.0146823
GOTERM_BP_FAT	GO:0050657~nucleic acid transport	37	2.89247	3.94e-06
GOTERM_BP_FAT	GO:0050658~RNA transport	37	2.89247	3.94e-06
GOTERM_BP_FAT	GO:0051236~establishment of RNA localization	37	2.89247	3.94e-06
GOTERM_CC_FAT	GO:0030117~membrane coat	22	2.83941	0.0162011
GOTERM_CC_FAT	GO:0048475~coated membrane	22	2.83941	0.0162011
GOTERM_BP_FAT	GO:0006403~RNA localization	37	2.8057	1.02e-05
GOTERM_CC_FAT	GO:0000779~condensed chromosome, centromeric region	22	2.71035	0.036262
GOTERM_BP_FAT	GO:0051028~mRNA transport	31	2.70197	0.000562
GOTERM_BP_FAT	GO:0048193~Golgi vesicle transport	46	2.66272	7.69e-07
GOTERM_BP_FAT	GO:0022618~ribonucleoprotein complex assembly	24	2.63755	0.0251559
GOTERM_BP_FAT	GO:0015931~nucleobase, nucleoside, nucleotide and nucleic acid transport	39	2.61713	3.38e-05
GOTERM_MF_FAT	GO:0035257~nuclear hormone receptor binding	25	2.52411	0.0341953
GOTERM_CC_FAT	GO:0016604~nuclear body	49	2.37155	1.53e-05
GOTERM_CC_FAT	GO:0005635~nuclear envelope	58	2.30049	1.99e-06
GOTERM_CC_FAT	GO:0000775~chromosome, centromeric region	35	2.29505	0.0058073
GOTERM_MF_FAT	GO:0004386~helicase activity	41	2.27675	0.000929
GOTERM_BP_FAT	GO:0051169~nuclear transport	47	2.25569	0.000175
GOTERM_BP_FAT	GO:0006913~nucleocytoplasmic transport	46	2.236	0.000323
GOTERM_BP_FAT	GO:0022613~ribonucleoprotein complex biogenesis	52	2.19063	9.47e-05
GOTERM_CC_FAT	GO:0000793~condensed chromosome	34	2.14307	0.0389549
GOTERM_BP_FAT	GO:0000375~RNA splicing, via transesterification reactions	43	2.13116	0.00348752
GOTERM_BP_FAT	GO:0000377~RNA splicing, via transesterification reactions with bulged adenosine as nucleophile	43	2.13116	0.00348752
GOTERM_BP_FAT	GO:0000398~nuclear mRNA splicing, via spliceosome	43	2.13116	0.00348752
GOTERM_CC_FAT	GO:0031252~cell leading edge	36	2.12114	0.0274253
KEGG_PATHWAY	hsa04120:Ubiquitin mediated proteolysis	38	2.08029	0.0145853
GOTERM_CC_FAT	GO:0005819~spindle	37	2.04659	0.0474969
