# Supplementary material for: IsomiR expression profiles in human lymphoblastoid cell lines exhibit population and gender dependencies
Source: Oncotarget. 2014 Aug 27;5(18):8790–802. doi: 10.18632/oncotarget.2405 (PMC4226722; doi:10.18632/oncotarget.2405)
Supplement: Supplementary file 11 [file oncotarget-05-8790-s011.xlsx]

## Sheet: isomiRs on Ago PAR-CLIP
Supp. File 10. Argonaute loading support for isomiRs. Known miRNAs and discovered isomiRs are loaded on Argonaute as evidenced by Ago PAR-CLIP analyses of LCLs.
miRNA precursor arm	coordinates of mature product	Does the mature product match the MiRBase Reference entry?	P-value for observed Ago PAR-CLIP support i.e. Argonaute loading? (maximum allowed pVal = 0.05)
hsa-let-7a-5p;Derives_from=MI0000060	9_+_96938243_96938265	isomiR	Not Statistically Significant
hsa-let-7a-5p;Derives_from=MI0000060	9_+_96938244_96938267	isomiR	8.21477e-08
hsa-let-7a-5p;Derives_from=MI0000061	11_-_122017274_122017297	isomiR	Not Statistically Significant
hsa-let-7b-5p;Derives_from=MI0000063	22_+_46509571_46509592	miRBase	7.77e-16
hsa-let-7c-5p;Derives_from=MI0000064	21_+_17912158_17912178	isomiR	0.0258823
hsa-let-7c-5p;Derives_from=MI0000064	21_+_17912158_17912179	miRBase	7.31637e-13
hsa-let-7d-3p;Derives_from=MI0000065	9_+_96941177_96941196	isomiR	1.22196e-06
hsa-let-7d-3p;Derives_from=MI0000065	9_+_96941177_96941197	isomiR	6.90173e-05
hsa-let-7d-3p;Derives_from=MI0000065	9_+_96941177_96941198	miRBase	1.16332e-09
hsa-let-7d-5p;Derives_from=MI0000065	9_+_96941123_96941143	isomiR	5.17881e-05
hsa-let-7d-5p;Derives_from=MI0000065	9_+_96941123_96941144	miRBase	0.00544274
hsa-let-7d-5p;Derives_from=MI0000065	9_+_96941123_96941145	isomiR	0.0255982
hsa-let-7e-5p;Derives_from=MI0000066	19_+_52196046_52196067	miRBase	0.00401938
hsa-let-7f-1-3p;Derives_from=MI0000067	9_+_96938691_96938712	miRBase	Not Statistically Significant
hsa-let-7f-2-3p;Derives_from=MI0000068	X_-_53584157_53584178	miRBase	Not Statistically Significant
hsa-let-7f-2-3p;Derives_from=MI0000068	X_-_53584158_53584178	isomiR	Not Statistically Significant
hsa-let-7f-5p;Derives_from=MI0000067	9_+_96938635_96938657	isomiR	5.55e-16
hsa-let-7f-5p;Derives_from=MI0000067	9_+_96938635_96938658	isomiR	Not Statistically Significant
hsa-let-7f-5p;Derives_from=MI0000068	X_-_53584206_53584228	isomiR	0.00497773
hsa-let-7f-5p;Derives_from=MI0000068	X_-_53584207_53584229	isomiR	Not Statistically Significant
hsa-let-7g-5p;Derives_from=MI0000433	3_-_52302351_52302373	isomiR	Not Statistically Significant
hsa-let-7g-5p;Derives_from=MI0000433	3_-_52302352_52302373	miRBase	0
hsa-let-7g-5p;Derives_from=MI0000433	3_-_52302353_52302373	isomiR	5.55e-16
hsa-let-7i-3p;Derives_from=MI0000434	12_+_62997527_62997546	isomiR	Not Statistically Significant
hsa-let-7i-3p;Derives_from=MI0000434	12_+_62997527_62997547	isomiR	0.00375144
hsa-let-7i-5p;Derives_from=MI0000434	12_+_62997471_62997491	isomiR	5.55e-16
hsa-let-7i-5p;Derives_from=MI0000434	12_+_62997471_62997492	miRBase	6.66e-16
hsa-let-7i-5p;Derives_from=MI0000434	12_+_62997471_62997493	isomiR	0.0151749
hsa-miR-101-3p;Derives_from=MI0000739	9_+_4850345_4850367	isomiR	Not Statistically Significant
hsa-miR-103a-3p;Derives_from=MI0000108	20_+_3898188_3898212	isomiR	Not Statistically Significant
hsa-miR-103a-3p;Derives_from=MI0000108	20_+_3898188_3898213	isomiR	Not Statistically Significant
hsa-miR-106a-5p;Derives_from=MI0000113	X_-_133304274_133304296	miRBase	0.000217287
hsa-miR-106a-5p;Derives_from=MI0000113	X_-_133304275_133304296	isomiR	0.0354324
hsa-miR-106b-3p;Derives_from=MI0000734	7_-_99691627_99691646	isomiR	3.87877e-06
hsa-miR-106b-3p;Derives_from=MI0000734	7_-_99691627_99691648	isomiR	0.000217287
hsa-miR-106b-3p;Derives_from=MI0000734	7_-_99691631_99691648	isomiR	Not Statistically Significant
hsa-miR-106b-5p;Derives_from=MI0000734	7_-_99691665_99691686	isomiR	9.21312e-06
hsa-miR-106b-5p;Derives_from=MI0000734	7_-_99691666_99691686	miRBase	6.66e-16
hsa-miR-107;Derives_from=MI0000114	10_-_91352514_91352535	isomiR	0.0299668
hsa-miR-10a-5p;Derives_from=MI0000266	17_-_46657266_46657287	isomiR	Not Statistically Significant
hsa-miR-10a-5p;Derives_from=MI0000266	17_-_46657266_46657288	miRBase	Not Statistically Significant
hsa-miR-10a-5p;Derives_from=MI0000266	17_-_46657267_46657288	isomiR	3.55604e-13
hsa-miR-10a-5p;Derives_from=MI0000266	17_-_46657268_46657288	isomiR	5.24238e-06
hsa-miR-10b-5p;Derives_from=MI0000267	2_+_177015057_177015078	isomiR	Not Statistically Significant
hsa-miR-10b-5p;Derives_from=MI0000267	2_+_177015057_177015079	miRBase	Not Statistically Significant
hsa-miR-1180-3p;Derives_from=MI0006273	17_-_19247826_19247847	miRBase	Not Statistically Significant
hsa-miR-125a-5p;Derives_from=MI0000469	19_+_52196521_52196543	isomiR	Not Statistically Significant
hsa-miR-125a-5p;Derives_from=MI0000469	19_+_52196521_52196544	miRBase	Not Statistically Significant
hsa-miR-128-1-5p;Derives_from=MI0000447	2_+_136422981_136423003	miRBase	Not Statistically Significant
hsa-miR-128-3p;Derives_from=MI0000447	2_+_136423016_136423037	isomiR	0.0202997
hsa-miR-1301-3p;Derives_from=MI0003815	2_-_25551522_25551543	isomiR	Not Statistically Significant
hsa-miR-1301-3p;Derives_from=MI0003815	2_-_25551523_25551543	isomiR	Not Statistically Significant
hsa-miR-1304-3p;Derives_from=MI0006371	11_-_93466859_93466878	isomiR	Not Statistically Significant
hsa-miR-1307-3p;Derives_from=MI0006444	10_-_105154057_105154079	isomiR	Not Statistically Significant
hsa-miR-1307-3p;Derives_from=MI0006444	10_-_105154058_105154078	isomiR	Not Statistically Significant
hsa-miR-1307-3p;Derives_from=MI0006444	10_-_105154058_105154079	miRBase	Not Statistically Significant
hsa-miR-1307-5p;Derives_from=MI0006444	10_-_105154098_105154118	miRBase	0.00161517
hsa-miR-1307-5p;Derives_from=MI0006444	10_-_105154100_105154118	isomiR	Not Statistically Significant
hsa-miR-1307-5p;Derives_from=MI0006444	10_-_105154102_105154118	isomiR	Not Statistically Significant
hsa-miR-130a-3p;Derives_from=MI0000448	11_+_57408725_57408744	isomiR	Not Statistically Significant
hsa-miR-130a-3p;Derives_from=MI0000448	11_+_57408725_57408745	isomiR	Not Statistically Significant
hsa-miR-130b-3p;Derives_from=MI0000748	22_+_22007643_22007663	isomiR	0.0268315
hsa-miR-130b-3p;Derives_from=MI0000748	22_+_22007643_22007665	isomiR	Not Statistically Significant
hsa-miR-130b-5p;Derives_from=MI0000748	22_+_22007605_22007626	isomiR	Not Statistically Significant
hsa-miR-132-3p;Derives_from=MI0000449	17_-_1953223_1953244	miRBase	0.00051235
hsa-miR-132-3p;Derives_from=MI0000449	17_-_1953224_1953244	isomiR	Not Statistically Significant
hsa-miR-138-1-3p;Derives_from=MI0000476	3_+_44155764_44155786	isomiR	Not Statistically Significant
hsa-miR-138-1-3p;Derives_from=MI0000476	3_+_44155766_44155786	isomiR	Not Statistically Significant
hsa-miR-140-3p;Derives_from=MI0000456	16_+_69967045_69967066	isomiR	0.00120511
hsa-miR-140-3p;Derives_from=MI0000456	16_+_69967045_69967067	isomiR	Not Statistically Significant
hsa-miR-140-3p;Derives_from=MI0000456	16_+_69967046_69967067	isomiR	1.22196e-06
hsa-miR-140-3p;Derives_from=MI0000456	16_+_69967046_69967068	isomiR	Not Statistically Significant
hsa-miR-141-3p;Derives_from=MI0000457	12_+_7073318_7073338	isomiR	Not Statistically Significant
hsa-miR-141-3p;Derives_from=MI0000457	12_+_7073320_7073338	isomiR	Not Statistically Significant
hsa-miR-142-3p;Derives_from=MI0000458	17_-_56408604_56408625	isomiR	Not Statistically Significant
hsa-miR-142-3p;Derives_from=MI0000458	17_-_56408606_56408627	isomiR	0
hsa-miR-142-3p;Derives_from=MI0000458	17_-_56408606_56408628	miRBase	0
hsa-miR-142-3p;Derives_from=MI0000458	17_-_56408607_56408628	isomiR	0
hsa-miR-142-5p;Derives_from=MI0000458	17_-_56408644_56408664	miRBase	0
hsa-miR-142-5p;Derives_from=MI0000458	17_-_56408646_56408666	isomiR	2.07991e-09
hsa-miR-142-5p;Derives_from=MI0000458	17_-_56408647_56408666	isomiR	0
hsa-miR-143-3p;Derives_from=MI0000459	5_+_148808541_148808560	isomiR	Not Statistically Significant
hsa-miR-143-3p;Derives_from=MI0000459	5_+_148808541_148808561	miRBase	Not Statistically Significant
hsa-miR-1468-5p;Derives_from=MI0003782	X_-_63005934_63005955	isomiR	Not Statistically Significant
hsa-miR-146a-5p;Derives_from=MI0000477	5_+_159912379_159912399	isomiR	0
hsa-miR-146a-5p;Derives_from=MI0000477	5_+_159912379_159912400	miRBase	0
hsa-miR-146a-5p;Derives_from=MI0000477	5_+_159912379_159912401	isomiR	6.66e-16
hsa-miR-146a-5p;Derives_from=MI0000477	5_+_159912379_159912402	isomiR	0.00875037
hsa-miR-146b-3p;Derives_from=MI0003129	10_+_104196313_104196334	miRBase	Not Statistically Significant
hsa-miR-146b-3p;Derives_from=MI0003129	10_+_104196313_104196335	isomiR	Not Statistically Significant
hsa-miR-146b-5p;Derives_from=MI0003129	10_+_104196277_104196298	miRBase	6.66e-16
hsa-miR-146b-5p;Derives_from=MI0003129	10_+_104196277_104196299	isomiR	2.65259e-11
hsa-miR-146b-5p;Derives_from=MI0003129	10_+_104196277_104196300	isomiR	6.66e-16
hsa-miR-146b-5p;Derives_from=MI0003129	10_+_104196277_104196301	isomiR	Not Statistically Significant
hsa-miR-148a-3p;Derives_from=MI0000253	7_-_25989540_25989563	isomiR	Not Statistically Significant
hsa-miR-148a-3p;Derives_from=MI0000253	7_-_25989541_25989563	isomiR	0.000427128
hsa-miR-148a-3p;Derives_from=MI0000253	7_-_25989542_25989563	miRBase	0
hsa-miR-148a-3p;Derives_from=MI0000253	7_-_25989543_25989563	isomiR	0
hsa-miR-148a-5p;Derives_from=MI0000253	7_-_25989580_25989601	miRBase	Not Statistically Significant
hsa-miR-148a-5p;Derives_from=MI0000253	7_-_25989580_25989602	isomiR	Not Statistically Significant
hsa-miR-148a-5p;Derives_from=MI0000253	7_-_25989582_25989601	isomiR	0.000655129
hsa-miR-148b-3p;Derives_from=MI0000811	12_+_54731062_54731084	isomiR	Not Statistically Significant
hsa-miR-148b-3p;Derives_from=MI0000811	12_+_54731062_54731085	isomiR	Not Statistically Significant
hsa-miR-148b-5p;Derives_from=MI0000811	12_+_54731023_54731045	isomiR	Not Statistically Significant
hsa-miR-148b-5p;Derives_from=MI0000811	12_+_54731023_54731046	isomiR	Not Statistically Significant
hsa-miR-150-5p;Derives_from=MI0000479	19_-_50004088_50004110	isomiR	Not Statistically Significant
hsa-miR-150-5p;Derives_from=MI0000479	19_-_50004089_50004110	miRBase	Not Statistically Significant
hsa-miR-150-5p;Derives_from=MI0000479	19_-_50004090_50004110	isomiR	0.00497773
hsa-miR-151a-3p;Derives_from=MI0000809	8_-_141742684_141742706	isomiR	Not Statistically Significant
hsa-miR-151a-3p;Derives_from=MI0000809	8_-_141742685_141742706	isomiR	Not Statistically Significant
hsa-miR-152-3p;Derives_from=MI0000462	17_-_46114538_46114560	isomiR	Not Statistically Significant
hsa-miR-155-3p;Derives_from=MI0000681	21_+_26946334_26946354	isomiR	0
hsa-miR-155-3p;Derives_from=MI0000681	21_+_26946334_26946355	miRBase	0
hsa-miR-155-5p;Derives_from=MI0000681	21_+_26946295_26946315	isomiR	0
hsa-miR-155-5p;Derives_from=MI0000681	21_+_26946295_26946316	isomiR	0
hsa-miR-155-5p;Derives_from=MI0000681	21_+_26946295_26946317	miRBase	0
hsa-miR-155-5p;Derives_from=MI0000681	21_+_26946295_26946318	isomiR	0
hsa-miR-155-5p;Derives_from=MI0000681	21_+_26946295_26946319	isomiR	0
hsa-miR-155-5p;Derives_from=MI0000681	21_+_26946295_26946320	isomiR	5.55e-16
hsa-miR-15a-5p;Derives_from=MI0000069	13_-_50623303_50623324	miRBase	0.00915943
hsa-miR-15a-5p;Derives_from=MI0000069	13_-_50623304_50623324	isomiR	3.69051e-08
hsa-miR-15b-3p;Derives_from=MI0000438	3_+_160122433_160122453	isomiR	Not Statistically Significant
hsa-miR-15b-3p;Derives_from=MI0000438	3_+_160122433_160122454	miRBase	Not Statistically Significant
hsa-miR-15b-5p;Derives_from=MI0000438	3_+_160122395_160122415	isomiR	5.55e-16
hsa-miR-15b-5p;Derives_from=MI0000438	3_+_160122395_160122416	miRBase	0
hsa-miR-16-2-3p;Derives_from=MI0000115	3_+_160122584_160122604	isomiR	Not Statistically Significant
hsa-miR-16-2-3p;Derives_from=MI0000115	3_+_160122584_160122605	isomiR	1.332e-15
hsa-miR-16-5p;Derives_from=MI0000070	13_-_50623161_50623184	isomiR	0.00068158
hsa-miR-16-5p;Derives_from=MI0000115	3_+_160122541_160122563	isomiR	Not Statistically Significant
hsa-miR-16-5p;Derives_from=MI0000115	3_+_160122542_160122565	isomiR	Not Statistically Significant
hsa-miR-17-3p;Derives_from=MI0000071	13_+_92002909_92002927	isomiR	Not Statistically Significant
hsa-miR-17-3p;Derives_from=MI0000071	13_+_92002909_92002929	isomiR	Not Statistically Significant
hsa-miR-17-3p;Derives_from=MI0000071	13_+_92002909_92002930	miRBase	Not Statistically Significant
hsa-miR-17-5p;Derives_from=MI0000071	13_+_92002872_92002894	miRBase	6.66e-16
hsa-miR-17-5p;Derives_from=MI0000071	13_+_92002872_92002895	isomiR	1.61292e-07
hsa-miR-181a-2-3p;Derives_from=MI0000269	9_+_127454797_127454816	isomiR	Not Statistically Significant
hsa-miR-181a-2-3p;Derives_from=MI0000269	9_+_127454797_127454817	isomiR	Not Statistically Significant
hsa-miR-181a-2-3p;Derives_from=MI0000269	9_+_127454797_127454818	miRBase	Not Statistically Significant
hsa-miR-181a-3p;Derives_from=MI0000289	1_-_198828198_198828219	miRBase	5.995e-15
hsa-miR-181a-3p;Derives_from=MI0000289	1_-_198828199_198828219	isomiR	0.0042781
hsa-miR-181a-3p;Derives_from=MI0000289	1_-_198828200_198828219	isomiR	Not Statistically Significant
hsa-miR-181a-3p;Derives_from=MI0000289	1_-_198828201_198828219	isomiR	Not Statistically Significant
hsa-miR-181b-5p;Derives_from=MI0000683	9_+_127456004_127456028	isomiR	1.15254e-06
hsa-miR-181b-5p;Derives_from=MI0000683	9_+_127456004_127456029	isomiR	Not Statistically Significant
hsa-miR-181c-3p;Derives_from=MI0000271	19_+_13985578_13985598	isomiR	Not Statistically Significant
hsa-miR-181c-3p;Derives_from=MI0000271	19_+_13985578_13985599	isomiR	Not Statistically Significant
hsa-miR-181c-5p;Derives_from=MI0000271	19_+_13985539_13985559	isomiR	Not Statistically Significant
hsa-miR-181c-5p;Derives_from=MI0000271	19_+_13985539_13985560	miRBase	Not Statistically Significant
hsa-miR-181c-5p;Derives_from=MI0000271	19_+_13985539_13985561	isomiR	Not Statistically Significant
hsa-miR-181d-5p;Derives_from=MI0003139	19_+_13985724_13985746	miRBase	Not Statistically Significant
hsa-miR-181d-5p;Derives_from=MI0003139	19_+_13985724_13985747	isomiR	Not Statistically Significant
hsa-miR-182-5p;Derives_from=MI0000272	7_-_129410285_129410310	isomiR	Not Statistically Significant
hsa-miR-182-5p;Derives_from=MI0000272	7_-_129410287_129410310	miRBase	2.90639e-06
hsa-miR-182-5p;Derives_from=MI0000272	7_-_129410289_129410310	isomiR	Not Statistically Significant
hsa-miR-183-5p;Derives_from=MI0000273	7_-_129414806_129414827	isomiR	5.17587e-06
hsa-miR-183-5p;Derives_from=MI0000273	7_-_129414806_129414828	isomiR	0.0467414
hsa-miR-183-5p;Derives_from=MI0000273	7_-_129414807_129414828	miRBase	Not Statistically Significant
hsa-miR-185-5p;Derives_from=MI0000482	22_+_20020676_20020697	miRBase	5.06201e-08
hsa-miR-186-5p;Derives_from=MI0000483	1_-_71533363_71533385	isomiR	0.00068158
hsa-miR-186-5p;Derives_from=MI0000483	1_-_71533364_71533385	miRBase	9.83673e-07
hsa-miR-186-5p;Derives_from=MI0000483	1_-_71533365_71533385	isomiR	1.38183e-05
hsa-miR-18a-3p;Derives_from=MI0000072	13_+_92003051_92003072	isomiR	0.0255982
hsa-miR-18a-3p;Derives_from=MI0000072	13_+_92003051_92003073	miRBase	Not Statistically Significant
hsa-miR-18a-5p;Derives_from=MI0000072	13_+_92003010_92003031	isomiR	0.0128116
hsa-miR-18a-5p;Derives_from=MI0000072	13_+_92003010_92003032	miRBase	0.00375144
hsa-miR-191-5p;Derives_from=MI0000465	3_-_49058104_49058127	isomiR	3.45512e-12
hsa-miR-191-5p;Derives_from=MI0000465	3_-_49058105_49058126	isomiR	Not Statistically Significant
hsa-miR-191-5p;Derives_from=MI0000465	3_-_49058105_49058127	miRBase	6.64484e-09
hsa-miR-192-5p;Derives_from=MI0000234	11_-_64658672_64658694	isomiR	Not Statistically Significant
hsa-miR-192-5p;Derives_from=MI0000234	11_-_64658674_64658695	isomiR	Not Statistically Significant
hsa-miR-192-5p;Derives_from=MI0000234	11_-_64658675_64658695	miRBase	9.19617e-05
hsa-miR-193b-3p;Derives_from=MI0003137	16_+_14397874_14397893	isomiR	0
hsa-miR-193b-3p;Derives_from=MI0003137	16_+_14397874_14397894	isomiR	6.66e-16
hsa-miR-193b-3p;Derives_from=MI0003137	16_+_14397874_14397895	miRBase	6.66e-16
hsa-miR-193b-3p;Derives_from=MI0003137	16_+_14397874_14397896	isomiR	Not Statistically Significant
hsa-miR-193b-5p;Derives_from=MI0003137	16_+_14397837_14397857	isomiR	Not Statistically Significant
hsa-miR-193b-5p;Derives_from=MI0003137	16_+_14397837_14397858	miRBase	Not Statistically Significant
hsa-miR-194-5p;Derives_from=MI0000732	11_-_64658875_64658897	isomiR	Not Statistically Significant
hsa-miR-197-3p;Derives_from=MI0000239	1_+_110141562_110141582	isomiR	5.55e-16
hsa-miR-197-3p;Derives_from=MI0000239	1_+_110141562_110141583	miRBase	8.49584e-11
hsa-miR-19a-3p;Derives_from=MI0000073	13_+_92003193_92003214	isomiR	7.77e-16
hsa-miR-19a-3p;Derives_from=MI0000073	13_+_92003193_92003215	miRBase	0
hsa-miR-200c-3p;Derives_from=MI0000650	12_+_7072905_7072927	miRBase	0.0268315
hsa-miR-200c-3p;Derives_from=MI0000650	12_+_7072905_7072928	isomiR	Not Statistically Significant
hsa-miR-20a-5p;Derives_from=MI0000076	13_+_92003326_92003347	isomiR	7.77e-16
hsa-miR-20a-5p;Derives_from=MI0000076	13_+_92003326_92003348	miRBase	6.66e-16
hsa-miR-20a-5p;Derives_from=MI0000076	13_+_92003326_92003349	isomiR	2.78092e-09
hsa-miR-20b-5p;Derives_from=MI0001519	X_-_133303879_133303902	isomiR	Not Statistically Significant
hsa-miR-20b-5p;Derives_from=MI0001519	X_-_133303880_133303902	miRBase	0.00051235
hsa-miR-210-3p;Derives_from=MI0000286	11_-_568111_568133	isomiR	3.88532e-05
hsa-miR-210-3p;Derives_from=MI0000286	11_-_568112_568133	miRBase	0
hsa-miR-210-3p;Derives_from=MI0000286	11_-_568113_568133	isomiR	3.664e-15
hsa-miR-210-3p;Derives_from=MI0000286	11_-_568114_568133	isomiR	0.00401103
hsa-miR-210-5p;Derives_from=MI0000286	11_-_568150_568171	miRBase	Not Statistically Significant
hsa-miR-210-5p;Derives_from=MI0000286	11_-_568151_568171	isomiR	Not Statistically Significant
hsa-miR-212-3p;Derives_from=MI0000288	17_-_1953584_1953604	miRBase	Not Statistically Significant
hsa-miR-21-3p;Derives_from=MI0000077	17_+_57918672_57918690	isomiR	Not Statistically Significant
hsa-miR-21-3p;Derives_from=MI0000077	17_+_57918672_57918691	isomiR	0.0021279
hsa-miR-21-3p;Derives_from=MI0000077	17_+_57918672_57918692	miRBase	1.22196e-06
hsa-miR-21-3p;Derives_from=MI0000077	17_+_57918672_57918693	isomiR	0.000418138
hsa-miR-21-3p;Derives_from=MI0000077	17_+_57918674_57918692	isomiR	Not Statistically Significant
hsa-miR-21-5p;Derives_from=MI0000077	17_+_57918634_57918653	isomiR	0
hsa-miR-21-5p;Derives_from=MI0000077	17_+_57918634_57918654	isomiR	0
hsa-miR-21-5p;Derives_from=MI0000077	17_+_57918634_57918655	miRBase	0
hsa-miR-21-5p;Derives_from=MI0000077	17_+_57918634_57918656	isomiR	0
hsa-miR-21-5p;Derives_from=MI0000077	17_+_57918634_57918657	isomiR	6.66e-16
hsa-miR-221-3p;Derives_from=MI0000298	X_-_45605609_45605630	isomiR	1.36349e-07
hsa-miR-221-3p;Derives_from=MI0000298	X_-_45605610_45605630	isomiR	0.00119305
hsa-miR-221-3p;Derives_from=MI0000298	X_-_45605611_45605630	isomiR	9.21312e-06
hsa-miR-221-5p;Derives_from=MI0000298	X_-_45605644_45605670	isomiR	Not Statistically Significant
hsa-miR-221-5p;Derives_from=MI0000298	X_-_45605645_45605670	isomiR	Not Statistically Significant
hsa-miR-221-5p;Derives_from=MI0000298	X_-_45605646_45605670	isomiR	Not Statistically Significant
hsa-miR-221-5p;Derives_from=MI0000298	X_-_45605648_45605670	isomiR	Not Statistically Significant
hsa-miR-222-3p;Derives_from=MI0000299	X_-_45606439_45606462	isomiR	1.61292e-07
hsa-miR-222-3p;Derives_from=MI0000299	X_-_45606440_45606462	isomiR	Not Statistically Significant
hsa-miR-222-3p;Derives_from=MI0000299	X_-_45606441_45606462	isomiR	0.00875037
hsa-miR-223-3p;Derives_from=MI0000300	X_+_65238779_65238800	miRBase	4.79351e-08
hsa-miR-223-3p;Derives_from=MI0000300	X_+_65238779_65238801	isomiR	0.0187125
hsa-miR-223-5p;Derives_from=MI0000300	X_+_65238737_65238763	isomiR	Not Statistically Significant
hsa-miR-223-5p;Derives_from=MI0000300	X_+_65238737_65238764	isomiR	Not Statistically Significant
hsa-miR-22-3p;Derives_from=MI0000078	17_-_1617208_1617229	miRBase	0
hsa-miR-22-3p;Derives_from=MI0000078	17_-_1617209_1617229	isomiR	5.55e-16
hsa-miR-23a-3p;Derives_from=MI0000079	19_-_13947408_13947429	isomiR	3.886e-15
hsa-miR-23a-3p;Derives_from=MI0000079	19_-_13947409_13947429	miRBase	2.109e-15
hsa-miR-23a-5p;Derives_from=MI0000079	19_-_13947444_13947465	miRBase	Not Statistically Significant
hsa-miR-23b-3p;Derives_from=MI0000439	9_+_97847547_97847567	miRBase	0.01006
hsa-miR-23b-3p;Derives_from=MI0000439	9_+_97847547_97847568	isomiR	0.0354324
hsa-miR-23b-3p;Derives_from=MI0000439	9_+_97847547_97847570	isomiR	2.82923e-06
hsa-miR-24-2-5p;Derives_from=MI0000081	19_-_13947139_13947162	isomiR	Not Statistically Significant
hsa-miR-24-2-5p;Derives_from=MI0000081	19_-_13947140_13947162	isomiR	Not Statistically Significant
hsa-miR-25-3p;Derives_from=MI0000082	7_-_99691194_99691215	miRBase	6.66e-16
hsa-miR-25-3p;Derives_from=MI0000082	7_-_99691195_99691215	isomiR	0
hsa-miR-25-3p;Derives_from=MI0000082	7_-_99691196_99691215	isomiR	0.0115917
hsa-miR-25-5p;Derives_from=MI0000082	7_-_99691231_99691253	isomiR	Not Statistically Significant
hsa-miR-25-5p;Derives_from=MI0000082	7_-_99691233_99691253	miRBase	Not Statistically Significant
hsa-miR-26b-3p;Derives_from=MI0000084	2_+_219267415_219267435	isomiR	Not Statistically Significant
hsa-miR-26b-3p;Derives_from=MI0000084	2_+_219267415_219267436	miRBase	Not Statistically Significant
hsa-miR-26b-5p;Derives_from=MI0000084	2_+_219267380_219267401	isomiR	2.07991e-09
hsa-miR-26b-5p;Derives_from=MI0000084	2_+_219267380_219267402	isomiR	1.22895e-05
hsa-miR-27a-3p;Derives_from=MI0000085	19_-_13947262_13947281	isomiR	0
hsa-miR-27a-3p;Derives_from=MI0000085	19_-_13947263_13947281	isomiR	5.55e-16
hsa-miR-27a-5p;Derives_from=MI0000085	19_-_13947301_13947322	miRBase	Not Statistically Significant
hsa-miR-27b-3p;Derives_from=MI0000440	9_+_97847787_97847806	isomiR	5.55e-16
hsa-miR-27b-3p;Derives_from=MI0000440	9_+_97847787_97847807	miRBase	1.89827e-10
hsa-miR-27b-5p;Derives_from=MI0000440	9_+_97847745_97847766	miRBase	Not Statistically Significant
hsa-miR-27b-5p;Derives_from=MI0000440	9_+_97847745_97847767	isomiR	Not Statistically Significant
hsa-miR-28-3p;Derives_from=MI0000086	3_+_188406622_188406643	miRBase	0.0258823
hsa-miR-296-5p;Derives_from=MI0000747	20_-_57392716_57392736	miRBase	Not Statistically Significant
hsa-miR-296-5p;Derives_from=MI0000747	20_-_57392717_57392736	isomiR	Not Statistically Significant
hsa-miR-29a-3p;Derives_from=MI0000087	7_-_130561507_130561528	miRBase	7.77e-16
hsa-miR-29a-3p;Derives_from=MI0000087	7_-_130561508_130561528	isomiR	5.55e-16
hsa-miR-29a-3p;Derives_from=MI0000087	7_-_130561509_130561528	isomiR	5.55e-16
hsa-miR-29a-3p;Derives_from=MI0000087	7_-_130561510_130561528	isomiR	6.18638e-12
hsa-miR-29c-3p;Derives_from=MI0000735	1_-_207975210_207975231	miRBase	2.887e-15
hsa-miR-29c-3p;Derives_from=MI0000735	1_-_207975211_207975231	isomiR	2.8439e-10
hsa-miR-29c-3p;Derives_from=MI0000735	1_-_207975212_207975231	isomiR	1.65582e-08
hsa-miR-29c-5p;Derives_from=MI0000735	1_-_207975244_207975267	isomiR	Not Statistically Significant
hsa-miR-29c-5p;Derives_from=MI0000735	1_-_207975245_207975267	isomiR	Not Statistically Significant
hsa-miR-29c-5p;Derives_from=MI0000735	1_-_207975249_207975269	isomiR	Not Statistically Significant
hsa-miR-301a-3p;Derives_from=MI0000745	17_-_57228509_57228532	isomiR	0.013708
hsa-miR-301a-3p;Derives_from=MI0000745	17_-_57228510_57228532	miRBase	5.55e-16
hsa-miR-301b;Derives_from=MI0005568	22_+_22007314_22007336	miRBase	1.31832e-06
hsa-miR-30a-5p;Derives_from=MI0000088	6_-_72113296_72113319	isomiR	2.68776e-05
hsa-miR-30a-5p;Derives_from=MI0000088	6_-_72113300_72113319	isomiR	Not Statistically Significant
hsa-miR-30b-3p;Derives_from=MI0000441	8_-_135812775_135812796	miRBase	Not Statistically Significant
hsa-miR-30b-5p;Derives_from=MI0000441	8_-_135812813_135812834	miRBase	0
hsa-miR-30b-5p;Derives_from=MI0000441	8_-_135812814_135812834	isomiR	6.66e-16
hsa-miR-30c-1-3p;Derives_from=MI0000736	1_+_41223011_41223031	isomiR	Not Statistically Significant
hsa-miR-30c-1-3p;Derives_from=MI0000736	1_+_41223011_41223032	miRBase	Not Statistically Significant
hsa-miR-30d-3p;Derives_from=MI0000255	8_-_135817121_135817143	isomiR	Not Statistically Significant
hsa-miR-30d-3p;Derives_from=MI0000255	8_-_135817122_135817143	miRBase	Not Statistically Significant
hsa-miR-30d-5p;Derives_from=MI0000255	8_-_135817160_135817183	isomiR	6.66e-16
hsa-miR-30d-5p;Derives_from=MI0000255	8_-_135817161_135817183	isomiR	1.22196e-06
hsa-miR-30d-5p;Derives_from=MI0000255	8_-_135817163_135817183	isomiR	3.87877e-06
hsa-miR-30d-5p;Derives_from=MI0000255	8_-_135817164_135817183	isomiR	1.58698e-08
hsa-miR-30e-3p;Derives_from=MI0000749	1_+_41220085_41220104	isomiR	3.79994e-10
hsa-miR-30e-3p;Derives_from=MI0000749	1_+_41220085_41220105	isomiR	0
hsa-miR-30e-3p;Derives_from=MI0000749	1_+_41220085_41220106	miRBase	6.66e-16
hsa-miR-30e-5p;Derives_from=MI0000749	1_+_41220043_41220065	isomiR	2.91443e-05
hsa-miR-30e-5p;Derives_from=MI0000749	1_+_41220043_41220066	isomiR	3.664e-15
hsa-miR-30e-5p;Derives_from=MI0000749	1_+_41220043_41220067	isomiR	Not Statistically Significant
hsa-miR-30e-5p;Derives_from=MI0000749	1_+_41220044_41220066	isomiR	Not Statistically Significant
hsa-miR-320a;Derives_from=MI0000542	8_-_22102486_22102509	isomiR	6.66e-16
hsa-miR-320a;Derives_from=MI0000542	8_-_22102487_22102509	isomiR	0
hsa-miR-320a;Derives_from=MI0000542	8_-_22102488_22102509	miRBase	5.55e-16
hsa-miR-320a;Derives_from=MI0000542	8_-_22102489_22102509	isomiR	0
hsa-miR-324-5p;Derives_from=MI0000813	17_-_7126661_7126683	miRBase	Not Statistically Significant
hsa-miR-324-5p;Derives_from=MI0000813	17_-_7126662_7126683	isomiR	Not Statistically Significant
hsa-miR-32-5p;Derives_from=MI0000090	9_-_111808554_111808573	isomiR	5.30574e-08
hsa-miR-330-5p;Derives_from=MI0000803	19_-_46142306_46142328	isomiR	Not Statistically Significant
hsa-miR-330-5p;Derives_from=MI0000803	19_-_46142307_46142328	miRBase	Not Statistically Significant
hsa-miR-331-3p;Derives_from=MI0000812	12_+_95702256_95702276	miRBase	Not Statistically Significant
hsa-miR-331-3p;Derives_from=MI0000812	12_+_95702256_95702277	isomiR	Not Statistically Significant
hsa-miR-335-3p;Derives_from=MI0000816	7_+_130136003_130136023	isomiR	Not Statistically Significant
hsa-miR-335-3p;Derives_from=MI0000816	7_+_130136003_130136024	miRBase	Not Statistically Significant
hsa-miR-339-3p;Derives_from=MI0000815	7_-_1062591_1062613	miRBase	0.00375144
hsa-miR-339-3p;Derives_from=MI0000815	7_-_1062592_1062613	isomiR	Not Statistically Significant
hsa-miR-339-3p;Derives_from=MI0000815	7_-_1062593_1062613	isomiR	Not Statistically Significant
hsa-miR-339-5p;Derives_from=MI0000815	7_-_1062626_1062648	miRBase	6.52765e-07
hsa-miR-342-3p;Derives_from=MI0000805	14_+_100576052_100576073	isomiR	0
hsa-miR-342-3p;Derives_from=MI0000805	14_+_100576052_100576074	miRBase	4.86439e-10
hsa-miR-342-3p;Derives_from=MI0000805	14_+_100576052_100576075	isomiR	8.13628e-05
hsa-miR-342-3p;Derives_from=MI0000805	14_+_100576052_100576076	isomiR	0.02188
hsa-miR-342-5p;Derives_from=MI0000805	14_+_100576010_100576032	isomiR	Not Statistically Significant
hsa-miR-342-5p;Derives_from=MI0000805	14_+_100576010_100576035	isomiR	Not Statistically Significant
hsa-miR-342-5p;Derives_from=MI0000805	14_+_100576010_100576036	isomiR	Not Statistically Significant
hsa-miR-345-5p;Derives_from=MI0000825	14_+_100774213_100774233	isomiR	Not Statistically Significant
hsa-miR-34a-5p;Derives_from=MI0000268	1_-_9211793_9211815	isomiR	0.00256971
hsa-miR-34a-5p;Derives_from=MI0000268	1_-_9211794_9211815	miRBase	4.18086e-05
hsa-miR-34a-5p;Derives_from=MI0000268	1_-_9211795_9211815	isomiR	2.78092e-09
hsa-miR-361-3p;Derives_from=MI0000760	X_-_85158645_85158668	isomiR	Not Statistically Significant
hsa-miR-361-3p;Derives_from=MI0000760	X_-_85158646_85158668	miRBase	Not Statistically Significant
hsa-miR-361-3p;Derives_from=MI0000760	X_-_85158647_85158668	isomiR	Not Statistically Significant
hsa-miR-361-3p;Derives_from=MI0000760	X_-_85158648_85158668	isomiR	0.0073945
hsa-miR-3614-5p;Derives_from=MI0016004	17_-_54968680_54968702	miRBase	Not Statistically Significant
hsa-miR-3614-5p;Derives_from=MI0016004	17_-_54968681_54968702	isomiR	Not Statistically Significant
hsa-miR-3615;Derives_from=MI0016005	17_+_72744802_72744821	isomiR	0.0202997
hsa-miR-3615;Derives_from=MI0016005	17_+_72744802_72744823	isomiR	0.0115917
hsa-miR-3615;Derives_from=MI0016005	17_+_72744802_72744824	isomiR	Not Statistically Significant
hsa-miR-361-5p;Derives_from=MI0000760	X_-_85158686_85158707	miRBase	3.88163e-05
hsa-miR-361-5p;Derives_from=MI0000760	X_-_85158687_85158707	isomiR	2.17754e-06
hsa-miR-362-5p;Derives_from=MI0000762	X_+_49773576_49773598	isomiR	Not Statistically Significant
hsa-miR-362-5p;Derives_from=MI0000762	X_+_49773576_49773599	miRBase	Not Statistically Significant
hsa-miR-363-3p;Derives_from=MI0000764	X_-_133303411_133303433	isomiR	2.07991e-09
hsa-miR-363-3p;Derives_from=MI0000764	X_-_133303413_133303433	isomiR	0
hsa-miR-363-3p;Derives_from=MI0000764	X_-_133303414_133303433	isomiR	0
hsa-miR-365a-5p;Derives_from=MI0000767	16_+_14403157_14403177	isomiR	Not Statistically Significant
hsa-miR-365a-5p;Derives_from=MI0000767	16_+_14403157_14403179	miRBase	Not Statistically Significant
hsa-miR-3681-5p;Derives_from=MI0016082	2_+_12339264_12339285	miRBase	Not Statistically Significant
hsa-miR-3681-5p;Derives_from=MI0016082	2_+_12339264_12339286	isomiR	Not Statistically Significant
hsa-miR-374a-3p;Derives_from=MI0000782	X_-_73507130_73507151	miRBase	Not Statistically Significant
hsa-miR-374a-5p;Derives_from=MI0000782	X_-_73507160_73507181	miRBase	0.0299668
hsa-miR-374a-5p;Derives_from=MI0000782	X_-_73507161_73507181	isomiR	6.85451e-07
hsa-miR-374b-5p;Derives_from=MI0005566	X_-_73438422_73438443	miRBase	1.27222e-07
hsa-miR-374b-5p;Derives_from=MI0005566	X_-_73438423_73438443	isomiR	2.28059e-07
hsa-miR-378a-5p;Derives_from=MI0000786	5_+_149112392_149112412	isomiR	Not Statistically Significant
hsa-miR-378a-5p;Derives_from=MI0000786	5_+_149112392_149112413	miRBase	Not Statistically Significant
hsa-miR-421;Derives_from=MI0003685	X_-_73438227_73438249	miRBase	Not Statistically Significant
hsa-miR-421;Derives_from=MI0003685	X_-_73438228_73438249	isomiR	Not Statistically Significant
hsa-miR-421;Derives_from=MI0003685	X_-_73438229_73438249	isomiR	Not Statistically Significant
hsa-miR-423-3p;Derives_from=MI0001445	17_+_28444148_28444171	isomiR	1.0658e-14
hsa-miR-423-3p;Derives_from=MI0001445	17_+_28444149_28444167	isomiR	0.0073945
hsa-miR-423-3p;Derives_from=MI0001445	17_+_28444149_28444170	isomiR	0
hsa-miR-423-3p;Derives_from=MI0001445	17_+_28444149_28444171	miRBase	0
hsa-miR-423-3p;Derives_from=MI0001445	17_+_28444149_28444172	isomiR	Not Statistically Significant
hsa-miR-423-5p;Derives_from=MI0001445	17_+_28444113_28444133	isomiR	0.00375144
hsa-miR-423-5p;Derives_from=MI0001445	17_+_28444113_28444134	isomiR	Not Statistically Significant
hsa-miR-423-5p;Derives_from=MI0001445	17_+_28444113_28444135	miRBase	3.45512e-12
hsa-miR-424-3p;Derives_from=MI0001446	X_-_133680673_133680694	isomiR	Not Statistically Significant
hsa-miR-424-3p;Derives_from=MI0001446	X_-_133680676_133680694	isomiR	Not Statistically Significant
hsa-miR-425-3p;Derives_from=MI0001448	3_-_49057593_49057614	isomiR	Not Statistically Significant
hsa-miR-425-3p;Derives_from=MI0001448	3_-_49057594_49057614	isomiR	Not Statistically Significant
hsa-miR-425-3p;Derives_from=MI0001448	3_-_49057594_49057615	isomiR	Not Statistically Significant
hsa-miR-425-5p;Derives_from=MI0001448	3_-_49057630_49057654	isomiR	Not Statistically Significant
hsa-miR-425-5p;Derives_from=MI0001448	3_-_49057631_49057654	isomiR	0.00012251
hsa-miR-425-5p;Derives_from=MI0001448	3_-_49057632_49057654	miRBase	0.00187851
hsa-miR-425-5p;Derives_from=MI0001448	3_-_49057633_49057654	isomiR	5.55e-16
hsa-miR-4521;Derives_from=MI0016887	17_+_8090266_8090289	isomiR	Not Statistically Significant
hsa-miR-4521;Derives_from=MI0016887	17_+_8090266_8090290	isomiR	Not Statistically Significant
hsa-miR-4521;Derives_from=MI0016887	17_+_8090266_8090291	isomiR	Not Statistically Significant
hsa-miR-4521;Derives_from=MI0016887	17_+_8090266_8090292	isomiR	Not Statistically Significant
hsa-miR-454-3p;Derives_from=MI0003820	17_-_57215147_57215170	isomiR	Not Statistically Significant
hsa-miR-454-3p;Derives_from=MI0003820	17_-_57215148_57215170	miRBase	0.00051235
hsa-miR-454-5p;Derives_from=MI0003820	17_-_57215189_57215210	miRBase	Not Statistically Significant
hsa-miR-4677-3p;Derives_from=MI0017308	1_+_243509527_243509548	miRBase	Not Statistically Significant
hsa-miR-4746-5p;Derives_from=MI0017385	19_+_4445984_4446006	miRBase	Not Statistically Significant
hsa-miR-484;Derives_from=MI0002468	16_+_15737158_15737178	isomiR	5.55e-16
hsa-miR-484;Derives_from=MI0002468	16_+_15737158_15737179	miRBase	2.22e-16
hsa-miR-484;Derives_from=MI0002468	16_+_15737158_15737180	isomiR	Not Statistically Significant
hsa-miR-486-5p;Derives_from=MI0002470	8_-_41518001_41518023	isomiR	Not Statistically Significant
hsa-miR-500a-3p;Derives_from=MI0003184	X_+_49773090_49773112	isomiR	Not Statistically Significant
hsa-miR-500a-3p;Derives_from=MI0003184	X_+_49773090_49773113	isomiR	Not Statistically Significant
hsa-miR-501-3p;Derives_from=MI0003185	X_+_49774380_49774400	isomiR	Not Statistically Significant
hsa-miR-501-3p;Derives_from=MI0003185	X_+_49774380_49774401	miRBase	Not Statistically Significant
hsa-miR-501-3p;Derives_from=MI0003185	X_+_49774380_49774402	isomiR	Not Statistically Significant
hsa-miR-532-5p;Derives_from=MI0003205	X_+_49767773_49767792	isomiR	Not Statistically Significant
hsa-miR-532-5p;Derives_from=MI0003205	X_+_49767773_49767793	isomiR	Not Statistically Significant
hsa-miR-532-5p;Derives_from=MI0003205	X_+_49767773_49767794	miRBase	Not Statistically Significant
hsa-miR-548k;Derives_from=MI0006354	11_+_70130092_70130113	miRBase	Not Statistically Significant
hsa-miR-574-3p;Derives_from=MI0003581	4_+_38869713_38869734	miRBase	8.00367e-09
hsa-miR-576-5p;Derives_from=MI0003583	4_+_110409869_110409891	isomiR	Not Statistically Significant
hsa-miR-577;Derives_from=MI0003584	4_+_115577929_115577950	isomiR	Not Statistically Significant
hsa-miR-582-3p;Derives_from=MI0003589	5_-_58999456_58999477	miRBase	Not Statistically Significant
hsa-miR-582-3p;Derives_from=MI0003589	5_-_58999457_58999477	isomiR	Not Statistically Significant
hsa-miR-589-5p;Derives_from=MI0003599	7_-_5535503_5535525	isomiR	Not Statistically Significant
hsa-miR-589-5p;Derives_from=MI0003599	7_-_5535505_5535525	isomiR	Not Statistically Significant
hsa-miR-598-3p;Derives_from=MI0003610	8_-_10892731_10892752	miRBase	Not Statistically Significant
hsa-miR-629-5p;Derives_from=MI0003643	15_-_70371765_70371786	isomiR	0.0202997
hsa-miR-629-5p;Derives_from=MI0003643	15_-_70371766_70371786	miRBase	0.0268315
hsa-miR-652-3p;Derives_from=MI0003667	X_+_109298617_109298635	isomiR	Not Statistically Significant
hsa-miR-652-3p;Derives_from=MI0003667	X_+_109298617_109298638	isomiR	Not Statistically Significant
hsa-miR-660-5p;Derives_from=MI0003684	X_+_49777864_49777885	miRBase	Not Statistically Significant
hsa-miR-660-5p;Derives_from=MI0003684	X_+_49777864_49777886	isomiR	Not Statistically Significant
hsa-miR-660-5p;Derives_from=MI0003684	X_+_49777864_49777887	isomiR	Not Statistically Significant
hsa-miR-664a-3p;Derives_from=MI0006442	1_-_220373890_220373913	isomiR	Not Statistically Significant
hsa-miR-664a-3p;Derives_from=MI0006442	1_-_220373891_220373913	miRBase	0.0482863
hsa-miR-664a-3p;Derives_from=MI0006442	1_-_220373894_220373913	isomiR	Not Statistically Significant
hsa-miR-671-3p;Derives_from=MI0003760	7_+_150935574_150935594	miRBase	Not Statistically Significant
hsa-miR-671-3p;Derives_from=MI0003760	7_+_150935574_150935595	isomiR	Not Statistically Significant
hsa-miR-6842-3p;Derives_from=MI0022688	8_+_27290930_27290950	isomiR	Not Statistically Significant
hsa-miR-6842-3p;Derives_from=MI0022688	8_+_27290930_27290951	miRBase	Not Statistically Significant
hsa-miR-6842-3p;Derives_from=MI0022688	8_+_27290930_27290952	isomiR	Not Statistically Significant
hsa-miR-7-1-3p;Derives_from=MI0000263	9_-_86584686_86584707	miRBase	Not Statistically Significant
hsa-miR-7-1-3p;Derives_from=MI0000263	9_-_86584689_86584707	isomiR	Not Statistically Significant
hsa-miR-744-5p;Derives_from=MI0005559	17_+_11985226_11985246	isomiR	0.0202997
hsa-miR-744-5p;Derives_from=MI0005559	17_+_11985226_11985247	miRBase	0.000163173
hsa-miR-766-3p;Derives_from=MI0003836	X_-_118780726_118780747	miRBase	0.0415514
hsa-miR-769-5p;Derives_from=MI0003834	19_+_46522219_46522239	isomiR	Not Statistically Significant
hsa-miR-769-5p;Derives_from=MI0003834	19_+_46522219_46522240	miRBase	Not Statistically Significant
hsa-miR-7704;Derives_from=MI0025240	2_+_177053571_177053589	miRBase	Not Statistically Significant
hsa-miR-7706;Derives_from=MI0025242	15_+_85923870_85923892	isomiR	Not Statistically Significant
hsa-miR-7706;Derives_from=MI0025242	15_+_85923870_85923893	miRBase	Not Statistically Significant
hsa-miR-7974;Derives_from=MI0025750	19_-_11606359_11606382	miRBase	Not Statistically Significant
hsa-miR-7974;Derives_from=MI0025750	19_-_11606360_11606382	isomiR	Not Statistically Significant
hsa-miR-7977;Derives_from=MI0025753	3_+_176232889_176232908	isomiR	Not Statistically Significant
hsa-miR-874-3p;Derives_from=MI0005532	5_-_136983269_136983292	isomiR	Not Statistically Significant
hsa-miR-874-3p;Derives_from=MI0005532	5_-_136983270_136983292	isomiR	0.00028928
hsa-miR-877-5p;Derives_from=MI0005561	6_+_30552109_30552130	isomiR	Not Statistically Significant
hsa-miR-877-5p;Derives_from=MI0005561	6_+_30552109_30552131	isomiR	Not Statistically Significant
hsa-miR-92a-1-5p;Derives_from=MI0000093	13_+_92003578_92003599	isomiR	Not Statistically Significant
hsa-miR-92a-1-5p;Derives_from=MI0000093	13_+_92003578_92003600	miRBase	Not Statistically Significant
hsa-miR-92a-3p;Derives_from=MI0000093	13_+_92003615_92003637	isomiR	6.66e-16
hsa-miR-92a-3p;Derives_from=MI0000093	13_+_92003615_92003638	isomiR	0.0202997
hsa-miR-92a-3p;Derives_from=MI0000093	13_+_92003615_92003639	isomiR	Not Statistically Significant
hsa-miR-92a-3p;Derives_from=MI0000093	13_+_92003616_92003637	isomiR	Not Statistically Significant
hsa-miR-92a-3p;Derives_from=MI0000094	X_-_133303570_133303595	isomiR	Not Statistically Significant
hsa-miR-92a-3p;Derives_from=MI0000094	X_-_133303572_133303595	isomiR	Not Statistically Significant
hsa-miR-92a-3p;Derives_from=MI0000094	X_-_133303573_133303595	isomiR	Not Statistically Significant
hsa-miR-92b-3p;Derives_from=MI0003560	1_+_155165028_155165047	isomiR	2.12104e-08
hsa-miR-92b-3p;Derives_from=MI0003560	1_+_155165028_155165049	miRBase	2.15455e-07
hsa-miR-93-3p;Derives_from=MI0000095	7_-_99691398_99691421	isomiR	Not Statistically Significant
hsa-miR-93-3p;Derives_from=MI0000095	7_-_99691399_99691421	isomiR	Not Statistically Significant
hsa-miR-93-3p;Derives_from=MI0000095	7_-_99691400_99691421	miRBase	Not Statistically Significant
hsa-miR-93-5p;Derives_from=MI0000095	7_-_99691437_99691460	isomiR	0.000385033
hsa-miR-93-5p;Derives_from=MI0000095	7_-_99691438_99691460	miRBase	6.66e-16
hsa-miR-93-5p;Derives_from=MI0000095	7_-_99691439_99691460	isomiR	0.000552399
hsa-miR-93-5p;Derives_from=MI0000095	7_-_99691440_99691460	isomiR	6.85451e-07
hsa-miR-942-5p;Derives_from=MI0005767	1_+_117637277_117637299	isomiR	Not Statistically Significant
hsa-miR-942-5p;Derives_from=MI0005767	1_+_117637279_117637299	isomiR	Not Statistically Significant
hsa-miR-98-5p;Derives_from=MI0000100	X_-_53583260_53583281	miRBase	0.00138902
hsa-miR-98-5p;Derives_from=MI0000100	X_-_53583261_53583281	isomiR	0.0160121
hsa-miR-99a-5p;Derives_from=MI0000101	21_+_17911421_17911440	isomiR	Not Statistically Significant
hsa-miR-99a-5p;Derives_from=MI0000101	21_+_17911421_17911442	miRBase	0.0258823
hsa-miR-99b-5p;Derives_from=MI0000746	19_+_52195871_52195891	isomiR	Not Statistically Significant
hsa-miR-99b-5p;Derives_from=MI0000746	19_+_52195871_52195892	miRBase	0.0204575
